# Supplementary material for: Gene expression during Drosophila melanogaster egg development before and after reproductive diapause
Source: BMC Genomics. 2009 May 24;10:242. doi: 10.1186/1471-2164-10-242 (PMC2700134; doi:10.1186/1471-2164-10-242)
Supplement: Additional file 1 — Female-biased gene table. Expression levels and gene tables of transcripts female-biased in expression. [file 1471-2164-10-242-S1.txt]

A	Coef_MvD	Coef_Mv24H	Coef_Mv48H	Coef_Mv72H	F	F_p_value	Res_MvD	Res_Mv24H	Res_Mv48H	Res_Mv72H	Genes_ID	Genes_Name	Genes_FlyBaseID
7.98	0.91	1.813	2.415	1.683	54.46	0	0	1	1	1	ID10000431580002	CG17446-RA	FBgn0030121
7.13	0.444	1.101	1.704	1.277	12.52	2e-05	0	1	1	1	ID10000320280004	CG5245-RA	FBgn0038047
10.78	1.124	0.26	-0.395	0.201	7.95	0.00038	1	0	0	0	ID10000443640005	CG4250-RA	FBgn0034761
6.08	0.129	0.685	1.215	0.789	4.71	0.0066	0	0	1	0	ID10000308700008	CG32207-RA	FBgn0052207
10.13	0.497	0.87	1.12	0.869	12.48	2e-05	0	0	1	0	ID100004278000010	CG1344-RA	FBgn0027507
8.49	-0.33	1.095	1.622	0.88	44.48	0	0	1	1	0	ID100004047600014	CG14749-RA	FBgn0033316
6.53	1.03	0.759	0.683	0.713	10.35	7e-05	1	0	0	0	ID100003625200017	CG32693-RA	FBgn0052693
11.15	1.372	-1.124	-2.322	-1.397	33.99	0	1	-1	-1	0	ID10000393480011	CG14375-RA	FBgn0038147
9.22	1.271	1.904	1.796	1.666	19.56	0	1	1	1	1	ID10000432060016	CG2972-RA	FBgn0030177
9.59	-0.42	0.954	1.589	0.812	30.97	0	0	0	1	0	ID10000447720018	CG7055-RA	FBgn0030093
5.84	0.779	0.897	1.125	0.912	7	0.00082	0	0	1	0	ID100003936600111	CG14423-RA	FBgn0029646
7.59	1.07	1.696	2.151	1.89	17.24	0	1	1	1	1	ID100003747600112	CG11103-RA	FBgn0030522
9.27	-1.262	3.025	3.344	1.549	59.22	0	-1	1	1	0	ID100003163800113	CG17820-RA	FBgn0038914
8.25	1.223	1.455	1.287	1.178	3.66	0.01941	1	1	1	0	ID100003247800115	CR32894-RA	FBgn0063383
8.12	-0.139	1.36	1.693	1.078	65.48	0	0	1	1	1	ID100004435800119	CG4238-RA	FBgn0031384
7.04	0.525	1.932	2.789	1.721	37.3	0	0	1	1	1	ID10000343800020	CG11178-RA	FBgn0030499
7.78	1.441	0.636	-0.053	0.393	21.66	0	1	0	0	0	ID10000336360024	CG18577-RA	FBgn0037870
7.96	0.999	1.289	1.342	1.166	21.27	0	0	1	1	1	ID10000359160028	CG31349-RA	FBgn0003177
7.97	-0.073	0.93	1.296	0.798	25.12	0	0	0	1	0	ID100003394200210	CG1017-RA	FBgn0035294
8.23	1.789	0.174	-0.695	0.226	31.61	0	1	0	0	0	ID100003130800213	CG30029-RA	FBgn0050029
9.17	1.281	1.833	2.078	1.554	53.58	0	1	1	1	1	ID10000320220031	CG5227-RC	FBgn0021764
6.91	0.492	1.556	2.204	1.537	15.29	0	0	1	1	1	ID10000412440032	CG3931-RA	FBgn0034879
8.46	1.345	0.914	0.79	0.876	24.47	0	1	0	0	0	ID10000451260033	CG3566-RB	FBgn0029854
7	0.851	0.816	0.949	1.022	4.13	0.01188	0	0	0	1	ID10000347340035	CG14581-RA	FBgn0040645
7.62	1.424	1.03	0.581	0.982	5.81	0.00231	1	0	0	0	ID100004284600311	CG13607-RA	FBgn0039151
7.46	0.464	1.197	1.729	1.184	20.55	0	0	1	1	1	ID10000400920042	CG3485-RA	FBgn0085435
7.7	0.249	0.909	1.179	0.709	7.07	0.00077	0	0	1	0	ID10000335820044	CG18398-RA	FBgn0032728
7.84	1.277	0.532	0.473	0.797	17.58	0	1	0	0	0	ID10000416700046	CG7571-RA	FBgn0036732
10.13	2.06	4.502	5.256	3.744	67.81	0	1	1	1	1	ID100004246800413	CG3429-RA	FBgn0003655
11.9	1.752	3.919	4.347	3.449	79.15	0	1	1	1	1	ID100003324600418	CG3333-RA	FBgn0023184
7.76	0.849	1.316	1.525	1.261	11.88	3e-05	0	1	1	1	ID100004316400419	CG17807-RA	FBgn0034748
7.49	1.128	1.539	1.782	1.559	14.67	1e-05	1	1	1	1	ID10000374220056	CG10742-RA	FBgn0040334
10.07	0.66	1.187	1.48	1.136	25.12	0	0	1	1	1	ID100003858000510	CG10803-RA	FBgn0029666
8.03	1.435	-0.504	-1.024	-0.182	59.74	0	1	0	-1	0	ID100003785400516	CG11659-RA	FBgn0038731
10.5	0.926	0.982	1.074	0.957	5.76	0.00243	0	0	1	0	ID100004361400518	CG30359-RA	FBgn0050359
8.38	1.091	2.515	3.066	2.015	25.43	0	1	1	1	1	ID10000423960060	CG3158-RA	FBgn0003483
9.31	0.103	1.037	1.385	0.787	27.09	0	0	1	1	0	ID10000416520061	CG7533-RC	FBgn0036165
9.49	2.515	-0.924	-3.668	-2.363	107.32	0	1	0	-1	-1	ID10000344040063	CG12045-RA	FBgn0039805
8.65	0.245	0.961	1.303	0.786	9.18	0.00015	0	0	1	0	ID10000381720069	CG31657-RA	FBgn0053526
9.19	0.616	0.947	1.081	0.816	14.34	1e-05	0	0	1	0	ID100003437400717	CG11132-RA	FBgn0034537
9.74	0.401	1.392	1.822	1.074	44.78	0	0	1	1	1	ID100003094200718	CG32350-RA	FBgn0052350
9.28	0.457	0.888	1.313	0.993	3.66	0.0194	0	0	1	0	ID100004354200719	CG17540-RB	NA
9.52	0.499	1.057	1.286	1.023	10.06	8e-05	0	1	1	1	ID10000443820083	CG4293-RB	FBgn0024983
10.57	1.057	1.169	0.492	0.773	7.35	0.00062	1	1	0	0	ID10000397260087	CG4753-RA	FBgn0036622
6.98	-0.129	0.538	1.071	0.7	6.22	0.0016	0	0	1	0	ID100003629400812	CG33075-RA	FBgn0031039
6.56	0.04	2.063	2.879	1.923	29.32	0	0	1	1	1	ID100004470000816	CG6937-RA	FBgn0038989
7.66	2.106	2.591	3.014	2.521	34.69	0	1	1	1	1	ID100004244400916	CG32796-RA	FBgn0040388
7.58	0.096	1.22	1.815	1.127	11.61	3e-05	0	1	1	0	ID100004431000917	CG4148-RA	FBgn0001990
10.81	0.043	1.264	1.259	0.862	13.95	1e-05	0	1	1	0	ID100004085400919	CG6382-RA	FBgn0020443
7.38	-0.414	0.535	1.353	0.455	33.53	0	0	0	1	0	ID100003087600107	CG3221-RA	FBgn0034569
10.25	0.847	1.276	1.512	0.968	27.93	0	0	1	1	0	ID1000044748001014	CG7015-RA	FBgn0035895
7.4	1.017	0.426	0.264	0.513	13.37	1e-05	1	0	0	0	ID1000035862001019	CG31049-RA	FBgn0259220
7.37	1.977	1.105	0.843	1.141	60.26	0	1	1	0	1	ID100003701400118	CG17778-RA	FBgn0023534
10.32	0.68	7.92	11.579	5.122	89.11	0	0	1	1	1	ID100003778800119	CG11213-RA	FBgn0000360
9.93	1.323	2.06	1.942	1.829	6.88	0.00091	1	1	1	1	ID1000035172001112	CG1785-RA	FBgn0030061
7.35	0.252	1.475	1.903	1.006	8.18	0.00032	0	1	1	0	ID1000035148001114	CG17689-RA	FBgn0036374
7.57	0.131	1.25	1.956	1.251	13.77	1e-05	0	1	1	1	ID1000037068001117	CG1792-RA	FBgn0039860
8.17	-0.353	0.389	1.056	0.38	20.2	0	0	0	1	0	ID100003207600120	CG5354-RA	FBgn0005683
9.18	0.411	1.444	1.425	1.19	25.69	0	0	1	1	1	ID100003284400125	CG5706-RA	FBgn0039175
10.45	0.687	1.274	1.237	0.955	10.77	5e-05	0	1	1	0	ID100003973200131	CG4759-RA	FBgn0039359
11.07	0.433	1.969	2.115	1.607	19.62	0	0	1	1	1	ID100003401400133	CG11980-RB	FBgn0037652
10.23	0.851	2.068	2.613	1.841	42.74	0	0	1	1	1	ID100003286800135	CG5746-RA	FBgn0039186
9.54	1.974	2.662	2.922	2.699	50.45	0	1	1	1	1	ID100003937200139	CG14434-RA	FBgn0029915
8.37	0.27	1.14	1.556	1.053	24.94	0	0	1	1	1	ID1000043188001316	CG2097-RA	FBgn0037371
7.86	0.827	2.02	2.424	1.688	39.32	0	0	1	1	1	ID1000033972001317	CG10880-RA	FBgn0031398
10.37	1.644	3.434	3.832	2.825	58.68	0	1	1	1	1	ID1000034326001319	CG10125-RA	FBgn0024177
7.94	2.534	3.831	4.503	3.185	65.71	0	1	1	1	1	ID100004203000143	CG15312-RB	FBgn0030174
8.11	1.308	1.672	1.801	1.531	26.55	0	1	1	1	1	ID100003822000148	CG3193-RA	FBgn0000377
8.42	1.185	2.173	2.519	1.927	9.84	9e-05	1	1	1	1	ID1000043548001412	CG17829-RA	FBgn0025635
8.09	1.274	1.458	1.168	1.145	7.99	0.00037	1	1	1	1	ID1000034782001415	CG14685-RB	FBgn0037831
7.86	0.117	0.794	1.243	0.854	13.72	1e-05	0	0	1	0	ID1000037428001416	CG10795-RA	FBgn0034626
8.59	1.056	1.05	0.736	0.789	9.09	0.00016	1	1	0	0	ID1000045102001419	CG3362-RA	FBgn0034988
7.38	0.001	1.366	2.204	1.514	29.12	0	0	1	1	1	ID100004398000151	CG7938-RA	FBgn0003511
8.68	1.817	0.753	-0.456	0.213	81.11	0	1	0	0	0	ID1000037830001510	CG11527-RA	FBgn0011722
7.68	-0.211	1.327	1.624	1.004	34.72	0	0	1	1	1	ID1000037782001517	CG11183-RA	FBgn0034921
10.2	0.782	0.979	1.315	1.033	18.89	0	0	0	1	1	ID100004395000165	CG7717-RA	FBgn0024329
6.99	0.128	1.235	1.535	1.343	8.89	0.00019	0	1	1	1	ID100004474200167	CG7006-RA	FBgn0039233
10.01	1.437	0.496	-0.568	0.032	30.7	0	1	0	0	0	ID1000031710001615	CG31266-RA	FBgn0051266
7.47	-0.036	1.086	1.735	1.133	25.79	0	0	1	1	1	ID1000031644001616	CG18112-RA	FBgn0039702
9.28	-0.228	1.067	1.559	0.649	45.79	0	0	1	1	0	ID1000038988001710	CG15010-RC	FBgn0041171
8.03	1.275	0.631	0.494	0.661	26.18	0	1	0	0	0	ID1000032820001711	CG5661-RA	FBgn0250876
8.47	-0.168	0.78	1.668	0.948	16.21	0	0	0	1	0	ID1000040884001712	CG6445-RB	FBgn0036715
8.41	1.344	1.781	1.62	1.649	6.32	0.00147	1	1	1	1	ID1000032430001718	CG9904-RA	FBgn0040336
7.21	0.87	0.908	1.149	1.238	5.02	0.00486	0	0	1	1	ID100004129200180	CG4872-RA	FBgn0030799
7.61	1.239	0.707	0.322	0.623	6.96	0.00085	1	0	0	0	ID100003358800184	CG18417-RA	FBgn0035780
7.4	1.488	0.927	0.775	1.146	10.9	5e-05	1	0	0	1	ID100003435600185	CG10776-RA	FBgn0024179
8.18	1.662	0.293	-0.505	0.339	15.09	0	1	0	0	0	ID100003627000188	CG32821-RA	FBgn0052821
8.3	0.741	1.288	1.532	1.155	19.5	0	0	1	1	1	ID1000043998001810	CG8019-RA	FBgn0001179
7.11	0.128	0.935	1.302	1.055	8.46	0.00026	0	0	1	1	ID1000042054001811	CG1577-RA	FBgn0033208
8.55	1.058	0.928	0.866	0.937	4.57	0.00759	1	0	0	0	ID1000040158001816	CG3631-RA	FBgn0038268
7.09	0.452	1.089	1.45	1.205	7.38	6e-04	0	1	1	1	ID10000321241004	CG9384-RA	FBgn0036446
6.73	1.488	1.246	1.17	1.433	6.84	0.00094	1	1	1	1	ID10000433081007	CG8916-RA	FBgn0030707
9.65	0.647	1.156	1.673	1.271	9.84	1e-04	0	1	1	1	ID100003219610013	CG9520-RB	FBgn0032078
12.42	1.81	0.315	-0.375	0.123	15.57	0	1	0	0	0	ID100003750010016	CG18067-RA	FBgn0034512
10.63	0.739	1.439	1.45	1.231	17.5	0	0	1	1	1	ID100003634210019	CG12286-RA	FBgn0001296
8.49	1.26	-0.901	-1.725	-0.745	17.93	0	1	0	-1	0	ID10000397981010	CG8028-RA	FBgn0031010
10.18	-0.071	1.168	1.457	0.769	71.9	0	0	1	1	0	ID10000313741014	CG1240-RA	FBgn0035370
8.65	1.52	-0.221	-0.851	-0.133	41.33	0	1	0	0	0	ID10000433021016	CG8907-RA	FBgn0038466
8.81	1.157	-0.097	-0.786	0.032	23.34	0	1	0	0	0	ID10000368041017	CG7992-RA	FBgn0031004
8.82	0.084	0.653	1.01	0.48	8.83	2e-04	0	0	1	0	ID10000448681018	CG13852-RA	FBgn0038965
7.09	0.8	1.173	1.278	1.089	4.97	0.00509	0	1	1	1	ID100003562810110	CG1883-RC	FBgn0039757
10.16	0.269	1.339	1.876	1.243	11.33	4e-05	0	1	1	1	ID100003946210111	CG1064-RA	FBgn0011715
8.84	1.493	1.825	1.798	1.627	31.2	0	1	1	1	1	ID100003757210112	CG18273-RA	FBgn0029525
9.74	0.553	1.129	1.279	0.808	34.73	0	0	1	1	0	ID100004445410119	CG32654-RC	FBgn0052654
14.34	0.132	1.566	1.932	1.468	35.58	0	0	1	1	1	ID10000328921021	CG3186-RA	FBgn0034967
7.8	1.682	1.587	1.973	1.821	7.68	0.00047	1	1	1	1	ID10000406201023	CG3044-RA	FBgn0029913
9.02	-0.39	0.861	1.487	0.602	78.86	0	0	0	1	0	ID10000421321026	CG1119-RA	FBgn0004913
10.87	-0.259	0.985	1.102	0.713	44.57	0	0	0	1	0	ID100003948610214	CG10691-RB	FBgn0002031
9.86	-0.748	0.834	1.317	0.278	44.22	0	0	0	1	0	ID10000386521036	CG4711-RA	FBgn0002652
7.12	1.209	1.361	1.765	1.6	7.17	0.00071	1	1	1	1	ID100003942010315	CG10580-RA	FBgn0011591
9.41	2.72	0.402	-1.952	-1.308	52.55	0	1	0	-1	0	ID100003565210411	CG1919-RA	FBgn0035281
8.22	1.149	1.429	1.488	1.419	7.86	0.00041	1	1	1	1	ID100004256410413	CG12773-RA	FBgn0024365
7.79	1.101	2.044	2.332	1.737	27.98	0	1	1	1	1	ID100003714010416	CG8771-RA	FBgn0033766
7.32	1.537	1.293	0.783	1.083	10.26	7e-05	1	1	0	0	ID100003334210418	CG5905-RB	FBgn0029843
8.59	0.792	1.611	1.512	1.485	21.28	0	0	1	1	1	ID100004326010419	CG8816-RA	FBgn0033754
7.5	0.862	1.971	2.432	1.897	13.04	1e-05	0	1	1	1	ID10000387241059	CG5292-RA	FBgn0038491
8.33	0.027	2.982	5.179	2.834	62.07	0	0	1	1	1	ID100003795010516	CG4009-RA	FBgn0038469
9.64	1.047	-0.133	-0.574	-0.027	56.42	0	1	0	0	0	ID10000382681069	CG13784-RA	FBgn0031897
9.88	1.643	2.019	2.39	1.983	51.67	0	1	1	1	1	ID100004215610612	CG11265-RA	FBgn0030049
9.17	1.27	0.231	-0.093	0.45	25.17	0	1	0	0	0	ID100004138210617	CG12065-RA	FBgn0030052
7.71	2.037	3.051	3.623	2.656	33.31	0	1	1	1	1	ID100004141210619	CG12124-RA	FBgn0030112
11.37	0.835	1.576	1.958	1.141	49.57	0	0	1	1	1	ID10000409981070	CR32028-RA	FBgn0062463
8.01	0.987	2.086	2.665	1.851	74.92	0	0	1	1	1	ID10000371581076	CG9201-RB	FBgn0026433
11.26	0.122	3.442	4.319	2.388	96.54	0	0	1	1	1	ID100003871810710	CG5263-RA	FBgn0016070
9.57	0.359	1.099	1.026	0.833	23.98	0	0	1	1	0	ID100003867010711	CG4882-RA	FBgn0025336
7.65	1.046	2.177	2.588	1.766	28.7	0	1	1	1	1	ID100003103810718	CG5557-RA	FBgn0010768
8.65	0.881	1.319	0.136	0.89	20.91	0	0	1	0	0	ID10000398221087	CG8083-RA	FBgn0025709
6.1	1.197	0.483	0.317	0.478	19.19	0	1	0	0	0	ID100004479610816	CG13676-RA	FBgn0035844
7.46	1.159	2.215	2.566	2.214	17.06	0	1	1	1	1	ID10000340621091	CG10050-RA	FBgn0037492
7.58	0.508	1.56	2.138	1.435	13.69	1e-05	0	1	1	1	ID10000340921092	CG10098-RA	FBgn0037472
11.16	0.675	0.833	1.105	0.662	9.65	0.00011	0	0	1	0	ID10000421021095	CG11138-RB	FBgn0030400
10.43	0.536	1.099	1.469	1.048	19.75	0	0	1	1	1	ID100003672610910	CG5738-RB	FBgn0022238
8.04	2.252	2.942	3.166	2.46	31.7	0	1	1	1	1	ID100004254010916	CG12721-RA	FBgn0030373
9.31	0.792	1.088	0.927	0.918	10.51	6e-05	0	1	0	0	ID100003135610101	CG12373-RA	FBgn0026741
7.52	0.539	1.827	2.589	1.655	9.69	0.00011	0	1	1	1	ID100004292410102	CG4452-RA	FBgn0035981
8.37	0.909	1.58	1.896	1.339	18.57	0	0	1	1	1	ID100003718810105	CG9926-RA	FBgn0038190
9.12	1.16	0.47	0.025	0.529	23.51	0	1	0	0	0	ID1000045246101013	CG14430-RA	FBgn0029927
7.53	0.943	2.437	3.264	2.171	22.21	0	0	1	1	1	ID1000031758101015	CG5083-RA	FBgn0038390
8.81	0.082	0.611	1.085	0.76	6.02	0.00191	0	0	1	0	ID100004135810115	CG12024-RA	FBgn0035283
7.27	0.357	1.812	2.024	1.587	19.57	0	0	1	1	1	ID100004448410117	CG32708-RA	FBgn0052708
8.45	1.203	1.993	2.28	1.902	36.05	0	1	1	1	1	ID100003788410119	CG3918-RA	FBgn0029873
9.54	-0.204	0.927	1.194	0.75	41.12	0	0	0	1	0	ID1000035244101114	CG16788-RA	FBgn0037707
7.46	0.775	1.479	2.084	1.575	18.01	0	0	1	1	1	ID1000039414101116	CG10572-RA	FBgn0015618
10.09	0.246	7.468	14.884	8.713	185.38	0	0	1	1	1	ID100003366010122	CG6519-RA	FBgn0000355
10.36	4.992	3.821	2.865	3.318	90.61	0	1	1	1	1	ID100003600610126	CG32834-RA	FBgn0052834
8.4	0.787	1.23	1.506	1.264	17.24	0	0	1	1	1	ID100004133410129	CG11987-RA	FBgn0015014
7.34	0.297	0.984	1.614	1.06	12.2	2e-05	0	0	1	1	ID100003982810131	CG8089-RA	FBgn0033993
11.87	-0.184	1.275	1.154	0.839	29.79	0	0	1	1	0	ID100003411010133	CG10130-RA	FBgn0010638
9.08	0.509	1.198	1.574	1.029	27.61	0	0	1	1	1	ID100004171810134	CG3680-RA	FBgn0037027
8.37	1.13	-0.264	-1.005	-0.218	26.49	0	1	0	-1	0	ID1000042510101318	CG12643-RA	FBgn0040942
7.61	0.703	0.988	1.455	1.139	10.08	8e-05	0	0	1	1	ID1000034422101319	CG30096-RA	FBgn0050096
7.97	0.908	1.177	1.163	1.005	12.37	2e-05	0	1	1	1	ID1000045198101419	CG1422-RA	FBgn0040087
7.75	1.649	2.309	2.626	2.144	34.13	0	1	1	1	1	ID100004140610150	CG12113-RA	FBgn0026679
7.86	0.612	1.911	2.658	1.664	44.78	0	0	1	1	1	ID1000043668101512	CG7242-RA	FBgn0087021
8.01	1.239	1.503	1.643	1.499	21.79	0	1	1	1	1	ID1000041772101518	CG4875-RA	FBgn0030801
10.02	1.281	0.478	-0.28	0.244	30.93	0	1	0	0	0	ID100003864610164	CG4653-RA	FBgn0030776
7.73	1.755	2.641	3.132	2.32	47.16	0	1	1	1	1	ID100004404610165	CG13005-RA	FBgn0030794
7.47	0.963	2.133	2.385	2.054	19.93	0	0	1	1	1	ID100004102210168	CR32957-RA	FBgn0047311
7.8	0.761	1.429	1.729	1.329	11.4	3e-05	0	1	1	1	ID100004174210169	CG4076-RA	FBgn0036812
9.39	0.267	2.114	2.912	1.716	36.52	0	0	1	1	1	ID1000031806101615	CG5175-RB	FBgn0038476
9.21	0.156	0.769	1.138	0.566	5.47	0.00317	0	0	1	0	ID1000031740101616	CG5053-RA	FBgn0039352
9.59	1.037	-0.353	-1.128	-0.289	17.29	0	1	0	-1	0	ID100003291010171	CG31901-RA	FBgn0051901
8.43	0.711	1.154	1.119	1.035	6.06	0.00185	0	1	1	1	ID100003330010178	CG5599-RA	FBgn0030612
9.03	0.904	2.038	2.387	1.798	42.06	0	0	1	1	1	ID1000039084101710	CG9302-RA	FBgn0032514
7.88	1.092	0.218	-0.292	0.192	24.26	0	1	0	0	0	ID100003831010181	CG13942-RA	FBgn0085408
8.58	3.816	1.077	0.541	3.455	18.53	0	1	0	0	1	ID100004255810186	CG12763-RA	FBgn0004240
7.96	1.028	0.706	0.835	0.954	16.74	0	1	0	0	0	ID100004061410189	CG30440-RA	FBgn0050440
7.64	-1.035	0.908	1.767	0.384	114.35	0	-1	0	1	0	ID1000044094101810	CG13162-RA	FBgn0033718
8.28	0.162	1.74	2.635	1.476	24.89	0	0	1	1	1	ID1000044022101814	CG12892-RA	FBgn0033526
8.83	1.554	2.024	0.957	1.618	16.67	0	1	1	0	1	ID1000035964101815	CG32754-RA	FBgn0040069
9.23	0.458	1.164	1.395	1.042	19.99	0	0	1	1	1	ID1000040254101816	CG8573-RB	FBgn0003567
12.67	1.955	2.974	2.316	2.543	14.66	1e-05	1	1	1	1	ID10000336422009	CG18594-RA	FBgn0038973
7.12	1.144	0.862	0.832	1.08	6.67	0.00108	1	0	0	1	ID100003211220013	CG5424-RA	FBgn0000630
9.21	0.557	1.019	1.162	0.87	4.9	0.00544	0	1	1	0	ID100004048820014	CG14789-RA	FBgn0027791
7.03	0.222	0.722	1.329	1.082	8.82	2e-04	0	0	1	1	ID100003129620015	CG30010-RA	FBgn0050010
7.92	1.142	1.383	0.417	1.174	16.51	0	1	1	0	1	ID10000393602011	CG14406-RA	FBgn0030595
7.11	0.392	1.517	2.236	1.53	20.45	0	0	1	1	1	ID10000312902014	CG30001-RA	FBgn0050001
7.44	1.644	2.148	2.6	2.338	20.28	0	1	1	1	1	ID10000432182016	CG3032-RA	FBgn0029928
8.15	2.592	4.407	4.912	3.611	35.65	0	1	1	1	1	ID100003937820111	CG14444-RA	FBgn0029879
7.44	0.837	2.426	3.03	1.909	27.8	0	0	1	1	1	ID100003165020113	CG1856-RA	FBgn0003870
8.54	0.582	2.241	2.576	1.926	16.94	0	0	1	1	1	ID100003820820117	CG31869-RA	FBgn0051869
10.45	0.384	1.031	1.428	0.922	21.79	0	0	1	1	0	ID100004437020119	CG4260-RA	FBgn0015567
8.4	0.191	1.452	1.822	1.167	30.31	0	0	1	1	1	ID10000405362023	CG14883-RA	FBgn0038432
8.37	1.233	0.515	0.761	0.832	32.35	0	1	0	0	0	ID10000359282028	CG31447-RA	FBgn0043069
8.24	0.54	0.786	1.259	1.111	4.76	0.00626	0	0	1	1	ID10000320342031	CG5262-RA	FBgn0036988
7.24	0.546	1.994	2.856	1.707	37	0	0	1	1	1	ID100003093020313	CG32318-RA	FBgn0052318
6.63	-0.038	1.262	1.962	1.298	20.06	0	0	1	1	1	ID100003319220316	CG31842-RA	FBgn0051842
8.09	0.196	1.004	1.262	0.938	21.9	0	0	1	1	0	ID100003285020319	CG5714-RA	FBgn0000543
7.28	1.436	0.046	-0.12	0.449	17.58	0	1	0	0	0	ID10000389522041	CG14957-RA	FBgn0035412
11.06	1.861	4.89	5.947	4.125	62.28	0	1	1	1	1	ID10000401042042	CG3510-RA	FBgn0000405
11.66	0.675	1.026	1.045	1.034	13.62	1e-05	0	1	1	1	ID10000386102049	CG10851-RB	FBgn0004587
8.16	4.705	2.743	1.785	2.622	111.2	0	1	1	1	1	ID100003091220414	CG32277-RA	FBgn0052277
8.39	0.487	1.53	2.129	1.287	41.56	0	0	1	1	1	ID100004243220415	CG32562-RA	FBgn0028974
7.82	1.079	0.796	0.522	0.464	18.06	0	1	0	0	0	ID100004202420417	CG15134-RA	FBgn0032621
10.01	0.31	1.227	1.356	0.919	16.79	0	0	1	1	0	ID10000447302055	CG6987-RA	FBgn0040284
7.71	1.032	-0.026	-0.242	0.105	34.88	0	1	0	0	0	ID10000424022066	CG31719-RB	FBgn0051719
10.08	0.889	1.975	2.401	1.525	70.13	0	0	1	1	1	ID100003978620614	CG4857-RB	FBgn0026083
11.27	0.39	0.868	1.069	0.822	14.12	1e-05	0	0	1	0	ID100003551420615	CG1354-RB	FBgn0030151
7.82	0.588	1.845	2.356	1.547	34.59	0	0	1	1	1	ID100004129820617	CG5003-RA	FBgn0039554
7.3	0.683	1.875	2.712	1.922	24.3	0	0	1	1	1	ID10000409142070	CG6502-RA	FBgn0000629
8.16	1.039	1.606	1.854	1.483	19.87	0	1	1	1	1	ID10000320822071	CG5367-RA	FBgn0032228
8.31	0.31	0.979	1.042	0.796	12.54	2e-05	0	0	1	0	ID100003863420710	CG10914-RA	FBgn0034307
12.24	0.109	0.813	1.086	0.878	6.07	0.00184	0	0	1	0	ID100003858620711	CG10811-RA	FBgn0023213
7.87	-0.665	0.731	1.366	0.644	29	0	0	0	1	0	ID100003669020713	CG7128-RA	FBgn0022724
12.1	0.059	0.845	1.221	0.908	20.75	0	0	0	1	0	ID100004473620716	CG6998-RB	FBgn0011760
10.07	1.159	0.146	0.005	0.403	25.12	0	1	0	0	0	ID100003438620717	CG11299-RA	FBgn0034897
8.4	0.876	1.163	1.223	1.099	13.64	1e-05	0	1	1	1	ID100004355420719	CG1795-RA	FBgn0027864
8.22	1.352	0.575	0.114	0.659	34.24	0	1	0	0	0	ID10000328742081	CG5758-RB	FBgn0032666
8.75	1.178	2.376	2.402	2.062	34.46	0	1	1	1	1	ID100003590420811	CG31289-RA	FBgn0024558
8.91	2.901	1.182	0.786	1.155	62.09	0	1	1	0	1	ID10000339782091	CG10962-RB	FBgn0030073
7.94	0.669	1.05	1.364	1.096	5.07	0.00462	0	1	1	1	ID10000417062099	CG7632-RA	FBgn0037071
7.65	1.354	1.034	0.99	0.921	14.16	1e-05	1	1	0	0	ID100003745820914	CG10966-RA	FBgn0085373
8.54	5.365	-0.338	-1.069	0.371	58.37	0	1	0	0	0	ID100004432220917	CG4178-RA	FBgn0002563
8.51	-0.094	1.495	1.895	1.084	60.62	0	0	1	1	1	ID100003976820103	CG4817-RA	FBgn0010278
9.99	1.208	1.95	2.017	1.768	33.35	0	1	1	1	1	ID100004319420106	CG2691-RA	FBgn0030504
7.7	1.521	0.383	0.005	0.598	26.63	0	1	0	0	0	ID1000031674201015	CG2816-RA	FBgn0031564
7.4	0.335	1.711	2.08	1.612	7.9	4e-04	0	1	1	1	ID1000035874201019	CG3109-RA	FBgn0023519
7.08	1.185	1.211	1.294	1.117	14	1e-05	1	1	1	1	ID100003669620111	CG7274-RA	FBgn0085451
7.7	0.978	2.053	2.637	1.836	32.19	0	0	1	1	1	ID100003553820113	CG13921-RA	FBgn0035267
6.47	0.088	2.035	3.41	2.112	34.12	0	0	1	1	1	ID100003780020119	CG11295-RA	FBgn0013548
7.21	0.351	1.848	1.35	1.741	17.5	0	0	1	1	1	ID1000035898201115	CG31259-RA	FBgn0051259
10.33	1.575	2.682	3.174	2.429	99.07	0	1	1	1	1	ID1000037080201117	CG17950-RA	FBgn0004362
8.8	0.647	1.442	1.712	1.006	5.98	0.00198	0	1	1	0	ID1000045144201118	CG3654-RD	FBgn0036004
7.52	0.774	2.056	2.727	1.766	47.25	0	0	1	1	1	ID100003434420132	CG10494-RB	FBgn0034634
8.1	1.639	1.858	1.925	1.781	23.57	0	1	1	1	1	ID100003402620133	CG12204-RA	FBgn0031022
8.16	0.598	1.798	2.206	1.486	22.79	0	0	1	1	1	ID1000042426201318	CG32452-RA	FBgn0052452
8.64	0.992	1.765	2.155	1.3	28.08	0	0	1	1	1	ID1000034338201319	CG10308-RA	FBgn0010317
10.21	0.749	1.371	1.21	1.087	17.55	0	0	1	1	1	ID100004014620145	CG3606-RA	FBgn0011571
8.08	0.152	1.503	2.082	1.083	67.06	0	0	1	1	1	ID100004012220146	CG3548-RA	FBgn0035033
9.94	0.415	0.923	1.029	0.727	8.38	0.00027	0	0	1	0	ID1000043560201412	CG18347-RA	FBgn0037969
8.72	1.157	-0.42	-1.339	-0.46	61.43	0	1	0	-1	0	ID1000034794201415	CG14709-RA	FBgn0025701
7.31	0.679	1.457	1.48	0.812	7.5	0.00055	0	1	1	0	ID1000037440201416	CG10883-RA	FBgn0038781
6.54	-0.882	0.728	1.892	0.766	44.43	0	0	0	1	0	ID100004132220150	CG5626-RA	FBgn0036266
8.05	0.654	0.868	1.211	0.916	9.19	0.00015	0	0	1	0	ID1000036666201519	CG6613-RA	FBgn0034694
7.21	0.175	1.479	1.93	1.527	18.98	0	0	1	1	1	ID100003856220164	CG10757-RB	FBgn0032849
9.73	0.348	1.132	1.329	0.887	7.43	0.00057	0	1	1	0	ID100004396220165	CG7843-RD	FBgn0033062
7.71	1.108	1.229	0.866	1.066	5	0.00496	1	1	0	0	ID100004475420167	CG7025-RA	FBgn0031930
7.58	0.961	1.489	1.581	0.981	24.71	0	0	1	1	0	ID1000039018201613	CG15072-RA	FBgn0034376
7.85	0.739	1.175	1.519	1.186	14.85	1e-05	0	1	1	1	ID100003321620178	CG32491-RD	FBgn0002781
7.33	2.491	0.251	-0.137	0.557	10.57	6e-05	1	0	0	0	ID100003321020179	CG32283-RA	FBgn0052283
10.91	-0.771	1.132	1.909	0.84	56.12	0	0	1	1	0	ID1000040896201712	CG6461-RA	FBgn0030932
7.86	1.215	2.054	2.346	1.835	14.44	1e-05	1	1	1	1	ID1000032442201718	CG9984-RA	FBgn0010416
11.04	1.719	0.132	-0.629	-0.136	49.6	0	1	0	0	0	ID1000032496201812	CR7249-RA	FBgn0031726
7.37	0.181	0.711	1.426	0.845	21.36	0	0	0	1	0	ID1000032106201817	CG5408-RA	FBgn0028978
10.54	1.205	3.062	3.594	2.851	39.8	0	1	1	1	1	ID10000433383001	CG8975-RA	FBgn0011704
9.46	1.295	-0.296	-1.376	-0.592	32.29	0	1	0	-1	0	ID10000444723005	CG32695-RA	FBgn0052695
8.35	1.568	2.451	2.897	2.11	65.41	0	1	1	1	1	ID10000433203007	CG8944-RA	FBgn0030680
8.51	0.052	1.617	2.373	1.201	79.11	0	0	1	1	1	ID10000337383009	CG7003-RA	FBgn0036486
8.52	0.967	1.903	2.422	1.629	44.41	0	0	1	1	1	ID100004288830010	CG4380-RA	FBgn0003964
7.2	0.054	1.386	2.165	1.168	37.11	0	0	1	1	1	ID100003947430111	CG10670-RA	FBgn0027914
5.9	1.158	1.064	1.068	1.087	8.94	0.00018	1	1	1	1	ID100004446630119	CG32683-RA	FBgn0052683
8.42	-0.13	0.593	1.029	0.566	26.45	0	0	0	1	0	ID100004369830215	CG7407-RA	FBgn0037134
10.72	-1.127	1.769	2.559	0.705	61.69	0	-1	1	1	0	ID10000386643036	CG4824-RA	FBgn0000182
7.28	0.804	1.025	1.274	1.007	4.65	0.00698	0	1	1	1	ID100004295430311	CG4531-RA	FBgn0004569
7.68	0.8	1.213	1.538	1.072	15.68	0	0	1	1	1	ID10000336903044	CG6729-RA	FBgn0032296
8.76	1.073	1.351	1.377	1.245	11.7	3e-05	1	1	1	1	ID10000383463047	CG14100-RA	FBgn0036889
7.95	1.897	1.295	0.868	1.173	20.28	0	1	1	0	1	ID100003904230412	CG9210-RA	FBgn0022710
7.63	1.219	-0.136	-0.35	-0.064	28.85	0	1	0	0	0	ID10000360423051	CG32954-RA	FBgn0000056
7.83	0.833	1.451	1.623	1.291	9.4	0.00013	0	1	1	1	ID10000448263055	CG13746-RA	FBgn0033341
6.83	0.969	1.014	1.189	1.083	14.27	1e-05	0	1	1	1	ID100003868830510	CG5070-RA	FBgn0030824
8.94	0.099	0.828	1.085	0.842	15.56	0	0	0	1	0	ID100004291230517	CG4433-RA	FBgn0038763
10.01	0.68	1.592	1.861	1.307	11.36	3e-05	0	1	1	1	ID100004372230518	CG7528-RA	FBgn0029113
8.44	2.37	-0.14	-0.609	0.21	53.1	0	1	0	0	0	ID10000352323062	CG16756-RA	FBgn0029765
7.38	1.478	1.598	1.697	1.596	13.16	1e-05	1	1	1	1	ID100003482430610	CG13365-RA	FBgn0029529
7.48	0.417	0.728	1.076	0.83	4.14	0.01175	0	0	1	0	ID100004101630611	CR32881-RA	FBgn0043022
9.43	-0.32	0.525	1.014	0.386	18.43	0	0	0	1	0	ID100003103230616	CG5546-RA	FBgn0036761
8.12	0.104	4.236	7.041	4.038	56.44	0	0	1	1	1	ID10000440823075	CG13114-RA	FBgn0032127
10.02	1.303	2.581	3.081	2.223	20.58	0	1	1	1	1	ID100003868230711	CG4999-RC	FBgn0035936
6.56	-0.089	0.769	1.327	0.854	13.3	1e-05	0	0	1	0	ID100003448230717	CG3022-RA	FBgn0031275
9.35	0.181	1.828	2.528	1.468	68.91	0	0	1	1	1	ID100003105030718	CG5581-RA	FBgn0003022
14.3	0.568	1.175	1.083	0.943	9.79	1e-04	0	1	1	0	ID100004365030719	CG7111-RA	FBgn0020618
7.19	1.234	0.945	0.947	1.064	20.06	0	1	0	0	1	ID10000379683082	CG40143-RA	NA
7.47	0.395	1.43	2.053	1.279	10.95	5e-05	0	1	1	1	ID100003600030811	CG3281-RA	FBgn0037967
8.66	5.355	1.701	-1.009	1.027	355.78	0	1	1	-1	1	ID100004022430818	CG8515-RA	FBgn0033731
10.34	1.336	1.8	1.573	1.525	7.59	0.00051	1	1	1	1	ID10000337143090	CG6854-RB	FBgn0036478
8.18	1.258	1.143	0.515	1.193	32.73	0	1	1	0	1	ID10000421143095	CG11158-RA	FBgn0030511
7.71	1.048	1.536	1.56	1.175	7.98	0.00037	1	1	1	1	ID100003256830911	CG6684-RA	FBgn0086472
8.76	0.191	0.913	1.134	0.741	7.1	0.00076	0	0	1	0	ID100004255230916	CG12750-RA	FBgn0086707
6.7	0.621	1.373	2.088	1.459	19.44	0	0	1	1	1	ID100004441830917	CG32590-RA	FBgn0052590
6.88	0.233	1.459	2.296	1.509	32.19	0	0	1	1	1	ID100003098430107	CG5465-RA	FBgn0034707
9.47	1.107	-0.101	-0.695	-0.051	59.56	0	1	0	0	0	ID100003638430108	CG12581-RA	FBgn0037213
8.57	0.13	0.848	1.064	0.767	28.75	0	0	0	1	0	ID1000031776301011	CG5121-RA	FBgn0039337
7.88	-0.461	0.629	1.139	0.452	46.29	0	0	0	1	0	ID1000040194301012	CG8445-RA	FBgn0034088
7.64	0.645	1.714	2.096	1.56	44.51	0	0	1	1	1	ID100003679230111	CG7747-RA	FBgn0034109
7.49	1.689	0.978	0.745	1.075	16.23	0	1	0	0	1	ID100003563430113	CG1889-RB	FBgn0030164
7.52	-0.131	0.958	1.571	0.922	26.05	0	0	0	1	0	ID100003561630114	CG18801-RA	FBgn0041627
10.99	0.732	2.808	3.465	1.882	86.32	0	0	1	1	1	ID100004137030115	CG12052-RE	FBgn0005630
9.22	1.823	2.423	2.698	2.308	71.66	0	1	1	1	1	ID100004449630117	CG32732-RA	FBgn0052732
9.51	1.258	2.943	3.524	2.327	23.59	0	1	1	1	1	ID100003789630119	CG3938-RB	FBgn0010382
6.59	0.354	1.009	1.583	0.882	7.3	0.00064	0	1	1	0	ID1000042546301110	CG12740-RA	FBgn0035422
7.86	1.177	0.477	0.016	0.401	31.99	0	1	0	0	0	ID1000037176301117	CG9626-RA	FBgn0037565
10.04	0.422	1.311	1.704	1.062	41.74	0	0	1	1	1	ID100003295230125	CG31998-RA	FBgn0051998
9.68	0.217	0.862	1.19	0.748	27.73	0	0	0	1	0	ID100004134630129	CG12006-RA	FBgn0035464
9.38	0.271	1.103	1.485	1.218	18.2	0	0	1	1	1	ID1000045192301216	CG14199-RA	FBgn0040890
8.24	1.375	1.79	2.374	1.898	31.77	0	1	1	1	1	ID100003984030131	CG8116-RA	FBgn0037614
8.56	0.611	1.033	1.227	1.131	14.16	1e-05	0	1	1	1	ID100003412230133	CG10153-RA	FBgn0033962
7.27	0.398	1.156	1.721	1.28	9.14	0.00016	0	1	1	1	ID100003297630135	CG32039-RA	FBgn0052039
7.97	0.59	0.924	0.968	1.005	8.38	0.00027	0	0	0	1	ID100003676830136	CG7009-RA	FBgn0038861
8.75	0.45	1.154	1.345	1.01	7.81	0.00042	0	1	1	1	ID100004367430140	CG7262-RA	FBgn0038274
7.2	1.236	0.761	0.565	0.985	20.67	0	1	0	0	0	ID1000045210301419	CG14266-RA	FBgn0010294
7.53	0.605	0.918	1.773	1.164	5.81	0.00232	0	0	1	0	ID100003719430153	CR31850-RA	FBgn0004191
10.47	1.032	0.023	-0.129	0.284	35.45	0	1	0	0	0	ID100004024830155	CG8557-RA	FBgn0030842
8.4	0.831	1.275	1.515	1.305	15.83	0	0	1	1	1	ID100003333630158	CG5837-RA	FBgn0011771
7.47	1.632	0.454	0.099	0.844	90.47	0	1	0	0	0	ID1000043680301512	CG7299-RA	FBgn0032282
8.05	1.164	1.727	2.006	1.743	28.33	0	1	1	1	1	ID1000041784301518	CG5068-RA	FBgn0035951
10.71	0.639	1.68	1.755	1.301	23.19	0	0	1	1	1	ID100003865830164	CG4747-RA	FBgn0043456
7.82	1.85	1.418	1.913	2.11	20.08	0	1	1	1	1	ID1000037506301618	CG18088-RA	FBgn0032082
9.09	0.949	1.811	2.313	1.802	14.36	1e-05	0	1	1	1	ID100003674430175	CG6349-RA	FBgn0259113
8.24	-0.148	1.7	4.36	2.95	63.3	0	0	1	1	1	ID1000032928301711	CG31928-RA	FBgn0051928
6.99	0.954	2.067	2.822	2.093	32.9	0	0	1	1	1	ID100004140030180	CG12106-RA	FBgn0030100
7.41	0.923	1.478	1.687	1.911	5.36	0.00352	0	1	1	1	ID100003985830182	CG8147-RA	FBgn0043791
7.71	-0.009	1.451	2.37	1.314	39.22	0	0	1	1	1	ID1000044034301814	CG12936-RA	FBgn0033549
9.48	0.949	2.276	2.696	1.764	85.05	0	0	1	1	1	ID1000035976301815	CG32782-RC	FBgn0086899
9.22	0.879	1.483	1.659	1.328	35.72	0	0	1	1	1	ID10000335340109	CG11092-RA	FBgn0027537
8.84	0.871	2.08	2.401	1.711	23.9	0	0	1	1	1	ID100003118801015	CG1677-RA	FBgn0029941
8.81	0.179	1.962	2.408	1.729	64.13	0	0	1	1	1	ID100003730801016	CG7670-RA	FBgn0038608
7.12	1.467	3.065	4.067	2.683	30.59	0	1	1	1	1	ID100003615601017	CG7101-RA	FBgn0030963
9	1.077	2.704	3.412	2.151	110.25	0	1	1	1	1	ID10000431100116	CG9135-RB	FBgn0031769
8.54	1.26	1.325	1.537	1.038	14.35	1e-05	1	1	1	1	ID10000446760118	CG32560-RA	FBgn0259165
7.38	1.24	2.108	3.765	2.796	15.02	0	1	1	1	1	ID10000404280123	CG10274-RA	FBgn0035690
10.84	-0.406	2.195	2.16	1.252	26.86	0	0	1	1	0	ID100003929401214	CG10475-RA	FBgn0035667
8.69	0.403	3.515	4.786	2.492	49.73	0	0	1	1	1	ID10000346380135	CG13299-RA	FBgn0035694
7.52	0.071	0.965	1.362	0.73	15.72	0	0	0	1	0	ID10000450600139	CG4557-RA	FBgn0029912
8.97	0.913	1.665	1.826	1.526	14.26	1e-05	0	1	1	1	ID100003922801315	CG10080-RA	FBgn0034641
8.04	0.14	1.108	1.719	0.961	38.49	0	0	1	1	0	ID100003274201319	CG8319-RA	FBgn0037722
8.4	1.874	2.154	2.325	2.093	22.35	0	1	1	1	1	ID10000399960142	CG3704-RA	FBgn0040346
7.99	1.595	0.279	-0.38	0.609	68.11	0	1	0	0	0	ID10000393000148	CG10529-RA	FBgn0020640
9.35	0.612	1.566	1.738	1.281	38.57	0	0	1	1	1	ID100003883801412	CG2158-RA	FBgn0033264
10.47	0.597	0.991	1.238	0.998	19.1	0	0	0	1	0	ID100003080401414	CG17158-RA	FBgn0011570
8.16	0.295	1.024	1.06	0.867	12.88	1e-05	0	1	1	0	ID100003694801416	CG8266-RB	FBgn0033339
7.54	1.795	0.667	0.302	1.013	42.89	0	1	0	0	1	ID10000312300152	CG17127-RA	FBgn0032299
9.33	-0.11	0.985	1.324	0.795	11.06	4e-05	0	0	1	0	ID10000388680154	CG2218-RA	FBgn0039767
8.3	0.547	0.952	1.15	0.931	3.4	0.02575	0	0	1	0	ID10000396120157	CG6182-RA	FBgn0039158
7.95	-0.054	0.687	1.15	0.589	7.56	0.00052	0	0	1	0	ID100003469201513	CG13398-RA	FBgn0032042
8.53	1.261	0.606	0.496	0.578	11.99	2e-05	1	0	0	0	ID100003886201514	CG2204-RA	FBgn0001122
11.5	-0.079	1.006	1.443	0.815	37.77	0	0	1	1	0	ID100003775801516	CG2852-RA	FBgn0034753
7.28	0.752	1.756	2.106	1.586	18.2	0	0	1	1	1	ID100004270801517	CG31184-RA	FBgn0051184
10.9	1.002	-0.065	-0.484	-0.115	47.9	0	1	0	0	0	ID100004422001519	CG17574-RA	FBgn0033777
7.64	0.876	1.318	2.212	1.33	24.01	0	0	1	1	1	ID10000423000160	CG15532-RA	FBgn0010113
8.92	0.451	0.97	1.116	0.785	19.45	0	0	0	1	0	ID10000343080163	CG7987-RB	FBgn0038244
9.07	0.358	1.108	1.021	0.958	16.06	0	0	1	1	0	ID10000349980167	CG8612-RA	FBgn0028648
7.49	1.37	0.755	0.455	0.609	11.78	3e-05	1	0	0	0	ID100003500401613	CG8647-RA	FBgn0035729
10.64	1.207	-0.814	-1.814	-0.905	103.67	0	1	0	-1	0	ID100003540601615	CG8663-RC	FBgn0032946
7.64	0.686	1.327	1.943	1.418	6.98	0.00083	0	1	1	1	ID10000319740171	CG3309-RA	FBgn0029756
9.27	1.346	1.036	0.186	0.661	23.33	0	1	1	0	0	ID100003658201713	CG32483-RA	FBgn0052483
11.63	1.462	0.16	-1.079	-0.493	41.73	0	1	0	-1	0	ID100003427801717	CG7930-RB	FBgn0010424
9.39	2.065	0.828	-0.207	0.318	28.83	0	1	0	0	0	ID100004344601719	CG18104-RA	FBgn0023535
9.54	1.247	2.075	2.148	1.747	37.37	0	1	1	1	1	ID10000377640182	CG2867-RA	FBgn0004901
8.63	0.392	1.116	1.403	0.87	18.54	0	0	1	1	0	ID10000396300187	CG6210-RB	FBgn0036141
7.82	0.818	1.446	1.459	1.213	20.47	0	0	1	1	1	ID10000435000189	CG18643-RA	FBgn0037898
9.12	0.817	0.889	1.302	0.805	22.81	0	0	0	1	0	ID100003620401814	CG7192-RA	FBgn0030894
10.45	0.617	2.372	2.976	2.033	70.64	0	0	1	1	1	ID10000326940196	CG8223-RA	FBgn0037624
7.4	2.109	1.64	1.652	1.945	40.71	0	1	1	1	1	ID10000389160197	CG2457-RA	FBgn0023077
7.92	0.825	1.025	1.088	0.879	4.16	0.01148	0	1	1	0	ID10000312060198	CG16908-RA	FBgn0037741
7.66	0.877	1.591	1.954	1.472	28.77	0	0	1	1	1	ID100003236401911	CG5880-RA	FBgn0039489
8.66	1.421	0.206	-0.908	-0.428	30.17	0	1	0	0	0	ID100004421401917	CG17562-RA	FBgn0038449
8.06	1.748	0.715	0.164	0.841	50.73	0	1	0	0	0	ID100003850801918	CG6847-RA	FBgn0030884
9.86	1.765	3.743	4.426	3.089	65.35	0	1	1	1	1	ID100004078201104	CG1395-RA	FBgn0003525
8.45	1.027	1.958	2.377	1.727	27.49	0	1	1	1	1	ID100004308601106	CG8357-RA	FBgn0024732
10.12	0.809	1.805	2.077	1.604	25.79	0	0	1	1	1	ID1000039990011012	CG3689-RB	FBgn0035987
7.63	0.557	1.221	1.64	1.245	4.2	0.01097	0	1	1	0	ID1000044652011014	CG32491-RK	FBgn0002781
7.63	0.877	1.277	1.667	1.464	7.31	0.00064	0	1	1	1	ID100003658801111	CG32491-RB	FBgn0002781
7.8	0.621	1.09	1.435	1.253	7.93	0.00039	0	1	1	1	ID100004267801123	CG31133-RA	FBgn0051133
10.48	1.158	1.981	1.643	1.464	21.33	0	1	1	1	1	ID100003274801125	CG8327-RB	FBgn0037723
7.57	0.656	0.951	1.053	1.018	4.82	0.00592	0	0	1	1	ID100003231001127	CG5786-RA	FBgn0010770
9.12	2.213	0.011	-1.893	-0.665	42.88	0	1	0	-1	0	ID100003656401136	CG3244-RA	FBgn0031629
6.61	1.114	0.938	0.813	1.008	12.94	1e-05	1	0	0	1	ID1000034254011313	CG7890-RA	FBgn0031005
7.73	1.607	0.549	0.637	0.714	27.8	0	1	0	0	0	ID1000043092011316	CG8497-RA	FBgn0026374
8.03	1.376	4.545	7.91	5.209	100.7	0	1	1	1	1	ID1000042318011318	CG15573-RB	FBgn0041252
8.63	-0.627	0.741	1.34	0.294	73.94	0	0	0	1	0	ID100004001401146	CG3738-RA	FBgn0010314
10.75	0.543	1.53	1.42	1.271	3.11	0.03543	0	1	0	0	ID100004076401147	CG13900-RA	FBgn0035162
7.73	2.181	3.907	4.703	3.347	22.81	0	1	1	1	1	ID100003812401148	CG14781-RA	FBgn0026871
8.28	1.66	0.247	-0.619	0.298	26.78	0	1	0	0	0	ID1000040452011413	CG10325-RA	FBgn0000014
8.19	0.348	1.122	1.15	0.962	8.13	0.00033	0	1	1	0	ID1000034686011415	CG13392-RA	FBgn0032033
11.02	0.622	0.956	1.057	0.756	14.01	1e-05	0	0	1	0	ID1000043836011417	CG16916-RA	FBgn0028686
7.4	-0.251	0.605	1.142	0.514	17.23	0	0	0	1	0	ID100004388401151	CG17002-RB	FBgn0033122
10.45	0.595	1.513	1.643	1.35	30.59	0	0	1	1	1	ID100004501201154	CG4217-RA	FBgn0038805
7.81	0.997	1.185	1.455	1.25	8.91	0.00018	0	1	1	1	ID1000037734011510	CG2762-RA	FBgn0003963
9.72	0.587	1.086	1.263	1.102	5.39	0.00342	0	1	1	1	ID1000043476011512	CG18426-RA	FBgn0021895
9.36	0.978	1.161	1.195	0.995	6.17	0.00167	0	1	1	0	ID1000043140011515	CG9940-RA	FBgn0030512
7.04	2.008	-0.279	-0.544	-0.055	27.48	0	1	0	0	0	ID1000037686011517	CG2559-RA	FBgn0002562
9.63	1.04	1.735	1.593	1.522	14	1e-05	1	1	1	1	ID100003312601160	CG12909-RA	FBgn0033507
7.79	-0.035	0.674	1.875	1.113	10.18	8e-05	0	0	1	0	ID100004385401165	CG16956-RA	FBgn0032523
8.36	1.164	2.893	3.397	2.51	57.6	0	1	1	1	1	ID1000036924011614	CG8171-RA	FBgn0000996
9.36	0.785	0.948	1.269	0.92	12.12	2e-05	0	0	1	0	ID100003162001173	CG12110-RB	FBgn0033075
6.24	0.422	0.995	1.508	0.973	12.1	2e-05	0	0	1	0	ID100003809401176	CG14632-RA	FBgn0029538
8.25	2.431	0.371	-0.007	0.663	72.9	0	1	0	0	0	ID100004119601180	CG15203-RA	FBgn0030261
9.33	1.036	-1.008	-1.311	-0.476	88.25	0	1	-1	-1	0	ID1000041958011811	CG31778-RA	FBgn0051778
7.7	1.998	2.01	2.391	1.914	24.82	0	1	1	1	1	ID1000040062011816	CG3842-RB	FBgn0029866
9.87	0.781	1.247	1.705	1.208	20.62	0	0	1	1	1	ID10000433501102	CG11759-RA	FBgn0028421
7.66	-0.079	0.58	1.108	0.474	10.08	8e-05	0	0	1	0	ID10000434041107	CG11882-RA	FBgn0039642
8.05	0.226	1.121	1.508	0.94	42.36	0	0	1	1	0	ID100004452611018	CG6241-RA	FBgn0037792
7.24	3.041	-1.321	-1.673	-1.582	12.54	2e-05	1	0	0	0	ID100003643811019	CG17285-RB	FBgn0000639
11.34	0.495	7.36	8.942	5.864	54.22	0	0	1	1	1	ID10000441481112	CG9048-RA	FBgn0003979
12.79	1.476	1.351	0.955	1.035	13.44	1e-05	1	1	0	1	ID100003955811111	CG10472-RA	FBgn0035670
7.52	0.171	1.089	1.47	1.022	19.96	0	0	1	1	1	ID100004455011119	CG6840-RA	FBgn0032634
9.88	0.138	1.014	1.042	0.864	30.49	0	0	1	1	0	ID100003802811211	CG5064-RA	FBgn0035947
6.98	-0.235	0.865	1.839	1.143	14.36	1e-05	0	0	1	0	ID100003150011213	CG3163-RA	FBgn0034961
9.5	0.966	2.36	2.816	1.835	35.74	0	0	1	1	1	ID10000438121130	CG8767-RA	FBgn0033773
11.64	-0.037	1.064	1.182	0.729	45.79	0	0	1	1	0	ID10000318841143	CG6090-RA	FBgn0039406
9.19	0.871	1.45	1.921	1.309	23.88	0	0	1	1	1	ID100003574811411	CG7437-RA	FBgn0014362
9.73	1.119	2.755	3.349	2.256	49.81	0	1	1	1	1	ID100003912611412	CG33166-RA	FBgn0020248
6.12	0.499	1.041	1.29	0.794	7.4	0.00059	0	1	1	0	ID100004266011413	CG11491-RA	FBgn0000210
8.6	1.125	-0.112	-0.591	-0.004	25.11	0	1	0	0	0	ID100004261211415	CG11387-RA	FBgn0004198
7.63	0.453	1.041	1.259	0.964	13.23	1e-05	0	1	1	0	ID100004335611419	CG1176-RA	FBgn0011282
7.25	-0.607	0.353	1.039	0.35	32.95	0	0	0	1	0	ID10000388201159	CG3419-RA	FBgn0035002
11.59	0.462	1.601	1.838	1.268	74.06	0	0	1	1	1	ID100003804611516	CG5442-RA	FBgn0040286
7.1	1.567	0.208	-1	0.232	23.37	0	1	0	0	0	ID100004380611518	CG8756-RA	FBgn0036901
7.11	-0.004	1.525	2.281	1.507	26.61	0	0	1	1	1	ID10000425881160	CG11342-RA	FBgn0035537
7.58	0.156	0.831	1.18	0.745	6.36	0.00142	0	0	1	0	ID10000353161162	CG4022-RA	FBgn0035986
8.47	0.939	1.713	1.973	1.57	22.27	0	0	1	1	1	ID10000376441168	CG3038-RA	FBgn0040373
11.8	0.073	1.342	1.558	1.117	39.03	0	0	1	1	1	ID100004225211612	CG1591-RA	FBgn0029133
6.35	1.113	1.064	0.9	1.165	6.06	0.00184	1	1	0	1	ID100003996611614	CG15462-RA	FBgn0031102
10.06	1.047	2.029	2.66	1.804	16.27	0	1	1	1	1	ID100004150811619	CG2924-RA	FBgn0023528
8.23	0.4	1.617	2.215	1.383	55.34	0	0	1	1	1	ID10000441661175	CG9089-RA	FBgn0030805
7.64	0.089	1.049	1.611	0.995	20.56	0	0	1	1	0	ID100003881411710	CG3407-RA	FBgn0031573
8.38	0.399	0.811	1.101	0.688	4.35	0.00943	0	0	1	0	ID10000365101180	CG17490-RC	FBgn0040009
9.44	0.15	0.931	1.102	0.736	28.34	0	0	0	1	0	ID10000445741183	CG7507-RA	FBgn0010349
3.82	0.177	1.313	1.731	0.806	5.74	0.00321	0	0	1	0	ID10000399181187	CG15345-RA	FBgn0040928
9.59	0.487	1.808	2.352	1.488	40.96	0	0	1	1	1	ID100003648611812	CG17397-RB	NA
7.54	0.8	2.079	2.495	1.756	23.65	0	0	1	1	1	ID10000421981195	CG15744-RA	FBgn0030466
9.95	0.342	0.941	1.154	0.724	32.91	0	0	0	1	0	ID10000392041197	CG33298-RB	FBgn0032120
9.46	0.895	4.289	5.386	3.146	66.49	0	0	1	1	1	ID100004450211917	CG5637-RA	FBgn0002962
7.96	1.104	1.913	2.516	1.713	16.58	0	1	1	1	1	ID100004104611919	CG3075-RA	FBgn0029905
7.39	-0.121	1.47	2.7	1.871	27.84	0	0	1	1	1	ID100004107011104	CG31015-RA	FBgn0051015
7.52	1.44	1.515	2.02	1.723	14.41	1e-05	1	1	1	1	ID1000045342111013	CG9703-RA	FBgn0000152
6.78	1.016	0.92	0.995	1.15	4.31	0.00988	1	0	0	1	ID1000037662111017	CG30479-RA	FBgn0050479
9	0.246	0.8	1.029	0.493	15.84	0	0	0	1	0	ID100004145411115	CG2161-RA	FBgn0017550
6.82	1.243	0.937	0.824	0.977	5.34	0.0036	1	0	0	0	ID1000036078111115	CG13021-RB	FBgn0029669
8.66	-0.201	1.422	2.007	1.047	27.22	0	0	1	1	0	ID1000044886111211	CG32043-RA	FBgn0052043
8.68	0.647	1.204	1.366	1.181	23.48	0	0	1	1	1	ID100004419611130	CG9149-RA	FBgn0035203
7.65	1.45	0.177	-0.31	0.294	48.96	0	1	0	0	0	ID100003992411131	CG15366-RA	FBgn0030080
7.81	0.42	0.697	1.048	0.52	11.98	2e-05	0	0	1	0	ID1000042606111318	CG11376-RA	FBgn0031216
9.58	1.106	0.592	-0.093	0.578	12.45	2e-05	1	0	0	0	ID100004375811140	CG8661-RA	FBgn0030837
8.99	0.673	1.384	1.261	1.162	20.06	0	0	1	1	1	ID100004030211146	CG9799-RA	FBgn0038146
7.51	1.724	2.422	2.662	1.919	7.55	0.00053	1	1	1	1	ID1000040740111413	CG12199-RB	FBgn0031016
5.66	0.134	0.827	1.492	1.268	6.98	0.00084	0	0	1	1	ID100004150211150	CG2889-RA	FBgn0030206
8.15	1.297	0.985	0.908	0.972	18.43	0	1	0	0	0	ID100003342011158	CG14216-RA	FBgn0031054
8.43	1.658	2.163	1.957	2.012	39.74	0	1	1	1	1	ID100003341411160	CG14210-RA	FBgn0031040
8.04	1.356	0.018	-0.545	0.286	71.38	0	1	0	0	0	ID100004527011166	CG9565-RA	FBgn0031081
7.94	1.623	2.199	2.478	2.386	4.87	0.00564	1	1	1	1	ID100004183811169	CG3228-RA	FBgn0001330
9.81	0.864	1.213	1.327	0.971	16.9	0	0	1	1	0	ID1000037212111614	CG6046-RA	FBgn0024491
8.08	3.708	0.581	-1.084	0.645	113.07	0	1	0	-1	0	ID1000031902111615	CG6131-RA	FBgn0039480
12.29	1.394	0.267	-0.946	-0.453	32.33	0	1	0	0	0	ID1000037590111618	CG30042-RA	FBgn0050042
12.43	0.559	1.266	1.481	1.101	9.48	0.00012	0	1	1	1	ID100003300611171	CG1475-RB	FBgn0037351
9.63	0.481	0.91	1.201	0.696	9.45	0.00013	0	0	1	0	ID100003651611174	CG17509-RA	FBgn0033676
7	0.043	1.244	1.944	1.492	9.29	0.00014	0	1	1	1	ID100003574211177	CG7420-RA	FBgn0031344
7.02	0.212	1.139	1.515	1.196	7.87	0.00041	0	1	1	1	ID1000039180111710	CG33248-RA	FBgn0259166
6.53	0.96	0.99	1.045	1.047	6.54	0.00121	0	0	1	1	ID1000036132111715	CG14223-RA	FBgn0031053
7.33	1.339	0.186	0.005	0.881	28.14	0	1	0	0	0	ID100004148411180	CG2666-RB	FBgn0001311
7.74	-0.01	0.605	1.025	0.561	9.1	0.00016	0	0	1	0	ID100004265411186	CG11482-RA	FBgn0011659
7.81	2.211	1.644	1.03	1.382	48.77	0	1	1	1	1	ID1000032676111812	CG15364-RA	FBgn0030075
8.74	0.802	1.454	1.779	0.911	25.18	0	0	1	1	0	ID1000031446111813	CG31517-RA	FBgn0047199
8.73	0.353	1.388	1.878	1.181	42.4	0	0	1	1	1	ID1000036060111815	CG12366-RA	FBgn0033901
9.68	0.833	1.297	1.466	1.114	12.06	2e-05	0	1	1	1	ID1000040350111816	CG9915-RA	FBgn0030738
10.25	0.31	1.128	1.54	0.996	34.92	0	0	1	1	0	ID10000431282107	CG9633-RA	FBgn0010173
8.16	0.268	1.685	2.191	1.184	43.55	0	0	1	1	1	ID100004269621010	CG31163-RB	FBgn0051163
9.54	1.441	0.672	-0.079	0.517	22.4	0	1	0	0	0	ID100003616821017	CG7123-RA	FBgn0002527
12.44	2.292	0.446	-1.443	-0.839	20.02	0	1	0	0	0	ID10000392642111	CG10297-RA	FBgn0020765
8.74	0.42	1.438	2.005	1.102	44.04	0	0	1	1	1	ID100003928221111	CG10387-RA	FBgn0015553
8.39	-0.619	0.543	1.214	0.444	40.21	0	0	0	1	0	ID100003739221112	CG7833-RA	FBgn0015271
6.19	-0.217	0.802	1.382	0.764	12.3	2e-05	0	0	1	0	ID100003811221117	CG14728-RA	FBgn0003312
10.27	0.779	2.814	3.589	2.397	26.49	0	0	1	1	1	ID10000358322128	CG4991-RB	FBgn0030817
8.95	0.704	1.409	1.331	1.238	2.37	0.08295	0	1	1	0	ID100003385821210	CG12202-RA	FBgn0031020
8.88	1.586	0.631	-0.243	0.555	34.09	0	1	0	0	0	ID100003468021217	CG13374-RA	FBgn0011822
8.02	0.778	0.965	0.928	1.159	2.96	0.04204	0	0	0	1	ID100003924021315	CG10154-RA	FBgn0036361
9.49	0.762	3.558	4.499	2.527	70.89	0	0	1	1	1	ID100004041021410	CG10243-RA	FBgn0033979
8.19	0.98	1.189	1.3	0.87	13.06	1e-05	0	1	1	0	ID10000388802154	CG2252-RB	FBgn0004656
8.09	3.011	-0.785	-1.78	-0.602	69.25	0	1	0	-1	0	ID100003849621510	CG6821-RA	FBgn0002564
8.34	1.093	1.252	1.435	1.327	19.01	0	1	1	1	1	ID100003661821512	CG32535-RA	FBgn0053525
7.1	0.778	1.662	2.211	1.754	16.44	0	0	1	1	1	ID10000343202163	CG8013-RA	FBgn0020887
9.35	1.125	1.829	1.991	1.697	38.66	0	1	1	1	1	ID10000350102167	CG8675-RA	FBgn0030834
9.61	0.948	1.656	2.086	1.475	43.43	0	0	1	1	1	ID100004082421611	CG1403-RA	FBgn0011710
9.87	0.655	1.338	1.538	1.208	12.01	2e-05	0	1	1	1	ID100004197621612	CG3180-RA	FBgn0003276
7.88	0.097	0.526	1.015	0.559	8.49	0.00025	0	0	1	0	ID10000377222174	CG2702-RA	FBgn0037540
8.81	1.585	0.332	-0.419	0.197	28.44	0	1	0	0	0	ID10000380822178	CG14567-RA	FBgn0037126
6.69	-0.086	0.662	1.274	0.84	9.52	0.00012	0	0	1	0	ID100003429021717	CG7948-RB	FBgn0003479
7.72	1.27	0.6	0.398	0.451	16.48	0	1	0	0	0	ID100003085821718	CG17265-RA	FBgn0031488
9.64	0.867	1.888	2.37	1.633	62.16	0	0	1	1	1	ID10000435122189	CG18734-RG	FBgn0004598
9.22	1.313	2.187	2.601	1.766	55.01	0	1	1	1	1	ID100003580821811	CG4949-RB	FBgn0030813
7.41	0.713	0.892	1.564	1.322	4.23	0.01064	0	0	1	1	ID100003621021812	CG7206-RA	FBgn0030892
7.97	1.055	1.937	1.839	1.796	5.1	0.00448	1	1	1	1	ID100003539421813	CG8395-RA	FBgn0034065
9.57	0.769	1.421	1.702	1.303	16.99	0	0	1	1	1	ID10000338822191	CG12244-RA	FBgn0015763
9.45	0.896	1.449	2.033	1.563	22.35	0	0	1	1	1	ID100003654621910	CG32412-RA	FBgn0052412
8.99	0.437	1.31	1.459	1.165	15.06	0	0	1	1	1	ID100004537821100	CG4584-RA	FBgn0250837
9.22	-0.018	0.846	1.296	0.639	18.36	0	0	0	1	0	ID100004309821106	CG8841-RC	FBgn0033713
7.16	0.657	1.733	2.367	1.733	27.95	0	0	1	1	1	ID1000040002211012	CG3711-RA	FBgn0040344
8.12	1.01	0.628	0.943	0.842	12.18	2e-05	1	0	0	0	ID1000037386211017	CG7826-RA	FBgn0259168
8.19	0.25	1.028	1.303	0.741	26.25	0	0	1	1	0	ID1000039234211116	CG10110-RA	FBgn0024698
7.17	0.404	1.888	2.709	1.685	49.71	0	0	1	1	1	ID100003199221120	CG33122-RA	FBgn0015376
12.18	1.669	2.24	1.169	1.724	7.59	0.00051	1	1	0	0	ID100003508221121	CG9111-RA	FBgn0004426
7.99	-0.152	0.652	1.205	0.506	37.25	0	0	0	1	0	ID100004269021123	CG31152-RA	FBgn0086253
12.34	1.377	0.925	0.175	0.259	11.33	4e-05	1	0	0	0	ID100003232221127	CG5804-RA	FBgn0035926
7.09	-0.059	1.589	2.467	1.594	31.19	0	0	1	1	1	ID1000044610211211	CG32226-RA	FBgn0052226
11.26	-0.081	1.342	1.486	1.175	79.29	0	0	1	1	1	ID1000033528211212	CG11076-RA	FBgn0039929
9.55	0.674	1.069	1.339	0.95	3.08	0.03662	0	1	1	0	ID1000044256211214	CG17665-RA	FBgn0039997
9.21	0.517	1.453	1.645	1.162	23.61	0	0	1	1	1	ID100003278421135	CG8414-RA	FBgn0034073
6.89	0.318	1.112	1.053	0.936	7.42	0.00058	0	1	1	0	ID1000034266211313	CG7912-RA	FBgn0039736
7.58	1.183	0.528	-0.041	0.421	14.4	1e-05	1	0	0	0	ID1000043104211316	CG8942-RA	FBgn0028545
9.23	0.724	1.131	0.829	0.896	11.86	3e-05	0	1	0	0	ID100004005021145	CG3817-RA	FBgn0038275
7.31	0.519	3.253	4.247	2.063	25.62	0	0	1	1	1	ID100003813621148	CG14814-RB	FBgn0023515
8.13	1.364	2.657	3.279	2.19	28.45	0	1	1	1	1	ID100003772821149	CG2714-RB	FBgn0000376
9.18	0.895	1.747	2.118	1.519	44	0	0	1	1	1	ID100004502421154	CG4303-RA	FBgn0025463
9.56	0.851	1.925	2.238	1.564	34.02	0	0	1	1	1	ID100004005621155	CG3831-RA	FBgn0034804
7.21	1.608	1.517	1.291	1.827	31.23	0	1	1	1	1	ID1000031962211513	CG33082-RA	FBgn0053082
6.98	3.765	1.056	1.036	2.149	127.51	0	1	1	1	1	ID1000037698211517	CG2650-RA	FBgn0000092
5.86	0.837	0.818	0.79	1.062	6.5	0.00126	0	0	0	1	ID100004465821167	CG32506-RA	FBgn0052506
6.71	2.72	1.476	0.97	1.596	49.08	0	1	1	0	1	ID100004156221169	CG13403-RA	FBgn0030544
8.69	1.293	0.092	-0.907	-0.237	35.62	0	1	0	0	0	ID1000037314211618	CG7678-RA	FBgn0038613
7.51	0.429	1.427	2.084	1.33	23.68	0	0	1	1	1	ID1000040416211619	CG1024-RA	FBgn0027514
7.64	0.301	0.983	1.381	0.923	11.29	4e-05	0	0	1	0	ID1000039258211717	CG10263-RD	FBgn0032812
7.8	1.055	1.154	1.488	1.127	10.09	8e-05	1	1	1	1	ID100003350421184	CG11033-RA	FBgn0037659
12.16	1.368	-0.007	-0.642	-0.34	38.62	0	1	0	0	0	ID1000032400211812	CG5958-RA	FBgn0031913
10.25	1.36	0.639	0.239	0.747	17.92	0	1	0	0	0	ID1000040074211816	CG3868-RA	FBgn0036422
6.52	1.32	2.619	4.047	3.156	24.14	0	1	1	1	1	ID10000430023103	CG15348-RA	FBgn0014464
7.74	1.453	0.798	0.556	0.886	10.3	7e-05	1	0	0	0	ID10000445683105	CG7255-RB	FBgn0036493
7.43	1.378	2.513	3.258	2.408	28.33	0	1	1	1	1	ID10000338343109	CG2129-RA	FBgn0030008
7.73	1.284	1.789	2.207	1.605	23.35	0	1	1	1	1	ID100004453831018	CG6500-RA	FBgn0000242
7.17	1.051	1.237	1.354	1.235	15.15	0	1	1	1	1	ID10000399063110	CG15311-RA	FBgn0030182
8.71	0.473	1.097	1.424	0.804	27.35	0	0	1	1	0	ID10000395523111	CG1044-RA	FBgn0016794
8.49	4.923	2.432	-0.518	0.755	103.27	0	1	1	0	0	ID10000441603112	CG9079-RA	FBgn0033597
12.88	-0.46	0.568	1.139	0.718	7.8	0.00043	0	0	1	0	ID10000314823114	CG31618-RA	FBgn0051618
7.55	1.111	0.667	0.584	0.693	7.56	0.00052	1	0	0	0	ID10000449763118	CG32196-RA	FBgn0052196
10.36	0.349	1.38	1.811	1.195	16.41	0	0	1	1	1	ID100003573631110	CG7398-RA	FBgn0024921
9.21	1.071	2.39	3.118	2.233	46.51	0	1	1	1	1	ID100003957031111	CG10498-RB	FBgn0004107
5.91	1.21	1.023	0.821	0.912	11.49	3e-05	1	1	0	0	ID10000345843120	CG15729-RA	FBgn0030399
7.19	0.844	0.922	1.022	1.066	8.61	0.00023	0	0	1	1	ID10000422403126	CG15890-RA	FBgn0030576
11.04	0.907	1.898	2.261	1.837	50.92	0	0	1	1	1	ID100003414631210	CG9277-RA	FBgn0003887
8.63	0.543	0.919	1.225	0.922	8.45	0.00026	0	0	1	0	ID10000322263131	CG11561-RA	FBgn0003444
7.63	0.428	1.289	1.63	1.213	28.12	0	0	1	1	1	ID10000411363134	CG31111-RA	FBgn0051111
7.11	1.075	0.127	0.014	0.442	27.06	0	1	0	0	0	ID10000342243138	CG9726-RA	FBgn0026190
7.59	1.388	0.939	0.858	1.11	15.36	0	1	0	0	1	ID10000453603139	CG9739-RB	FBgn0016797
7.55	-0.141	1.098	1.883	1.194	24.04	0	0	1	1	1	ID100004183231312	CG32095-RA	FBgn0052095
8.23	0.177	1.729	3.638	2.521	32.3	0	0	1	1	1	ID100003494431317	CG13113-RA	FBgn0032126
7.88	1.163	3.356	4.32	2.573	78.61	0	1	1	1	1	ID10000402963142	CG9786-RA	FBgn0001180
8.37	1.032	1.235	1.264	1.038	23.13	0	1	1	1	1	ID10000388023149	CG3371-RA	FBgn0035153
8.02	0.65	1.773	2.293	1.455	32.96	0	0	1	1	1	ID100003576031411	CG7457-RA	FBgn0035812
10.77	3.71	3.118	2.145	2.396	53.54	0	1	1	1	1	ID10000315303152	CG31681-RA	FBgn0051681
7.36	1.107	1.194	1.327	1.348	8.21	0.00031	1	1	1	1	ID10000391683154	CG33220-RA	FBgn0053220
10.38	1.104	1.002	-0.607	0.061	15.18	0	1	0	0	0	ID100003878431510	CG3348-RA	FBgn0040609
10.23	0.298	0.984	1.058	0.907	26.45	0	0	0	1	0	ID100003690631512	CG31478-RA	FBgn0038319
8.15	1.276	0.104	-0.523	0.247	22.6	0	1	0	0	0	ID10000426003160	CG1136-RA	FBgn0035490
8.68	0.464	0.767	1.196	0.744	19.69	0	0	0	1	0	ID10000383763169	CG4050-RB	FBgn0020312
8.03	2.168	0.144	-0.538	0.432	50.39	0	1	0	0	0	ID100003530431613	CG40198-RA	FBgn0058198
8.6	1.385	-0.346	-1.139	-0.468	59.42	0	1	0	-1	0	ID100004149031617	CG2759-RA	FBgn0003996
8.69	2.929	0.202	-1.549	-0.705	19.17	0	1	0	0	0	ID10000441783175	CG9116-RA	FBgn0004429
7.23	1.577	1.069	0.768	1.016	41	0	1	1	0	1	ID100003609631811	CG1343-RA	FBgn0020378
7.92	1.178	0.187	-0.223	0.207	17.93	0	1	0	0	0	ID100003650431814	CG1747-RA	FBgn0030300
7.69	-0.331	1.319	1.872	1.136	34.69	0	0	1	1	1	ID10000329943196	CG14672-RA	FBgn0044823
8.88	0.835	2.217	2.858	1.774	34.71	0	0	1	1	1	ID10000418983199	CG3679-RA	FBgn0027521
8.97	0.667	1.755	2.109	1.624	38.37	0	0	1	1	1	ID100003683431910	CG3131-RA	FBgn0031464
5.28	1.111	0.987	0.857	0.998	3.81	0.01653	1	0	0	0	ID100004303231102	CG1668-RA	FBgn0011280
9.59	0.473	0.859	1.015	0.766	18.26	0	0	0	1	0	ID100004146631115	CG2246-RA	FBgn0039790
9.22	0.898	0.926	1.046	0.905	13.19	1e-05	0	0	1	0	ID1000037272311117	CG6383-RA	FBgn0259685
10.51	0.719	1.527	1.82	1.413	20.23	0	0	1	1	1	ID1000045336311118	CG9696-RA	FBgn0020306
6.27	0.945	0.892	0.857	1.016	11.04	4e-05	0	0	0	1	ID100003261031127	CG15055-RA	FBgn0259223
8.68	1.046	2.068	2.129	2.036	18.84	0	1	1	1	1	ID1000045288311216	CG9606-RA	FBgn0030789
7.84	1.804	3.154	3.58	2.717	60.78	0	1	1	1	1	ID1000042618311318	CG11398-RA	FBgn0040366
8.06	0.388	1.438	2.051	1.351	18.47	0	0	1	1	1	ID100004031431146	CG9834-RA	FBgn0034433
6	1.062	0.855	0.72	1.087	16.76	0	1	0	0	1	ID100004106431147	CG3100-RA	FBgn0024897
9.39	1.04	0.086	-0.424	-0.09	45.25	0	1	0	0	0	ID1000045306311419	CG9634-RA	FBgn0027528
9.69	2.86	1.503	0.016	1.162	55.58	0	1	1	0	1	ID100004034431155	CG9897-RA	FBgn0034807
7.63	1.345	0.308	0.064	0.613	58.76	0	1	0	0	0	ID1000040674311511	CG11872-RA	FBgn0037806
10.44	1.033	0.666	-0.067	0.249	16	0	1	0	0	0	ID1000037986311517	CG4020-RA	FBgn0029821
7.99	0.285	1.161	1.757	1.055	10.23	7e-05	0	1	1	0	ID1000036858311519	CG31365-RA	FBgn0051365
8.52	0.365	1.318	1.304	1.049	7.75	0.00045	0	1	1	1	ID1000040704311619	CG12050-RA	FBgn0032915
6.99	-0.035	0.917	1.785	0.923	7.54	0.00053	0	0	1	0	ID100003192031173	CG6163-RA	FBgn0036155
8.03	1.337	0.43	0.303	0.772	30.9	0	1	0	0	0	ID100004072231189	CG1212-RA	FBgn0035101
8.32	0.824	1.495	1.995	1.384	25.4	0	0	1	1	1	ID1000040362311816	CG9938-RA	FBgn0030500
7.22	0.979	1.307	1.827	1.288	14.29	1e-05	0	1	1	1	ID10000443630205	CG4249-RA	FBgn0028525
8.72	1.075	0.477	-0.492	-0.496	9.07	0.00016	1	0	0	0	ID10000336290209	CG18548-RA	FBgn0042206
7.97	1.417	2.377	3.14	2.42	38.57	0	1	1	1	1	ID100003128302015	CG2990-RA	FBgn0030170
8.27	1.365	1.863	2.183	1.65	21.37	0	1	1	1	1	ID100004433302018	CG4200-RA	FBgn0003416
9.94	0.749	1.58	2.061	1.209	41.8	0	0	1	1	1	ID10000439550212	CG7761-RA	FBgn0033988
11.5	1.165	2.854	3.215	2.476	72.87	0	1	1	1	1	ID10000312770214	CG2982-RB	FBgn0029704
7.57	1.138	0.904	1.09	1.191	10.56	6e-05	1	0	1	1	ID10000367070217	CG7447-RA	FBgn0035539
9	1.051	0.06	-0.297	-0.018	7.36	0.00061	1	0	0	0	ID10000447710218	CG7052-RA	FBgn0041182
7.9	0.692	1.222	1.585	1.091	10.41	6e-05	0	1	1	1	ID100003747502112	CG11100-RA	FBgn0037207
9.23	0.296	1.407	1.579	1.248	41.23	0	0	1	1	1	ID100004435702119	CG4237-RA	FBgn0020655
9.42	1.354	1.978	1.937	1.643	18.58	0	1	1	1	1	ID10000336350224	CG18572-RA	FBgn0003189
9.32	1.021	1.556	2.021	1.454	13.03	1e-05	1	1	1	1	ID10000340190238	CG12054-RA	FBgn0039831
8.79	1.166	1.434	1.568	1.341	5.13	0.00438	1	1	1	1	ID10000400910242	CG3480-RA	FBgn0023509
8.23	0.318	1.607	2.223	1.648	45.56	0	0	1	1	1	ID100004049302410	CG14796-RA	FBgn0025390
8.66	0.429	1.309	1.763	1.225	32.9	0	0	1	1	1	ID100004246702413	CG3402-RA	FBgn0035148
10.41	0.908	2.451	2.467	2.106	33.89	0	0	1	1	1	ID100003089902414	CG32253-RA	FBgn0035524
8.33	0.362	2.267	3.019	1.548	75.31	0	0	1	1	1	ID10000447170255	CG6967-RB	FBgn0034187
7.48	1.039	0.139	-0.234	0.412	39.42	0	1	0	0	0	ID10000397070257	CG4723-RA	FBgn0039023
12.22	4.397	5.971	5.991	5.142	88.37	0	1	1	1	1	ID10000386270259	CG10901-RB	FBgn0003015
12.05	0.462	2.008	1.845	1.71	24.37	0	0	1	1	1	ID100003785302516	CG11654-RA	FBgn0014455
7.96	0.392	1.168	0.988	1.11	18.86	0	0	1	0	1	ID100004431502519	CG4159-RA	FBgn0038811
7.43	-0.603	0.742	1.446	0.744	55.21	0	0	0	1	0	ID10000423950260	CG3157-RA	FBgn0004176
8.56	1.064	-0.723	-1.764	-1.097	48.9	0	1	0	-1	-1	ID10000374510268	CG1092-RA	FBgn0037228
8.31	0.883	1.37	1.958	1.421	28.67	0	0	1	1	1	ID100003977302614	CG4832-RB	FBgn0013765
6.97	-0.536	0.392	1.063	0.378	48.35	0	0	0	1	0	ID100004128502617	CG4616-RB	FBgn0033806
6.83	1.068	1.702	2.23	1.93	20.19	0	1	1	1	1	ID10000439730275	CG7914-RA	FBgn0030995
9.39	0.532	0.876	1.189	0.878	10.56	6e-05	0	0	1	0	ID100003355702715	CG18316-RA	FBgn0033261
5.99	0.057	2.009	3.177	1.993	19.24	0	0	1	1	1	ID100004472302716	CG6977-RA	FBgn0037963
8.2	1.384	2.167	2.589	2.139	17.43	0	1	1	1	1	ID10000363170280	CG3319-RA	FBgn0015617
10.96	1.778	0.589	-0.391	0.26	58.03	0	1	0	0	0	ID10000435950289	CG2930-RD	FBgn0028491
8.64	0.597	0.988	1.311	1.081	4.81	0.00593	0	0	1	1	ID10000336050290	CG1847-RB	FBgn0030345
7.26	-0.345	1.094	1.155	0.898	46.4	0	0	1	1	0	ID10000416990294	CG7622-RA	FBgn0002579
6.92	1.166	0.618	0.258	0.709	18.75	0	1	0	0	0	ID10000390110297	CG15060-RA	FBgn0030903
8.94	0.099	0.872	1.224	0.747	9.9	9e-05	0	0	1	0	ID100003662902910	CG5861-RA	FBgn0015338
11.62	0.394	1.141	0.892	0.86	11.37	3e-05	0	1	0	0	ID100004430902917	CG4147-RA	FBgn0001218
10.1	0.962	1.919	2.208	1.815	21.35	0	0	1	1	1	ID100004085302919	CG6376-RA	FBgn0011766
7.41	1.018	2.452	3.014	1.999	84.92	0	1	1	1	1	ID100003125902101	CG2941-RA	FBgn0029686
7.68	-0.517	0.455	1.111	0.232	14.24	1e-05	0	0	1	0	ID100004282702102	CG13570-RA	FBgn0015544
8.45	1.239	1.717	1.951	1.665	24.02	0	1	1	1	1	ID1000040085021012	CG3458-RA	FBgn0026015
11.78	2.793	4.12	4.354	3.574	70.53	0	1	1	1	1	ID1000044747021014	CG7014-RA	FBgn0038277
10.07	0.355	1.737	2.575	1.517	26.9	0	0	1	1	1	ID1000031661021015	CG2092-RB	FBgn0004243
7.44	-0.271	0.72	1.311	0.879	13.22	1e-05	0	0	1	0	ID100003778702119	CG1120-RA	FBgn0035462
9.81	0.153	0.95	1.097	0.897	6.24	0.00158	0	0	1	0	ID1000035147021114	CG17680-RA	FBgn0062440
6.8	1.568	1.638	1.389	1.654	17.14	0	1	1	1	1	ID1000045131021118	CG3599-RA	FBgn0029848
9.77	1.193	2.508	2.765	2.284	65.69	0	1	1	1	1	ID100003207502120	CG5352-RA	FBgn0010083
9.43	1.271	-0.017	-0.918	-0.299	72.07	0	1	0	0	0	ID100004277302123	CG13432-RA	FBgn0028622
9.52	-0.337	0.906	1.344	0.584	61.5	0	0	0	1	0	ID100004123702129	CG3744-RA	FBgn0039240
8.83	0.022	1.023	1.649	1.038	16.46	0	0	1	1	1	ID1000044693021211	CG6920-RA	FBgn0002906
7.3	1.566	3.412	4.073	3.156	41.8	0	1	1	1	1	ID1000044339021214	CG4206-RA	FBgn0024332
7.62	0.19	0.966	1.376	0.866	8.02	0.00036	0	0	1	0	ID100003665902136	CG6401-RA	FBgn0034270
7.34	0.445	0.973	1.63	1.189	5.7	0.00257	0	0	1	1	ID1000033971021317	CG10874-RB	FBgn0031395
9.86	1.341	2.557	2.494	2.244	22.81	0	1	1	1	1	ID1000034325021319	CG10122-RA	FBgn0019938
10.96	1.027	-1.22	-1.903	-1.284	54.07	0	1	-1	-1	-1	ID100004356502140	CG18547-RA	FBgn0037973
6.26	1.078	0.751	0.737	1.073	6.24	0.00158	1	0	0	1	ID100004202902143	CG15302-RA	FBgn0030204
10.75	0.824	1.206	1.403	1.094	16.31	0	0	1	1	1	ID100004013302145	CG3576-RB	FBgn0040918
7.26	0.318	1.096	1.549	1.027	6.77	0.00099	0	1	1	0	ID100003781102149	CG11388-RA	FBgn0034959
7.38	0.919	0.845	1.05	0.939	3.44	0.02464	0	0	1	0	ID1000035141021410	CG1764-RA	FBgn0030467
8.9	1.335	-0.361	-1.322	-0.348	56.7	0	1	0	-1	0	ID1000041267021414	CG4139-RA	FBgn0030334
9.04	0.554	1.28	1.483	1.08	21.39	0	0	1	1	1	ID1000037427021416	CG1078-RA	FBgn0037255
8.24	1.17	1.702	1.998	1.753	28.08	0	1	1	1	1	ID100003708502153	CG1796-RA	FBgn0030365
6	0.164	0.812	1.44	1.031	4.28	0.01012	0	0	1	0	ID100004285102157	CG13616-RA	FBgn0039200
11.97	0.568	1.145	1.439	1.179	10.39	7e-05	0	1	1	1	ID100003243502159	CG9953-RA	FBgn0035726
9.17	-0.498	0.843	1.157	0.535	29.35	0	0	0	1	0	ID1000037829021510	CG11523-RA	FBgn0037156
12.56	1.243	1.431	1.502	1.421	31.19	0	1	1	1	1	ID1000032045021513	CG5277-RA	FBgn0025366
7.86	2.467	1.597	1.402	1.821	36.08	0	1	1	1	1	ID1000043235021515	CG3114-RA	FBgn0005427
10.73	-0.956	1.389	1.861	0.889	21.57	0	0	1	1	0	ID1000037781021517	CG11181-RA	FBgn0000392
7.78	0.618	1.527	2.042	1.271	16.26	0	0	1	1	1	ID100004092502168	CG6522-RA	FBgn0034223
10.54	1.107	2.455	3.008	2.001	67.15	0	1	1	1	1	ID100004164502169	CG7524-RB	FBgn0003501
8.94	0.142	0.774	1.087	0.682	17.6	0	0	0	1	0	ID1000033947021611	CG10321-RA	FBgn0034643
8.23	0.234	0.953	1.637	0.87	14.68	1e-05	0	0	1	0	ID1000031709021615	CG31258-RA	FBgn0086697
9.52	0.218	1.672	2.304	1.252	37.26	0	0	1	1	1	ID100003171502173	CG31342-RA	FBgn0051342
7.87	0.799	0.833	0.899	1.043	10.54	6e-05	0	0	0	1	ID100003632302174	CG33250-RA	FBgn0065035
7.27	0.296	0.746	1.259	0.814	13.09	1e-05	0	0	1	0	ID100003663502175	CG5912-RA	FBgn0000119
8.78	1.201	0.295	-0.059	0.539	19.95	0	1	0	0	0	ID100003320302178	CG32091-RB	FBgn0052091
7.45	1.319	0.677	0.298	0.835	14.86	0	1	0	0	0	ID1000032429021718	CG9903-RA	FBgn0030756
8.59	1.272	0.618	-0.151	0.396	15.76	0	1	0	0	0	ID100004129102180	CG4835-RA	FBgn0035607
7.08	1.388	0.728	0.396	1.068	20.44	0	1	0	0	1	ID1000042053021811	CG15768-RA	FBgn0259149
9.14	0.2	1.223	1.549	0.962	15.73	0	0	1	1	0	ID1000031253021813	CG2926-RA	FBgn0037344
10.11	0.558	1.538	2.093	1.509	33.99	0	0	1	1	1	ID10000321231204	CG9383-RA	FBgn0029094
7.16	0.446	1.99	2.786	1.686	28.82	0	0	1	1	1	ID10000433071207	CG8915-RA	FBgn0030833
8.35	0.507	1.037	1.171	0.806	18.42	0	0	1	1	0	ID10000337251209	CG6905-RA	FBgn0035136
6.87	-0.303	0.859	1.725	1.093	31.86	0	0	0	1	1	ID100003634712017	CG12333-RA	FBgn0038617
8.27	1.137	1.509	1.556	1.399	13.83	1e-05	1	1	1	1	ID100004442912018	CG32604-RA	FBgn0026713
8.43	0.033	0.693	1.093	0.576	19.43	0	0	0	1	0	ID10000397971210	CG8027-RA	FBgn0033392
6.52	0.016	2.007	3.127	1.765	42.49	0	0	1	1	1	ID10000433011216	CG8902-RA	FBgn0031886
7.49	0.834	1.102	1.527	1.253	9.82	1e-04	0	1	1	1	ID10000368031217	CG7985-RA	FBgn0028499
14.17	0.707	1.358	1.497	1.114	8.79	2e-04	0	1	1	1	ID100003562712110	CG1883-RA	FBgn0039757
9.46	1.247	1.859	1.702	1.687	32.13	0	1	1	1	1	ID100003946112111	CG10648-RA	FBgn0030067
7.28	0.165	0.68	1.079	0.822	11.71	3e-05	0	0	1	0	ID100003757112112	CG18271-RA	FBgn0037263
6.18	0.789	1.227	1.531	1.265	10.02	8e-05	0	1	1	1	ID100004445312119	CG32653-RA	FBgn0259109
6.03	0.802	1.021	1.247	1.098	3.43	0.02484	0	1	1	1	ID10000321171231	CG9369-RA	FBgn0002577
7.97	0.593	1.151	1.46	1.078	10.2	7e-05	0	1	1	1	ID10000386511236	CG4709-RA	FBgn0032169
7.81	1.168	1.882	2.488	1.81	18.79	0	1	1	1	1	ID10000390351241	CG9203-RA	FBgn0030646
6.81	0.47	1.216	1.744	1.165	26.02	0	0	1	1	1	ID100004210712417	CG11146-RA	FBgn0259109
9.11	0.57	1.099	1.359	0.928	30	0	0	1	1	0	ID10000390591254	CG9247-RA	FBgn0032924
10.42	1.689	0.113	-0.491	-0.027	13.91	1e-05	1	0	0	0	ID10000375171256	CG18108-RA	FBgn0034329
8.93	-0.505	0.824	1.338	0.6	54.48	0	0	0	1	0	ID100003905312514	CG9241-RA	FBgn0032929
8.15	1.178	1.352	1.353	1.399	9.26	0.00014	1	1	1	1	ID100004289912517	CG4407-RA	FBgn0030431
12.19	1.156	1.411	1.366	1.315	25.68	0	1	1	1	1	ID100004370912518	CG7434-RA	FBgn0015288
7.01	0.115	1.245	1.933	0.955	11.39	3e-05	0	1	1	0	ID10000382671269	CG13778-RB	FBgn0031885
10.78	-0.891	1.868	0.988	0.467	34.17	0	0	1	0	0	ID10000321651271	CG9463-RA	FBgn0032066
7.18	1.06	0.053	-0.147	0.097	23.88	0	1	0	0	0	ID10000329571281	CG32005-RA	FBgn0085432
8.28	1.097	0.457	0.319	0.658	22.17	0	1	0	0	0	ID100004021112818	CG8486-RA	FBgn0031993
8.04	0.161	0.809	1.125	0.765	24.37	0	0	0	1	0	ID10000417951294	CG5336-RA	FBgn0032409
7.56	1.076	0.189	-0.351	0.326	53.47	0	1	0	0	0	ID10000313971298	CG12455-RB	FBgn0028859
7.56	0.489	0.939	1.445	1.06	19.23	0	0	0	1	1	ID100003254912913	CG6654-RA	FBgn0038301
8.03	0.416	1.031	1.46	0.955	18.02	0	0	1	1	0	ID100003521312915	CG16728-RA	FBgn0033539
7.58	1.447	2.136	2.514	1.84	37.91	0	1	1	1	1	ID100004253912916	CG12717-RA	FBgn0030420
9.81	0.142	0.71	1.011	0.635	16.68	0	0	0	1	0	ID100003135512101	CG12372-RA	FBgn0028683
6.79	0.739	1.551	2.411	1.687	15.93	0	0	1	1	1	ID100004292312102	CG4451-RA	FBgn0038755
10.41	0.607	1.08	1.052	0.948	8.35	0.00028	0	1	1	0	ID100003718712105	CG9916-RA	FBgn0004432
6.14	0.804	0.836	1	0.966	7.93	0.00039	0	0	1	0	ID1000045245121013	CG14421-RA	FBgn0029644
7.87	-0.196	1.678	2.474	1.315	120.97	0	0	1	1	1	ID1000037565121017	CG1825-RA	FBgn0010342
6.71	0.626	1.979	2.78	2.067	17.76	0	0	1	1	1	ID1000035957121019	CG32741-RA	FBgn0052741
7.05	0.321	0.806	1.513	1.153	12.2	2e-05	0	0	1	1	ID100003560312114	CG18764-RA	FBgn0042205
7.24	0.694	1.97	2.8	1.946	23.4	0	0	1	1	1	ID100004448312117	CG32705-RA	NA
8.28	0.78	1.569	1.821	1.377	14.3	1e-05	0	1	1	1	ID100003710912118	CG7869-RA	FBgn0025355
9.61	0.704	1.537	2.017	1.185	20.61	0	0	1	1	1	ID100003788312119	CG3917-RA	FBgn0026430
6.36	1.184	0.869	0.741	1.063	15.07	0	1	0	0	1	ID1000042533121110	CG12697-RA	FBgn0030715
6.73	1.557	1.592	1.775	1.798	20.62	0	1	1	1	1	ID1000035981121115	CG32791-RA	FBgn0052791
9.06	0.618	6.779	13.302	8.068	222.9	0	0	1	1	1	ID100003365912122	CG6517-RA	FBgn0000357
9.9	2.123	3.525	4.108	3.071	120.42	0	1	1	1	1	ID1000033707121212	CG6824-RA	FBgn0003028
8.32	0.239	2.157	2.7	1.415	32.87	0	0	1	1	1	ID100003410912133	CG10129-RA	FBgn0002926
10.31	0.514	1.199	1.525	1.149	9.27	0.00014	0	1	1	1	ID1000034085121312	CG10084-RA	FBgn0002044
9.96	0.555	1.127	1.48	1.115	10.86	5e-05	0	1	1	1	ID1000034067121317	CG10060-RA	FBgn0001104
6.47	1.081	0.723	0.553	0.666	14.06	1e-05	1	0	0	0	ID1000042509121318	CG12640-RA	FBgn0030202
9.33	0.774	1.287	1.325	1.262	5.07	0.00461	0	1	1	1	ID100004212512143	CG11180-RA	FBgn0034528
6.9	-0.025	1.162	1.965	1.131	30.25	0	0	1	1	1	ID100004020512146	CG8474-RA	FBgn0025874
8.16	0.806	1.466	1.98	1.231	24.44	0	0	1	1	1	ID100004140512150	CG12112-RA	FBgn0030048
8.97	0.137	3.631	6.343	3.616	51.29	0	0	1	1	1	ID100004407512151	CG13083-RB	FBgn0032789
9.3	1.151	2.123	2.117	1.882	23.07	0	1	1	1	1	ID100004294712157	CG4510-RA	FBgn0038746
7.53	-0.397	0.821	1.69	0.717	23.31	0	0	0	1	0	ID100003253112159	CG6620-RA	FBgn0024227
9.14	0.088	1.099	1.431	0.92	18.45	0	0	1	1	0	ID1000043331121515	CG8962-RA	FBgn0025809
10.47	5.396	1.007	-0.602	1.45	256.26	0	1	1	0	1	ID100004404512165	CG12998-RA	FBgn0030829
9.27	0.281	1.161	0.969	0.813	24.93	0	0	1	0	0	ID100004174112169	CG4069-RA	FBgn0036301
8.42	-1.515	0.445	1.436	-0.138	115.82	0	-1	0	1	0	ID1000031739121616	CG5052-RA	FBgn0003087
9.42	1.273	-0.58	-1.735	-1	48.79	0	1	0	-1	0	ID100003641912174	CG12800-RA	FBgn0039006
9.33	0.401	1.071	1.391	0.812	18.95	0	0	1	1	0	ID100003673112175	CG5935-RD	FBgn0026533
6.78	0.132	0.654	1.121	1.057	6.71	0.00105	0	0	1	1	ID100003830912181	CG13941-RA	FBgn0033928
6.53	0.978	2.311	3.99	3.324	82.14	0	0	1	1	1	ID100003368312184	CG6696-RA	FBgn0030947
7.95	1.006	0.474	-0.253	0.351	14.7	0	1	0	0	0	ID1000044093121810	CG1315-RA	FBgn0026565
7.88	-0.148	0.839	1.263	0.724	28	0	0	0	1	0	ID1000044021121814	CG12883-RA	FBgn0039538
8.66	3.691	1.814	0.533	0.624	36.17	0	1	1	0	0	ID1000035963121815	CG32751-RA	FBgn0052751
7.98	0.554	1.32	1.481	1.059	34.11	0	0	1	1	1	ID10000432412201	CG31285-RA	FBgn0259107
9.24	0.36	1.207	1.346	1.064	28.19	0	0	1	1	1	ID10000336412209	CG18591-RA	FBgn0031962
8.81	1.06	1.165	1.447	1.228	17.34	0	1	1	1	1	ID100003440922012	CG12155-RA	FBgn0029957
10.84	0.65	1.5	1.994	1.344	49.26	0	0	1	1	1	ID100003211122013	CG5422-RD	FBgn0005649
9.09	1.558	2.304	2.213	2.059	12.14	2e-05	1	1	1	1	ID100004048722014	CG14788-RA	FBgn0028274
8.96	-0.397	0.677	1.151	0.39	44.18	0	0	0	1	0	ID100003129522015	CG3000-RA	FBgn0003200
7.55	1.755	0.781	0.46	0.929	43.77	0	1	0	0	0	ID100004436922119	CG4259-RA	FBgn0031389
7.85	0.848	1.884	2.222	1.739	14.9	0	0	1	1	1	ID10000405352223	CG14882-RA	FBgn0038429
8.13	0.986	1.165	1.114	1.228	14.33	1e-05	0	1	1	1	ID100003784722211	CG11606-RA	FBgn0022246
8.32	1.023	1.047	1.096	1.079	10.79	5e-05	1	1	1	1	ID10000451372233	CG3626-RA	FBgn0029706
9.24	1.365	0.795	0.314	0.547	30.08	0	1	0	0	0	ID10000385672236	CG10777-RB	FBgn0029979
7.37	1.029	0.583	0.286	0.503	4.75	0.00634	1	0	0	0	ID100003284922319	CG5712-RA	FBgn0040507
7.32	1.542	0.833	0.229	0.705	20.42	0	1	0	0	0	ID100003325722418	CG3540-RA	FBgn0023541
11.47	0.45	1.034	1.353	0.958	11.17	4e-05	0	1	1	0	ID100004317522419	CG18319-RA	FBgn0000173
7.43	1.894	0.817	0.778	1.161	67.71	0	1	0	0	1	ID10000447292255	CG6986-RB	FBgn0029723
11.2	0.829	2.122	2.308	1.923	33.58	0	0	1	1	1	ID10000386392259	CG10922-RA	FBgn0011638
9.04	1.23	-0.899	-2.005	-1.047	47.49	0	1	0	-1	0	ID100003671322512	CG7497-RA	FBgn0036742
10.21	1.071	1.984	2.285	2.105	13.46	1e-05	1	1	1	1	ID100003479922513	CG14715-RA	FBgn0037930
9.68	1.36	2.278	2.328	2.035	57.19	0	1	1	1	1	ID100004362522518	CG3071-RA	FBgn0023527
9.66	0.438	0.893	1.314	0.844	5.76	0.00241	0	0	1	0	ID10000416632261	CG7555-RA	FBgn0259174
7.44	0.527	1.313	0.707	0.982	5.43	0.0033	0	1	0	0	ID10000378172274	CG11425-RA	FBgn0037167
10.82	0	1.052	1.67	0.857	15.75	0	0	1	1	0	ID10000370732276	CG1793-RA	FBgn0039923
10	1.48	0.59	0.048	0.478	36.23	0	1	0	0	0	ID100003863322710	CG10913-RA	FBgn0028983
11.58	3.885	3.51	2.943	3.133	37.81	0	1	1	1	1	ID100003858522711	CG10810-RA	FBgn0010381
7.43	0.688	2.212	2.716	2.096	29.25	0	0	1	1	1	ID100003668922713	CG7108-RA	FBgn0011762
8.77	0.353	0.674	1.031	0.744	5.53	0.00298	0	0	1	0	ID100003438522717	CG11268-RA	FBgn0036336
7.97	-0.448	0.799	1.027	0.748	14.37	1e-05	0	0	1	0	ID100004355322719	CG17958-RA	FBgn0003512
9.11	0.311	1.387	1.823	1.218	51.25	0	0	1	1	1	ID10000328732281	CG5757-RA	FBgn0034299
8.24	1.473	1.903	2	1.62	24.11	0	1	1	1	1	ID10000443932283	CG4320-RA	FBgn0029840
8.02	1.966	2.459	2.757	2.172	14.61	1e-05	1	1	1	1	ID10000397372287	CG4768-RA	FBgn0030790
11.54	1.79	-0.746	-1.194	-0.58	85.63	0	1	0	-1	0	ID100003630522812	CG33138-RA	FBgn0053138
7.17	1.038	0.944	1.027	1.141	7.95	0.00038	1	0	1	1	ID100004012722818	CG3566-RC	FBgn0029854
7.76	0.19	1.018	1.573	0.943	34.33	0	0	1	1	0	ID10000420172295	CG15011-RA	FBgn0035518
8.09	1.152	1.165	1.367	1.307	8.82	2e-04	1	1	1	1	ID100003127122101	CG2967-RA	FBgn0085437
7.72	0.681	1.899	2.496	1.62	61.1	0	0	1	1	1	ID1000040097221012	CG3497-RA	FBgn0004837
9.42	0.457	0.904	1.135	0.715	12.78	1e-05	0	0	1	0	ID1000044759221014	CG7036-RB	FBgn0035106
9.5	1.198	1.339	1.839	1.264	25.94	0	1	1	1	1	ID100003553722113	CG1391-RB	FBgn0003464
7.27	-0.448	0.667	1.464	0.737	16.93	0	0	0	1	0	ID100004127322115	CG4291-RA	FBgn0031287
8.75	0.717	1.208	1.393	1.151	4.72	0.00648	0	1	1	1	ID1000042449221110	CG3291-RA	FBgn0020261
7.97	0.281	0.94	1.204	0.897	7.66	0.00048	0	0	1	0	ID1000035897221115	CG31256-RA	FBgn0038499
8.94	1.149	-0.679	-1.578	-0.383	73.88	0	1	0	-1	0	ID1000037079221117	CG1794-RA	FBgn0033438
9.28	0.334	1.695	2.238	1.396	35.17	0	0	1	1	1	ID100003517722121	CG17952-RB	FBgn0034657
6.84	0.26	0.623	1.135	0.692	3	0.04043	0	0	1	0	ID100003592122126	CG31388-RA	FBgn0051388
5.91	-0.11	0.954	1.183	0.993	5.42	0.00333	0	0	1	0	ID1000037049221219	CG17876-RA	FBgn0000078
8.53	2.486	0.136	-1.116	-0.082	121.91	0	1	0	-1	0	ID100003974322131	CG4778-RA	FBgn0027600
7.12	1.202	0.957	0.96	1.031	7.8	0.00043	1	0	0	1	ID100003938322139	CG14457-RA	FBgn0037174
7.8	2.529	2.997	3.695	2.99	31.39	0	1	1	1	1	ID1000034001221312	CG11403-RA	FBgn0026876
8.41	2.312	2.966	3.191	2.726	38.45	0	1	1	1	1	ID1000034361221313	CG10965-RA	FBgn0030028
11.22	0.489	0.903	1.178	0.784	17.98	0	0	0	1	0	ID1000042425221318	CG32423-RA	FBgn0052423
9.06	0.242	0.83	1.041	0.672	25.17	0	0	0	1	0	ID100004014522145	CG3605-RA	FBgn0031493
5.95	1.036	1.056	1.098	0.959	11.91	2e-05	1	1	1	0	ID100004012122146	CG3546-RA	FBgn0029716
5.62	0.724	0.963	1.28	0.819	4.83	0.00582	0	0	1	0	ID100003782322149	CG11491-RB	FBgn0000210
6.79	1.197	1.969	2.748	1.953	20.35	0	1	1	1	1	ID1000043559221412	CG18262-RA	FBgn0030012
7.06	0.465	0.92	1.447	1.09	4.75	0.00632	0	0	1	1	ID1000037841221510	CG11586-RA	FBgn0035520
9.17	0.534	0.94	1.32	0.963	10.36	7e-05	0	0	1	0	ID1000043583221512	CG2244-RA	FBgn0027951
7.57	0.623	0.896	1.077	0.967	9.63	0.00011	0	0	1	0	ID100003323322160	CG33075-RC	FBgn0031039
11.93	0.627	1.214	1.408	1.081	13.1	1e-05	0	1	1	1	ID100003979122162	CG4863-RA	FBgn0020910
8.34	0.874	1.753	2.153	1.675	57.83	0	0	1	1	1	ID100004093722168	CG6546-RA	FBgn0025716
8.55	0.889	1.091	1.261	1.154	5.22	0.00401	0	1	1	1	ID1000037031221614	CG17828-RA	FBgn0016038
7.73	0.615	1.568	2.506	1.768	30.21	0	0	1	1	1	ID1000031655221616	CG1911-RA	FBgn0039680
8.38	-1.313	1.389	2.763	0.132	80.13	0	-1	1	1	0	ID1000040511221619	CG14834-RA	FBgn0035768
9.11	0.294	1.224	1.895	1.186	41.12	0	0	1	1	1	ID100003472122170	CG1454-RA	FBgn0005642
9.5	0.337	0.724	1.073	0.704	7.4	0.00059	0	0	1	0	ID100003664722175	CG6169-RA	FBgn0036534
7	1.095	0.602	0.3	0.531	11.07	4e-05	1	0	0	0	ID1000038999221710	CG15029-RA	FBgn0030619
9.88	1.247	2.567	2.605	2.208	41.15	0	1	1	1	1	ID1000040895221712	CG6459-RA	FBgn0034259
8.69	1.069	1.481	1.299	1.343	29.68	0	1	1	1	1	ID100003976122182	CG4806-RA	FBgn0035048
7.51	1.904	0.166	-0.43	0.481	94.77	0	1	0	0	0	ID100003628122188	CG32922-RB	FBgn0037820
8.27	0.459	1.322	1.626	1.047	9.8	1e-04	0	1	1	1	ID1000035879221815	CG31132-RA	FBgn0011785
13.67	0.287	0.823	1.146	0.833	16.47	0	0	0	1	0	ID1000040169221816	CG3661-RA	FBgn0010078
8.3	1.342	-0.003	-0.325	0.155	14.35	1e-05	1	0	0	0	ID1000032105221817	CG5407-RA	FBgn0038504
13.35	-0.018	1.16	1.38	0.692	23.31	0	0	1	1	0	ID10000429053203	CG4422-RA	FBgn0004868
9.44	0.909	2.714	3.389	2.571	78.84	0	0	1	1	1	ID10000309773208	CG5452-RA	FBgn0022338
7.38	0.003	0.834	1.208	1.076	9.2	0.00015	0	0	1	1	ID100004058332014	CG30373-RA	FBgn0050373
8.73	0.277	1.354	1.885	1.027	20.57	0	0	1	1	1	ID100003635332019	CG1239-RA	FBgn0037368
10.31	-0.879	2.366	3.389	1.001	56.97	0	0	1	1	0	ID10000429293215	CG4466-RA	FBgn0001226
9.64	0.841	1.315	1.476	1.251	29.94	0	0	1	1	1	ID10000433133216	CG8928-RA	FBgn0030711
7.98	0.308	0.919	1.266	0.902	9.13	0.00016	0	0	1	0	ID100003404932210	CG10023-RA	FBgn0020440
8.5	0.107	1.219	1.712	0.963	69.01	0	0	1	1	0	ID100003794332211	CG40080-RA	NA
9.41	1.264	0.824	0.585	0.87	20.26	0	1	0	0	0	ID100003484732317	CG13512-RA	FBgn0034760
8.37	1.29	0.161	-0.685	0.057	49.36	0	1	0	0	0	ID100003566332411	CG1942-RA	FBgn0033215
9.22	1.093	1.612	1.991	1.425	41.25	0	1	1	1	1	ID100003904132412	CG9209-RA	FBgn0003969
10.39	1.224	1.999	2.361	1.814	29.37	0	1	1	1	1	ID100003100732414	CG5492-RB	FBgn0036769
10.27	0.95	1.279	1.191	1.05	19.49	0	0	1	1	1	ID100003868732510	CG5028-RA	FBgn0039358
10.35	0.748	1.547	1.447	1.277	26.38	0	0	1	1	1	ID100003680932512	CG8070-RA	FBgn0033379
7.71	1.257	1.594	1.864	1.607	16.02	0	1	1	1	1	ID100004442332519	CG32597-RA	FBgn0040153
9.25	0.689	1.046	1.043	0.969	10.41	6e-05	0	1	1	0	ID10000352313262	CG16753-RA	FBgn0035393
9.59	0.496	1.017	0.909	0.833	7.57	0.00052	0	1	0	0	ID100003482332610	CG13364-RA	FBgn0026879
11.3	1.261	-0.124	-1.114	-0.327	34.69	0	1	0	-1	0	ID100003560932615	CG18778-RA	FBgn0042119
8.1	0.074	0.803	1.172	0.703	29.29	0	0	0	1	0	ID100003103132616	CG5543-RA	FBgn0034908
11.75	0.02	1.282	1.48	0.883	28.65	0	0	1	1	0	ID100004139332617	CG12086-RA	FBgn0011204
7.34	0.273	1.409	2.162	1.464	27.21	0	0	1	1	1	ID100003872932710	CG5341-RA	FBgn0034367
8.65	1.484	3.249	3.825	2.996	22.86	0	1	1	1	1	ID100003868132711	CG4978-RA	FBgn0020633
8.99	0.52	1.293	1.283	1.13	21.32	0	0	1	1	1	ID100003366532715	CG6547-RA	FBgn0037833
6.93	0.068	1.091	2.013	1.241	24.08	0	0	1	1	1	ID100004364932719	CG7099-RA	FBgn0032517
6.1	0.944	1.06	1.065	0.941	5.75	0.00265	0	1	1	0	ID100003640132812	CG12685-RA	FBgn0040910
6.11	1.148	1.031	0.936	1.198	5.72	0.00253	1	1	0	1	ID100003640732814	CG12723-RA	FBgn0030459
11.19	0.673	2.432	2.825	1.902	58.72	0	0	1	1	1	ID100004022332818	CG8507-RA	FBgn0037756
7.66	0.872	2.442	3.202	2.199	37.03	0	0	1	1	1	ID10000421133295	CG11156-RA	FBgn0002878
6.85	1.045	0.874	0.686	0.888	7.49	0.00055	1	0	0	0	ID100004441732917	CG3258-RA	FBgn0000137
9.04	0.474	1.572	2.115	1.362	28.11	0	0	1	1	1	ID100003136732101	CG12391-RA	FBgn0033581
7.85	0.813	1.265	1.488	1.292	9.79	0.00012	0	1	1	1	ID100003098332107	CG5463-RA	FBgn0039153
13.56	0.433	1.046	0.929	0.623	13.11	1e-05	0	1	0	0	ID1000031775321011	CG5119-RB	FBgn0003031
9.09	0.52	1.434	1.337	1.235	9.64	0.00011	0	1	1	1	ID1000040193321012	CG8443-RA	FBgn0034087
10.17	0.626	1.997	2.641	1.746	27.28	0	0	1	1	1	ID1000045257321013	CG14478-RA	FBgn0028953
7.98	-0.105	0.841	1.345	0.835	46.79	0	0	0	1	0	ID100003679132111	CG7729-RA	FBgn0036688
11.9	0.753	2.533	3.126	2.073	56.53	0	0	1	1	1	ID100004136932115	CG12052-RC	FBgn0005630
8.95	0.872	1.365	1.498	1.234	15.47	0	0	1	1	1	ID1000035993321115	CG32810-RB	FBgn0025394
7.83	0.875	0.875	1.01	1.023	3.8	0.01677	0	0	1	1	ID100003601732126	CG32852-RA	FBgn0259217
9.76	0.376	0.888	1.168	0.761	10.48	6e-05	0	0	1	0	ID100003251332127	CG6588-RC	FBgn0000634
8.19	0.597	2.04	2.506	1.895	36.93	0	0	1	1	1	ID1000044801321211	CG13690-RA	FBgn0031252
12.81	-0.627	0.905	1.301	0.552	48.17	0	0	0	1	0	ID1000037145321219	CG8863-RA	FBgn0038145
8.96	0.142	0.776	1.27	0.69	8.15	0.00033	0	0	1	0	ID100003983932131	CG8114-RA	FBgn0003041
6.69	-1.029	0.109	1.124	0.285	29.6	0	-1	0	1	0	ID100004172932134	CG3919-RA	FBgn0036423
9.91	1.043	1.123	1.537	1.276	10.52	6e-05	1	1	1	1	ID1000034097321312	CG10109-RA	FBgn0001332
8.11	1.177	-0.593	-0.922	-0.086	35.06	0	1	0	0	0	ID1000034457321313	CG30163-RA	FBgn0050163
7.43	1.293	0.844	0.608	0.829	35.16	0	1	0	0	0	ID100004213732143	CG11219-RA	FBgn0024943
10.76	0.65	1.185	1.474	1.073	23.26	0	0	1	1	1	ID100004141732150	CG12132-RA	FBgn0040236
8.12	0.239	1.187	1.764	1.036	18.29	0	0	1	1	1	ID1000043679321512	CG7293-RA	FBgn0004381
6.91	0.915	1.017	1.115	1.122	8.36	0.00028	0	1	1	1	ID1000043343321515	CG8989-RB	FBgn0004828
11.32	0.571	1.402	1.67	1.258	10.85	5e-05	0	1	1	1	ID1000041783321518	CG5061-RA	FBgn0028388
8.37	0.708	1.799	1.909	1.545	37.51	0	0	1	1	1	ID1000036761321519	CG6743-RA	FBgn0027868
7.58	1.952	0.447	0.061	0.416	56.55	0	1	0	0	0	ID100003865732164	CG4739-RA	FBgn0040257
10.11	0.814	2.709	3.498	2.253	83.09	0	0	1	1	1	ID1000037127321614	CG8411-RA	FBgn0005695
7.81	0.388	1.004	1.262	1.055	13.73	1e-05	0	1	1	1	ID1000031817321615	CG5196-RB	FBgn0038039
7.42	0.284	2.151	3.276	1.842	67.96	0	0	1	1	1	ID100003829732176	CG1389-RA	FBgn0003733
7.26	0.007	0.493	1.05	0.82	6.85	0.00093	0	0	1	0	ID1000040991321712	CR31853-RA	FBgn0003935
8.79	-0.572	0.504	1.086	0.338	41.26	0	0	0	1	0	ID100003369532184	CG6754-RB	FBgn0086349
9.64	0.656	1.646	1.624	1.288	16.79	0	0	1	1	1	ID100004256932186	CG12785-RA	FBgn0038410
8.1	0.389	1.054	1.618	1.143	12.97	1e-05	0	1	1	1	ID1000044105321810	CG13201-RA	FBgn0001276
7.55	0.295	1.189	1.613	0.978	26.26	0	0	1	1	0	ID10000431150307	CG9226-RA	FBgn0031782
10.29	0.38	0.897	1.352	0.738	18.49	0	0	0	1	0	ID10000307730308	CG17082-RB	FBgn0039994
8.2	0.601	1.365	2.013	1.15	20.47	0	0	1	1	1	ID100004037903014	CG10188-RA	FBgn0032796
9.02	-0.008	1.616	2.21	1.089	44.57	0	0	1	1	1	ID100003614903019	CG7091-RA	FBgn0038099
7.52	2.021	1.838	1.36	1.766	55.44	0	1	1	1	1	ID10000396050310	CG6173-RA	FBgn0039155
6.53	1.295	-0.287	-0.534	-0.724	19.64	0	1	0	0	0	ID10000438590312	CG16963-RA	FBgn0005664
5.62	-0.194	0.902	1.657	1.378	4.2	0.01101	0	0	1	0	ID10000431090316	CG9125-RA	FBgn0030793
10.87	0.442	1.036	1.243	0.829	4.57	0.00756	0	1	1	0	ID100003154103113	CG10237-RA	FBgn0032783
5.06	1.364	1.21	1.466	1.532	3.93	0.01462	1	1	1	1	ID100003238103115	CG5921-RB	FBgn0029835
10.72	0.74	1.985	2.075	1.636	11.25	4e-05	0	1	1	1	ID10000326990321	CG8231-RA	FBgn0027329
7.44	0.649	0.903	1.283	0.856	8.12	0.00033	0	0	1	0	ID10000358190328	CG4966-RA	FBgn0034261
9.11	0.254	1.024	1.278	0.983	24.84	0	0	1	1	0	ID100004349303215	CG18593-RA	FBgn0036237
7.02	-0.161	0.988	1.58	0.326	38.5	0	0	0	1	0	ID10000411470332	CG15107-RA	FBgn0041702
9.46	0.817	1.486	1.015	1.229	9.71	1e-04	0	1	1	1	ID10000384590336	CG6751-RA	FBgn0033562
7.98	1.192	1.882	1.925	1.471	15.15	0	1	1	1	1	ID100004153103312	CG12714-RB	FBgn0040862
5.39	-0.091	2.693	4.449	2.742	12.67	2e-05	0	1	1	0	ID10000315950343	CG11381-RA	FBgn0029568
7.87	1.034	1.527	2.07	1.431	26.85	0	1	1	1	1	ID10000334850344	CG10986-RB	FBgn0001087
7.18	1.302	0.384	-0.189	0.404	20.99	0	1	0	0	0	ID10000392990348	CG10521-RA	FBgn0015774
8.27	1.295	0.523	0.772	0.737	9.2	0.00015	1	0	0	0	ID100004039703410	CG1021-RA	FBgn0037443
6.98	0.039	0.796	1.316	0.651	5.31	0.00367	0	0	1	0	ID100003545903411	CG9866-RA	FBgn0031420
8.39	1.173	1.213	1.415	1.237	12.39	2e-05	1	1	1	1	ID100004232303415	CG1558-RA	FBgn0027259
7.44	0.717	1.858	2.391	2.025	16.04	0	0	1	1	1	ID100003694703416	CG8264-RA	FBgn0004856
5.35	-0.367	0.7	1.682	0.834	5.95	0.00204	0	0	1	0	ID10000358370351	CG5000-RA	FBgn0027948
6.78	1.69	1.402	1.238	1.303	11.03	4e-05	1	1	1	1	ID10000446210355	CG32274-RA	FBgn0052274
5.98	-0.178	0.709	1.391	0.705	13.96	1e-05	0	0	1	0	ID100003848303510	CG6796-RA	FBgn0034177
7.43	0.196	1.027	1.741	0.62	27.07	0	0	1	1	0	ID100003469103513	CG13397-RA	FBgn0014417
8.33	0.379	0.759	1.04	0.757	5.83	0.00227	0	0	1	0	ID100003886103514	CG2202-RA	FBgn0030240
7.11	0.554	1.103	1.222	0.773	5.08	0.00457	0	1	1	0	ID10000422930366	CG1550-RA	FBgn0033225
9.71	0.252	0.885	1.028	0.556	21.34	0	0	0	1	0	ID10000349970367	CG8597-RA	FBgn0011640
7.56	0.214	0.768	1.08	0.419	4.81	0.00596	0	0	1	0	ID100004081103611	CG14023-RA	FBgn0031698
7.48	-0.024	1.717	1.662	1.414	12.65	2e-05	0	1	1	1	ID100003540503615	CG8635-RA	FBgn0033317
8.9	0.86	1.436	1.471	1.296	10.4	7e-05	0	1	1	1	ID100004462703716	CG32344-RA	FBgn0052344
8.98	1.561	-0.156	-1.341	-0.455	13.67	1e-05	1	0	0	0	ID100003427703717	CG7930-RA	FBgn0010424
9.98	5.459	3.975	2.686	3.552	121.55	0	1	1	1	1	ID100003084503718	CG17240-RA	FBgn0011832
9.13	1.055	0.52	-0.12	0.297	21.5	0	1	0	0	0	ID100004344503719	CG1809-RA	FBgn0033423
7.15	0.997	1.718	2.166	1.5	26.01	0	0	1	1	1	ID100004466903810	CG32541-RA	FBgn0052541
4.94	0.856	0.978	1.147	1.205	1.81	0.1616	0	0	1	0	ID100003579503811	CG4927-RA	FBgn0034139
7.87	1.002	2.609	3.415	2.307	56.32	0	1	1	1	1	ID100003538103813	CG8173-RA	FBgn0030864
11.08	0.505	1.729	2.112	1.416	59.74	0	0	1	1	1	ID10000389150397	CG2446-RA	FBgn0030328
7.96	2.464	3.105	2.224	2.565	34.44	0	1	1	1	1	ID10000312050398	CG16905-RA	FBgn0037762
7.23	0.899	2.356	2.929	1.982	25.75	0	0	1	1	1	ID100003116303101	CG15896-RA	FBgn0029858
6.04	0.306	1.198	1.954	1.266	11.38	3e-05	0	1	1	1	ID100004078103104	CG13957-RA	FBgn0030739
7.37	1.394	2.39	2.973	2.238	16.11	0	1	1	1	1	ID100003617903108	CG7147-RA	FBgn0015954
8.26	-0.217	0.594	1.032	0.579	15.97	0	0	0	1	0	ID1000039989031012	CG3688-RA	FBgn0001974
6.44	-1.409	0.951	2.209	0.972	33.44	0	-1	0	1	0	ID1000045053031013	CG4497-RA	FBgn0031895
6.83	0.328	1.432	1.924	1.282	11.34	4e-05	0	1	1	1	ID1000044651031014	CG32491-RE	FBgn0002781
7.13	0.163	1.098	1.695	1.236	9.78	1e-04	0	1	1	1	ID100003541103114	CG8866-RB	FBgn0037679
8.28	-1.019	0.621	1.186	0.366	46.28	0	-1	0	1	0	ID100004116503115	CG15141-RA	FBgn0032635
9.08	0.28	0.707	1.127	0.65	7.83	0.00042	0	0	1	0	ID100003769103119	CG2608-RA	FBgn0032870
6.84	0.519	2.088	2.459	1.422	16.76	0	0	1	1	1	ID1000036971031117	CG8383-RA	FBgn0037737
7.28	0.689	1.085	1.364	0.805	6.08	0.00181	0	1	1	0	ID100004267703123	CG31122-RA	FBgn0051122
8.15	1.552	2.018	1.871	1.9	31.76	0	1	1	1	1	ID100003274703125	CG8326-RA	FBgn0030851
6.67	-0.922	0.973	2.373	0.863	55.92	0	0	0	1	0	ID100003230903127	CG5785-RA	FBgn0003701
6.72	1.208	2.694	3.552	2.317	38.19	0	1	1	1	1	ID1000030851031215	CG17256-RA	FBgn0029970
6.48	-0.623	0.838	1.495	0.427	31.09	0	0	0	1	0	ID100003423503132	CG7855-RA	FBgn0038118
9.22	0.551	1.155	1.318	0.764	19.45	0	0	1	1	0	ID1000031589031311	CG11274-RA	FBgn0036340
8.08	0.855	1.297	1.834	1.583	5.59	0.00285	0	1	1	1	ID1000038885031315	CG2264-RC	FBgn0033478
7.24	0.868	3.374	5.895	4.334	23.24	0	0	1	1	1	ID1000042317031318	CG15571-RA	FBgn0029696
8.96	0.829	1.364	1.147	1.187	15.65	0	0	1	1	1	ID1000034229031319	CG7845-RA	FBgn0033059
6.48	-0.443	0.645	1.386	0.527	10.1	8e-05	0	0	1	0	ID100004001303146	CG3736-RA	FBgn0002989
5.66	-0.395	0.462	1.174	0.795	5.69	0.00257	0	0	1	0	ID1000040451031413	CG10324-RA	FBgn0038454
8.26	0.53	0.863	1.052	0.917	3.08	0.03673	0	0	1	0	ID1000041171031414	CG1514-RA	FBgn0029976
6.42	-0.012	0.808	1.014	0.728	6.46	0.00131	0	0	1	0	ID1000034685031415	CG13390-RA	FBgn0032031
9.67	0.169	2.195	2.746	1.465	38.47	0	0	1	1	1	ID1000037331031416	CG7719-RA	FBgn0004461
10.45	0.962	2.135	2.117	1.993	17.6	0	0	1	1	1	ID100004004303155	CG3800-RA	FBgn0034802
7.84	1.018	-0.169	-0.482	0.023	20.58	0	1	0	0	0	ID100003233903159	CG5840-RB	FBgn0038516
7.2	1.181	0.837	0.092	0.708	14.59	1e-05	1	0	0	0	ID100003312503160	CG12908-RB	FBgn0026403
6.88	-0.069	0.909	1.239	0.959	16.76	0	0	0	1	0	ID1000033851031611	CG12186-RA	FBgn0027082
8.31	0.507	1.256	1.314	1.246	11.45	3e-05	0	1	1	1	ID1000036923031614	CG8161-RA	FBgn0014022
9.5	0.708	1.185	1.256	1.129	6.71	0.00105	0	1	1	1	ID1000031547031616	CG10354-RA	FBgn0031868
9.57	0.396	1.471	1.932	1.111	10.79	5e-05	0	1	1	0	ID100003271703171	CG8274-RA	FBgn0013756
6.77	0.917	0.853	1.066	0.939	6.88	0.00091	0	0	1	0	ID100003161903173	CG12075-RB	FBgn0030065
7.6	-0.12	1.024	1.536	0.826	37.9	0	0	1	1	0	ID100003310703178	CG12864-RA	FBgn0026427
6.99	0.066	1.149	1.364	1.124	11.8	3e-05	0	1	1	1	ID1000045395031716	CG4610-RA	FBgn0034735
6.83	1.21	0.629	0.863	1.571	3.97	0.01404	1	0	0	0	ID100004119503180	CG15201-RA	FBgn0030272
1.55	4.951	5.548	5.121	4.175	2.63	0.0812	1	1	1	0	ID100003811703181	CG14754-RA	FBgn0033300
8.12	1.028	-2.438	-3.095	-2.002	62.93	0	1	-1	-1	-1	ID1000043829031814	CG16898-RA	FBgn0034480
6.31	1.069	2.046	3.023	2.079	17.52	0	1	1	1	1	ID1000040061031816	CG3842-RA	FBgn0029866
9.1	1.105	1.749	2.124	1.635	36.09	0	1	1	1	1	ID10000433491302	CG11757-RA	FBgn0085377
8.07	0.13	0.758	1.065	0.703	7.53	0.00053	0	0	1	0	ID100003644313017	CG17293-RA	FBgn0032030
5.91	-0.014	0.624	1.236	0.702	7.99	0.00037	0	0	1	0	ID10000395391311	CG10419-RA	FBgn0036850
8.75	1.181	0.7	0.606	0.689	15.62	0	1	0	0	0	ID10000441471312	CG9047-RB	FBgn0085442
8.19	1.404	0.907	-0.129	0.506	17.96	0	1	0	0	0	ID100003567513116	CG7296-RA	FBgn0032283
7.22	0.204	1.368	2.947	2.03	21.97	0	0	1	1	1	ID100003838713117	CG4066-RA	FBgn0038011
8.03	1.499	0.24	-0.36	0.244	27.72	0	1	0	0	0	ID10000345711320	CG15661-RA	FBgn0034605
10.19	1.206	2.468	3.15	2.172	58.87	0	1	1	1	1	ID10000329871321	CG14516-RA	FBgn0039640
8.05	0.98	1.206	1.371	1.078	5.7	0.00256	0	1	1	1	ID10000338271324	CG2116-RA	FBgn0030003
7.53	3.318	1.374	1.011	1.536	101.03	0	1	1	1	1	ID100003413313210	CG9192-RA	FBgn0035193
7.61	1.176	-0.018	-0.307	0.306	32.69	0	1	0	0	0	ID100003958113214	CG10524-RA	FBgn0259680
6.71	0.063	0.786	1.669	1.557	11.17	4e-05	0	0	1	1	ID100003495513217	CG13138-RB	FBgn0032211
7.07	0.484	1.132	1.742	1.46	13.17	1e-05	0	1	1	1	ID100004303713311	CG16785-RA	FBgn0027343
7.36	0.199	0.856	1.305	0.771	5.38	0.00344	0	0	1	0	ID100003337113316	CG14102-RA	FBgn0036906
7.89	1.105	-0.009	-0.511	0.193	43.01	0	1	0	0	0	ID100003493113317	CG13086-RA	FBgn0032770
6.61	1.191	0.857	0.709	1.105	11.83	3e-05	1	0	0	1	ID100003302913319	CG15251-RA	FBgn0030166
7.46	1.431	2.416	2.82	2.258	36.4	0	1	1	1	1	ID10000391311341	CG33172-RA	FBgn0053172
7.8	0.286	1.405	1.699	1.073	8.2	0.00031	0	1	1	0	ID10000337731344	CG2006-RA	FBgn0039664
7.26	1.32	0.655	0.277	0.78	19.7	0	1	0	0	0	ID10000418611346	CG32815-RA	FBgn0052815
13.48	0.524	1.139	1.206	0.711	20.89	0	0	1	1	0	ID10000384291347	CG4111-RA	FBgn0029785
7.54	-0.471	0.919	1.455	0.959	25.05	0	0	0	1	0	ID100003912513412	CG33162-RA	FBgn0011509
6.26	0.253	1.456	2.099	1.364	22.79	0	0	1	1	1	ID100004261113415	CG11382-RB	FBgn0040367
7.96	0.865	1.142	1.194	1.099	12.06	2e-05	0	1	1	1	ID100003804513516	CG5414-RA	FBgn0036569
7.34	1.835	1.134	1.026	0.933	2.34	0.0859	1	0	0	0	ID100004299513517	CG15066-RA	FBgn0034328
8.91	0.727	1.078	1.117	1.184	12.52	2e-05	0	1	1	1	ID10000353151362	CG40228-RA	FBgn0063670
4.86	1.138	1.164	0.987	1.063	6.54	0.00122	1	1	0	1	ID10000345951363	CG15776-RA	FBgn0259150
8.31	0.295	1.843	2.432	1.262	45.62	0	0	1	1	1	ID10000425811366	CG11330-RA	FBgn0000351
10.11	0.872	1.076	1.49	1.042	16.06	0	0	1	1	1	ID10000383631369	CG40460-RD	FBgn0039945
12.91	-0.133	1.133	1.418	0.796	47.39	0	0	1	1	0	ID100004150713619	CG2922-RC	FBgn0250753
7.78	1.009	1.805	1.769	1.347	35.08	0	1	1	1	1	ID10000410931370	CG31054-RA	FBgn0051054
9.77	0.329	1.688	2.105	1.55	72.6	0	0	1	1	1	ID10000379971374	CG4236-RA	FBgn0015610
7.78	0.365	1.123	1.538	0.948	38.13	0	0	1	1	0	ID100003374913715	CG1957-RA	FBgn0027873
6.82	1.373	3.299	3.824	3.031	22.99	0	1	1	1	1	ID100004373313719	CG8611-RB	FBgn0027602
8.48	0.741	0.935	1.02	0.677	5.87	0.00219	0	0	1	0	ID10000365091380	CG17490-RB	FBgn0040009
8.7	1.483	1.795	1.983	1.474	35.07	0	1	1	1	1	ID10000380511382	CG5535-RA	FBgn0036764
10.26	0.709	1.682	1.809	1.552	7.42	0.00058	0	1	1	1	ID10000437871389	CG8715-RC	FBgn0020279
8.05	0.918	1.695	1.923	1.493	42.37	0	0	1	1	1	ID100003566913813	CG7288-RA	FBgn0030969
9.46	0.843	1.317	1.383	1.219	24.58	0	0	1	1	1	ID100003649113814	CG17437-RA	FBgn0040066
11.21	1.542	-0.537	-1.721	-0.973	21.66	0	1	0	-1	0	ID100004030713818	CG9812-RB	FBgn0034860
8.75	1.249	0.916	1.088	1.276	7.96	0.00038	1	0	1	1	ID10000337971390	CG2054-RA	FBgn0022702
7.68	0.576	1.198	1.403	1.02	23.57	0	0	1	1	1	ID10000341571391	CG9344-RA	FBgn0034564
10.76	1.563	1.742	1.592	1.818	8.16	0.00033	1	1	1	1	ID10000341871392	CG9540-RA	FBgn0020508
7.52	1.378	1.817	2.025	1.728	32.4	0	1	1	1	1	ID10000329811396	CG14446-RA	FBgn0029850
10.46	0.767	1.222	1.249	1.142	10.09	8e-05	0	1	1	1	ID10000418851399	CG3460-RA	FBgn0023542
6.75	0.969	0.673	0.956	1.009	18.22	0	0	0	0	1	ID100003264513913	CG15204-RA	FBgn0259241
7.22	1.158	2.356	2.828	2.215	45.5	0	1	1	1	1	ID100004104513919	CG3073-RA	FBgn0027296
7.8	1.842	0.42	0.027	0.597	41.63	0	1	0	0	0	ID1000031859131011	CG6041-RA	FBgn0029826
9.89	1.12	1.734	1.745	1.674	19.88	0	1	1	1	1	ID100003569913114	CG7338-RA	FBgn0037073
7.16	-0.687	1.036	1.932	0.622	82.86	0	0	1	1	0	ID100004457913117	CG7643-RA	FBgn0000063
9.51	1.233	1.677	1.531	1.615	10.64	6e-05	1	1	1	1	ID100003797913119	CG3983-RB	FBgn0038473
7.22	1.062	0.401	0.172	0.739	12	2e-05	1	0	0	0	ID1000035339131114	CG40305-RA	FBgn0044872
8.03	0.41	2.216	2.953	1.611	49.62	0	0	1	1	1	ID1000039509131116	CG1034-RA	FBgn0000166
9.15	0.288	1.105	1.653	1.06	16.33	0	0	1	1	1	ID100004142913129	CG1966-RA	FBgn0027620
8.05	2.285	0.952	0.34	1.006	65.63	0	1	0	0	1	ID1000033803131212	CG2071-RA	FBgn0011834
7.34	0.526	2.098	2.953	1.765	43.86	0	0	1	1	1	ID1000045275131216	CG9576-RA	FBgn0031091
9.1	1.496	2.165	2.244	1.953	56.34	0	1	1	1	1	ID1000032243131218	CG11596-RB	FBgn0023522
9.81	1.025	1.731	1.795	1.395	24.46	0	1	1	1	1	ID1000037229131219	CG6137-RA	FBgn0000146
8.27	0.317	1.166	1.493	1.22	22.84	0	0	1	1	1	ID100003452313132	CG15438-RA	FBgn0025684
6.39	-0.206	1.08	1.618	0.872	10.58	6e-05	0	1	1	0	ID100004181313134	CG31723-RA	FBgn0051723
8.04	1.045	1.327	1.433	1.157	8.87	0.00019	1	1	1	1	ID100003305913135	CG1676-RA	FBgn0031114
10.49	-0.098	0.848	1.072	0.612	25.16	0	0	0	1	0	ID1000034163131317	CG9373-RA	FBgn0037701
8.47	0.835	1.859	2.358	1.564	44.51	0	0	1	1	1	ID1000042605131318	CG11375-RA	FBgn0039227
7.75	0.745	1.698	2.043	1.427	15.46	0	0	1	1	1	ID100004032513145	CG9856-RA	FBgn0016641
11.34	0.435	1.133	1.711	1.117	21.21	0	0	1	1	1	ID100004030113146	CG9796-RA	FBgn0038149
6.43	1.351	0.776	0.696	0.968	10.63	6e-05	1	0	0	0	ID100004417113151	CG9095-RA	FBgn0030617
7.83	0.49	1.083	1.362	1.148	13.34	1e-05	0	1	1	1	ID1000040661131511	CG11788-RA	FBgn0034495
9.03	1.464	0.322	-0.512	0.34	38.38	0	1	0	0	0	ID100003341313160	CG14207-RB	FBgn0031037
7.07	3.846	0.371	0.283	0.388	195.34	0	1	0	0	0	ID100004526913166	CG9564-RA	FBgn0015316
8.13	0.613	1.564	1.939	1.45	12.57	2e-05	0	1	1	1	ID1000034139131611	CG9233-RA	FBgn0029173
7.36	1.121	2.241	2.713	1.795	31.29	0	1	1	1	1	ID1000037589131618	CG3003-RB	FBgn0030144
8.01	-0.343	1.058	1.594	0.597	82.11	0	0	1	1	0	ID100003490113170	CG13025-RA	FBgn0036660
9.59	0.548	1.41	1.883	0.853	68.11	0	0	1	1	0	ID100003838113176	CG4059-RA	FBgn0001078
10.34	1.458	-0.431	-1.771	-0.625	12.89	1e-05	1	0	0	0	ID1000039179131710	CG33245-RA	FBgn0053245
10.72	-0.341	1.598	2.065	1.152	95.5	0	0	1	1	1	ID100004148313180	CG2637-RA	FBgn0000986
8.39	1.124	0.448	0.072	0.377	19.78	0	1	0	0	0	ID1000044189131810	CG9132-RB	FBgn0030791
8.45	1.253	-0.458	-1.459	-0.585	115.13	0	1	0	-1	0	ID10000307852308	CG17117-RA	FBgn0001235
8.11	0.239	1.103	1.535	1.031	10.72	5e-05	0	1	1	1	ID100004039123014	CG10209-RA	FBgn0033971
7.73	-0.371	1.125	1.673	1.052	11.75	3e-05	0	1	1	0	ID100003119923015	CG16865-RA	FBgn0028919
7.75	0.385	1.276	1.636	1.256	39.15	0	0	1	1	1	ID100003731923016	CG7697-RA	FBgn0027841
7.33	1.381	1.02	0.973	1.153	5.34	0.00357	1	1	0	0	ID100003616723017	CG7122-RA	FBgn0030893
9.68	1.213	1.376	1.531	1.394	14.08	1e-05	1	1	1	1	ID10000438712312	CG1697-RA	FBgn0030318
7.6	1.05	2.131	2.446	1.961	35.12	0	1	1	1	1	ID10000431212316	CG9422-RA	FBgn0033092
9.23	0.479	0.636	1.083	0.668	10.76	5e-05	0	0	1	0	ID100003739123112	CG7832-RA	FBgn0086686
9.47	1.009	-0.591	-1.783	-0.794	48.2	0	1	0	-1	0	ID10000327112321	CG8256-RA	FBgn0022160
9.95	0.636	2.127	2.226	1.906	67.89	0	0	1	1	1	ID10000335512324	CG11128-RA	FBgn0037203
7.66	-0.349	0.74	1.15	0.6	9.27	0.00014	0	0	1	0	ID10000358312328	CG4989-RA	FBgn0034268
6.5	0.569	1.027	1.452	1.162	18.2	0	0	1	1	1	ID100003467923217	CG13373-RA	FBgn0029522
9.36	1.033	1.181	1.238	0.854	26.11	0	1	1	1	0	ID10000346492335	CG13316-RB	FBgn0023215
14.17	-0.22	0.768	1.212	-0.034	29.04	0	0	0	1	0	ID10000384712336	CG6770-RA	FBgn0032400
10.52	-0.282	1.429	1.693	1.147	90.52	0	0	1	1	1	ID10000339352338	CG12352-RA	FBgn0024188
9.82	1.533	-0.165	-0.868	-0.077	27.87	0	1	0	0	0	ID10000388552341	CG2191-RA	FBgn0039873
10.39	-0.014	5.314	6.449	2.844	51.62	0	0	1	1	1	ID100003884923412	CG2175-RC	FBgn0000427
10.93	0.711	1.811	2.106	1.487	50.57	0	0	1	1	1	ID100004238323413	CG15735-RA	FBgn0030364
6.27	1.014	0.805	0.799	0.985	9.32	0.00014	1	0	0	0	ID100003316123418	CG12996-RA	FBgn0030835
9.74	1.009	1.184	1.052	0.856	7.62	5e-04	1	1	1	0	ID10000388792354	CG2252-RA	FBgn0004656
8.73	0.079	1.195	1.294	0.985	62.99	0	0	1	1	0	ID10000373372356	CG7737-RA	FBgn0033584
7.98	0.805	1.175	1.364	1.177	8.34	0.00028	0	1	1	1	ID100004423123519	CG17600-RA	FBgn0031195
8.44	0.213	0.886	1.104	0.851	12.7	2e-05	0	0	1	0	ID10000350392362	CG8886-RB	FBgn0010607
9.28	0.643	0.911	1.279	0.903	10.33	7e-05	0	0	1	0	ID10000373672368	CG7788-RA	FBgn0019972
8.16	1.147	1.947	2.063	1.86	12.05	2e-05	1	1	1	1	ID10000380872369	CG14618-RA	FBgn0031189
10.12	0.184	6.218	7.222	4.668	54.65	0	0	1	1	1	ID100003541723615	CG9046-RA	FBgn0003980
7.13	-0.228	1.415	2.111	1.167	47.8	0	0	1	1	1	ID10000408172370	CG14030-RA	FBgn0031696
7.24	1.475	1.212	0.833	1.34	16.34	0	1	1	0	1	ID10000319852371	CG33113-RG	FBgn0053113
7.65	0.986	1.924	2.363	1.581	56.96	0	0	1	1	1	ID100003853723710	CG6896-RA	FBgn0036801
8.52	0.448	1.067	1.282	0.988	17.47	0	0	1	1	0	ID100003659323713	CG32491-RM	FBgn0002781
7.69	-0.101	1.201	1.362	1.013	20.85	0	0	1	1	1	ID100003428923717	CG7946-RA	FBgn0039743
7.27	-0.718	0.93	1.641	0.527	83.35	0	0	0	1	0	ID10000435112389	CG18729-RA	FBgn0061476
7.34	0.682	1.818	2.142	1.725	30.31	0	0	1	1	1	ID100003580723811	CG4947-RA	FBgn0031321
10.09	1.634	-1.436	-4.928	-3.709	73.47	0	1	-1	-1	-1	ID100003620923812	CG7203-RA	FBgn0031942
12.31	1.542	0.757	-0.25	0.435	38.14	0	1	0	0	0	ID100004544923819	CG4696-RA	FBgn0002789
7.26	1.564	0.818	0.395	0.933	52.73	0	1	0	0	0	ID10000339112392	CG12311-RA	FBgn0085382
8.13	1.295	-0.334	-1.278	-0.499	48.78	0	1	0	-1	0	ID100003654523910	CG32410-RA	FBgn0053523
8.86	1.132	1.871	1.639	1.854	6.98	0.00084	1	1	1	1	ID100003700723105	CG8577-RA	FBgn0033327
9.65	0.329	1.077	1.125	0.893	14.28	1e-05	0	1	1	0	ID100004309723106	CG8781-RA	FBgn0033378
7.77	1.564	3.053	3.858	3.015	68.34	0	1	1	1	1	ID1000031577231015	CG11164-RA	FBgn0030507
9.57	0.413	0.956	1.043	0.817	10.82	5e-05	0	0	1	0	ID1000035777231019	CG4898-RC	FBgn0003721
10.22	0.836	2.599	3.16	2.234	17.79	0	0	1	1	1	ID100003659923111	CG32491-RX	FBgn0002781
7.87	1.142	1.494	1.517	1.418	16.58	0	1	1	1	1	ID100003542323114	CG9099-RA	FBgn0030802
8.05	0.516	1.181	1.621	1.245	26.12	0	0	1	1	1	ID100004117723115	CG15160-RA	FBgn0032688
7.73	0.756	1.405	1.964	1.373	23.75	0	0	1	1	1	ID100003770323119	CG2662-RA	FBgn0024993
11.13	0.597	1.196	1.369	1.141	6.12	0.00176	0	1	1	1	ID1000035063231114	CG9012-RD	FBgn0000319
8.3	1.363	0.112	-0.693	0.006	51.55	0	1	0	0	0	ID1000045047231118	CG4462-RA	FBgn0038752
8.96	1.067	1.211	1.321	1.208	20.89	0	1	1	1	1	ID100003508123121	CG9104-RA	FBgn0030800
7.32	1.395	0.553	0.187	0.719	18.28	0	1	0	0	0	ID100003347923122	CG10970-RA	FBgn0030078
9.21	0.863	1.432	1.69	1.196	30.37	0	0	1	1	1	ID100004268923123	CG31151-RA	FBgn0051151
7.4	1.741	0.17	-0.017	0.866	74.28	0	1	0	0	0	ID1000031967231218	CG33093-RA	FBgn0053093
7.17	0.942	2.653	3.296	2.541	25.48	0	0	1	1	1	ID100004391923130	CG17068-RA	FBgn0031098
7.81	0.234	0.909	1.335	0.927	13.25	1e-05	0	0	1	0	ID100004153723134	CG12863-RA	FBgn0033948
5.62	1.359	0.695	0.687	0.892	10.15	8e-05	1	0	0	0	ID1000045425231310	CG4660-RA	FBgn0029839
8.59	0.828	1.648	1.711	1.464	28.32	0	0	1	1	1	ID1000033905231312	CG12301-RA	FBgn0036514
12.49	1.433	3.479	3.307	2.619	36.89	0	1	1	1	1	ID1000034265231313	CG7911-RA	FBgn0039735
6.48	-0.89	0.973	1.988	0.828	30.5	0	0	0	1	0	ID1000038897231315	CG2321-RA	FBgn0039663
7.05	0.108	1.461	1.859	1.32	29.02	0	0	1	1	1	ID1000033887231317	CG12259-RA	FBgn0039557
7.2	0.24	1.011	1.508	0.904	14.07	1e-05	0	1	1	0	ID100004348123140	CG18476-RA	FBgn0037931
8.44	1.59	1.169	1.061	1.126	36.59	0	1	1	1	1	ID100003080923141	CG17170-RB	FBgn0003559
9.29	0.281	1.037	1.57	0.863	31.74	0	0	1	1	0	ID100004004923145	CG3815-RA	FBgn0029861
6.51	1.499	0.795	-0.146	0.342	13.66	1e-05	1	0	0	0	ID100004077523147	CG13935-RA	FBgn0035280
9.88	0.651	1.09	1.001	0.951	12.67	2e-05	0	1	1	0	ID100003772723149	CG2713-RA	FBgn0250874
8.87	0.062	1.186	1.442	0.872	13.21	1e-05	0	1	1	0	ID1000043463231412	CG1828-RA	FBgn0002183
8.28	-0.058	1.409	1.999	0.999	33.68	0	0	1	1	0	ID1000040463231413	CG10346-RA	FBgn0032705
8.6	-0.9	0.866	1.735	0.503	82.12	0	0	0	1	0	ID1000045017231419	CG4274-RA	FBgn0001086
9.87	-0.101	1.202	1.512	0.978	31.2	0	0	1	1	0	ID100004502323154	CG4300-RA	FBgn0036272
8.94	0.514	0.982	1.219	0.834	10.25	7e-05	0	0	1	0	ID100003314323158	CG12948-RA	FBgn0037739
9.38	0.103	0.563	1.025	0.564	11.14	4e-05	0	0	1	0	ID1000037745231510	CG2813-RA	FBgn0031268
9.11	0.044	1.143	1.525	0.733	61.2	0	0	1	1	0	ID1000031961231513	CG3307-RB	FBgn0011474
7.65	1.661	0.147	0.078	0.327	36.08	0	1	0	0	0	ID1000037697231517	CG2647-RA	FBgn0003068
7.92	0.093	1.044	1.489	0.832	33.44	0	0	1	1	0	ID100003846523164	CG6759-RA	FBgn0025781
7.76	0.279	1.08	1.88	1.092	34.72	0	0	1	1	1	ID100004156123169	CG13400-RA	FBgn0027490
8.78	0.953	1.9	1.161	1.532	8.6	0.00023	0	1	1	1	ID1000031559231616	CG10592-RA	FBgn0035619
7.83	2.162	1.184	0.571	1.088	38.24	0	1	1	0	1	ID100003546523177	CG9981-RA	FBgn0030746
8.15	0.501	1.308	1.692	0.997	28.4	0	0	1	1	0	ID100003311323179	CG12878-RA	FBgn0045862
9.86	1.617	4.318	5.024	3.423	72.02	0	1	1	1	1	ID1000032735231711	CG8308-RA	FBgn0087040
7.24	0.03	1.196	1.636	0.9	13.63	1e-05	0	1	1	0	ID1000040799231712	CG13998-RA	FBgn0040949
8.1	1.03	1.808	2.225	1.435	48.04	0	1	1	1	1	ID1000045407231716	CG4626-RB	FBgn0027342
7.52	0.464	1.162	1.576	1.084	8.11	0.00034	0	1	1	1	ID1000039257231717	CG10263-RC	FBgn0032812
10.66	0.394	1.486	1.705	1.193	68.92	0	0	1	1	1	ID100004120723180	CG15224-RA	FBgn0000259
7.3	0.678	1.419	1.752	1.278	10.14	8e-05	0	1	1	1	ID100003966523182	CG6294-RA	FBgn0030640
7.61	-0.168	0.894	1.084	0.827	9.55	0.00012	0	0	1	0	ID100003350323184	CG11027-RA	FBgn0013749
9.35	2.956	-0.664	-2.526	-0.777	146.74	0	1	0	-1	0	ID100004043323189	CG10287-RA	FBgn0026077
6.33	1.144	0.715	0.511	0.794	4.64	0.00703	1	0	0	0	ID1000043913231810	CG17058-RB	FBgn0022770
8.69	0.757	1.815	2.532	1.788	33.57	0	0	1	1	1	ID1000032399231812	CG5949-RA	FBgn0012066
8.11	0.91	1.112	1.453	1.097	9.92	9e-05	0	1	1	1	ID1000043841231814	CG16928-RA	FBgn0020270
8.73	0.495	1.239	1.541	0.976	8.97	0.00018	0	1	1	0	ID1000035783231815	CG4903-RA	FBgn0034240
7.34	0.937	1.121	1.387	1.103	8	0.00037	0	1	1	1	ID1000040073231816	CG3862-RA	FBgn0031286
8.68	0.742	1.571	2.017	1.372	28.03	0	0	1	1	1	ID100003230333013	CG11750-RA	FBgn0030294
7.55	-1.052	1.425	2.321	1.018	89.26	0	-1	1	1	1	ID100004067933014	CG11886-RA	FBgn0041186
7.56	0.946	1.914	2.461	1.611	32.05	0	0	1	1	1	ID10000314813314	CG3160-RA	FBgn0029789
6.83	1.271	1.084	0.881	1.071	18.52	0	1	1	0	1	ID10000430253315	CG15778-RA	FBgn0259926
6.62	0.423	1.133	1.842	1.414	19.38	0	0	1	1	1	ID100003268133115	CG15376-RA	FBgn0029692
8.67	1.517	1.575	1.286	1.291	19.55	0	1	1	1	1	ID100003839933117	CG4094-RA	FBgn0028336
6.77	0.427	1.053	1.317	0.929	2.25	0.09551	0	0	1	0	ID100004456133119	CG7118-RA	FBgn0035886
7.13	1.1	1.057	1.043	1.128	18.99	0	1	1	1	1	ID10000345833320	CG15725-RA	FBgn0030417
9.29	0.155	0.815	1.121	0.658	17.84	0	0	0	1	0	ID10000407273323	CG12153-RA	FBgn0022786
9.1	0.533	1.57	2.037	1.406	32.96	0	0	1	1	1	ID100003414533210	CG9273-RA	FBgn0032906
10.07	0.472	0.79	1.028	0.738	11.93	2e-05	0	0	1	0	ID100003959333214	CG10540-RA	FBgn0034577
8.62	0.828	0.968	1.271	0.927	16.79	0	0	0	1	0	ID100004379333215	CG8730-RA	FBgn0026722
5.37	1.096	1.066	0.948	0.796	5.06	0.00465	1	1	0	0	ID10000453293333	CG9676-RA	FBgn0030773
6.9	0.121	1.413	2.246	1.24	38.37	0	0	1	1	1	ID10000411353334	CG31110-RA	FBgn0259178
7.92	1.1	1.704	2.416	1.936	14.18	1e-05	1	1	1	1	ID10000342233338	CG9704-RA	FBgn0004108
9.17	0.859	1.561	1.9	1.442	17.67	0	0	1	1	1	ID100004304933311	CG17168-RA	FBgn0039943
9.16	0.92	1.021	0.9	1.55	8.1	0.00034	0	1	0	1	ID100003338333316	CG14120-RA	FBgn0036321
10.35	1.895	-1.244	-2.542	-1.197	131.03	0	1	-1	-1	-1	ID10000395993348	CG10560-RA	FBgn0039325
6.05	0.958	1.071	1.091	1.076	11.54	3e-05	0	1	1	1	ID10000388013349	CG3367-RA	FBgn0259242
10.59	0.818	1.175	1.241	1.096	18.2	0	0	1	1	1	ID100003913733412	CG33181-RA	FBgn0053181
7.53	1.65	1.362	1.172	1.239	21.07	0	1	1	1	1	ID100004267133413	CG11509-RA	FBgn0029584
6.93	1.602	1.446	1.575	1.529	10.32	7e-05	1	1	1	1	ID100004262333415	CG11409-RB	FBgn0024366
10.22	0.528	1.62	2.277	1.374	41.49	0	0	1	1	1	ID10000388313359	CG3445-RA	FBgn0035997
7.93	0.965	0.922	1.053	0.899	7.48	0.00055	0	0	1	0	ID100003916133514	CG33208-RF	FBgn0053208
6.7	1.162	1.148	1.189	1.265	17.37	0	1	1	1	1	ID100004300733517	CG15478-RA	FBgn0029955
8.89	0.853	1.362	1.677	1.406	11.65	3e-05	0	1	1	1	ID10000418553361	CG32579-RA	FBgn0052579
9.18	1.456	-0.56	-1.538	-0.449	71.2	0	1	0	-1	0	ID100003491933610	CG13067-RA	FBgn0036589
7.39	1.655	0.493	0.403	0.67	7.69	0.00047	1	0	0	0	ID100004226333612	CG1600-RC	FBgn0033188
7.13	-0.811	0.788	1.929	0.816	16.29	0	0	0	1	0	ID100003570533615	CG7347-RA	FBgn0002901
7.97	1.218	1.788	2.072	1.893	26.33	0	1	1	1	1	ID10000380093374	CG4542-RA	FBgn0029906
7.2	1.546	2.614	3.478	2.717	31.96	0	1	1	1	1	ID10000441773375	CG9114-RA	FBgn0030628
5.61	-0.494	1.195	2.225	1.173	16.53	0	0	1	1	0	ID10000372653376	CG6358-RA	FBgn0004832
8.59	0.368	1.153	1.709	1.224	17.86	0	0	1	1	1	ID100003882533710	CG3423-RA	FBgn0020616
9.92	0.905	1.502	1.818	1.647	10.8	5e-05	0	1	1	1	ID10000422093395	CG1578-RA	FBgn0030336
8.64	0.107	0.856	1.141	0.711	16.11	0	0	0	1	0	ID10000418973399	CG3642-RA	FBgn0015621
8.94	2.543	1.262	0.601	1.06	21.46	0	1	1	0	0	ID100004264733916	CG11459-RA	FBgn0037396
8.92	1.181	-1.081	-0.826	-0.21	37.72	0	1	-1	0	0	ID100004451333917	CG5966-RA	FBgn0029831
8.73	0.784	2.186	2.715	1.831	19.85	0	0	1	1	1	ID100004303133102	CG1622-RA	FBgn0030468
6.56	-0.282	0.294	1.006	0.443	10.11	8e-05	0	0	1	0	ID100004108133104	CG31032-RA	FBgn0051032
7.55	0.344	1.402	1.816	1.447	12.66	2e-05	0	1	1	1	ID100003107933107	CG3910-RA	FBgn0037778
9.4	0.413	1.799	2.368	1.65	59.01	0	0	1	1	1	ID1000040289331012	CG9772-RC	FBgn0037236
8.42	0.982	1.406	1.609	1.308	28.74	0	0	1	1	1	ID100003571133114	CG7358-RA	FBgn0030974
12.62	0.59	1.407	1.758	1.27	18.05	0	0	1	1	1	ID1000039521331116	CG10377-RC	FBgn0004838
8.5	0.313	0.735	1.15	0.514	6.52	0.00123	0	0	1	0	ID1000045335331118	CG9695-RA	FBgn0000414
7.12	1.076	1.69	2.169	1.761	20.82	0	1	1	1	1	ID1000037241331219	CG6205-RA	FBgn0004957
7.19	-0.025	1.008	1.52	1.015	28.21	0	0	1	1	1	ID100003993533131	CG15390-RA	FBgn0031419
7.52	0.998	2.546	2.859	2.293	35.44	0	0	1	1	1	ID100003421733133	CG9680-RA	FBgn0004556
8.56	1.753	0.465	-0.078	0.501	64.52	0	1	0	0	0	ID1000031889331311	CG6103-RD	FBgn0014467
8.83	1.908	0.401	-0.118	0.646	18.91	0	1	0	0	0	ID1000034193331312	CG9555-RA	FBgn0032085
10.14	0.291	1.671	2.069	1.279	56.41	0	0	1	1	1	ID1000043391331316	CG11856-RA	FBgn0039302
8.17	0.851	0.886	1.123	1.123	4.95	0.00522	0	0	1	1	ID1000034529331319	CG15456-RA	FBgn0040650
7.77	1.242	1.945	2.259	1.847	14.9	0	1	1	1	1	ID100004033733145	CG9884-RA	FBgn0011818
8.25	1.628	2.263	2.372	2.072	21.97	0	1	1	1	1	ID100004106333147	CG31009-RA	FBgn0039709
8.34	1.128	1.719	1.758	1.585	12.75	1e-05	1	1	1	1	ID1000045305331419	CG9630-RA	FBgn0037561
8.29	0.48	1.059	1.24	1.196	2.85	0.04744	0	1	1	1	ID100004034333155	CG9893-RA	FBgn0010622
8	1.195	1.395	1.161	1.325	7.36	0.00061	1	1	1	1	ID1000038033331510	CG5156-RA	FBgn0259229
10.14	1.446	-1.038	-1.817	-0.99	50.14	0	1	-1	-1	0	ID1000043775331512	CG8694-RA	FBgn0002569
8.93	0.433	1.537	2.117	1.22	68.2	0	0	1	1	1	ID1000043439331515	CG11971-RA	FBgn0022347
8.2	1.456	4.755	6.362	2.806	44.83	0	1	1	1	1	ID1000037985331517	CG4015-RA	FBgn0000644
8.54	0.549	1.547	2.025	1.138	21.11	0	0	1	1	1	ID1000041879331518	CG33456-RA	FBgn0085444
8.18	0.515	1.626	2.171	1.43	20.08	0	0	1	1	1	ID100003342533160	CG14226-RA	FBgn0043903
10.11	1.029	1.157	0.772	0.907	12.46	2e-05	1	1	0	0	ID100003875333164	CG3344-RA	FBgn0035154
9.73	0.664	1.075	1.343	0.954	21.24	0	0	1	1	0	ID1000031847331616	CG6017-RA	FBgn0036555
8.27	0.666	0.905	1.092	0.884	7.08	0.00077	0	0	1	0	ID100003191933173	CG6159-RA	FBgn0027103
9.33	1.176	2.641	3.319	2.377	23.51	0	1	1	1	1	ID100003839333176	CG4082-RA	FBgn0017577
6.51	0.196	0.635	1.297	0.979	5.59	0.00284	0	0	1	0	ID1000032615331719	CG15069-RA	FBgn0085419
7.47	0.322	1.354	2.006	1.347	14.55	1e-05	0	1	1	1	ID100004149533180	CG2848-RA	FBgn0031456
10.81	0.795	2.03	2.463	1.767	50.58	0	0	1	1	1	ID100003379133184	CG2048-RB	FBgn0002413
12.09	1.065	0.611	-0.372	-0.081	12.5	2e-05	1	0	0	0	ID100003647333188	CG17374-RA	FBgn0040001
9.34	0.747	1.118	1.237	0.867	5.54	0.00296	0	1	1	0	ID1000040361331816	CG9936-RD	FBgn0003415
11.03	0.815	3.891	4.806	2.849	76.26	0	0	1	1	1	ID10000336280409	CG18543-RA	FBgn0010431
7.5	2.698	1.093	-0.263	0.718	50.63	0	1	1	0	0	ID100003128204015	CG2989-RA	FBgn0030171
10.21	0.295	1.513	1.67	1.057	20.66	0	0	1	1	1	ID10000367060417	CG7436-RA	FBgn0020392
7.77	1.39	1.31	1.22	1.411	17.44	0	1	1	1	1	ID10000343780420	CG11151-RA	FBgn0030519
7.65	0.874	1.582	2.189	1.612	13.15	1e-05	0	1	1	1	ID10000405220423	CG14860-RA	FBgn0038273
10.02	0.672	0.983	1.278	0.772	15.88	0	0	0	1	0	ID10000336340424	CG1856-RD	FBgn0003870
8.02	1.324	4.83	7.908	4.57	38.64	0	0	1	1	1	ID10000420340426	CG15349-RA	FBgn0014464
8.42	0.9	1.386	1.777	1.268	19.01	0	0	1	1	1	ID100003394004210	CG10123-RA	FBgn0040268
8.5	1.654	0.134	-0.7	-0.038	72.14	0	1	0	0	0	ID100003938804214	CG1447-RB	FBgn0020912
8.78	1.515	0.877	0.315	0.86	15.25	0	1	0	0	0	ID100003475604218	CG14630-RA	FBgn0014903
8.4	0.303	0.841	1.364	0.643	17.07	0	0	0	1	0	ID10000412420432	CG3836-RA	FBgn0003459
8.93	0.426	1.146	1.572	0.831	12.84	1e-05	0	1	1	0	ID10000347320435	CG14578-RD	FBgn0040059
8.06	1.056	-0.204	-0.627	-0.038	70.78	0	1	0	0	0	ID100003317804316	CG31353-RA	FBgn0051353
8.2	-0.103	0.562	1.021	0.477	9.34	0.00014	0	0	1	0	ID100003283604319	CG5688-RA	FBgn0026432
7.59	0.859	1.562	1.912	1.316	14.99	0	0	1	1	1	ID10000400900442	CG3479-RA	FBgn0003016
9.54	-0.117	1.093	1.786	0.91	74.29	0	0	1	1	0	ID10000393940448	CG14489-RA	FBgn0015522
8.75	0.939	1.099	1.36	0.998	11.18	4e-05	0	1	1	0	ID100004246604413	CG3368-RA	FBgn0039508
9.21	1.151	-0.36	-0.327	-0.023	101.08	0	1	0	0	0	ID100004316204419	CG17754-RA	FBgn0030114
8.84	0.575	1.063	1.3	0.824	14.15	1e-05	0	1	1	0	ID10000313240452	CG30055-RA	FBgn0050055
9.77	0.706	0.943	1.269	0.721	22.08	0	0	0	1	0	ID10000447160455	CG6964-RD	FBgn0010825
11.71	3.619	5.153	5.375	4.413	44.38	0	1	1	1	1	ID10000386260459	CG10901-RA	FBgn0003015
6.61	0.315	1.128	1.597	1.14	8.12	0.00034	0	1	1	1	ID100003785204516	CG1162-RA	FBgn0026564
8.35	1.262	2.804	3.34	2.355	64.71	0	1	1	1	1	ID100004205804612	CG1616-RA	FBgn0015929
9.75	0.186	2.046	2.624	1.548	40.65	0	0	1	1	1	ID100004131404619	CG5363-RA	FBgn0004106
9	0.051	0.837	1.248	0.606	42.9	0	0	0	1	0	ID10000439720475	CG7899-RA	FBgn0000032
9.34	1.191	1.615	1.462	1.263	2.2	0.10149	1	1	0	0	ID10000370600476	CG17912-RA	FBgn0032600
8.99	1.476	2.094	1.926	1.884	38.7	0	1	1	1	1	ID100003437204717	CG11130-RA	FBgn0020909
7.73	1.024	0.654	0.628	0.824	2.19	0.1025	1	0	0	0	ID10000378580482	CG11676-RA	FBgn0250818
7.23	0.575	1.316	2.048	1.381	12.08	2e-05	0	1	1	1	ID10000397240487	CG4751-RA	FBgn0032348
6.13	0.956	1.38	2.106	1.485	9.32	0.00014	0	1	1	1	ID10000390100497	CG1505-RA	FBgn0000808
7.46	1.256	2.386	2.796	2.179	48.38	0	1	1	1	1	ID100004244204916	CG32711-RA	FBgn0052711
9.77	1.25	2.315	2.207	1.986	18.74	0	1	1	1	1	ID100004085204919	CG6375-RB	FBgn0025140
6.57	-0.086	0.773	1.333	0.733	4.72	0.00654	0	0	1	0	ID100003709004105	CG17985-RA	FBgn0033199
10.31	1.581	0.716	0.327	0.822	31.12	0	1	0	0	0	ID1000040084041012	CG3456-RA	FBgn0023549
9.2	0.472	1.378	1.742	1.235	37.67	0	0	1	1	1	ID1000031660041015	CG2072-RA	FBgn0026326
7.29	0.782	2.208	2.917	2.093	34.91	0	0	1	1	1	ID100003552404113	CG13761-RB	FBgn0011566
10.3	0.582	1.201	1.142	1.061	9.96	9e-05	0	1	1	1	ID100003778604119	CG11208-RA	FBgn0034488
10.47	1.18	-0.149	-1.026	-0.541	17.65	0	1	0	0	0	ID1000045130041118	CG3597-RA	FBgn0031417
10.8	0.005	0.699	1.136	0.662	19.19	0	0	0	1	0	ID100003356204122	CG1832-RA	FBgn0032979
8.9	0.747	1.604	1.887	1.597	23.53	0	0	1	1	1	ID100003240404127	CG9752-RA	FBgn0034614
6.39	0.097	1.562	2.271	1.446	20.48	0	0	1	1	1	ID1000044338041214	CG4205-RA	FBgn0011769
8.95	0.626	1.284	1.34	1.138	19.16	0	0	1	1	1	ID1000032050041218	CG5290-RA	FBgn0036772
7.3	2.428	2.068	2.16	2.425	2.88	0.04632	1	0	0	0	ID100003973004131	CG4757-RA	FBgn0027584
7.76	0.173	0.902	1.29	0.911	4.78	0.00614	0	0	1	0	ID100004162004134	CG7463-RA	FBgn0036504
8.94	1.038	-1.132	-1.891	-0.939	54.18	0	1	-1	-1	0	ID100003286604135	CG5740-RA	FBgn0038932
8.79	0.71	1.38	1.963	1.38	15.49	0	0	1	1	1	ID100003665804136	CG6339-RA	FBgn0034728
8.87	1.114	-0.386	-1.171	-0.318	62.41	0	1	0	-1	0	ID100004208204138	CG17190-RA	FBgn0038761
9.14	-0.201	1.539	2.09	0.958	98.88	0	0	1	1	0	ID1000033988041312	CG11207-RA	FBgn0030241
9.59	0.663	1.846	2.231	1.694	40.11	0	0	1	1	1	ID1000038980041315	CG14999-RA	FBgn0015287
9.98	0.471	1.008	1.273	0.938	8.71	0.00021	0	1	1	0	ID1000042412041318	CG31992-RD	FBgn0051992
9.45	1.36	0.037	-0.791	-0.005	64.34	0	1	0	0	0	ID1000034324041319	CG10121-RB	FBgn0035710
8.31	0.693	1.645	2.142	1.549	42.54	0	0	1	1	1	ID100004013204145	CG3572-RC	FBgn0022960
11.69	0.534	1.114	1.487	1.023	19.14	0	0	1	1	1	ID100004085804147	CG6391-RA	FBgn0036111
9.47	1.997	1.176	0.436	1.439	32.54	0	1	1	0	1	ID100003781004149	CG11378-RA	FBgn0040364
10.48	-0.01	0.495	1.047	0.401	18.17	0	0	0	1	0	ID1000043546041412	CG17746-RA	FBgn0035425
7.64	-0.042	0.764	1.014	0.206	18.98	0	0	0	1	0	ID1000040546041413	CG14897-RB	FBgn0250754
7.04	0.543	1.377	1.888	1.603	19.04	0	0	1	1	1	ID1000034780041415	CG1467-RA	FBgn0031106
8.18	0.788	1.271	1.571	1.374	3.63	0.0201	0	1	1	1	ID1000043930041417	CG7595-RA	FBgn0000317
8.53	0.411	0.763	1.256	0.816	7.81	0.00042	0	0	1	0	ID100004130804150	CG5241-RA	FBgn0036564
11.01	0.346	1.604	1.697	1.262	22.33	0	0	1	1	1	ID100004397804151	CG7935-RA	FBgn0026252
7.66	2.934	2.197	1.521	2.233	81.53	0	1	1	1	1	ID100004013804155	CG3588-RA	FBgn0025643
9.55	1.146	1.792	2.174	1.775	56.97	0	1	1	1	1	ID100003322004160	CG32505-RE	FBgn0023177
8.28	0.467	1.477	1.901	1.545	23.28	0	0	1	1	1	ID100004394804165	CG7704-RA	FBgn0010356
6.84	0.149	0.744	1.218	0.875	4.08	0.01248	0	0	1	0	ID1000037018041614	CG17786-RA	FBgn0039167
7.43	-0.211	0.636	1.224	0.639	20.04	0	0	0	1	0	ID1000031708041615	CG31251-RA	FBgn0051251
6.71	-0.302	1.084	1.602	0.745	49.14	0	0	1	1	0	ID1000037396041618	CG10594-RA	FBgn0003486
5.54	1.089	1.184	1.095	1.401	4.99	0.00502	1	1	1	1	ID1000040498041619	CG14808-RA	FBgn0025391
9.01	1.154	1.693	2.02	1.673	39.99	0	1	1	1	1	ID100003554804177	CG14228-RA	FBgn0086384
8.21	0.86	0.681	0.956	1.011	6.48	0.00128	0	0	0	1	ID100003821204181	CG31900-RA	FBgn0051900
8.08	0.64	1.292	1.569	1.187	17.49	0	0	1	1	1	ID100003974804182	CG4785-RA	FBgn0031314
7.57	1.262	1.518	1.742	1.299	21.05	0	1	1	1	1	ID100003435404185	CG10763-RA	FBgn0030011
7.58	0.255	2.168	3.02	1.637	79.33	0	0	1	1	1	ID10000432521402	CG8805-RA	FBgn0041087
7.68	1.347	2.702	3.068	2.127	56.59	0	1	1	1	1	ID10000428921403	CG4385-RB	FBgn0003310
9.85	1.14	1.177	1.391	1.12	33.08	0	1	1	1	1	ID10000444581405	CG32666-RB	FBgn0052666
8.7	1.031	0.805	0.604	0.497	6.64	0.00112	1	0	0	0	ID100004287414010	CG4353-RC	FBgn0010303
6.15	-0.152	0.959	1.722	1.177	11.31	4e-05	0	0	1	0	ID100003634614017	CG12324-RA	FBgn0033555
10.79	0.145	1.745	2.214	1.464	34.9	0	0	1	1	1	ID100003634014019	CG12276-RA	FBgn0029512
8.55	1.511	2.642	2.774	1.933	32.91	0	1	1	1	1	ID100003557814116	CG1863-RA	FBgn0085393
8.11	1.722	3.15	3.007	3.28	10.8	5e-05	1	1	1	1	ID100003829014117	CG1385-RA	FBgn0010385
12.35	0.109	2.975	3.555	1.963	77.35	0	0	1	1	1	ID100003948414214	CG10686-RA	FBgn0041775
7.87	0.642	1.799	2.169	1.882	15.38	0	0	1	1	1	ID10000437141430	CG7458-RA	FBgn0037144
7.62	0.318	0.962	1.404	1.002	19.09	0	0	0	1	1	ID10000413381432	CG11993-RA	FBgn0028708
7.22	1.132	0.295	0.173	0.364	18.48	0	1	0	0	0	ID100004294014311	CG4485-RA	FBgn0015038
8.54	1.295	1.706	1.779	1.619	20.91	0	1	1	1	1	ID100004172214312	CG3808-RA	FBgn0036838
8.93	0.182	0.801	1.045	0.56	16.06	0	0	0	1	0	ID10000390341441	CG9198-RA	FBgn0004391
10.49	0.403	1.064	1.456	0.956	15.81	0	0	1	1	0	ID10000401861442	CG8426-RA	FBgn0033029
10.19	0.892	1.409	1.71	1.403	9.6	0.00011	0	1	1	1	ID10000394901448	CG10695-RA	FBgn0029878
11.06	-0.232	1.122	0.993	0.689	15.93	0	0	1	0	0	ID100003099414414	CG5474-RA	FBgn0011016
6.34	0.511	1.018	1.521	1.024	9.36	0.00013	0	1	1	1	ID100004251414415	CG12659-RB	FBgn0040929
9.84	1.101	2.37	2.498	2.173	19.7	0	1	1	1	1	ID10000390581454	CG9246-RA	FBgn0032925
7.29	1.124	1.623	1.964	1.399	13.51	1e-05	1	1	1	1	ID100003488214513	CG13681-RA	FBgn0035832
8.29	1.029	0.882	0.924	0.87	6.14	0.00171	1	0	0	0	ID100004441014519	CG32578-RA	FBgn0086448
10.19	-0.913	0.539	1.027	0.271	62.02	0	0	0	1	0	ID10000424901460	CG12592-RA	FBgn0037811
8.1	0.331	0.966	1.367	0.776	9.15	0.00015	0	0	1	0	ID10000382661469	CG13778-RA	FBgn0031885
9.88	0.137	1.285	1.503	0.865	47.36	0	0	1	1	0	ID100003986814614	CG8177-RG	FBgn0036043
9.22	1.925	1.458	1.118	1.553	13.12	1e-05	1	1	1	1	ID100004138014617	CG12057-RA	FBgn0030098
8.27	1.219	0.449	-0.421	0.48	22.62	0	1	0	0	0	ID100004141014619	CG12119-RA	FBgn0030102
7.13	0.472	1.695	2.398	1.777	32.45	0	0	1	1	1	ID10000379001474	CG3945-RA	FBgn0025807
9.52	1.122	-1.087	-1.828	-0.951	78.24	0	1	-1	-1	0	ID100003871614710	CG5249-RA	FBgn0035625
8.11	0.396	0.922	1.361	0.946	6.43	0.00133	0	0	1	0	ID100003866814711	CG4865-RA	FBgn0026085
6.61	1.056	1.81	2.447	1.899	22.68	0	1	1	1	1	ID100003365214715	CG6492-RA	FBgn0030872
8.99	0.593	1.114	1.405	0.848	13.52	1e-05	0	1	1	0	ID10000444761483	CG32699-RA	FBgn0052699
8.25	0.886	1.021	1.032	1.043	9.26	0.00014	0	1	1	1	ID10000398201487	CG8075-RA	FBgn0015838
14.03	0.425	1.465	1.487	1.239	22.43	0	0	1	1	1	ID10000337001490	CG6779-RA	FBgn0002622
7.05	-0.108	1.552	2.304	1.572	48.65	0	0	1	1	1	ID100003672414910	CG5705-RA	FBgn0032486
9.17	0.096	2.166	3.017	1.454	67.96	0	0	1	1	1	ID100003754014914	CG18190-RA	FBgn0034403
6.77	3.931	1.171	0.877	1.589	64.64	0	1	1	0	1	ID100004440414917	CG32564-RA	FBgn0052564
7.44	-0.539	0.738	1.468	0.563	24.21	0	0	0	1	0	ID1000037564141017	CG18259-RA	FBgn0030956
8.42	0.353	1.599	2.077	1.088	47.82	0	0	1	1	1	ID1000035956141019	CG3273-RA	FBgn0013732
11.35	0.321	2.225	2.744	1.702	71.89	0	0	1	1	1	ID100003562014113	CG18811-RA	FBgn0042134
7.92	2.292	0.801	0.056	0.906	29	0	1	0	0	0	ID100004135614115	CG12023-RA	FBgn0027790
7.37	0.332	1.629	2.742	1.595	46.71	0	0	1	1	1	ID100003710814118	CG7838-RA	FBgn0025458
11.15	1.508	-0.797	-1.509	-0.225	43.76	0	1	0	-1	0	ID1000035266141112	CG16844-RA	FBgn0040736
7.5	2.073	0.304	-0.302	0.657	149.93	0	1	0	0	0	ID1000035242141114	CG16786-RA	FBgn0034974
7.65	1.003	0.203	0.224	0.355	34.31	0	1	0	0	0	ID1000037162141117	CG9266-RB	FBgn0032909
6.77	0.519	0.632	1.013	1.079	2.25	0.09635	0	0	1	1	ID1000045226141118	CG14356-RA	FBgn0038207
7.59	0.034	0.884	1.31	0.825	16.48	0	0	0	1	0	ID100003217014120	CG9473-RA	FBgn0024330
8.81	1.419	-0.91	-1.863	-1.046	56.49	0	1	0	-1	-1	ID100003526014121	CG16834-RA	FBgn0040096
7.66	1.878	1.226	0.943	1.418	14.22	1e-05	1	1	0	1	ID100003600414126	CG32827-RA	FBgn0052827
7.88	0.971	1.65	1.72	1.593	27.09	0	0	1	1	1	ID100003442614132	CG30100-RA	FBgn0050100
8.28	1.057	0.371	0.266	0.624	8.91	0.00018	1	0	0	0	ID1000031780141311	CG5126-RA	FBgn0031320
8.72	0.847	0.951	1.266	0.842	3.28	0.02955	0	0	1	0	ID1000034084141312	CG10083-RA	FBgn0036372
8.39	0.106	0.715	1.078	0.731	7.59	0.00051	0	0	1	0	ID1000034066141317	CG10059-RA	FBgn0037481
9.28	1.873	2.471	2.985	2.337	62.44	0	1	1	1	1	ID100004212414143	CG11177-RA	FBgn0030501
8.46	-0.046	0.931	1.335	0.632	19.56	0	0	0	1	0	ID100004095414147	CG9986-RA	FBgn0039589
7.18	1.039	1.061	1.412	1.83	6.59	0.00116	1	1	1	1	ID1000035236141410	CG16775-RA	FBgn0036767
7.74	0.855	1.384	1.596	1.428	15.62	0	0	1	1	1	ID100003253014159	CG6617-RA	FBgn0030944
9.96	0.707	1.421	1.71	1.234	17	0	0	1	1	1	ID1000037924141510	CG3991-RD	FBgn0020370
8.17	1.045	1.024	1.268	0.997	17.02	0	1	1	1	0	ID1000032140141513	CG9423-RA	FBgn0027338
8.6	0.411	1.405	2.033	1.158	46.52	0	0	1	1	1	ID1000043330141515	CG8961-RA	FBgn0086350
7.59	0.69	1.168	2.364	1.913	27.62	0	0	1	1	1	ID1000037876141517	CG3896-RA	FBgn0085428
8.73	0.071	1.598	2.22	1.246	33.04	0	0	1	1	1	ID1000041770141518	CG4842-RA	FBgn0036620
10.51	2.831	1.676	0.308	0.74	19.64	0	1	1	0	0	ID100004404414165	CG12997-RA	FBgn0030831
11.72	1.269	3.469	3.003	2.283	18.72	0	1	1	1	1	ID1000037492141618	CG18030-RA	FBgn0039778
6.84	0.375	1.314	2.173	1.509	19	0	0	1	1	1	ID100003290814171	CG31898-RA	FBgn0051898
10.48	0.156	1.015	1.039	0.87	25.95	0	0	1	1	0	ID100003181014173	CG5184-RA	FBgn0038474
7.96	1.407	0.005	-0.465	0.144	26.25	0	1	0	0	0	ID100003368214184	CG6680-RA	FBgn0036968
7.31	1.049	0.673	0.66	0.94	16.39	0	1	0	0	0	ID100003636414188	CG12478-RA	FBgn0036379
9.31	1.532	0.229	-0.039	0.507	113.11	0	1	0	0	0	ID100004061214189	CG30437-RA	FBgn0259247
8.78	-0.095	1.031	1.379	0.669	16.59	0	0	1	1	0	ID1000042148141811	CG11254-RC	FBgn0016034
8.62	0.349	0.957	1.2	0.713	8.72	0.00021	0	0	1	0	ID1000031348141813	CG12359-RA	FBgn0027603
8.06	2.544	1.633	1.001	1.479	61.56	0	1	1	1	1	ID1000035962141815	CG32750-RA	FBgn0052750
8.78	0.677	0.897	1.123	0.831	17.96	0	0	0	1	0	ID10000443742405	CG4266-RA	FBgn0034598
7.8	0.347	1.439	1.897	1.082	25.29	0	0	1	1	1	ID10000336402409	CG18586-RA	FBgn0035642
9.29	0.481	1.289	1.629	1.128	10.8	5e-05	0	1	1	1	ID100003741424016	CG10712-RB	FBgn0044324
7.35	1.35	1.105	1.033	1.051	16.02	0	1	1	1	1	ID100004434424018	CG4211-RA	FBgn0004227
7.02	-0.673	0.45	1.275	0.329	53.88	0	0	0	1	0	ID10000397122410	CG4730-RA	FBgn0039355
6.88	0.747	1.076	1.538	1.515	6.95	0.00086	0	1	1	1	ID10000439662412	CG7863-RA	FBgn0033051
7.83	3.217	0.82	0.392	1.526	134.16	0	1	0	0	1	ID10000367182417	CG7738-RA	FBgn0033596
7.77	1.462	0.832	0.208	0.828	33.64	0	1	0	0	0	ID100003164824113	CG18412-RA	FBgn0004861
9.37	0.23	0.76	1.022	0.631	11.71	3e-05	0	0	1	0	ID100003549424116	CG1307-RB	FBgn0026566
8.56	0.638	1.182	1.062	1.047	12.28	2e-05	0	1	1	1	ID100004436824119	CG4258-RA	FBgn0020305
8.94	0.329	1.081	1.401	0.942	23.32	0	0	1	1	0	ID10000328062421	CG5632-RA	FBgn0036263
7.69	0.872	1.251	1.354	1.228	11.02	4e-05	0	1	1	1	ID10000405342423	CG14881-RB	FBgn0038425
11.38	1.191	1.182	0.44	0.559	9.04	0.00017	1	1	0	0	ID10000451362433	CG3625-RA	FBgn0031245
8.02	0.807	1.588	1.987	1.46	25.28	0	0	1	1	1	ID10000409422434	CG6556-RA	FBgn0021818
7.51	0.937	0.763	1.311	1.1	8.15	0.00033	0	0	1	1	ID10000317022443	CG31053-RA	FBgn0051053
7.88	0.649	1.277	1.717	1.126	18.35	0	0	1	1	1	ID10000382482447	CG32133-RA	FBgn0052133
7.75	0.045	1.442	2.044	1.063	70.23	0	0	1	1	1	ID10000394062448	CG14513-RA	FBgn0005596
9.94	0.755	1.585	1.948	1.338	10.88	5e-05	0	1	1	1	ID10000386082449	CG10847-RA	FBgn0004875
7.09	1.312	0.671	0.134	0.492	27.27	0	1	0	0	0	ID100003556624411	CG14580-RA	FBgn0040646
7.61	0.781	1.016	0.805	0.881	4.01	0.01344	0	1	0	0	ID100003091024414	CG32276-RA	FBgn0047135
7.8	0.48	0.995	1.363	0.952	3.09	0.03646	0	0	1	0	ID100004243024415	CG32491-RP	FBgn0002781
8.58	0.86	1.048	0.929	1.012	7.15	0.00073	0	1	0	1	ID10000397182457	CG4742-RA	FBgn0030786
9.64	0.431	1.266	1.148	1.091	21.78	0	0	1	1	1	ID100003896824514	CG14981-RA	FBgn0035473
7.68	1.047	-0.537	-0.645	-0.164	54.37	0	1	0	0	0	ID10000416622461	CG7554-RA	FBgn0041160
8.25	0.013	0.774	1.083	0.721	13.78	1e-05	0	0	1	0	ID100004091824611	CG6511-RA	FBgn0035923
7.39	0.14	1.018	1.259	1.094	7.43	0.00058	0	1	1	1	ID100003551224615	CG1349-RA	FBgn0039802
7.09	0.192	1.156	1.105	1.017	6.78	0.00098	0	1	1	0	ID10000409122470	CG6495-RA	FBgn0027550
9.05	-0.186	0.672	1.121	0.501	26.88	0	0	0	1	0	ID10000320802471	CG5360-RA	FBgn0034873
9.7	-0.856	0.569	1.114	0.316	73.55	0	0	0	1	0	ID10000381762478	CG3167-RA	FBgn0034962
8.38	1.077	-0.62	-1.578	-0.949	92.68	0	1	0	-1	0	ID100003668824713	CG7079-RA	FBgn0038849
8.15	1.082	0.866	0.889	0.94	17.52	0	1	0	0	0	ID100004477624810	CG7065-RA	FBgn0030091
8.68	0.862	1.262	1.321	1.091	15.21	0	0	1	1	1	ID100003630424812	CG3312-RA	FBgn0014024
7.4	1.275	2.354	2.511	2.004	12.23	2e-05	1	1	1	1	ID100003548824813	CG12904-RA	FBgn0085392
7.19	0.534	1.11	1.526	1.065	10.13	8e-05	0	1	1	1	ID10000328002496	CG5619-RA	FBgn0003751
9.83	0.585	2.262	2.826	1.803	60.58	0	0	1	1	1	ID10000417042499	CG7628-RA	FBgn0036137
6.62	-0.213	0.642	1.374	0.724	15.86	0	0	0	1	0	ID100003246424913	CR32162-RA	FBgn0041721
7.84	1.337	-0.144	-0.533	0.106	72.8	0	1	0	0	0	ID100004088824104	CG6449-RA	FBgn0036101
7.25	1.244	1.271	1.64	1.256	19.91	0	1	1	1	1	ID100004319224106	CG2525-RA	FBgn0026417
7.3	0.725	1.496	1.698	1.217	14.31	1e-05	0	1	1	1	ID1000040096241012	CG3496-RA	FBgn0003977
9.36	0.52	0.98	1.171	0.913	7.13	0.00074	0	0	1	0	ID1000045160241013	CG3730-RA	FBgn0015925
9.08	0.688	1.184	1.362	1.001	33.44	0	0	1	1	1	ID1000044758241014	CG7035-RA	FBgn0022942
8.02	1.377	1.671	1.613	1.384	16.22	0	1	1	1	1	ID1000031672241015	CG2678-RA	FBgn0014931
10.42	0.558	1.197	1.314	1.171	23.48	0	0	1	1	1	ID1000035158241114	CG17776-RA	FBgn0040899
7.36	0.977	1.552	1.731	1.453	5.67	0.00263	0	1	1	1	ID100003592024126	CG31381-RA	FBgn0043799
9.49	0.606	1.159	1.231	0.996	7.7	0.00046	0	1	1	0	ID100004163224134	CG7494-RA	FBgn0037566
8.01	3.153	1.663	1.1	2.028	76.6	0	1	1	1	1	ID100003287824135	CG5770-RA	FBgn0034291
9.29	-0.028	1.081	1.351	1.031	44.08	0	0	1	1	1	ID100004209424138	CG1749-RA	FBgn0030305
10.35	0.199	1.804	2.166	1.453	34.69	0	0	1	1	1	ID1000033982241317	CG1101-RA	FBgn0010774
8.04	0.657	0.936	1.036	1.149	8.41	0.00027	0	0	1	1	ID100004357624140	CG2003-RB	FBgn0039886
9.32	0.302	0.85	1.161	0.861	15.62	0	0	0	1	0	ID100004012024146	CG3542-RA	FBgn0031492
9	0.318	2.137	3.056	1.784	39.3	0	0	1	1	1	ID1000041278241414	CG4454-RB	FBgn0032105
7.37	0.483	1.23	1.679	1.282	7.25	0.00067	0	1	1	1	ID1000037438241416	CG1086-RA	FBgn0025593
10.22	1.449	4.638	5.598	3.665	54.46	0	1	1	1	1	ID1000043942241417	CG7660-RA	FBgn0038538
8.62	0.452	1.453	1.99	1.356	11.98	2e-05	0	1	1	1	ID1000045112241419	CG3430-RA	FBgn0031875
8	1.163	1.581	1.755	1.46	12.19	2e-05	1	1	1	1	ID100004132024150	CG5560-RA	FBgn0030607
12.95	0.816	1.607	1.764	1.258	34.3	0	0	1	1	1	ID100004399024151	CG7977-RA	FBgn0026372
11.34	0.878	1.789	2.108	1.515	30.54	0	0	1	1	1	ID1000043582241512	CG2221-RA	FBgn0028331
6.96	0.375	2.181	3.064	1.961	41.1	0	0	1	1	1	ID1000037792241517	CG11238-RA	FBgn0010830
10.18	1.28	2.287	1.748	1.608	7.86	0.00041	1	1	1	1	ID1000036664241519	CG6580-RA	FBgn0035666
8.51	2.726	1.209	0.356	0.964	92.22	0	1	1	0	0	ID100003856024164	CG10755-RA	FBgn0015036
7.49	0.88	1.529	2.066	1.517	9.75	1e-04	0	1	1	1	ID100004165624169	CG7544-RA	FBgn0033994
8.54	-0.265	0.96	1.517	0.621	59.18	0	0	0	1	0	ID1000031654241616	CG18870-RA	FBgn0042180
7.4	-1.025	0.75	1.247	0.687	24.36	0	-1	0	1	0	ID100003472024170	CG14549-RA	FBgn0039403
7.57	1.878	3.437	4.381	2.991	83.48	0	1	1	1	1	ID100003664624175	CG6157-RA	FBgn0015926
11.12	0.118	0.848	1.221	0.836	6.86	0.00093	0	0	1	0	ID1000032830241711	CG5676-RA	FBgn0032200
13.43	0.584	1.506	1.795	1.627	9.25	0.00014	0	1	1	1	ID1000040894241712	CG6457-RA	FBgn0040060
7.2	1.048	0.593	0.241	0.58	31.85	0	1	0	0	0	ID100003436624185	CG11029-RA	FBgn0031735
9.72	-0.415	2.376	3.222	1.295	41.14	0	0	1	1	0	ID100004247224186	CG3509-RA	FBgn0038252
9.58	1.091	-0.767	-1.159	0.069	26.13	0	1	0	-1	0	ID100004052824189	CG14872-RA	FBgn0038346
7.71	1.158	1.199	1.333	1.275	15.59	0	1	1	1	1	ID1000044008241810	CG8085-RA	FBgn0020620
7.87	1.236	1.06	0.308	0.755	5.26	0.00387	1	0	0	0	ID1000040168241816	CG3656-RA	FBgn0005670
11.59	0.058	0.977	1.213	0.597	43.95	0	0	0	1	0	ID10000321343404	CG9412-RC	FBgn0015778
9.24	1.141	-3.274	-3.927	-2.359	94.77	0	1	-1	-1	-1	ID100004288634010	CG4377-RA	FBgn0034664
7.31	0.886	1.118	1.371	1.109	8.1	0.00034	0	1	1	1	ID100003450434012	CG30295-RA	FBgn0050295
6.85	1.261	0.925	0.692	0.832	27.58	0	1	0	0	0	ID100004444034018	CG32637-RA	FBgn0085440
13.1	-0.069	1.234	1.286	1.05	19.98	0	0	1	1	1	ID10000313843414	CG1242-RA	FBgn0001233
7.7	1.523	-1.206	-2.081	-0.419	152.57	0	1	-1	-1	0	ID10000433123416	CG8927-RA	FBgn0038405
7.24	0.435	0.865	1.187	1.039	8.23	0.00031	0	0	1	1	ID100003947234111	CG10669-RA	FBgn0039329
8.55	1.335	-0.432	-1.082	-0.316	25.46	0	1	0	-1	0	ID100003174434113	CG5058-RD	FBgn0259211
8.67	0.277	0.918	1.286	0.868	4.65	0.00699	0	0	1	0	ID100003559034116	CG1866-RB	FBgn0039581
7.49	1.002	0.645	0.224	0.499	22.75	0	1	0	0	0	ID100004446434119	CG32680-RB	FBgn0085443
7.28	0.261	1.612	2.2	1.575	36.44	0	0	1	1	1	ID100003486434218	CG1360-RA	FBgn0033195
7.93	0.676	1.097	1.497	1.318	14.72	0	0	1	1	1	ID100003328634316	CG5507-RA	FBgn0004359
8.27	0.901	1.523	1.776	1.43	8.52	0.00025	0	1	1	1	ID10000390463441	CG9215-RA	FBgn0030659
8.81	0.683	1.069	1.285	0.851	21.13	0	0	1	1	0	ID10000336883444	CG6721-RB	FBgn0004390
9.56	0.933	1.212	1.31	1.122	11.63	3e-05	0	1	1	1	ID10000395023448	CG10728-RA	FBgn0003978
7.84	0.376	0.88	1.023	0.802	3.95	0.01423	0	0	1	0	ID10000387043449	CG5188-RA	FBgn0032247
8.22	1.706	0.757	0.029	0.602	24.49	0	1	0	0	0	ID100003566234411	CG1941-RA	FBgn0033214
6.58	-0.023	0.513	1.2	0.528	8.89	0.00019	0	0	1	0	ID100003100634414	CG5491-RA	FBgn0039459
7.66	0.306	1.843	2.644	1.612	52.79	0	0	1	1	1	ID100004327034419	CG8828-RA	FBgn0033740
8.5	0.588	1.031	1.262	1.032	6.64	0.00111	0	1	1	1	ID10000390703454	CG9267-RA	FBgn0032524
9.24	0.452	0.971	1.331	0.837	17.45	0	0	0	1	0	ID100003868634510	CG5026-RB	FBgn0035945
13.17	1.163	1.227	1.201	1.048	5.66	0.00266	1	1	1	1	ID100004291034517	CG4429-RA	FBgn0010256
8.39	4.522	2.946	2.119	3.014	155.08	0	1	1	1	1	ID10000352303462	CG16752-RA	FBgn0029768
8.11	0.918	1.485	1.659	1.647	9.19	0.00015	0	1	1	1	ID10000352003467	CG16700-RA	FBgn0030816
8.32	0.964	1.121	0.997	0.95	4.47	0.00833	0	1	0	0	ID10000375583468	CG1824-RA	FBgn0030403
7.91	1.14	-0.116	-0.726	0.181	57.25	0	1	0	0	0	ID100003988034614	CG8192-RA	FBgn0034030
9.4	0.959	2.085	2.024	1.565	14.11	1e-05	0	1	1	1	ID100004142234619	CG12141-RB	FBgn0027084
12.39	0.878	1.515	1.533	1.343	21.2	0	0	1	1	1	ID100003872834710	CG5330-RA	FBgn0015268
8.06	0.718	1.341	1.87	1.296	14.4	1e-05	0	1	1	1	ID10000329683481	CG32027-RA	FBgn0052027
7.19	1.307	0.854	0.555	0.871	13.18	1e-05	1	0	0	0	ID10000444883483	CG32715-RA	FBgn0052715
8.58	-0.058	0.757	1.026	0.691	21.8	0	0	0	1	0	ID100004487234810	CG13867-RA	FBgn0034503
6.71	1.045	0.756	1.263	1.041	4.57	0.00758	1	0	1	0	ID100003599834811	CG32816-RA	FBgn0052816
14.11	1.514	-0.8	-2.681	-1.895	36.12	0	1	0	-1	-1	ID100004022234818	CG8505-RA	FBgn0033728
11.63	1.027	0.73	0.635	0.77	24.87	0	1	0	0	0	ID10000337123490	CG6846-RA	FBgn0036825
9.27	0.48	1.203	1.101	1.06	8.62	0.00023	0	1	1	1	ID10000340723491	CG10071-RB	FBgn0016726
6.65	-0.518	0.812	1.459	0.752	26.26	0	0	0	1	0	ID10000314083498	CG12491-RA	FBgn0034900
9.49	1.103	0.711	0.56	0.824	24.59	0	1	0	0	0	ID10000418003499	CG5485-RA	FBgn0036770
8.13	-0.449	0.651	1.266	0.568	62.42	0	0	0	1	0	ID100003673634910	CG6098-RA	FBgn0010398
10.15	0.916	2.226	2.9	1.767	31.21	0	0	1	1	1	ID100003755234914	CG1822-RC	FBgn0014133
7.63	0.14	1.063	1.57	1.083	34.71	0	0	1	1	1	ID100003522434915	CG16742-RA	FBgn0034529
8.42	0.597	1.139	1.311	0.981	15.72	0	0	1	1	0	ID100003871034918	CG5205-RA	FBgn0038344
9.59	0.511	2.363	3.194	1.756	74.68	0	0	1	1	1	ID100004293434102	CG4476-RB	FBgn0035969
8.79	0.408	0.865	1.274	1.019	17.77	0	0	0	1	1	ID100004328834106	CG8865-RA	FBgn0026376
7.89	0.614	1.733	2.092	1.384	35.77	0	0	1	1	1	ID100003098234107	CG5462-RD	FBgn0026178
8.19	1.102	1.316	1.583	1.287	13.83	1e-05	1	1	1	1	ID1000031774341011	CG5118-RA	FBgn0031317
6.99	1.255	0.646	0.43	0.701	8.43	0.00026	1	0	0	0	ID1000035968341019	CG32763-RA	FBgn0026702
7.46	0.854	2.035	2.587	1.993	20.23	0	0	1	1	1	ID100004449434117	CG32721-RA	FBgn0027553
9.74	1.73	2.43	2.833	2.326	78.29	0	1	1	1	1	ID100003789434119	CG3936-RA	FBgn0004647
9.41	1.015	1.043	1.237	1.002	27.31	0	1	1	1	1	ID1000042544341110	CG12737-RA	FBgn0025864
8.97	-0.062	1.543	2.003	0.974	34.59	0	0	1	1	0	ID1000039424341116	CG1058-RA	FBgn0022981
7.4	1.465	1.061	1.03	1.288	48.97	0	1	1	1	1	ID1000037174341117	CG9504-RA	FBgn0030597
8.74	0.119	1.285	1.639	0.894	33.73	0	0	1	1	0	ID100003527234121	CG16868-RA	FBgn0034498
7.15	0.414	1.201	1.939	1.45	10.89	5e-05	0	1	1	1	ID1000044800341211	CG13689-RA	FBgn0031270
6.7	0.429	1.481	2.397	1.879	14.36	1e-05	0	1	1	1	ID1000044446341214	CG32645-RB	FBgn0052645
9.71	0.659	1.576	1.895	1.291	71.93	0	0	1	1	1	ID100003983834131	CG8108-RA	FBgn0027567
7.7	1.796	0.4	0.223	0.633	32.34	0	1	0	0	0	ID100004219034138	CG11325-RA	FBgn0025595
9.27	-0.068	1.428	1.678	1.233	45.4	0	0	1	1	1	ID100004096634147	CG9999-RA	FBgn0003346
7.44	-0.202	3.615	5.163	2.393	138.65	0	0	1	1	1	ID100003832634148	CG13997-RA	FBgn0086266
8.29	0.395	1.147	1.461	0.903	4.72	0.00653	0	1	1	0	ID1000040654341413	CG3056-RB	FBgn0024987
10.03	0.461	1.14	1.484	1.014	16.33	0	0	1	1	1	ID1000037534341416	CG18177-RA	FBgn0036039
7.41	0.503	2.713	3.011	2.434	53.73	0	0	1	1	1	ID100004521434154	CG14286-RA	FBgn0038673
10.33	0.367	1.461	1.355	0.974	27.64	0	0	1	1	0	ID100004024634155	CG8553-RA	FBgn0020615
6.32	0.806	0.919	1.086	0.93	10.96	4e-05	0	0	1	0	ID100004295834157	CG4536-RA	FBgn0086693
6.62	1.073	0.144	0.323	0.824	11.43	3e-05	1	0	0	0	ID100003254234159	CG6639-RA	FBgn0032638
6.86	0.577	1.409	1.788	1.504	7.88	4e-04	0	1	1	1	ID1000037936341510	CG40050-RA	NA
7.96	0.727	1.86	2.277	1.682	8.92	0.00018	0	1	1	1	ID1000040576341511	CG3035-RA	FBgn0000330
5.91	-0.298	0.916	2.068	1.169	15.29	0	0	0	1	0	ID1000037888341517	CG3924-RA	FBgn0013764
8.62	0.591	1.126	1.544	1.064	10.52	6e-05	0	1	1	1	ID1000036760341519	CG6741-RB	FBgn0000008
10.81	1.472	1.672	1.716	1.406	22.96	0	1	1	1	1	ID100003332834160	CG5789-RA	FBgn0039207
9.21	0.99	1.804	2.132	1.509	26.41	0	0	1	1	1	ID100004175234169	CG4399-RB	FBgn0010110
11.11	0.686	1.775	1.785	1.371	57.84	0	0	1	1	1	ID1000037126341614	CG8351-RA	FBgn0037632
9.48	0.393	1.197	1.475	0.897	40.31	0	0	1	1	0	ID100003182234173	CG5208-RA	FBgn0028470
5.62	1.07	1.12	1.024	1.016	10.1	8e-05	1	1	1	1	ID100003674234175	CG6290-RA	FBgn0030921
7.31	0.404	1.107	1.551	1.02	19.61	0	0	1	1	1	ID100003829634176	CG13890-RA	FBgn0035169
9.17	1.064	2.177	2.596	2.075	22.51	0	1	1	1	1	ID1000036046341715	CG32956-RE	FBgn0043002
8.88	1.085	-0.413	-1.248	-0.556	22.87	0	1	0	-1	0	ID100003200205013	CG33135-RA	FBgn0033494
7.53	1.948	2.929	3.539	2.937	78.08	0	1	1	1	1	ID100003615405017	CG7098-RA	FBgn0030891
7.37	0.612	1.229	1.794	1.129	16.94	0	0	1	1	1	ID100004423605018	CG17612-RB	FBgn0031597
8.02	2.536	1.195	0.39	0.98	24.13	0	1	1	0	0	ID10000396040510	CG6172-RA	FBgn0003986
8.78	0.862	1.42	1.15	1.156	20.29	0	0	1	1	1	ID10000431080516	CG9107-RA	FBgn0031764
14	0.509	1.186	1.202	0.96	13.9	1e-05	0	1	1	0	ID100003238005115	CG5920-RA	FBgn0004867
7.46	1.089	1.131	1.143	1.265	3.91	0.01493	1	1	1	1	ID10000342820520	CG7939-RC	FBgn0002626
7.87	0.656	1.381	2.066	1.396	27.9	0	0	1	1	1	ID10000404260523	CG10269-RA	FBgn0022935
7.82	1.841	1.723	1.993	1.798	44.74	0	1	1	1	1	ID10000335380524	CG11095-RA	FBgn0030528
7.29	2.87	-0.34	-1.338	-0.218	74.39	0	1	0	-1	0	ID10000358180528	CG4962-RA	FBgn0036597
7.76	0.156	1.58	2.146	0.743	19.19	0	0	1	1	0	ID100003384405210	CG12165-RA	FBgn0033156
7.43	1.053	0.618	0.029	0.156	5.36	0.00352	1	0	0	0	ID100003773805211	CG2788-RA	FBgn0015663
8.76	1.153	1.408	1.337	1.216	8.6	0.00023	1	1	1	1	ID100003929205214	CG10473-RA	FBgn0086441
7.57	1.384	1.626	1.874	1.531	16.07	0	1	1	1	1	ID100003466005218	CG1332-RA	FBgn0035514
9.68	1.332	-1.073	-2.088	-1.159	100.69	0	1	-1	-1	-1	ID10000411460532	CG15105-RB	FBgn0034412
7.37	0.421	0.976	1.121	0.556	6.52	0.00123	0	0	1	0	ID10000339220538	CG12341-RA	FBgn0033550
8.26	0.848	1.438	1.212	1.073	13.95	1e-05	0	1	1	1	ID10000450580539	CG4554-RA	FBgn0034734
7.58	-0.057	1.131	1.284	0.671	18.96	0	0	1	1	0	ID100004274805311	CG31249-RA	FBgn0051249
10.76	0.486	1.71	2.183	1.372	58.25	0	0	1	1	1	ID10000399940542	CG3696-RA	FBgn0086902
8.98	0.369	1.013	1.138	0.822	13.53	1e-05	0	1	1	0	ID100003545805411	CG9862-RA	FBgn0034646
6.83	-1.414	0.984	2.388	0.805	52.96	0	-1	0	1	0	ID100003694605416	CG8262-RA	FBgn0027513
6.82	-0.049	0.571	1.172	0.849	7.92	0.00039	0	0	1	0	ID10000358360551	CG4998-RA	FBgn0036612
7.09	0.738	0.862	0.964	1.02	4.53	0.00785	0	0	0	1	ID10000373240556	CG7708-RA	FBgn0038641
10.87	-0.178	0.819	1.309	0.817	41.74	0	0	0	1	0	ID100003886005514	CG2201-RB	FBgn0032955
8.89	1.113	1.494	1.812	1.441	17.71	0	1	1	1	1	ID100003775605516	CG2845-RA	FBgn0003079
7.37	1.086	0.962	0.674	0.744	4.34	0.00949	1	0	0	0	ID100004351605518	CG18766-RA	FBgn0042111
9.81	2.226	1.417	0.691	1.056	107.87	0	1	1	0	1	ID10000343060563	CG7981-RE	FBgn0001402
8.53	1.03	-0.275	-0.758	-0.034	25.27	0	1	0	0	0	ID10000349960567	CG8596-RA	FBgn0035767
8.98	0.768	1.13	1.375	1.236	13.75	1e-05	0	1	1	1	ID10000373540568	CG7765-RA	FBgn0001308
8.2	1.33	1.029	0.893	1.009	28.42	0	1	1	0	1	ID100003461805610	CG13253-RA	FBgn0037015
9.07	0.482	1.061	1.627	1.073	17.22	0	0	1	1	1	ID100003540405615	CG8591-RA	FBgn0035769
7.8	0.771	2.115	2.925	1.949	58.58	0	0	1	1	1	ID10000377080574	CG2669-RA	FBgn0086695
10.14	3.557	3.963	2.169	2.451	39.34	0	1	1	1	1	ID100003084405718	CG17239-RA	FBgn0042186
8.37	0.797	1.873	2.35	1.659	46.8	0	0	1	1	1	ID10000327640581	CG8367-RA	FBgn0000289
8.09	1.943	2.22	1.879	1.966	15.4	0	1	1	1	1	ID10000377620582	CG2863-RA	FBgn0021874
8.9	1.09	2.128	2.777	1.887	65.7	0	1	1	1	1	ID10000442840583	CG1772-RA	FBgn0010316
6.14	1.046	0.933	0.805	0.916	10.82	5e-05	1	0	0	0	ID100004466805810	CG32538-RA	FBgn0086778
6.64	1.138	2.857	4.007	2.936	29.24	0	1	1	1	1	ID10000338680591	CG12219-RA	FBgn0043796
7.97	1.655	3.146	3.099	2.788	30.51	0	1	1	1	1	ID10000338980592	CG12288-RA	FBgn0032620
7.94	2.417	0.06	-0.241	0.76	32.11	0	1	0	0	0	ID10000326920596	CG8221-RA	FBgn0020506
6.75	1.182	0.601	0.581	0.588	25.65	0	1	0	0	0	ID10000389140597	CG2444-RA	FBgn0030326
7.88	-0.109	0.648	1.042	0.535	27.93	0	0	0	1	0	ID10000312040598	CG16896-RA	FBgn0035073
7.5	0.507	2.757	2.994	2.204	28.46	0	0	1	1	1	ID10000415960599	CG13992-RA	FBgn0031756
9.84	1.477	0.562	-0.325	0.167	31	0	1	0	0	0	ID100003502005915	CG8774-RB	FBgn0038136
10.16	0.911	1.214	0.925	1.019	15.64	0	0	1	0	1	ID100004421205917	CG17544-RB	FBgn0032775
9.33	0.561	0.908	1.147	0.742	7.53	0.00053	0	0	1	0	ID100003850605918	CG6843-RA	FBgn0036827
9.89	-0.052	0.949	1.461	0.87	48.34	0	0	0	1	0	ID100004536405100	CG4548-RB	FBgn0039338
8.99	1.971	-1.157	-2.842	-1.443	274.65	0	1	-1	-1	-1	ID100003116205101	CG15884-RA	FBgn0039481
7.88	0.198	0.826	1.223	0.891	6.39	0.00139	0	0	1	0	ID100003965805103	CG6276-RA	FBgn0038316
7.83	0.905	1.239	1.638	1.281	13.99	1e-05	0	1	1	1	ID100003617805108	CG7146-RA	FBgn0038593
11.92	1.307	1.273	1.288	1.289	16.93	0	1	1	1	1	ID1000040444051010	CG10305-RB	FBgn0004413
12.41	-0.372	1.07	1.314	0.74	42.91	0	0	1	1	0	ID1000045052051013	CG4494-RA	FBgn0026170
9.22	0.504	1.375	1.816	1.273	30.51	0	0	1	1	1	ID1000035764051019	CG4877-RA	FBgn0036624
7.73	1.921	1.066	0.664	1.213	32.19	0	1	1	0	1	ID100003542805113	CG9220-RB	FBgn0030662
7.48	0.801	1.172	1.44	1.356	6.53	0.00122	0	1	1	1	ID1000035074051112	CG9067-RA	FBgn0033605
8.41	0.728	1.438	1.861	1.262	24.88	0	0	1	1	1	ID1000039220051116	CG10018-RA	FBgn0037338
8.31	0.352	0.63	1.01	0.79	10.39	7e-05	0	0	1	0	ID100003274605125	CG8325-RA	FBgn0021847
9.6	0.762	1.484	1.809	1.262	23.79	0	0	1	1	1	ID1000030850051215	CG17255-RA	FBgn0030205
8.4	0.667	1.253	1.632	1.276	16.92	0	0	1	1	1	ID1000036940051219	CG8241-RA	FBgn0086895
7.58	0.308	0.949	1.264	0.947	4.85	0.00576	0	0	1	0	ID100003423405132	CG7853-RA	FBgn0036695
9.17	1.053	1.884	1.887	1.813	9.5	0.00012	1	1	1	1	ID100003391605133	CG12325-RA	FBgn0033557
9.6	1.005	-0.39	-1.508	-0.851	56.16	0	1	0	-1	0	ID100004198605138	CG31821-RA	FBgn0051821
9.36	0.427	1.097	1.316	0.959	23.2	0	0	1	1	0	ID1000034252051313	CG7885-RA	FBgn0026373
8.05	1.618	2.585	2.761	2.604	16.43	0	1	1	1	1	ID1000038884051315	CG2260-RA	FBgn0030000
7.77	0.567	0.626	0.882	1.068	1.92	0.14281	0	0	0	1	ID1000043090051316	CG8436-RA	FBgn0037670
9.2	0.42	3.499	6.412	4.302	33.82	0	0	1	1	1	ID1000042316051318	CG15570-RA	FBgn0029697
8.24	0.703	1.204	1.297	1.183	12.8	1e-05	0	1	1	1	ID1000034228051319	CG7842-RA	FBgn0036691
7.25	1.254	0.964	0.385	0.565	10.13	8e-05	1	0	0	0	ID100003812205148	CG14777-RB	FBgn0026872
8.12	0.567	1.248	1.463	1.134	23.29	0	0	1	1	1	ID1000040450051413	CG10320-RA	FBgn0034645
8.64	0.51	1.114	1.544	0.959	25.11	0	0	1	1	0	ID1000045004051419	CG4166-RA	FBgn0013717
7.97	1.701	-1.093	-0.455	-0.404	23.7	0	1	0	0	0	ID100004121205150	CG15231-RA	FBgn0040653
12.48	4.122	7.314	8.128	6.262	37.98	0	1	1	1	1	ID100004501005154	CG4193-RA	FBgn0011761
8.24	1.182	-0.124	-0.198	0.207	68.65	0	1	0	0	0	ID100004004205155	CG3799-RA	FBgn0027593
8.86	1.415	0.057	-1.024	-0.208	32.66	0	1	0	-1	0	ID100004275405157	CG31267-RA	FBgn0051267
8.9	0.759	1.514	1.767	1.55	25.24	0	0	1	1	1	ID100003233805159	CG5838-RA	FBgn0015664
8.18	1.473	1.777	1.619	1.688	19.31	0	1	1	1	1	ID1000031948051513	CG33051-RA	FBgn0053051
6.65	1.145	0.825	0.535	0.862	13.94	1e-05	1	0	0	0	ID1000037684051517	CG2555-RA	FBgn0030398
7.23	1.065	2.916	3.644	2.558	62.16	0	1	1	1	1	ID100004464405167	CG32443-RA	FBgn0003042
7.07	0.642	1.624	2.115	1.613	15.32	0	0	1	1	1	ID1000036922051614	CG8159-RA	FBgn0037619
8.46	0.323	0.896	1.368	0.774	12.34	2e-05	0	0	1	0	ID1000040402051619	CG10229-RA	FBgn0040208
7.17	0.357	1.386	1.903	1.385	24.29	0	0	1	1	1	ID100003271605171	CG8270-RA	FBgn0035703
8.01	1.42	1.359	1.361	1.436	7.8	0.00043	1	1	1	1	ID100003161805173	CG12068-RA	FBgn0039695
6.81	0.133	0.539	1.022	0.689	5.69	0.00258	0	0	1	0	ID100003310005179	CG12854-RA	FBgn0259112
9.89	0.094	1.293	1.764	1.131	30.23	0	0	1	1	1	ID1000032722051711	CG8284-RA	FBgn0015321
10.03	0.378	1.195	1.509	1.108	33.33	0	0	1	1	1	ID1000032332051718	CG5821-RA	FBgn0022985
7.89	1.006	1.035	1.367	1.185	19.64	0	1	1	1	1	ID100003965205182	CG6254-RA	FBgn0037794
10.28	0.604	1.81	2.164	1.682	58.8	0	0	1	1	1	ID100003425805185	CG7897-RA	FBgn0033039
7.77	0.56	1.446	2.13	1.421	40.86	0	0	1	1	1	ID100004236405186	CG1569-RA	FBgn0003268
9.45	0.822	1.015	1.079	0.954	9.71	1e-04	0	1	1	0	ID100004042005189	CG10260-RB	FBgn0040335
7.92	1.4	0.327	-0.343	-0.042	20.81	0	1	0	0	0	ID1000043900051810	CG17032-RA	FBgn0036547
6.96	0.734	0.814	1.127	1.097	3.09	0.03648	0	0	1	1	ID10000445541505	CG6930-RA	FBgn0086910
9.33	0.566	1.295	1.454	1.098	40.54	0	0	1	1	1	ID10000310601508	CG3780-RA	FBgn0015818
9.88	0.392	0.949	1.099	0.912	8.87	0.00019	0	0	1	0	ID10000338201509	CG2103-RB	FBgn0035375
9.64	0.927	1.713	2.138	1.671	16.24	0	0	1	1	1	ID10000368981517	CG31453-RA	FBgn0051453
9.66	1.63	1.465	0.938	1.137	11.14	4e-05	1	1	0	1	ID100003955615111	CG10469-RA	FBgn0035678
8.91	0.33	1.324	1.89	1.18	30.28	0	0	1	1	1	ID100004454815119	CG6742-RA	FBgn0039056
6.25	0.471	1.414	2.435	1.705	16.72	0	0	1	1	1	ID10000407141523	CG12102-RA	NA
7.65	0.26	1.36	2.134	1.417	15.32	0	0	1	1	1	ID100003413215210	CG9187-RA	FBgn0035194
7.14	0.326	0.724	1.121	0.874	9.48	0.00012	0	0	1	0	ID100003802615211	CG5038-RA	FBgn0038324
10.1	1.037	2.242	2.622	2.055	33.83	0	1	1	1	1	ID100004378015215	CG8705-RA	FBgn0013726
8.27	0.558	1.254	1.305	1.32	7.16	0.00072	0	1	1	1	ID10000414341532	CG1987-RA	FBgn0030479
7.8	1.357	2.156	1.915	1.96	14.76	0	1	1	1	1	ID10000453461539	CG9709-RA	FBgn0034629
8.92	0.317	1.155	1.576	1.086	20.82	0	0	1	1	1	ID100004181815312	CG3178-RA	FBgn0004584
8.33	0.111	3.674	6.721	3.751	63.91	0	0	1	1	1	ID100003493015317	CG13084-RA	FBgn0032788
8.22	1.369	1.823	2.237	1.917	32.25	0	1	1	1	1	ID10000418601546	CG32775-RA	FBgn0066114
9.27	1.825	-0.764	-1.378	-0.092	65.98	0	1	0	-1	0	ID10000387881549	CG33494-RA	FBgn0053494
7.33	2.346	1.34	1.003	1.229	54.22	0	1	1	1	1	ID100004261015415	CG11380-RA	FBgn0040359
7.08	1.24	1.03	0.882	1.06	19.39	0	1	1	0	1	ID100004220215417	CG15758-RB	FBgn0086674
8.69	0.383	0.803	1.152	0.941	15.22	0	0	0	1	0	ID10000391541554	CG33201-RB	FBgn0053201
9.4	0.428	1.488	1.843	1.19	35.72	0	0	1	1	1	ID10000388181559	CG3412-RA	FBgn0023423
9.8	1.364	-0.828	-2.363	-1.344	95.07	0	1	0	-1	-1	ID100003914815514	CG33196-RB	FBgn0053196
9.42	1.089	0.664	1.079	0.902	13.62	1e-05	1	0	1	0	ID10000345941563	CG15771-RA	FBgn0029801
9.27	1.427	1.572	1.418	1.457	35.29	0	1	1	1	1	ID10000383621569	CG4045-RA	FBgn0025629
7.67	1.315	1.438	1.878	1.535	34.54	0	1	1	1	1	ID100004225015612	CG15914-RA	FBgn0030700
9.33	1.04	-0.736	-1.475	-0.801	47.82	0	1	0	-1	0	ID10000410921570	CG31052-RA	FBgn0051052
8.46	0.895	1.279	1.656	1.15	19.97	0	0	1	1	1	ID10000380501582	CG5522-RB	FBgn0034158
7.93	1.23	1.664	1.382	1.698	16.39	0	1	1	1	1	ID10000445721583	CG7460-RB	FBgn0036749
10.2	0.691	1.628	1.977	1.357	30.14	0	0	1	1	1	ID10000422681585	CG1620-RA	FBgn0033183
9.64	0.69	1.512	1.908	1.631	26.62	0	0	1	1	1	ID10000437861589	CG8714-RA	FBgn0028563
8.15	0.718	1.135	1.246	1.103	9.94	9e-05	0	1	1	1	ID100004495615810	CG32168-RA	FBgn0053522
6.92	1.175	0.264	0.127	0.444	24.48	0	1	0	0	0	ID100003566815813	CG7287-RA	FBgn0020645
9.23	0.133	0.863	1.386	0.846	30.93	0	0	0	1	0	ID100003649015814	CG17436-RA	NA
7.33	1.506	0.941	0.964	1.171	18.13	0	1	0	0	1	ID10000341861592	CG9533-RA	FBgn0003301
10.61	1.056	1.568	1.975	1.429	29.24	0	1	1	1	1	ID10000329801596	CG14442-RA	FBgn0029893
9.18	0.339	1.337	1.526	1.12	45.23	0	0	1	1	1	ID10000418841599	CG3436-RA	FBgn0031229
8.96	0.749	1.3	1.765	1.247	10.03	8e-05	0	1	1	1	ID100004263415916	CG11427-RA	FBgn0003210
9.74	0.701	1.044	0.946	0.889	8.86	0.00019	0	1	0	0	ID100003879415918	CG3351-RA	FBgn0038234
12.05	2.433	2.709	1.571	2.129	13.34	1e-05	1	1	1	1	ID100004337215106	CG1179-RA	FBgn0004425
10.04	0.208	1.08	1.406	0.902	20.2	0	0	1	1	0	ID1000040276151012	CG9745-RB	FBgn0000412
7.5	2.185	2.766	3.053	2.583	32.53	0	1	1	1	1	ID1000045340151013	CG9699-RA	FBgn0030772
10.74	0.854	1.471	1.934	1.45	20.54	0	0	1	1	1	ID1000036052151019	CG12237-RA	FBgn0031048
8.3	1.955	0.54	0.209	0.901	71.07	0	1	0	0	0	ID100004457815117	CG7635-RA	FBgn0030993
7.8	0.631	1.365	1.679	1.274	25.3	0	0	1	1	1	ID100003720415118	CG6007-RA	FBgn0086360
9.35	1.658	2.544	2.612	2.366	27.52	0	1	1	1	1	ID1000042628151110	CG11417-RA	FBgn0024364
8.7	1.445	-0.654	-1.477	-0.849	74.2	0	1	0	-1	0	ID1000045322151118	CG9664-RA	FBgn0031515
9.29	1.06	0.417	0.179	0.403	38.02	0	1	0	0	0	ID100003226615120	CG11655-RA	FBgn0030638
10.58	0.165	1.191	1.591	1.113	36	0	0	1	1	1	ID100003535615121	CG4035-RC	FBgn0015218
8.07	1.212	-0.562	-1.321	-0.33	36.38	0	1	0	-1	0	ID100003259615127	CG14984-RA	FBgn0035480
7.35	-0.366	0.827	1.38	0.834	8.92	0.00018	0	0	1	0	ID1000044884151211	CG32041-RC	FBgn0001228
7.58	1.687	2.343	2.824	2.374	17.36	0	1	1	1	1	ID1000031138151215	CG4041-RA	FBgn0029736
10.27	0.579	1.071	1.535	0.958	32.4	0	0	1	1	0	ID1000045274151216	CG9575-RA	FBgn0031090
8.8	1.028	1.399	1.377	1.365	17.55	0	1	1	1	1	ID100003305815135	CG1671-RA	FBgn0033454
11.61	0.699	2.332	2.851	1.947	31.4	0	0	1	1	1	ID100003956215139	CG10480-RA	FBgn0002638
7.92	0.313	1.484	2.055	1.455	26.43	0	0	1	1	1	ID1000034540151313	CG15514-RA	FBgn0039712
7.85	0.015	1.002	1.415	0.965	39.54	0	0	1	1	0	ID1000043378151316	CG11820-RA	FBgn0039270
8.77	1.161	-0.768	-1.522	-0.933	54.17	0	1	0	-1	0	ID100003800215149	CG4370-RA	FBgn0039081
7.39	1.202	0.528	0.555	0.663	23.19	0	1	0	0	0	ID1000043738151412	CG8624-RA	FBgn0023001
7.09	-0.062	1.307	2.2	1.28	27.84	0	0	1	1	1	ID1000040738151413	CG12189-RA	FBgn0035150
9.59	0.78	0.885	1.074	1.133	14.68	1e-05	0	0	1	1	ID1000037618151416	CG3024-RA	FBgn0025615
8.5	0.479	1.227	1.367	1.098	12.62	2e-05	0	1	1	1	ID1000044122151417	CG9004-RA	FBgn0035336
7.91	-0.428	1.112	1.523	0.905	38.99	0	0	1	1	0	ID1000045292151419	CG9613-RA	FBgn0037574
10.38	0.242	5.342	6.587	3.254	58.01	0	0	1	1	1	ID100004150015150	CG2879-RA	FBgn0025834
8.66	0.49	1.566	2.089	1.609	31.64	0	0	1	1	1	ID100004033015155	CG9874-RA	FBgn0003687
9.44	0.931	1.543	1.571	1.348	26.95	0	0	1	1	1	ID1000043426151515	CG11920-RA	FBgn0039274
7.35	-0.24	1.341	2.069	1.508	13.09	1e-05	0	1	1	1	ID1000036844151519	CG31344-RA	FBgn0051344
8.83	1.237	1.295	1.388	1.281	13.92	1e-05	1	1	1	1	ID100004526815166	CG9559-RA	FBgn0000719
7.97	0.581	0.666	1.033	0.873	7.23	0.00068	0	0	1	0	ID1000040690151619	CG11975-RA	FBgn0037648
8.65	-0.935	0.949	1.888	0.611	51.95	0	0	0	1	0	ID100003651415174	CG17498-RA	FBgn0035640
8.56	-0.03	0.877	1.391	0.87	14.72	0	0	0	1	0	ID100003574015177	CG7405-RA	FBgn0022936
8.12	0.104	0.775	1.089	0.5	15.08	0	0	0	1	0	ID1000036130151715	CG1420-RA	FBgn0039626
7.16	0.117	0.745	1.085	0.867	9.63	0.00011	0	0	1	0	ID1000032602151719	CG15023-RA	FBgn0035548
7.74	0.711	1.645	2.156	1.881	15.56	0	0	1	1	1	ID100003840415181	CG4103-RA	FBgn0028925
10.69	0.068	1.049	1.343	0.642	40.58	0	0	1	1	0	ID100004070815189	CG12082-RA	FBgn0035402
7.13	-0.223	1.217	1.695	1.216	21.58	0	0	1	1	1	ID1000044188151810	CG9131-RA	FBgn0029161
7.56	0.976	1.634	1.881	1.489	13.67	1e-05	0	1	1	1	ID1000036058151815	CG12314-RA	FBgn0032389
6.84	1.037	0.787	0.63	0.785	21.23	0	1	0	0	0	ID1000040348151816	CG9908-RA	FBgn0000459
7.03	0.163	1.169	1.826	1.155	18.72	0	0	1	1	1	ID100003431225012	CG7996-RA	FBgn0003450
8.71	1.962	-0.277	-1.255	-0.214	101.74	0	1	0	-1	0	ID100003119825015	CG16857-RA	FBgn0028482
7.92	1.95	3.766	4.397	3.017	81.97	0	1	1	1	1	ID100004424825018	CG1763-RA	FBgn0002948
8.39	1.84	2.593	2.322	2.254	39.84	0	1	1	1	1	ID10000396162510	CG6189-RA	FBgn0001341
7.11	1.095	0.228	-0.046	0.423	7.38	6e-04	1	0	0	0	ID10000366222517	CG3254-RB	FBgn0031530
8.98	0.156	0.815	1.388	0.74	13.84	1e-05	0	0	1	0	ID100003739025112	CG7831-RA	FBgn0002924
8.6	0.723	1.773	2.177	1.411	24.57	0	0	1	1	1	ID100003155225113	CG10492-RA	FBgn0032748
6.38	0.851	0.892	0.974	1.023	10.17	8e-05	0	0	0	1	ID100003239225115	CG5937-RA	FBgn0029834
8.46	0.442	1.131	1.502	1.072	14.46	1e-05	0	1	1	1	ID10000342942520	CG7959-RA	FBgn0013753
7.02	0.957	1.541	1.787	1.513	7.84	0.00042	0	1	1	1	ID100003467825217	CG13369-RA	FBgn0025640
7.27	1.496	-0.424	-0.392	0.184	29.82	0	1	0	0	0	ID10000411582532	CG15120-RA	FBgn0034454
9.01	1.258	1.083	1.417	0.935	13.57	1e-05	1	1	1	0	ID10000450402533	CG4404-RA	FBgn0030432
11.4	0.939	1.458	1.684	1.143	22.16	0	0	1	1	1	ID10000346482535	CG13316-RA	FBgn0023215
8.67	1.056	1.442	1.699	1.512	9.64	0.00011	1	1	1	1	ID10000384702536	CG6768-RA	FBgn0020756
10.81	1.409	0.276	-0.569	-0.055	38.41	0	1	0	0	0	ID10000339342538	CG12350-RA	FBgn0043470
7.49	0.643	0.996	1.276	1.071	7.17	0.00072	0	0	1	1	ID10000385122549	CG6856-RA	FBgn0036819
10.53	0.483	5.977	7.366	3.492	61.14	0	0	1	1	1	ID100003884825412	CG2175-RA	FBgn0000427
7.89	0.374	1.019	1.276	0.912	13.75	1e-05	0	1	1	0	ID10000400782550	CG3876-RA	FBgn0031284
8.38	1.277	2.291	2.266	2.002	35.23	0	1	1	1	1	ID10000358482551	CG5018-RA	FBgn0036578
8.54	1.234	2.256	2.645	1.719	38.64	0	1	1	1	1	ID100003776825516	CG2893-RA	FBgn0040030
8.08	0.868	1.44	1.789	1.223	25.39	0	0	1	1	1	ID100004352825518	CG1900-RB	FBgn0030391
10.64	0.03	1.025	1.464	0.803	41.44	0	0	1	1	0	ID100004423025519	CG1759-RA	FBgn0000251
11.94	0.314	1.076	1.269	0.91	16.63	0	0	1	1	0	ID10000350382562	CG8882-RA	FBgn0015834
9.38	1.248	1.788	1.791	1.621	41.39	0	1	1	1	1	ID10000343182563	CG8010-RA	FBgn0031008
9.8	-0.535	1.99	2.792	1.134	86.63	0	0	1	1	1	ID100004082225611	CG14036-RA	FBgn0031677
8.97	1.117	-0.184	-1.366	-0.375	36.79	0	1	0	-1	0	ID100004120025617	CG15211-RA	FBgn0030234
12.64	0.427	1.173	1.149	0.826	23.64	0	0	1	1	0	ID10000319842571	CG33113-RA	FBgn0053113
8.73	0.549	1.106	1.259	1.033	11.69	3e-05	0	1	1	1	ID10000377202574	CG2699-RA	FBgn0020622
10.14	0.647	3.733	4.573	2.641	106.66	0	0	1	1	1	ID10000438882575	CG17018-RD	FBgn0039972
7.32	1.108	0.59	0.588	0.762	12.82	1e-05	1	0	0	0	ID100003853625710	CG6895-RA	FBgn0040323
5.86	-0.369	0.849	1.885	0.995	18.73	0	0	0	1	0	ID100003659225713	CG32491-RJ	FBgn0002781
7.61	0.35	1.288	1.85	1.157	54.48	0	0	1	1	1	ID100003347225715	CG10959-RA	FBgn0030010
7.83	0.362	0.767	1.247	0.807	6.35	0.00143	0	0	1	0	ID100003085625718	CG17262-RA	FBgn0243513
12.44	0.383	1.212	0.963	0.735	8.71	0.00021	0	1	0	0	ID100004345625719	CG18180-RA	FBgn0036024
9.84	0.544	0.901	1.196	0.788	15.66	0	0	0	1	0	ID10000327762581	CG8396-RA	FBgn0015299
7.93	0.083	1.405	1.66	1.053	22.96	0	0	1	1	1	ID10000377742582	CG2910-RB	FBgn0027548
8.33	1.71	1.956	1.953	1.733	38.4	0	1	1	1	1	ID10000396402587	CG6227-RA	FBgn0030631
7.73	1.96	0.359	-0.661	0.14	65.8	0	1	0	0	0	ID10000435102589	CG1869-RA	FBgn0035398
7.51	1.701	0.532	-0.038	0.571	48.55	0	1	0	0	0	ID100004468025810	CG32577-RA	FBgn0042650
7.33	1.298	0.967	0.549	0.849	14.57	1e-05	1	0	0	0	ID100003620825812	CG7201-RA	FBgn0035865
7.84	1.447	0.233	-0.268	0.375	60.59	0	1	0	0	0	ID100003621425814	CG7219-RA	FBgn0031973
7.83	0.32	1.129	1.329	0.837	31.1	0	0	1	1	0	ID100004003025818	CG3766-RA	FBgn0011232
8.04	1.654	2.492	2.97	2.259	33.54	0	1	1	1	1	ID10000338802591	CG12236-RB	FBgn0029822
9.4	0.077	0.765	1.049	0.548	34.89	0	0	0	1	0	ID10000327042596	CG8243-RA	FBgn0033349
7.3	0.486	1.462	1.904	1.448	16.38	0	0	1	1	1	ID100003654425910	CG3240-RA	FBgn0026778
12.27	1.872	2.5	2.643	2.3	68.43	0	1	1	1	1	ID100003736025914	CG7777-RA	FBgn0033635
7.09	1.332	1.06	0.906	1.001	13.68	1e-05	1	1	0	1	ID100004422425917	CG17592-RA	FBgn0029711
6.67	1.001	0.753	0.916	0.575	10.69	5e-05	1	0	0	0	ID100003851825918	CG6867-RA	FBgn0030887
8.81	1.067	1.985	2.355	1.686	29.54	0	1	1	1	1	ID100004537625100	CG4579-RA	FBgn0021761
11.4	0.616	1.494	1.729	1.406	17.53	0	0	1	1	1	ID100003967025103	CG6302-RA	FBgn0010741
7.09	1.284	1.012	0.926	1.278	20.39	0	1	1	0	1	ID1000031582251011	CG11202-RA	FBgn0021767
5.7	-1.075	0.418	1.507	0.422	21.32	0	-1	0	1	0	ID100003692825118	CG8193-RA	FBgn0033367
6.42	-0.241	0.659	1.45	0.904	12.33	2e-05	0	0	1	0	ID1000045400251111	CG4618-RA	FBgn0035589
8.13	2.111	0.109	-0.977	0.241	120.26	0	1	0	0	0	ID1000035086251112	CG9138-RA	FBgn0031879
8.26	1.418	1.069	1.136	1.074	26.61	0	1	1	1	1	ID1000035800251115	CG4937-RA	FBgn0030808
7.66	-0.182	0.694	1.246	0.501	17.09	0	0	0	1	0	ID1000039232251116	CG10105-RA	FBgn0033935
7.15	-0.483	0.906	1.173	0.907	12.03	2e-05	0	0	1	0	ID1000045046251118	CG4457-RA	FBgn0015298
9.26	0.142	1.427	2.259	1.183	38.47	0	0	1	1	1	ID100003582425126	CG4976-RA	FBgn0039559
7.69	1.657	2.684	2.785	2.451	34.35	0	1	1	1	1	ID100003232025127	CG5800-RA	FBgn0030855
9	1.006	1.423	1.554	1.309	30.94	0	1	1	1	1	ID1000036952251219	CG8289-RA	FBgn0030854
8.82	0.98	1.36	1.617	1.227	10.39	7e-05	0	1	1	1	ID100003964625131	CG6236-RA	FBgn0038318
10.46	0.27	1.447	1.779	1.172	78.27	0	0	1	1	1	ID100003278225135	CG8409-RA	FBgn0003607
6.97	0.902	2.361	3.348	2.255	52.01	0	0	1	1	1	ID1000033904251312	CG12299-RA	FBgn0032295
7.78	1.394	2.713	3.481	2.414	41.07	0	1	1	1	1	ID100003080825141	CG17169-RA	FBgn0040514
7.73	1.453	1.763	2.232	1.718	19.41	0	1	1	1	1	ID100004004825145	CG3812-RB	FBgn0030421
7.54	0.365	0.96	1.5	0.777	8.94	0.00018	0	0	1	0	ID100004077425147	CG13933-RA	FBgn0035270
4.97	0.792	0.796	0.804	1.01	3.91	0.01491	0	0	0	1	ID100003813425148	CG14809-RA	FBgn0040898
7.83	0.355	1.167	1.608	1.102	33.8	0	0	1	1	1	ID100003772625149	CG2712-RA	FBgn0024975
8.55	0.391	0.94	1.238	0.846	16.47	0	0	0	1	0	ID1000043462251412	CG18278-RA	FBgn0033836
8.6	-0.277	0.782	1.304	0.621	46.13	0	0	0	1	0	ID1000037342251416	CG7745-RA	FBgn0033616
7.36	0.954	1.275	1.204	1.056	6.57	0.00118	0	1	1	1	ID1000043846251417	CG1693-RA	FBgn0015558
6.44	0.997	0.874	0.817	1.06	8.42	0.00027	0	0	0	1	ID100004005425155	CG3827-RA	FBgn0004170
9.71	0.156	0.672	1.024	0.597	7.41	0.00059	0	0	1	0	ID100003314225158	CG12945-RA	FBgn0037755
10.93	0.191	1.128	1.167	0.927	21.48	0	0	1	1	0	ID100004156025169	CG13391-RA	FBgn0027094
9.12	0.569	0.919	1.154	0.822	16.65	0	0	0	1	0	ID1000038920251613	CG2478-RA	FBgn0032872
7.53	0.233	1.162	1.892	0.831	17.32	0	0	1	1	0	ID1000031558251616	CG10583-RA	FBgn0035627
9.74	0.741	1.316	1.552	1.117	35.18	0	0	1	1	1	ID100003462425170	CG13277-RA	FBgn0032599
8.92	1.743	-0.164	-1.442	-0.472	74.76	0	1	0	-1	0	ID100003623825174	CG7272-RA	FBgn0036501
8.33	1.095	-0.048	0.073	1.12	12.59	2e-05	1	0	0	0	ID100003546425177	CG9978-RA	NA
7.5	0.443	1.697	2.321	1.34	18.95	0	0	1	1	1	ID100003311225179	CG12877-RA	FBgn0039544
9.9	-0.63	1.19	1.873	0.723	34.68	0	0	1	1	0	ID1000032734251711	CG8303-RA	FBgn0034143
10.77	0.484	1.129	1.772	1.18	15.88	0	0	1	1	1	ID1000032344251718	CG5848-RB	FBgn0000250
8.02	1.876	2.501	2.746	2.423	26.5	0	1	1	1	1	ID100004120625180	CG15220-RA	FBgn0030322
6.45	1.001	0.887	0.622	0.786	12.24	2e-05	1	0	0	0	ID100003812825181	CG14793-RA	FBgn0053513
10.23	0.717	1.709	2.194	1.396	31.79	0	0	1	1	1	ID100003966425182	CG6293-RA	FBgn0037807
7.23	1.662	4.049	6.884	5.596	110.23	0	1	1	1	1	ID100004237625186	CG15721-RA	FBgn0030438
9.05	0.228	0.816	1.064	0.689	17.42	0	0	0	1	0	ID100004043225189	CG10281-RA	FBgn0010282
8.83	3.041	0.311	-1.398	-0.088	72.92	0	1	0	-1	0	ID1000043912251810	CG17052-RA	FBgn0031097
8.79	0.895	1.55	1.828	1.537	19.51	0	0	1	1	1	ID1000031168251813	CG15929-RA	FBgn0029800
8.51	0.748	1.576	1.734	1.35	22.82	0	0	1	1	1	ID1000035782251815	CG4901-RA	FBgn0032194
8.72	1.924	2.642	2.873	2.501	55.55	0	1	1	1	1	ID10000434323501	CG11943-RB	FBgn0031078
7.95	0.249	1.274	1.439	1.092	27.34	0	0	1	1	1	ID10000433603502	CG11777-RA	FBgn0033527
7.69	0.394	0.905	1.118	1.086	8.52	0.00025	0	0	1	1	ID10000434143507	CG11900-RA	FBgn0039650
8.23	1.573	2.269	2.658	2.035	23.7	0	1	1	1	1	ID100003460035012	CG15793-RA	FBgn0010269
5.95	1.065	1.195	1.061	1.197	6.75	0.00101	1	1	1	1	ID100003230235013	CG11748-RB	FBgn0031109
7.93	0.286	1.666	2.304	1.25	62.99	0	0	1	1	1	ID100004067835014	CG11881-RA	FBgn0039638
7.23	1.508	0.536	0.332	0.713	35.04	0	1	0	0	0	ID10000399043510	CG15307-RA	FBgn0030192
7.19	0.368	1.511	2.426	1.544	27.82	0	0	1	1	1	ID10000395503511	CG10445-RA	FBgn0037531
6.83	1.384	1.082	0.934	1.172	15.66	0	1	1	0	1	ID10000430243515	CG15769-RA	FBgn0259149
11.49	-0.209	0.74	1.165	0.568	24.93	0	0	0	1	0	ID10000434083516	CG11888-RA	FBgn0028692
7.48	0.518	1.755	2.167	1.635	19.22	0	0	1	1	1	ID100003956835111	CG10495-RA	FBgn0032750
8.05	1.431	0.509	-0.565	-0.092	19.09	0	1	0	0	0	ID100003184035113	CG5999-RA	FBgn0038083
9.21	0.217	0.76	1.165	0.517	22.18	0	0	0	1	0	ID100003839835117	CG4091-RC	FBgn0034894
11.26	0.049	7.334	8.698	5.109	59.36	0	0	1	1	1	ID100003414435210	CG9271-RA	FBgn0003983
6.83	0.287	1.037	1.469	1.092	7.68	0.00047	0	1	1	1	ID10000414463532	CG2099-RA	FBgn0037328
8.93	0.976	1.659	1.709	1.495	21.79	0	0	1	1	1	ID10000349363535	CG13097-RA	FBgn0032051
8.2	1.666	2.267	2.621	2.247	18.03	0	1	1	1	1	ID10000384403547	CG4119-RA	FBgn0028474
9.3	1.314	-0.633	-1.713	-0.667	54.56	0	1	0	-1	0	ID100003913635412	CG33178-RA	FBgn0053178
8.23	1.754	0.238	-0.412	0.341	100.34	0	1	0	0	0	ID100004262235415	CG11405-RA	FBgn0028550
9.19	0.326	0.865	1.111	0.739	2.61	0.06398	0	0	1	0	ID100004221435417	CG15817-RB	FBgn0028476
7.68	1.012	0.665	0.603	0.872	17.25	0	1	0	0	0	ID100003344835418	CG14285-RA	FBgn0038674
8.91	2.628	2.71	1.118	1.755	39.42	0	1	1	1	1	ID10000376243556	CG30272-RA	FBgn0050272
7.67	0.58	2.14	3.171	1.828	53.91	0	0	1	1	1	ID10000399103557	CG15324-RA	FBgn0029966
7.72	1.571	2.152	2.495	2.186	16.3	0	1	1	1	1	ID10000388303559	CG3443-RB	FBgn0003048
7.26	0.629	1.557	2.141	1.505	20.89	0	0	1	1	1	ID100003805635516	CG5655-RA	FBgn0011305
8.04	0.706	1.485	1.865	1.269	26.72	0	0	1	1	1	ID10000383743569	CG4049-RA	FBgn0034976
7.89	1.517	0.856	0.523	1.386	6.74	0.00103	1	0	0	0	ID100003570435615	CG7344-RA	FBgn0024242
6.65	0.66	1.988	2.853	2.304	5.79	0.00236	0	1	1	1	ID100004148835617	CG2711-RA	FBgn0000520
10.27	0.464	1.024	1.26	0.793	15.07	0	0	1	1	0	ID100003882435710	CG3422-RA	FBgn0004066
10.22	0.369	1.337	1.578	1.13	23.58	0	0	1	1	1	ID10000365203580	CG17514-RA	FBgn0039959
7.19	1.087	0.93	1.264	1.085	8.48	0.00025	1	0	1	1	ID10000330643581	CG17181-RA	FBgn0035144
9.29	0.537	0.975	1.19	0.747	18.55	0	0	0	1	0	ID10000380623582	CG5753-RA	FBgn0003520
8.94	1.179	2.199	2.66	1.783	38.57	0	1	1	1	1	ID100003649635812	CG1745-RA	FBgn0030301
8.62	2.438	1.998	1.878	2.252	17.74	0	1	1	1	1	ID100003844635815	CG4125-RA	FBgn0003285
9.39	0.846	1.418	1.613	1.195	7.19	7e-04	0	1	1	1	ID100004031835818	CG9842-RA	FBgn0011826
9.54	1.863	0.844	0.573	1.383	30.34	0	1	0	0	1	ID10000338083590	CG2081-RB	FBgn0030262
8.81	0.308	0.873	1.077	0.604	8.71	0.00021	0	0	1	0	ID10000341683591	CG9388-RA	FBgn0024833
7.58	0.452	1.634	2.239	1.557	51.26	0	0	1	1	1	ID10000418963599	CG3634-RA	FBgn0037026
8.78	0.652	0.984	1.21	0.986	17.15	0	0	0	1	0	ID100004303035102	CG15916-RA	FBgn0030704
8.15	-0.115	0.764	1.008	0.551	14.28	1e-05	0	0	1	0	ID1000040288351012	CG9771-RA	FBgn0040466
8.26	1.135	-0.592	-1.145	-0.171	22.32	0	1	0	-1	0	ID1000044950351014	CG32156-RE	FBgn0005536
9.52	0.085	0.846	1.201	0.688	11.86	3e-05	0	0	1	0	ID100003572835113	CG7384-RA	FBgn0032262
14.24	0.525	1.528	1.582	1.235	6.52	0.00124	0	1	1	1	ID100004146435115	CG2238-RA	FBgn0000559
6.32	1.278	1.283	1.278	1.39	19.27	0	1	1	1	1	ID100003799035119	CG4096-RA	FBgn0029791
9.53	0.131	0.948	1.33	0.795	34.48	0	0	0	1	0	ID1000035374351112	CG40411-RC	FBgn0010247
9.29	1.517	2.654	3.148	2.526	34.46	0	1	1	1	1	ID100003536835121	CG4039-RA	FBgn0025815
8.68	1.558	0.633	-0.08	0.183	17.79	0	1	0	0	0	ID100004297635123	CG1471-RB	FBgn0039774
7.64	1.035	0.935	1.144	1.248	6.21	0.00161	1	0	1	1	ID100003611235126	CG13835-RA	FBgn0085404
6.88	0.496	1.73	2.506	1.595	28.04	0	0	1	1	1	ID100003260835127	CG15047-RA	FBgn0030938
8.72	1.094	-0.428	-1.248	-0.448	42.61	0	1	0	-1	0	ID100004144035129	CG2045-RA	FBgn0019929
8.24	0.907	1.799	2.164	1.584	16.5	0	0	1	1	1	ID1000033814351212	CG2091-RA	FBgn0037372
8.56	0.552	1.123	1.018	0.93	19.32	0	0	1	1	0	ID1000045286351216	CG9596-RA	FBgn0031832
9.27	1.49	0.486	-0.436	0.229	59.75	0	1	0	0	0	ID100003421635133	CG9675-RA	FBgn0030774
7.91	0.902	1.133	1.5	1.138	10.95	5e-05	0	1	1	1	ID1000031888351311	CG6097-RA	FBgn0003292
7.27	0.176	1.019	1.695	1.135	30.74	0	0	1	1	1	ID1000039184351315	CG3325-RA	FBgn0003480
9.84	0.6	1.036	1.031	0.85	5.99	0.00196	0	1	1	0	ID100004223235143	CG15871-RA	FBgn0030552
7.44	0.792	2.577	3.62	2.09	50.21	0	0	1	1	1	ID100004033635145	CG9883-RA	FBgn0031435
8.91	0.567	0.944	1.101	0.74	6.39	0.00138	0	0	1	0	ID100003801435149	CG4656-RA	FBgn0039055
9.83	0.528	1.516	1.532	1.165	25.54	0	0	1	1	1	ID1000041470351414	CG2263-RA	FBgn0030007
9.97	0.894	2.001	2.825	1.814	41.74	0	0	1	1	1	ID1000044134351417	CG9027-RB	FBgn0033631
11.94	0.922	1.241	1.239	0.95	26.43	0	0	1	1	0	ID100004151235150	CG2960-RA	FBgn0003941
9.35	-0.315	0.83	1.512	0.446	47.5	0	0	0	1	0	ID1000038032351510	CG5148-RA	FBgn0038478
8.99	2.142	-0.599	-1.366	-0.183	143.9	0	1	0	-1	0	ID1000040672351511	CG11852-RA	FBgn0039297
10.02	1.135	1.269	1.42	1.151	4.06	0.01277	1	1	1	0	ID1000037984351517	CG4013-RC	FBgn0024308
7.61	1.636	2.059	2.441	2.05	17.09	0	1	1	1	1	ID100003875235164	CG3342-RA	FBgn0029874
9.12	1.235	1.734	1.577	1.505	30.74	0	1	1	1	1	ID100004415235165	CG9060-RA	FBgn0030096
10.54	0.577	2.188	2.593	1.688	28.98	0	0	1	1	1	ID1000031912351615	CG6146-RA	FBgn0004924
7.13	0.635	0.733	1.222	0.984	3.35	0.02732	0	0	1	0	ID100003191835173	CG6156-RB	FBgn0085433
7.55	-0.519	1	1.367	0.659	32.07	0	0	0	1	0	ID100003839235176	CG4079-RA	FBgn0011291
9.96	3.834	3.55	2.589	2.697	78.98	0	1	1	1	1	ID100003575235177	CG7443-RA	FBgn0037577
9.64	0.212	1.127	1.208	0.937	19.53	0	0	1	1	0	ID100003340035179	CG1417-RC	FBgn0003423
13.35	0.776	1.752	1.92	1.419	42.67	0	0	1	1	1	ID1000039544351717	CG10423-RA	FBgn0039300
7.45	0.499	0.814	1.076	0.899	2.21	0.1001	0	0	1	0	ID1000032614351719	CG15062-RA	FBgn0053542
7.8	0.824	1.607	2.026	1.366	20.14	0	0	1	1	1	ID100003995235182	CG15439-RA	FBgn0031606
8.26	1.148	2.159	2.97	2.45	47.41	0	1	1	1	1	ID100004266435186	CG11495-RA	FBgn0024194
8.56	0.59	0.761	1.039	0.474	9.99	9e-05	0	0	1	0	ID100003647235188	CG17370-RA	FBgn0039381
6.34	0.316	1.102	2.214	1.632	12.84	1e-05	0	1	1	1	ID1000042256351811	CG15924-RA	FBgn0085428
9.08	3.127	5.856	6.619	4.958	17.7	0	1	1	1	1	ID1000036070351815	CG12743-RA	FBgn0003023
8.27	0.291	1.284	1.821	1.076	17.49	0	0	1	1	1	ID10000320250604	CG5235-RA	FBgn0036565
8.48	0.342	0.961	1.009	0.57	5.44	0.00326	0	0	1	0	ID100003439506012	CG11783-RA	FBgn0015240
8.55	1.053	1.254	1.345	1.217	4.08	0.0124	1	1	1	1	ID100004433106018	CG4196-RB	FBgn0038297
8.34	1.282	0.391	0.276	0.623	20.09	0	1	0	0	0	ID100003624306019	CG32638-RA	FBgn0052638
7.05	0.972	1.145	0.809	0.662	2.69	0.05754	0	1	0	0	ID100003247506115	CR32887-RA	FBgn0063381
7.94	1.311	0.162	-0.35	0.233	41.95	0	1	0	0	0	ID10000405210623	CG14857-RA	FBgn0038262
7.2	1.197	0.809	0.569	0.995	18.7	0	1	0	0	0	ID10000359130628	CG31323-RA	FBgn0051323
8.96	1.485	0.385	-0.127	0.364	23.1	0	1	0	0	0	ID100003130506213	CG30021-RA	FBgn0050021
8.51	0.687	1.432	1.642	1.299	6.57	0.00119	0	1	1	1	ID100004358706215	CG2503-RA	FBgn0010750
8.25	0.72	1.24	1.902	1.341	8.14	0.00033	0	1	1	1	ID10000436170630	CG30388-RA	FBgn0034590
8.29	0.602	1.013	1.043	0.882	4.86	0.00566	0	1	1	0	ID10000320190631	CG5222-RA	FBgn0036570
6.77	0.664	1.175	1.367	1.131	4.25	0.01044	0	1	1	1	ID10000409290634	CG6534-RA	FBgn0002941
8.55	0.649	1.049	1.363	1.07	7.75	0.00045	0	1	1	1	ID10000340170638	CG12042-RA	FBgn0033206
7.24	0.862	1.279	1.767	1.458	9.44	0.00013	0	1	1	1	ID100004284306311	CG13604-RA	FBgn0039137
8.3	0.688	1.255	1.329	1.179	12.45	2e-05	0	1	1	1	ID100004162506312	CG7479-RA	FBgn0027085
8.46	-0.416	1.132	2.03	0.716	29.21	0	0	1	1	0	ID100003091506313	CG3227-RA	FBgn0031434
9.72	0.983	1.733	1.8	1.586	9.3	0.00014	0	1	1	1	ID100003932106315	CG1430-RA	FBgn0010292
8.01	1.055	0.047	-0.355	-0.123	12.09	2e-05	1	0	0	0	ID10000316890643	CG30280-RA	FBgn0050280
7.18	0.076	1.305	1.848	1.162	16.63	0	0	1	1	1	ID10000382350647	CG32069-RA	FBgn0052069
11.87	1.122	1.903	2.048	1.699	31.93	0	1	1	1	1	ID100004049106410	CG14792-RD	FBgn0003517
8.68	0.672	1.653	2.188	1.496	22.43	0	0	1	1	1	ID100003089706414	CG32251-RA	FBgn0052251
7.48	1.043	0.556	0.401	0.793	19.49	0	1	0	0	0	ID100004200906417	CG14778-RA	FBgn0029580
7.89	0.658	1.142	1.603	1.107	12.6	2e-05	0	1	1	1	ID10000397050657	CG4719-RA	FBgn0027508
8.89	1.756	0.401	-0.839	-0.274	29.43	0	1	0	0	0	ID100004361106518	CG3027-RA	FBgn0037513
6.21	-0.417	0.698	1.302	0.394	16.81	0	0	0	1	0	ID100004431306519	CG4157-RA	FBgn0028693
7.86	0.982	1.106	1.002	1.076	3.89	0.01525	0	1	1	1	ID10000423930660	CG3149-RA	FBgn0027564
8.07	1.298	0.361	0.006	1.198	49.97	0	1	0	0	1	ID10000416490661	CG7529-RA	FBgn0037090
8.29	1.308	2.762	3.334	2.422	19.91	0	1	1	1	1	ID10000351210662	CG1745-RB	FBgn0030301
7.31	0.352	0.668	1.013	0.787	5.96	0.00203	0	0	1	0	ID10000344010663	CG12015-RA	FBgn0035155
7.3	0.293	1.315	1.771	1.049	25.26	0	0	1	1	1	ID10000423870666	CG31329-RA	FBgn0250732
7.09	1.123	0.887	0.965	1.011	5.19	0.00411	1	0	0	1	ID10000374490668	CG10918-RA	FBgn0031178
10.12	-0.786	0.423	1.121	0.186	16.99	0	0	0	1	0	ID100003471306610	CG1453-RC	FBgn0030268
13.87	1.045	1.734	1.788	1.632	14.75	0	1	1	1	1	ID100004090506611	CG6483-RA	FBgn0035665
8.63	0.421	0.959	1.061	0.835	14.45	1e-05	0	0	1	0	ID100004205706612	CG1597-RA	FBgn0030289
10.32	0.534	1.312	1.243	1.077	13.5	1e-05	0	1	1	1	ID100003509706613	CG17259-RA	FBgn0031497
8.15	1.203	2.891	3.629	2.344	28.21	0	1	1	1	1	ID100004128306617	CG4586-RA	FBgn0029924
9.73	1.085	2.249	2.72	1.879	31.14	0	1	1	1	1	ID100004131306619	CG5358-RA	FBgn0037770
8.42	0.397	1.231	1.731	1.206	18.74	0	0	1	1	1	ID10000378030674	CG11307-RA	FBgn0037106
9.83	2.564	4.609	5.262	3.944	70.77	0	1	1	1	1	ID10000378570682	CG11674-RA	FBgn0030551
10.92	6.206	3.541	1.905	2.824	109.74	0	1	1	1	1	ID10000420750685	CG17012-RA	FBgn0031406
9.17	0.665	1.241	1.334	1.012	16.5	0	0	1	1	1	ID100004476306810	CG7041-RA	FBgn0030082
8.74	0.326	0.998	1.25	0.914	4.1	0.01226	0	0	1	0	ID100003629106812	CG33052-RA	FBgn0053052
7.17	0.408	1.931	2.9	1.878	49.74	0	0	1	1	1	ID100003629706814	CG33090-RB	FBgn0028916
11.09	-0.031	0.753	1.054	0.601	20.58	0	0	0	1	0	ID10000416970694	CG7619-RA	FBgn0015283
9.31	0.508	0.886	1.166	0.719	17.48	0	0	0	1	0	ID100003744306914	CG10897-RA	FBgn0033636
7.06	0.446	1.636	2.382	1.666	23.23	0	0	1	1	1	ID100004244106916	CG32707-RA	FBgn0052707
6.52	-0.543	0.474	1.133	0.368	23.77	0	0	0	1	0	ID100004430706917	CG4140-RA	FBgn0028535
7.01	0.377	0.74	1.02	0.577	2.7	0.05694	0	0	1	0	ID100004282506102	CG13568-RA	FBgn0034965
9.14	2.716	4.526	4.82	3.811	32.42	0	1	1	1	1	ID100003975306103	CG4790-RA	FBgn0005390
10	0.602	0.95	1.338	0.911	17.47	0	0	0	1	0	ID100004087506104	CG6422-RB	FBgn0039261
10.68	0.808	1.141	1.265	0.936	17.25	0	0	1	1	0	ID1000040083061012	CG3455-RA	FBgn0028685
8.02	0.021	1.391	1.694	1.301	47.63	0	0	1	1	1	ID1000044745061014	CG7011-RA	FBgn0036489
9.09	1.782	0.306	-0.573	-0.036	62.98	0	1	0	0	0	ID1000037467061017	CG11072-RA	FBgn0085375
8.66	1.279	-0.205	-0.784	-0.03	53.22	0	1	0	0	0	ID100004438506117	CG4301-RA	FBgn0030747
6.66	1.447	1.057	0.783	1.176	12.42	2e-05	1	1	0	1	ID1000042435061110	CG32635-RA	FBgn0052635
8.78	1.384	0.081	-1.04	-0.106	51.64	0	1	0	-1	0	ID100003356106122	CG18327-RA	FBgn0033904
9.51	1.162	-0.484	-1.36	-0.442	54.45	0	1	0	-1	0	ID100003240306127	CG9743-RA	FBgn0039756
8.48	1.342	1.606	1.768	1.385	7.56	0.00052	1	1	1	1	ID1000033609061212	CG18492-RA	FBgn0026323
7.61	-0.654	0.997	1.09	0.826	49.32	0	0	0	1	0	ID100004400106130	CG8025-RA	FBgn0036916
9.69	0.972	1.287	1.618	1.192	25.58	0	0	1	1	1	ID100003972906131	CG4756-RA	FBgn0030788
9.91	0.585	1.254	1.728	1.219	26.97	0	0	1	1	1	ID100003432906132	CG10159-RA	FBgn0015602
7.78	1.598	0.519	-0.29	0.372	30.23	0	1	0	0	0	ID1000033987061312	CG11142-RA	FBgn0031737
11.84	0.351	1.818	1.987	1.533	47.75	0	0	1	1	1	ID1000034347061313	CG10576-RA	FBgn0035630
9.42	1.062	1.866	1.87	1.733	15.95	0	1	1	1	1	ID1000033969061317	CG10805-RA	FBgn0086451
7.25	0.294	1.167	1.464	1.048	12.72	2e-05	0	1	1	1	ID1000042411061318	CG3194-RA	FBgn0033087
7.5	0.528	1.048	1.165	1.061	10.04	8e-05	0	1	1	1	ID100004010706146	CG3520-RA	FBgn0034859
9.37	0.681	1.006	0.725	0.903	6.16	0.00169	0	1	0	0	ID100004085706147	CG6388-RA	FBgn0032430
6.74	3.048	-1.295	-0.984	-0.037	19.82	0	1	0	0	0	ID1000043929061417	CG7592-RA	FBgn0039685
8.24	1.016	1.984	2.013	1.956	10.97	4e-05	1	1	1	1	ID100004397706151	CG7925-RB	FBgn0003714
8.21	0.389	1.14	1.296	1.266	14.3	1e-05	0	1	1	1	ID100003322506158	CG3260-RA	FBgn0021875
10.06	1.664	3.764	4.491	3.084	41.52	0	1	1	1	1	ID1000032043061513	CG5272-RA	FBgn0001120
8.82	0.315	1.095	1.065	0.985	12.27	2e-05	0	1	1	0	ID100004164306169	CG7519-RA	FBgn0037087
7.44	-0.856	0.373	1.196	0.371	17.93	0	0	0	1	0	ID1000039339061717	CG14352-RA	FBgn0031351
7.47	0.831	0.973	1.11	0.927	8.04	0.00036	0	0	1	0	ID100003358506184	CG18405-RA	FBgn0011259
8.46	0.987	1.669	1.942	1.458	38.04	0	0	1	1	1	ID100004245906186	CG33251-RA	FBgn0053251
5.87	0.75	1.434	1.906	1.398	9.21	0.00015	0	1	1	1	ID100003626706188	CG32805-RA	NA
6.85	0.461	1.517	2.152	1.706	17.53	0	0	1	1	1	ID1000040155061816	CG3622-RA	FBgn0086408
11.51	-0.013	1.022	1.358	0.788	41.62	0	0	1	1	0	ID1000032091061817	CG5384-RA	FBgn0032216
11.96	-0.222	1.687	2.271	1.095	40.99	0	0	1	1	1	ID10000433231601	CG8947-RA	FBgn0250848
11.81	0.563	0.884	1.058	0.814	3.62	0.02025	0	0	1	0	ID10000444571605	CG3265-RB	FBgn0027066
7.8	0.095	1.196	1.357	1.032	5.01	0.00492	0	1	1	0	ID10000433051607	CG8912-RA	FBgn0014870
7.81	1.653	2.209	2.715	2.278	46.2	0	1	1	1	1	ID100004287316010	CG4353-RA	FBgn0010303
7.12	1.594	1.206	1.083	1.326	66.96	0	1	1	1	1	ID100003219316013	CG9517-RB	FBgn0030591
6.61	-0.08	0.743	1.313	0.805	18.44	0	0	0	1	0	ID100003634516017	CG12320-RA	FBgn0038590
8.09	1.482	4.234	7.512	5.834	126.46	0	1	1	1	1	ID100004442716018	CG32602-RA	FBgn0052602
7.47	1.268	0.364	0.123	0.449	20.63	0	1	0	0	0	ID10000429151615	CG4437-RA	FBgn0035977
7.68	0.481	0.984	1.343	1.069	5.29	0.00374	0	0	1	1	ID10000337291624	CG6936-RA	FBgn0023000
9.02	0.617	1.569	1.492	1.429	10.15	8e-05	0	1	1	1	ID100003948316214	CG10685-RA	FBgn0086447
7.98	1.609	-0.303	-0.966	-0.168	51.07	0	1	0	0	0	ID100004293916311	CG4484-RA	FBgn0035968
9.52	1.135	-0.554	-1.04	-0.238	39.75	0	1	0	-1	0	ID100004172116312	CG3775-RA	FBgn0030425
8.91	0.39	0.995	1.014	0.791	13.47	1e-05	0	0	1	0	ID10000336751644	CG6638-RA	FBgn0035911
8.72	1.454	2.448	2.573	2.024	64.82	0	1	1	1	1	ID10000417631646	CG4735-RA	FBgn0003401
10.17	0.24	1.222	1.359	1.035	23.24	0	0	1	1	1	ID100003564916411	CG1910-RA	FBgn0022349
6.28	0.055	2.127	3.308	1.798	37.65	0	0	1	1	1	ID100003902716412	CG9183-RA	FBgn0003114
9.66	0.437	2.709	3.568	2.04	89.4	0	0	1	1	1	ID100004325716419	CG8811-RB	FBgn0033757
11.47	0.358	1.469	1.695	1.145	54.65	0	0	1	1	1	ID10000402571650	CG8580-RA	FBgn0082598
7.8	-0.062	1.139	1.49	0.888	24.46	0	0	1	1	0	ID10000398011657	CG8038-RA	FBgn0035831
7.98	0.275	1.417	1.895	1.248	31.52	0	0	1	1	1	ID100003679516512	CG7824-RA	FBgn0039711
9.57	0.576	1.203	1.675	1.175	32.59	0	0	1	1	1	ID10000417451661	CG4268-RA	FBgn0016696
11.3	-0.151	1.044	1.23	0.733	37.31	0	0	1	1	0	ID10000375451668	CG18212-RG	FBgn0038535
9.01	0.112	0.908	1.463	0.764	42.23	0	0	0	1	0	ID100003519316613	CG1659-RA	FBgn0025549
11.05	-0.012	1.003	1.416	0.804	38.69	0	0	1	1	0	ID100003559516615	CG1871-RA	FBgn0011586
10.1	1.404	1.656	1.545	1.461	23.41	0	1	1	1	1	ID100004140916619	CG12117-RA	FBgn0014032
8.36	1.835	0.726	-0.826	-0.064	24.24	0	1	0	0	0	ID10000382591678	CG13731-RA	FBgn0036717
7.3	0.462	0.727	1.383	1.306	6.42	0.00135	0	0	1	1	ID100004481716716	CG13737-RA	FBgn0036382
9.35	0.885	2.1	2.668	1.821	46.41	0	0	1	1	1	ID100004363516719	CG7037-RA	FBgn0020224
8.91	-0.003	1.372	1.955	0.823	59.41	0	0	1	1	0	ID10000364111680	CG12734-RA	FBgn0035411
7.26	1.137	0.169	-0.184	0.196	12.08	2e-05	1	0	0	0	ID10000379531682	CG40109-RA	NA
8.21	2.657	1.052	0.667	1.298	134.86	0	1	1	0	1	ID10000444751683	CG32698-RA	FBgn0052698
8.65	-0.164	0.574	1.094	0.438	41.82	0	0	0	1	0	ID10000436891689	CG7357-RA	FBgn0038551
11.83	0.143	6.043	7.131	3.525	47.99	0	0	1	1	1	ID100003598516811	CG32798-RA	FBgn0052798
7.9	0.531	0.735	1.216	0.816	4.68	0.00678	0	0	1	0	ID100003638716812	CG12600-RA	FBgn0053967
6.47	1.185	1.133	1.027	1.146	11.83	3e-05	1	1	1	1	ID100003639316814	CG12653-RA	FBgn0000233
7.69	0.205	1.159	1.587	0.972	41.06	0	0	1	1	0	ID10000420991695	CG11133-RA	FBgn0037205
10.29	0.331	1.048	1.616	0.961	5.36	0.00351	0	1	1	0	ID10000313951698	CG1244-RC	FBgn0035357
9.55	0.278	1.097	1.54	1.037	16.33	0	0	1	1	1	ID10000417871699	CG5102-RA	FBgn0000413
7.18	0.105	1.397	2.43	1.521	48.62	0	0	1	1	1	ID100004253716916	CG12702-RA	FBgn0031070
9.53	0.387	1.469	0.771	1.028	12.02	2e-05	0	1	0	0	ID100003869716918	CG5150-RA	FBgn0035620
7.59	1.017	-0.38	-0.588	-0.362	18.61	0	1	0	0	0	ID100003984916103	CG8129-RB	FBgn0037684
9.2	1.325	0.968	1.154	0.919	8.04	0.00036	1	0	1	0	ID1000035955161019	CG32737-RB	FBgn0064122
9.17	0.843	1.14	1.369	1.097	18.19	0	0	1	1	1	ID100003677716111	CG7212-RA	FBgn0038574
7.74	0.034	0.568	1.012	0.702	13.67	1e-05	0	0	1	0	ID100004135516115	CG12022-RA	FBgn0035276
8.2	-0.159	0.655	1.362	0.831	28.35	0	0	0	1	0	ID100003710716118	CG7837-RA	FBgn0039696
10.26	-0.181	1.126	1.324	0.845	46.87	0	0	1	1	0	ID1000035979161115	CG3278-RA	FBgn0032988
9.79	0.906	1.669	1.434	1.5	31.21	0	0	1	1	1	ID1000037161161117	CG9253-RA	FBgn0032919
6.84	0.822	1.009	1.267	1.104	4.46	0.00847	0	1	1	1	ID100003600316126	CG32824-RA	FBgn0052824
6.99	1.073	0.391	0.182	0.382	30.15	0	1	0	0	0	ID1000045177161216	CG14141-RA	FBgn0036146
7.55	1.932	1.039	0.659	1.093	24.54	0	1	1	0	1	ID100003442516132	CG3009-RA	FBgn0029720
11.11	1.047	0.053	-0.073	0.358	51.27	0	1	0	0	0	ID100004171516134	CG3624-RA	FBgn0034724
7.02	0.565	0.959	0.783	1.262	9.75	1e-04	0	0	0	1	ID100003946516139	CG10654-RA	FBgn0036294
11.22	1.639	0.572	-0.348	0.111	49.74	0	1	0	0	0	ID1000034443161313	CG30141-RA	FBgn0043535
8.3	0.511	1.007	1.45	0.99	16.16	0	0	1	1	0	ID1000043641161412	CG7066-RA	FBgn0087039
8.17	0.122	1.727	2.402	1.437	55.25	0	0	1	1	1	ID1000041361161414	CG12026-RB	FBgn0035289
9.39	0.417	0.793	1.1	0.554	12.73	1e-05	0	0	1	0	ID100004140316150	CG1210-RA	FBgn0020386
6.16	0.191	0.768	1.211	0.876	4.71	0.00659	0	0	1	0	ID100003252916159	CG6615-RA	FBgn0053522
10.81	1.204	0.435	-0.356	0.176	48.31	0	1	0	0	0	ID1000043665161512	CG7231-RC	FBgn0031968
7.28	0.06	0.596	1.027	0.762	10.82	5e-05	0	0	1	0	ID1000032139161513	CG9418-RA	FBgn0026582
6.28	0.621	1.629	2.865	1.599	16.43	0	0	1	1	1	ID100003331516160	CG5701-RA	FBgn0036980
9.42	0.019	0.679	1.056	0.56	16.69	0	0	0	1	0	ID100003987316162	CG8182-RB	FBgn0034025
8.39	0.856	1.726	1.595	1.587	17.37	0	0	1	1	1	ID100003864316164	CG4619-RA	FBgn0032166
9.42	-0.8	0.441	1.198	0.298	70.79	0	0	0	1	0	ID100003641716174	CG12795-RA	FBgn0031535
8.39	1.129	-0.685	-0.922	-0.071	106.03	0	1	0	0	0	ID1000032913161711	CG31904-RD	FBgn0051904
6.83	0.049	0.734	1.315	0.979	4.25	0.01046	0	0	1	0	ID1000040977161712	CR30478-RA	NA
11.39	0.267	0.876	1.146	0.871	3.11	0.03533	0	0	1	0	ID1000032523161718	CG6605-RA	FBgn0000183
5.44	-0.929	0.417	1.354	0.424	19.36	0	0	0	1	0	ID100004255516186	CG12756-RA	FBgn0035624
7.79	0.069	0.92	1.242	0.625	13.5	1e-05	0	0	1	0	ID1000032577161812	CG6695-RA	FBgn0039215
9.24	-0.399	0.834	1.412	0.608	63.93	0	0	0	1	0	ID1000035961161815	CG3274-RA	FBgn0042085
7.76	0.579	1.44	1.795	1.297	29.92	0	0	1	1	1	ID10000432212607	CG30426-RA	FBgn0086908
9.98	1.327	0.536	-0.293	0.179	37.75	0	1	0	0	0	ID10000336392609	CG18585-RA	FBgn0031929
8.43	0.145	0.941	1.353	0.794	42.66	0	0	0	1	0	ID100004278926010	CG13472-RA	FBgn0036450
6.94	1.125	2.115	2.788	2.239	44.59	0	1	1	1	1	ID100003440726012	CG12127-RA	FBgn0000077
7.22	1.438	0.947	0.654	1.088	30.15	0	1	0	0	1	ID100003741326016	CG10706-RA	FBgn0029761
6.38	0.222	0.748	1.199	0.887	11.16	4e-05	0	0	1	0	ID100003626126017	CG32778-RA	FBgn0052778
8.87	0.943	1.325	1.757	1.328	14.69	1e-05	0	1	1	1	ID100003937526111	CG14438-RA	FBgn0029899
7.78	1.192	0.545	0.209	0.662	14.3	1e-05	1	0	0	0	ID100003748526112	CG11153-RA	FBgn0039938
7.37	0.718	1.09	1.4	1.41	7.34	0.00062	0	1	1	1	ID100003939926214	CG14502-RA	FBgn0034321
8.78	-0.033	0.484	1.015	0.495	16.21	0	0	0	1	0	ID100004359926215	CG30020-RA	FBgn0050020
10.64	1.201	2.447	2.541	2.045	35.86	0	1	1	1	1	ID10000409412634	CG6554-RA	FBgn0037834
7.08	1.354	2.874	3.579	2.683	59.63	0	1	1	1	1	ID10000451652639	CG3771-RA	FBgn0023130
8.08	0.615	1.488	1.704	1.245	8.56	0.00024	0	1	1	1	ID100003933326315	CG1433-RA	FBgn0019637
8.83	0.271	0.965	1.586	1.031	27.04	0	0	0	1	1	ID100003284726319	CG5709-RA	FBgn0025186
10.8	1.101	1.132	1.141	0.971	13.73	1e-05	1	1	1	0	ID10000416792646	CG7583-RB	FBgn0020496
7.8	0.64	1.155	1.305	1.069	5.89	0.00216	0	1	1	1	ID10000394052648	CG14512-RA	FBgn0039639
7.52	1.497	0.901	0.426	0.974	26	0	1	0	0	0	ID100004050326410	CG14820-RA	FBgn0035718
8.15	1.117	-0.026	-0.815	-0.027	47.41	0	1	0	0	0	ID10000401732650	CG3666-RA	FBgn0034094
6.92	1.014	0.576	0.319	0.7	7.09	0.00076	1	0	0	0	ID10000397172657	CG4741-RA	FBgn0035040
7.85	0.65	1.111	1.442	1.146	19.28	0	0	1	1	1	ID100003786326516	CG11695-RA	FBgn0030316
7.65	-2.352	0.292	1.243	-0.363	70.61	0	-1	0	1	0	ID100004432526519	CG4183-RA	FBgn0001225
8.61	-0.258	1.702	2.624	1.167	40.71	0	0	1	1	1	ID10000351032667	CG17286-RA	FBgn0027500
7.25	0.067	0.851	1.492	0.995	12.19	2e-05	0	0	1	0	ID10000381812669	CG3169-RA	FBgn0037981
8.45	1.001	1.637	1.974	1.644	18.22	0	1	1	1	1	ID100004129526617	CG4920-RA	FBgn0000533
7.64	-0.496	0.543	1.137	0.529	30.18	0	0	0	1	0	ID10000320792671	CG5359-RA	FBgn0037773
9.19	0.315	1.033	0.996	0.867	14.53	1e-05	0	1	0	0	ID10000439832675	CG7950-RB	FBgn0039745
8.98	1.662	0.331	-1.073	-0.441	44.38	0	1	0	-1	0	ID10000370712676	CG17932-RB	FBgn0040260
7.43	1.117	0.529	0.479	0.81	24.35	0	1	0	0	0	ID100004355126719	CG1791-RA	FBgn0030163
6.5	0.076	0.724	1.389	0.865	8.98	2e-04	0	0	1	0	ID10000397352687	CG4764-RA	FBgn0031310
7.12	0.327	1.361	1.689	1.318	18.68	0	0	1	1	1	ID100003590126811	CG31278-RA	FBgn0051278
9.7	0.421	1.221	1.331	1.001	17.7	0	0	1	1	1	ID100003630326812	CG33129-RC	FBgn0053129
9.87	0.72	2.103	2.006	1.922	23.23	0	0	1	1	1	ID10000417092694	CG7637-RA	FBgn0033548
10.73	1.568	2.85	3.32	2.38	50.99	0	1	1	1	1	ID10000417032699	CG7627-RA	FBgn0032026
11.76	1.427	-0.554	-1.736	-0.802	69.78	0	1	0	-1	0	ID100003512726915	CG17560-RA	FBgn0038450
9.85	0.249	1.112	1.611	1.125	48.01	0	0	1	1	1	ID100004086326919	CG6398-RA	FBgn0030870
5.86	-0.135	0.585	1.146	0.481	12.69	2e-05	0	0	1	0	ID100003976526103	CG4813-RA	FBgn0039013
8.14	1.04	1.158	1.171	1.131	19.55	0	1	1	1	1	ID100004319126106	CG2253-RA	FBgn0029992
10.47	1.138	4.022	4.796	2.978	69.13	0	1	1	1	1	ID1000031677261011	CG2913-RA	FBgn0015565
8.26	1.016	0.74	0.874	0.953	17.37	0	1	0	0	0	ID1000045159261013	CG3726-RA	FBgn0029824
10.9	1.522	2.878	3.048	2.485	18.65	0	1	1	1	1	ID1000044757261014	CG7033-RB	FBgn0030086
9.64	1.539	0.886	0.124	0.941	23.14	0	1	0	0	0	ID1000035871261019	CG31086-RA	FBgn0051086
8.71	-0.477	0.571	1.178	0.519	29.77	0	0	0	1	0	ID100003669326111	CG7156-RA	FBgn0038588
7.42	0.231	1.053	1.475	0.955	12.09	2e-05	0	1	1	0	ID100004439726117	CG4326-RA	FBgn0034986
7.63	1.04	0.984	0.782	0.671	1.94	0.13866	1	0	0	0	ID100003702326118	CG17801-RA	FBgn0038550
10.8	0.928	1.476	1.742	1.208	29.28	0	0	1	1	1	ID100003779726119	CG11284-RA	FBgn0030056
6.49	0.635	1.417	2.26	1.621	12.4	2e-05	0	1	1	1	ID1000042447261110	CG32809-RD	FBgn0023531
6.75	1.209	0.916	0.783	1.022	14.41	1e-05	1	0	0	1	ID1000035157261114	CG17758-RA	FBgn0259150
8.84	0.144	0.812	1.23	0.844	21.06	0	0	0	1	0	ID1000037077261117	CG17947-RA	FBgn0010215
9.47	-0.198	0.95	1.498	0.88	38.45	0	0	0	1	0	ID100004124726129	CG3998-RA	FBgn0022720
7	0.548	1.789	2.74	1.812	24.26	0	0	1	1	1	ID1000033621261212	CG18528-RA	FBgn0039189
8.34	0.686	1.443	1.665	1.438	20.11	0	0	1	1	1	ID1000045093261216	CG3335-RA	FBgn0036018
10.31	0.641	0.776	1.165	0.757	10.31	7e-05	0	0	1	0	ID100004163126134	CG7492-RA	FBgn0035807
8.7	0.003	1.054	1.559	0.876	21.13	0	0	1	1	0	ID1000031695261311	CG30467-RA	FBgn0050467
8.06	0.79	0.792	1.231	0.947	5.04	0.00477	0	0	1	0	ID1000034359261313	CG10874-RA	FBgn0031395
12.49	1.166	0.847	0.66	0.691	20	0	1	0	0	0	ID1000043197261316	CG2746-RA	FBgn0002607
6.85	-0.048	0.582	1.106	0.515	4.78	0.00611	0	0	1	0	ID1000033981261317	CG11008-RA	FBgn0036315
7.83	1.456	1.046	1.181	1.149	20.53	0	1	1	1	1	ID1000034335261319	CG10283-RA	FBgn0032681
9.15	1.731	2.539	2.447	2.245	67.8	0	1	1	1	1	ID100004357526140	CG1994-RA	FBgn0027330
7.4	1.487	0.69	0.161	0.738	29.41	0	1	0	0	0	ID100004011926146	CG3541-RC	FBgn0020521
6.41	0.034	0.918	1.562	1.213	7.15	0.00073	0	0	1	1	ID1000040557261413	CG14911-RA	FBgn0035701
8.12	0.59	1.988	2.628	1.907	55.28	0	0	1	1	1	ID100004131926150	CG5553-RA	FBgn0259676
9.46	0.994	2.037	2.076	1.827	44.05	0	0	1	1	1	ID100003709526153	CG1799-RA	FBgn0003204
8.12	0.161	0.64	1.025	0.355	29.6	0	0	0	1	0	ID100004014926155	CG3613-RA	FBgn0022986
9.91	-0.174	1.339	1.842	1.003	46.66	0	0	1	1	1	ID1000032055261513	CG5313-RA	FBgn0032244
8.67	-0.078	0.707	1.04	0.699	18.53	0	0	0	1	0	ID100003323126160	CG3289-RA	FBgn0016698
7.64	-0.429	1.302	1.821	1.028	58.15	0	0	1	1	1	ID100003855926164	CG10753-RA	FBgn0016940
9.23	1.833	0.584	-0.274	0.286	86.99	0	1	0	0	0	ID1000031719261615	CG31446-RA	FBgn0051446
6.99	0.784	1.125	1.067	0.792	7.26	0.00066	0	1	1	0	ID100003471926170	CG14548-RA	FBgn0002733
8.91	0.164	0.745	1.2	0.801	14.16	1e-05	0	0	1	0	ID100003282326171	CG5669-RA	FBgn0039169
8.6	1.579	-1.26	-2.739	-1.725	57.88	0	1	-1	-1	-1	ID1000038997261710	CG15021-RA	FBgn0035544
8.92	0.761	1.068	1.422	1.014	17.76	0	0	1	1	1	ID1000032829261711	CG5675-RA	FBgn0026313
10.01	1.164	3.726	4.107	2.987	118.61	0	1	1	1	1	ID100004247126186	CG3506-RA	FBgn0003970
7.52	0.354	1.666	2.186	1.401	18.59	0	0	1	1	1	ID1000044007261810	CG8069-RB	FBgn0033380
6.9	1.223	1.409	1.776	1.688	13.33	1e-05	1	1	1	1	ID1000040167261816	CG3653-RB	FBgn0028369
7.92	-0.039	0.664	1.111	0.617	10.63	6e-05	0	0	1	0	ID10000433353601	CG8971-RA	FBgn0030092
8.05	1.788	0.033	-0.531	0.25	78.19	0	1	0	0	0	ID10000337353609	CG6972-RA	FBgn0039008
8.66	1.179	0.548	-0.126	0.663	15.42	0	1	0	0	0	ID100003635136019	CG12386-RA	FBgn0011554
8.27	0.88	0.84	1.19	0.923	12.61	2e-05	0	0	1	0	ID10000394533611	CG10632-RA	FBgn0036302
7.2	1.942	4.07	5.181	3.532	23.54	0	1	1	1	1	ID10000433113616	CG8924-RA	FBgn0030710
9.94	0.577	1.276	1.679	0.962	48.32	0	0	1	1	0	ID100003758136112	CG1829-RA	FBgn0031126
8.59	-1.005	0.911	1.758	0.229	56.5	0	-1	0	1	0	ID100003258336115	CG6704-RA	FBgn0033887
7.4	0.643	1.437	1.857	1.785	7.13	0.00074	0	1	1	1	ID100003830136117	CG13919-RA	FBgn0035248
9.41	0.242	0.701	1.071	0.655	7.34	0.00062	0	0	1	0	ID10000337413624	CG7012-RA	FBgn0039234
9.33	0.574	2.007	2.623	1.582	36.85	0	0	1	1	1	ID10000360213628	CG32858-RB	FBgn0003447
7.39	1.731	0.318	-0.178	0.35	24.73	0	1	0	0	0	ID100003794136211	CG40067-RA	NA
8.73	0.786	1.211	1.155	1.187	17.21	0	0	1	1	1	ID100003141336213	CG1249-RA	FBgn0037434
6.89	1.08	0.724	0.575	0.839	14.64	1e-05	1	0	0	0	ID100003949536214	CG10706-RE	FBgn0029761
8.47	0.692	1.436	1.33	1.339	4.21	0.01084	0	1	1	1	ID100003486336218	CG13608-RA	FBgn0039159
9.11	0.695	1.934	2.497	1.656	53.01	0	0	1	1	1	ID10000437253630	CG7538-RA	FBgn0014861
7.38	1.26	1.036	1.353	1.325	6.32	0.00147	1	1	1	1	ID10000410373634	CR41110-RA	NA
8.73	0.728	1.245	1.281	1.307	20.98	0	0	1	1	1	ID10000386613636	CG4775-RA	FBgn0031312
6.04	1.098	0.89	0.763	0.94	8.33	0.00028	1	0	0	0	ID100003942936315	CG10598-RB	FBgn0003057
7.93	1.427	-0.16	-0.799	0.176	75.43	0	1	0	0	0	ID100003294336319	CG31973-RB	FBgn0051973
7.95	2.113	2.568	2.998	2.569	36.58	0	1	1	1	1	ID10000390453641	CG9213-RA	FBgn0030655
7.59	1.039	2.104	2.869	2.094	19.63	0	1	1	1	1	ID10000417753646	CG4936-RA	FBgn0038768
11.6	0.259	1.113	1.454	0.93	31.19	0	0	1	1	0	ID100003566136411	CG1938-RB	FBgn0030276
5.44	1.103	1.136	1.102	1.068	7.79	0.00043	1	1	1	1	ID100004257336413	CG12796-RA	FBgn0029909
9.64	0.567	1.883	2.41	1.194	22.45	0	0	1	1	1	ID100003100536414	CG5490-RA	FBgn0003717
8.38	1.363	2.094	2.513	2.005	33.07	0	1	1	1	1	ID10000402693650	CG8600-RA	FBgn0035765
6.08	-0.267	1.048	1.628	0.958	9.94	9e-05	0	1	1	0	ID10000360393651	CG32951-RA	FBgn0031455
8.4	-0.641	0.676	1.322	0.451	61.43	0	0	0	1	0	ID10000375273656	CG18145-RA	FBgn0032189
8.77	1.1	1.373	1.111	1.253	7.67	0.00048	1	1	1	1	ID10000398133657	CG8064-RA	FBgn0038597
10.31	1.166	3.049	3.748	2.836	64.1	0	1	1	1	1	ID10000387333659	CG5371-RA	FBgn0011703
8.03	0.775	1.729	1.668	1.534	13.24	1e-05	0	1	1	1	ID100003680736512	CG8039-RA	FBgn0037608
7.76	0.95	1.032	1.198	1.343	5.36	0.00351	0	1	1	1	ID100004371936518	CG7486-RC	FBgn0020381
7.33	0.965	1.384	1.995	1.208	6.7	0.00106	0	1	1	0	ID100004442136519	CG32594-RB	FBgn0052594
7.72	1.423	1.4	1.562	1.602	22.3	0	1	1	1	1	ID100003987936614	CG8191-RA	FBgn0030675
9.22	0.717	1.74	1.51	1.386	18.73	0	0	1	1	1	ID10000440793675	CG13096-RA	FBgn0032050
9.41	0.109	6.269	11.77	7.221	106.95	0	0	1	1	1	ID100003366336715	CG6533-RA	FBgn0000356
8.01	1.188	-0.24	-0.717	-0.186	25.54	0	1	0	0	0	ID100004482936716	CG13758-RA	FBgn0040378
8.19	1.528	1.798	2.181	1.809	25.61	0	1	1	1	1	ID100003104736718	CG5575-RA	FBgn0011236
8.19	1.312	1.507	1.425	1.216	12.4	2e-05	1	1	1	1	ID10000444873683	CG32714-RA	NA
6.55	0.736	0.933	1.244	0.876	8.22	0.00031	0	0	1	0	ID10000421833685	CG11317-RA	FBgn0039816
8.92	0.569	1.082	1.236	1.074	11.56	3e-05	0	1	1	1	ID100004487136810	CG13865-RA	FBgn0039965
7.04	1.491	1.883	1.778	2.247	7.14	0.00073	1	1	1	1	ID100003599736811	CG32814-RA	FBgn0052814
6.51	1.391	3.093	5.194	3.974	30.64	0	1	1	1	1	ID100003640536814	CG12716-RA	FBgn0030439
9.2	0.669	1.248	1.092	1.227	2.12	0.11153	0	1	0	0	ID100004022136818	CG8503-RA	FBgn0033917
7.73	0.437	1.273	1.826	1.369	31.9	0	0	1	1	1	ID10000341013692	CG10117-RA	FBgn0020245
9.07	1.338	0.736	-0.249	0.541	23.3	0	1	0	0	0	ID100003673536910	CG5992-RA	FBgn0036752
8.54	1.941	-0.14	-1.077	-0.019	65.36	0	1	0	-1	0	ID100004328736106	CG8864-RA	FBgn0028940
9.27	0.491	1.045	1.125	1.07	2.03	0.12493	0	1	1	0	ID1000031773361011	CG5116-RA	FBgn0039339
6.17	0.614	0.791	1.172	0.974	9.41	0.00013	0	0	1	0	ID1000035967361019	CG32762-RA	FBgn0052762
8.87	-0.037	1.361	1.792	0.868	26.38	0	0	1	1	0	ID100004136736115	CG12047-RB	FBgn0002873
9.92	0.525	0.987	1.558	0.749	16.11	0	0	0	1	0	ID100003711936118	CG8153-RB	FBgn0004698
6.92	1.209	0.728	0.438	1.015	11.38	3e-05	1	0	0	1	ID1000042543361110	CG12730-RA	FBgn0029771
9.22	1.302	-1.209	-4.269	-3.324	97.36	0	1	-1	-1	-1	ID1000035277361112	CG16885-RA	FBgn0032538
7.03	0.27	0.66	1.298	0.961	7.21	0.00069	0	0	1	0	ID100003527136121	CG16863-RA	FBgn0028931
7.68	0.397	1.277	1.552	1.246	19.55	0	0	1	1	1	ID100003601536126	CG3284-RA	FBgn0004855
6.82	0.425	1.076	1.484	1.249	7	0.00082	0	1	1	1	ID100003251136127	CG6584-RE	FBgn0037847
7.82	1.49	1.057	0.402	0.7	15.41	0	1	1	0	0	ID100004134336129	CG12002-RE	FBgn0011828
9.36	-0.673	1.275	2.036	0.655	124.14	0	0	1	1	0	ID1000033717361212	CG6875-RA	FBgn0000140
7.1	1.487	2.591	4.225	3.555	30.45	0	1	1	1	1	ID1000044445361214	CG32644-RB	FBgn0052644
7.99	1.408	2.347	2.377	2.19	27.99	0	1	1	1	1	ID1000031053361215	CG5589-RA	FBgn0036754
8.01	0.651	1.35	1.422	1.233	3.55	0.02185	0	1	1	0	ID100003947736139	CG10673-RA	FBgn0035590
8.04	0.781	1.041	1.331	0.747	5.58	0.00287	0	1	1	0	ID1000031791361311	CG5151-RB	FBgn0036576
8.28	2.681	3.142	3.416	2.656	33.56	0	1	1	1	1	ID1000042519361318	CG12664-RB	FBgn0030090
12.79	1.144	-0.154	-0.919	-0.297	41.71	0	1	0	0	0	ID100004367136140	CG7254-RA	FBgn0004507
10.88	1.266	2.435	2.352	2.084	18.16	0	1	1	1	1	ID100004023936145	CG8545-RA	FBgn0033741
9.71	0.749	1.053	1.236	1.028	21.85	0	0	1	1	1	ID1000041373361414	CG12052-RI	FBgn0005630
5.92	1.116	0.47	0.185	0.444	11.58	3e-05	1	0	0	0	ID1000045207361419	CG14257-RA	FBgn0039479
11.37	0.281	0.882	1.316	0.738	18.35	0	0	0	1	0	ID100003143736152	CG12559-RD	FBgn0003256
8.68	1.141	-0.506	-0.908	-0.125	93.34	0	1	0	0	0	ID100003719136153	CR18748-RA	FBgn0042105
10.42	0.301	1.144	1.165	0.879	19.18	0	0	1	1	0	ID100004295736157	CG4535-RA	FBgn0029174
9.29	1.006	1.504	1.882	1.479	28.97	0	1	1	1	1	ID1000037887361517	CG3923-RA	FBgn0001337
8.69	1.517	2.273	1.861	1.921	20.56	0	1	1	1	1	ID1000036759361519	CG6724-RA	FBgn0032298
5.58	0.963	0.812	1.199	1.144	3.66	0.01951	0	0	1	0	ID100004175136169	CG4367-RA	FBgn0038783
10.17	0.661	1.018	1.345	0.642	9.13	0.00016	0	1	1	0	ID1000031749361616	CG5067-RA	FBgn0028386
8.64	1.058	2.21	2.592	2.086	32.04	0	1	1	1	1	ID100003674136175	CG6258-RA	FBgn0028700
6.3	0.134	0.708	1.116	0.901	10.27	7e-05	0	0	1	0	ID1000032925361711	CG31922-RA	FBgn0051922
9.88	0.752	0.896	1.027	0.801	5.3	0.00371	0	0	1	0	ID1000032535361718	CG6627-RA	FBgn0027453
7.75	1.581	-0.202	-0.636	-0.275	89.04	0	1	0	0	0	ID1000032517361719	CG6596-RA	FBgn0259164
8.15	1.122	2.231	2.6	1.99	51.27	0	1	1	1	1	ID100003985536182	CG8142-RA	FBgn0030871
8.7	1.426	0.628	0.37	0.845	31.21	0	1	0	0	0	ID1000044103361810	CG1318-RB	FBgn0041630
10.86	0.958	1.057	0.946	0.956	7.47	0.00056	0	1	0	0	ID1000042159361811	CG11271-RA	FBgn0014027
10.52	-0.133	0.923	1.132	0.883	23.66	0	0	0	1	0	ID1000032589361812	CG6719-RA	FBgn0037893
8.62	-0.262	1.656	3.754	2.56	25.17	0	0	1	1	1	ID1000035973361815	CG32774-RA	FBgn0052774
7.8	1.624	2.949	3.238	2.564	31.04	0	1	1	1	1	ID1000040263361816	CG8589-RA	FBgn0033921
9.7	1.858	1.06	0.41	0.658	9.7	1e-04	1	0	0	0	ID10000431310701	CG9672-RA	FBgn0030777
8.6	1.184	1.219	1.051	1.104	7	0.00082	1	1	1	1	ID10000319290704	CG3298-RB	FBgn0028426
7.6	1.017	0.149	-0.066	0.14	33.26	0	1	0	0	0	ID100003429907012	CG7971-RC	FBgn0035253
8.22	2.472	0.343	-0.068	0.246	12.13	2e-05	1	0	0	0	ID100003118507015	CG16772-RA	FBgn0032835
8.51	1.047	0.797	0.564	0.799	3.86	0.01574	1	0	0	0	ID10000392490711	CG10194-RA	FBgn0032790
6.06	0.179	2.685	3.685	2.657	23.55	0	0	1	1	1	ID10000446730718	CG32550-RA	FBgn0259223
7.03	1.721	2.794	3.011	2.576	12.44	2e-05	1	1	1	1	ID100003809707117	CG1463-RA	FBgn0030406
7.96	1.015	1.298	1.544	1.383	11.46	3e-05	1	1	1	1	ID10000326970721	CG8228-RA	FBgn0037711
7.8	2.457	1.693	0.657	1.471	45.41	0	1	1	0	1	ID10000335370724	CG11094-RB	FBgn0000504
9.65	1.136	0.711	0.005	0.423	35.36	0	1	0	0	0	ID10000453690729	CG4562-RA	FBgn0038740
6.09	0.104	2.573	4.253	2.487	30.36	0	0	1	1	1	ID100003465907218	CG13329-RA	FBgn0040477
10.49	-0.205	1.146	1.298	0.955	44.18	0	0	1	1	0	ID10000319230731	CG3297-RA	FBgn0002778
6.7	1.327	1.212	1.323	1.207	15.14	0	1	1	1	1	ID10000450270733	CG4313-RA	FBgn0025632
10.93	-0.006	1.487	1.673	1.249	47.78	0	0	1	1	1	ID10000408330734	CG1404-RA	FBgn0020255
7.03	0.674	1.597	2.07	1.582	8.24	3e-04	0	1	1	1	ID10000450570739	CG4553-RA	FBgn0039336
6.31	-0.623	0.332	1.109	0.199	13.02	1e-05	0	0	1	0	ID100003081907313	CG17187-RA	FBgn0037882
6.95	0.188	1.41	2.081	1.186	17.66	0	0	1	1	1	ID10000392970748	CG10501-RA	FBgn0000075
8.96	0.23	0.925	1.432	0.912	23.72	0	0	0	1	0	ID100004039507410	CG10217-RA	FBgn0039113
8.66	-0.032	1.149	1.77	0.831	31.97	0	0	1	1	0	ID100004236907413	CG15707-RA	FBgn0034098
10.54	0.647	2.102	2.268	1.608	39.09	0	0	1	1	1	ID100003694507416	CG8258-RA	FBgn0033342
9.39	1.047	1.108	1.112	0.96	9.78	1e-04	1	1	1	0	ID10000400650750	CG3847-RA	FBgn0029867
8.32	0.624	1.219	1.552	1.053	15.53	0	0	1	1	1	ID10000358350751	CG4996-RA	FBgn0034271
6.67	0.862	2.004	2.424	1.849	16.61	0	0	1	1	1	ID100003885907514	CG2200-RA	FBgn0030447
8.52	0.218	1.348	1.722	0.962	27.03	0	0	1	1	0	ID100003775507516	CG2843-RA	FBgn0031452
6.75	0.103	1.413	2.225	1.233	36.63	0	0	1	1	1	ID10000350250762	CG8786-RB	FBgn0036897
7.9	1.371	0.801	0.452	0.876	17.36	0	1	0	0	0	ID100003461707610	CG13252-RA	FBgn0037016
9.36	1.385	-1.333	-2.85	-1.15	37.18	0	1	-1	-1	0	ID100004196107612	CG31783-RA	FBgn0002939
9.16	0.091	0.699	1.109	0.444	15.38	0	0	0	1	0	ID10000408030770	CG14005-RA	FBgn0031739
6.29	0.288	1.575	2.061	1.574	11.35	3e-05	0	1	1	1	ID10000454170773	CG4647-RA	FBgn0030433
6.89	1.48	1.24	1.179	1.275	28.92	0	1	1	1	1	ID10000438750775	CG16983-RD	FBgn0025637
8.03	1.507	2.737	3.276	2.531	56.27	0	1	1	1	1	ID100003852307710	CG6874-RA	FBgn0036815
10.08	0.302	1.05	0.956	0.775	10.9	5e-05	0	1	0	0	ID100003847507711	CG6778-RB	FBgn0027088
8.74	0.259	0.953	1.362	0.803	15.7	0	0	0	1	0	ID100003427507717	CG7926-RA	FBgn0026597
8.65	1.738	2.186	-1.013	-1.697	22.57	0	1	1	0	0	ID100003084307718	CG17234-RA	FBgn0042187
7.31	0.231	1.627	1.95	1.528	44.44	0	0	1	1	1	ID10000442830783	CG17726-RA	FBgn0037880
7.37	1.382	2.022	2.283	2.197	13.57	1e-05	1	1	1	1	ID100004466707810	CG32537-RA	FBgn0052537
9.79	0.794	1.774	2.205	1.451	64.92	0	0	1	1	1	ID100003620107814	CG7187-RA	FBgn0011481
6.63	0.661	2.084	2.96	2.141	14.52	1e-05	0	1	1	1	ID100004543507819	CG4674-RA	FBgn0037856
9.46	0.216	1.229	1.544	0.773	57.37	0	0	1	1	0	ID10000338670791	CG12218-RA	FBgn0026206
7.79	1.11	0.326	-0.245	0.499	20.07	0	1	0	0	0	ID100003850507918	CG6836-RA	FBgn0036834
7.41	0.42	0.857	1.221	1.05	3.71	0.01837	0	0	1	1	ID100003116107101	CG15881-RB	FBgn0036909
7.91	0.499	0.915	1.026	0.78	6.13	0.00191	0	0	1	0	ID100004272907102	CG31212-RA	FBgn0086613
8.82	-0.173	1.177	1.656	0.954	7.53	0.00053	0	0	1	0	ID1000031569071011	CG10981-RA	FBgn0037384
10.41	1.18	-0.658	-1.651	-1.041	65.26	0	1	0	-1	-1	ID1000035763071019	CG4869-RA	FBgn0003890
8.28	0.799	2.08	2.192	1.957	7.85	0.00041	0	1	1	1	ID1000045387071111	CG4602-RA	FBgn0024285
9.64	0.67	1.186	1.58	0.984	34.32	0	0	1	1	0	ID1000035049071114	CG8949-RA	FBgn0030812
8.93	1.06	1.901	2.227	1.68	23.2	0	1	1	1	1	ID100003506707121	CG9028-RA	FBgn0036389
6.96	2.362	2.706	2.884	2.502	16.59	0	1	1	1	1	ID100003346507122	CG10944-RA	FBgn0004922
8.81	1.436	2.161	2.567	2.08	25.06	0	1	1	1	1	ID1000030849071215	CG17252-RA	FBgn0026149
7.1	1.28	3.044	3.702	2.954	20	0	1	1	1	1	ID1000036939071219	CG8239-RA	FBgn0030683
11.36	0.326	0.771	1.046	0.801	12.76	1e-05	0	0	1	0	ID100003391507133	CG12323-RA	FBgn0029134
7.78	0.289	1.406	1.813	1.278	11.38	3e-05	0	1	1	1	ID100004152307134	CG12340-RA	FBgn0027499
8.18	0.635	1.339	1.499	1.533	3.62	0.02027	0	1	1	1	ID1000033891071312	CG12263-RA	FBgn0034346
5.83	0.788	1.028	1.255	1.486	5.92	0.0021	0	1	1	1	ID1000034251071313	CG7884-RA	FBgn0031001
7.39	2.081	2.865	3.168	2.95	17.78	0	1	1	1	1	ID1000033873071317	CG12225-RA	FBgn0028982
9.95	-0.026	1.828	2.596	1.427	80.26	0	0	1	1	1	ID1000034227071319	CG7840-RA	FBgn0032014
9.54	1.217	0.579	-0.602	-0.045	6.46	0.0013	1	0	0	0	ID100004001107146	CG3734-RA	FBgn0038700
7.12	1.207	1.224	1.453	1.29	12.61	2e-05	1	1	1	1	ID100004076107147	CG13895-RA	FBgn0035158
9.17	0.394	1.359	1.313	1.325	2.57	0.06573	0	1	0	0	ID100003771307149	CG2677-RA	FBgn0024996
8.96	1.236	0.888	0.614	0.779	5.75	0.00246	1	0	0	0	ID1000040449071413	CG1031-RA	FBgn0015568
6.24	0.731	0.998	1.462	1.041	3.17	0.03341	0	0	1	0	ID1000043833071417	CG16902-RA	FBgn0023546
11.12	-0.22	1.514	1.759	1.151	77.61	0	0	1	1	1	ID1000037731071510	CG2720-RA	FBgn0024352
9.9	-0.223	0.639	1.046	0.657	32.21	0	0	0	1	0	ID1000043473071512	CG1836-RB	FBgn0026777
8.81	0.716	1.059	1.346	1.211	11.55	3e-05	0	1	1	1	ID100004385107165	CG16952-RC	FBgn0030701
7.77	1.026	1.633	2.022	1.73	9.82	1e-04	1	1	1	1	ID100004497907166	CG4098-RA	FBgn0036648
7.55	0.851	1.77	2.147	1.649	29.2	0	0	1	1	1	ID1000038907071613	CG2371-RC	FBgn0030323
8.24	1.839	-0.7	-1.443	-0.651	53.57	0	1	0	-1	0	ID1000040401071619	CG10226-RA	FBgn0035695
7.37	0.744	1.202	1.107	0.817	9.32	0.00014	0	1	1	0	ID100003271507171	CG8269-RA	FBgn0021825
6.01	1.205	1.346	1.264	1.495	3.65	0.0197	1	1	1	1	ID100003809107176	CG14625-RB	FBgn0040358
8.22	1.649	0.672	0.356	0.986	75.38	0	1	0	0	0	ID100003545107177	CG9663-RA	FBgn0031516
10.61	0.649	1.111	1.113	0.886	7.85	0.00041	0	1	1	0	ID1000039243071717	CG10161-RB	FBgn0040227
9.78	1.005	1.109	0.792	1.07	5.45	0.00324	1	1	0	1	ID100003811507181	CG14745-RA	FBgn0043575
9.93	1.131	1.456	1.893	1.217	40.53	0	1	1	1	1	ID100003348907184	CG10990-RA	FBgn0030520
7.45	1.282	1.516	1.286	1.546	2.34	0.08586	1	1	0	0	ID100003425707185	CG7893-RB	FBgn0040068
11.38	0.883	1.477	1.411	1.369	2.49	0.07267	0	1	1	0	ID100004236307186	CG15697-RA	FBgn0038834
9.38	0.005	0.791	1.184	0.611	22.15	0	0	0	1	0	ID100003617107188	CG7129-RA	FBgn0010877
7.51	4.682	-0.758	-0.721	0.699	26.22	0	1	0	0	0	ID1000041955071811	CG31775-RA	FBgn0028537
6.43	1.402	0.44	0.38	0.951	18.45	0	1	0	0	0	ID1000032385071812	CG5927-RA	FBgn0030899
6.81	1.468	1.341	1.489	1.539	8.38	0.00027	1	1	1	1	ID1000031155071813	CG15865-RA	FBgn0015336
7.48	1.921	2.848	3.163	2.836	34.02	0	1	1	1	1	ID1000043827071814	CG16892-RA	FBgn0030122
7.84	0.65	1.301	1.631	1.219	9.63	0.00011	0	1	1	1	ID10000433471702	CG11755-RA	FBgn0037611
8.94	0.695	1.147	1.036	0.932	12.61	2e-05	0	1	1	0	ID10000338191709	CG2101-RA	FBgn0035374
5.19	0.734	1.123	1.571	1.313	3.78	0.01717	0	1	1	1	ID100003228917013	CG11715-RB	FBgn0030304
8.76	0.483	1.046	1.301	1.068	15.82	0	0	1	1	1	ID100003759317016	CG30059-RA	FBgn0050059
7.59	0.586	1.215	1.396	1.294	13.61	1e-05	0	1	1	1	ID100003644117017	CG17290-RA	FBgn0034201
10.2	1.351	3.074	3.211	2.649	47.3	0	1	1	1	1	ID100004452317018	CG6226-RA	FBgn0013269
10.25	0.793	2.157	2.688	2.062	36.07	0	0	1	1	1	ID10000395371711	CG10417-RA	FBgn0033021
8.04	0.328	0.767	1.244	0.624	11.09	4e-05	0	0	1	0	ID10000449611718	CG32176-RA	FBgn0052176
8.74	-0.214	0.792	1.235	0.353	60.74	0	0	0	1	0	ID100003572117110	CG7372-RA	FBgn0036522
10.5	0.023	0.884	1.356	0.82	23.38	0	0	0	1	0	ID100003955517111	CG10465-RA	FBgn0033017
10.24	0.688	1.979	2.54	1.8	58.77	0	0	1	1	1	ID100003182717113	CG5965-RA	FBgn0010328
8.82	0.731	1.771	2.19	1.529	13.25	1e-05	0	1	1	1	ID100003838517117	CG4063-RA	FBgn0023444
6.36	-0.17	0.871	1.648	1.228	13.46	1e-05	0	0	1	1	ID100004454717119	CG6736-RA	FBgn0044049
8.05	0.027	0.895	1.204	0.848	8.85	0.00019	0	0	1	0	ID10000422251726	CG15845-RB	FBgn0000054
9.08	0.17	0.619	1.093	0.615	5.37	0.00348	0	0	1	0	ID100003957917214	CG10522-RA	FBgn0002466
8.09	1.331	0.881	0.712	0.972	18.31	0	1	0	0	0	ID10000342091738	CG9620-RA	FBgn0037567
10.28	-0.651	0.788	1.265	0.474	79.3	0	0	0	1	0	ID100004303517311	CG16725-RA	FBgn0036641
7.02	1.146	0.674	0.507	0.707	7.63	0.00049	1	0	0	0	ID100003951317315	CG10362-RA	FBgn0030358
9.12	1.234	2.255	2.688	1.997	43.51	0	1	1	1	1	ID10000402811742	CG9755-RC	FBgn0003165
8.29	2.047	0.404	-0.692	0.315	104.46	0	1	0	0	0	ID10000318811743	CG6074-RA	FBgn0039486
10.34	2.104	2.731	2.243	2.632	17.88	0	1	1	1	1	ID100004068317410	CG11911-RA	FBgn0031249
6.98	1.162	0.675	0.333	0.525	14.39	1e-05	1	0	0	0	ID10000403531750	CG9919-RA	FBgn0030742
7.2	1.158	2.061	2.554	2.043	15.33	0	1	1	1	1	ID10000388171759	CG3411-RA	FBgn0004101
7.56	1.109	1.452	1.788	1.424	16.77	0	1	1	1	1	ID10000376411768	CG30381-RA	FBgn0050381
6.33	0.147	0.682	1.074	0.765	9.17	0.00015	0	0	1	0	ID100004224917612	CG15912-RA	FBgn0029712
7.48	1.708	1.355	0.917	1.498	15.17	0	1	1	0	1	ID10000322591771	CG11638-RA	FBgn0040351
8.62	1.404	0.934	0.811	1.13	39.31	0	1	0	0	1	ID100003686717713	CG31385-RA	FBgn0051314
7.4	0.441	1.15	1.128	0.874	2.9	0.04518	0	1	1	0	ID100003113117718	CG4036-RA	FBgn0032149
7.46	-0.035	1.015	1.59	1.007	45.55	0	0	1	1	1	ID100004373117719	CG8609-RA	FBgn0035754
8.26	0.935	1.737	2.299	1.763	18.86	0	0	1	1	1	ID10000330511781	CG1584-RA	FBgn0023180
7.97	1.06	1.447	1.821	1.322	20.36	0	1	1	1	1	ID10000445711783	CG7369-RA	FBgn0037188
8.54	1.306	0.175	-0.654	0.134	21.48	0	1	0	0	0	ID100003648917814	CG1742-RB	FBgn0025814
10.51	0.584	1.052	1.203	0.889	9.37	0.00013	0	1	1	0	ID100004030517818	CG9805-RA	FBgn0037249
8.83	0.629	0.787	1.034	0.784	5.3	0.00371	0	0	1	0	ID10000341551791	CG9328-RA	FBgn0032886
10.65	1.11	0.714	-0.066	0.253	11.47	3e-05	1	0	0	0	ID10000341851792	CG9527-RA	FBgn0031813
7.85	0.375	1.241	1.663	1.397	3.69	0.01878	0	1	1	0	ID100003264917911	CG15237-RA	FBgn0033104
10.43	0.388	1.505	1.634	1.195	27.08	0	0	1	1	1	ID1000040275171012	CG9742-RA	FBgn0030765
8.91	-0.195	1.185	1.585	0.631	72.55	0	0	1	1	0	ID1000035337171114	CG40300-RA	NA
9.05	0.189	0.761	1.385	0.857	13.86	1e-05	0	0	1	0	ID1000032241171218	CG11593-RA	FBgn0035488
7.62	-0.427	0.755	1.261	0.561	42.29	0	0	0	1	0	ID100003452117132	CG15435-RA	FBgn0031608
6.54	0.872	1.184	1.279	1.279	3.62	0.02025	0	1	1	1	ID100004227317138	CG1628-RB	FBgn0030218
7.57	0.655	1.917	2.283	1.325	12.44	2e-05	0	1	1	0	ID1000031875171311	CG6066-RA	FBgn0039488
6.69	2.004	0.669	0.384	0.879	28.51	0	1	0	0	0	ID1000034515171319	CG15414-RA	FBgn0031542
8.04	1.13	0.543	0.24	0.808	17.22	0	1	0	0	0	ID100003108317141	CG3948-RB	FBgn0040512
7.11	0.038	1.314	1.862	1.155	45.77	0	0	1	1	1	ID100004029917146	CG9793-RA	FBgn0037620
10.69	0.749	0.743	0.935	1.01	12.08	2e-05	0	0	0	1	ID100004104917147	CG3082-RC	FBgn0021979
7.02	0.248	1.023	1.604	1.197	18.06	0	0	1	1	1	ID1000040737171413	CG12182-RA	FBgn0028504
8.77	0.859	1.169	1.305	1.073	7.85	0.00041	0	1	1	1	ID100004149917150	CG2864-RA	FBgn0023216
7.7	0.694	1.052	1.277	1.057	4.42	0.00879	0	1	1	1	ID100004416917151	CG9093-RA	FBgn0031760
8.67	1.045	0.778	0.822	0.914	5.85	0.00224	1	0	0	0	ID100003152117152	CG3166-RB	FBgn0000097
12.55	0.308	3.143	3.961	2.259	63.7	0	0	1	1	1	ID1000038019171510	CG4916-RA	FBgn0004419
11.72	1.438	1.354	0.512	0.891	11.74	3e-05	1	1	0	0	ID1000036843171519	CG31343-RA	FBgn0051343
6	1.006	0.913	1.013	1.106	10.71	5e-05	1	0	1	1	ID100003341117160	CG14204-RA	FBgn0031032
10.29	0.28	0.863	1.031	0.725	16.45	0	0	0	1	0	ID100004526717166	CG9556-RB	FBgn0013746
8.83	1.205	0.068	-0.926	-0.196	21.57	0	1	0	0	0	ID100004111517168	CG31087-RA	FBgn0051087
7.11	1.395	0.598	0.106	0.717	21.24	0	1	0	0	0	ID1000031899171615	CG6123-RA	FBgn0030913
8.05	0.616	1.088	1.355	0.981	13.09	1e-05	0	1	1	0	ID1000040689171619	CG11970-RA	FBgn0027503
8.66	0.3	1.192	1.578	0.959	32.02	0	0	1	1	0	ID1000039531171717	CG10395-RA	FBgn0033019
6.14	0.523	0.948	1.677	1.272	6.33	0.00145	0	0	1	1	ID100004148117180	CG2543-RA	FBgn0030407
6.89	1.362	0.863	0.627	0.834	51.99	0	1	0	0	0	ID100004265117186	CG11473-RA	FBgn0029779
8.62	0.945	1.825	2.182	1.655	33.79	0	0	1	1	1	ID100004070717189	CG12058-RA	FBgn0005639
8.19	0.7	1.231	1.226	1.292	6.83	0.00095	0	1	1	1	ID1000042243171811	CG15897-RA	FBgn0029857
6.62	-0.195	1.775	2.712	1.516	15.49	0	0	1	1	0	ID1000032673171812	CG15356-RA	FBgn0031377
10.17	-0.08	0.955	1.047	0.727	22.1	0	0	0	1	0	ID100003431127012	CG7993-RA	FBgn0038585
7.62	0.615	1.46	1.883	1.193	20.56	0	0	1	1	1	ID100003201327013	CG33146-RA	FBgn0034389
8.87	1.017	1.304	1.38	1.299	11.42	3e-05	1	1	1	1	ID100003616527017	CG7113-RA	FBgn0021765
7.22	0.121	1.181	1.469	1.076	20.97	0	0	1	1	1	ID10000396152710	CG6187-RA	FBgn0032256
9.45	0.511	1.099	0.851	0.95	17.34	0	0	1	0	0	ID10000392612711	CG10286-RA	FBgn0037439
8.17	1.772	0.829	0.416	0.812	62.13	0	1	0	0	0	ID10000366212717	CG32543-RA	FBgn0052543
8	0.781	1.188	1.153	1.206	6.3	0.00149	0	1	1	1	ID10000335492724	CG11123-RA	FBgn0033169
9.98	1.064	-0.548	-1.11	-0.548	55.55	0	1	0	-1	0	ID100003774927211	CG2827-RA	FBgn0023477
11	0.285	1.011	1.446	1.031	24.74	0	0	1	1	1	ID100003930327214	CG10545-RA	FBgn0001105
6.77	0.437	1.762	2.468	1.758	34.1	0	0	1	1	1	ID100003467727217	CG13367-RA	FBgn0025634
9.81	0.284	1.788	2.634	1.625	41.67	0	0	1	1	1	ID100003467127218	CG13345-RA	FBgn0086356
9.24	0.339	1.056	1.319	0.908	19.28	0	0	1	1	0	ID10000450392733	CG4400-RA	FBgn0030434
7.7	1.175	0.617	0.916	0.96	17.83	0	1	0	0	0	ID100004275927311	CG31274-RA	FBgn0051274
8.34	1.172	1.523	1.594	1.397	29.69	0	1	1	1	1	ID100003083127313	CG17209-RA	FBgn0030687
8.35	0.932	1.474	1.611	1.311	5.55	0.00295	0	1	1	1	ID10000388532741	CG2186-RA	FBgn0030243
7.36	-0.227	0.928	1.243	0.782	11.63	3e-05	0	0	1	0	ID10000393092748	CG10585-RA	FBgn0037044
7.81	1.504	1.142	0.911	1.331	30.83	0	1	1	0	1	ID100003884727412	CG2174-RA	FBgn0030252
11.63	-0.156	0.66	1.007	0.576	6.68	0.00108	0	0	1	0	ID100003695727416	CG8309-RA	FBgn0033902
9.88	0.07	0.528	1.04	0.595	23.24	0	0	0	1	0	ID100004307727419	CG8233-RB	FBgn0033897
7.9	0.395	0.74	1.373	1.117	8.03	0.00036	0	0	1	1	ID10000312392752	CG17172-RC	NA
10.36	0.695	1.031	1.04	0.931	9.44	0.00013	0	1	1	0	ID10000388772754	CG2248-RA	FBgn0010333
7.95	1.128	0.363	0.406	0.331	8.21	0.00031	1	0	0	0	ID100003849327510	CG6816-RB	FBgn0010383
10.2	1.402	2.084	1.592	1.422	4.64	0.00706	1	1	1	0	ID100003887127514	CG2229-RA	FBgn0039777
7.93	0.709	1.391	1.595	1.279	12.66	2e-05	0	1	1	1	ID100004422927519	CG17598-RA	FBgn0031194
10.6	1.192	0.082	-0.952	-0.366	27.93	0	1	0	0	0	ID10000415652761	CG13492-RB	FBgn0034662
12.84	0.738	2.097	2.057	1.619	8.49	0.00025	0	1	1	1	ID10000350372762	CG8869-RA	FBgn0031654
8.42	-0.286	0.7	1.358	0.502	34.98	0	0	0	1	0	ID10000377192774	CG2694-RB	FBgn0024991
6.55	0.301	0.657	1.035	0.602	3.68	0.01906	0	0	1	0	ID10000380792778	CG14564-RA	FBgn0037131
10.41	0.062	1.774	1.473	1.018	8.89	0.00019	0	1	1	0	ID100004345527719	CG18179-RA	FBgn0036023
9.72	0.716	1.935	2.377	1.845	50.08	0	0	1	1	1	ID10000377732782	CG2910-RA	FBgn0027548
12.12	0.539	1.96	2.102	2.087	10.12	8e-05	0	1	1	1	ID10000435092789	CG18681-RA	FBgn0010425
7.65	1.607	1.429	1.599	1.451	59.93	0	1	1	1	1	ID10000338792791	CG12236-RA	FBgn0029822
9.19	0.4	1.181	0.953	0.86	16.35	0	0	1	0	0	ID100003654327910	CG32409-RA	FBgn0052409
9.99	1.081	0.714	0.755	0.689	44.25	0	1	0	0	0	ID100003236727913	CG5884-RA	FBgn0026192
7.57	-0.487	0.577	1.072	0.484	17.72	0	0	0	1	0	ID100003503127915	CG8833-RA	FBgn0036386
8.25	0.559	1.006	1.612	1.144	6.65	0.0011	0	1	1	1	ID100003117327101	CG1619-RB	FBgn0001206
7.94	-0.037	0.937	1.123	0.799	36.03	0	0	0	1	0	ID100004274127102	CG31237-RA	FBgn0053520
7.01	1.212	0.669	0.454	0.774	11.12	4e-05	1	0	0	0	ID1000045063271013	CG4575-RA	FBgn0029920
9.72	0.513	1.227	1.592	1.199	8.82	2e-04	0	1	1	1	ID1000031575271015	CG11148-RB	FBgn0039936
9.41	0.752	1.3	1.491	1.178	21.25	0	0	1	1	1	ID1000045453271018	CG4700-RA	FBgn0011260
11.1	0.489	1.491	1.999	1.502	21.36	0	0	1	1	1	ID1000035775271019	CG4898-RA	FBgn0003721
5.97	0.116	1.05	2.121	1.066	18.89	0	0	1	1	0	ID1000045399271111	CG4617-RA	FBgn0029936
10.18	0.144	0.555	1.092	0.508	18.18	0	0	0	1	0	ID1000035061271114	CG9005-RA	FBgn0033638
11.37	0.075	0.49	1.026	0.556	16.73	0	0	0	1	0	ID100003347727122	CG10967-RA	FBgn0010715
9.29	0.807	1.059	1.137	0.835	3.73	0.01798	0	1	1	0	ID100004268727123	CG3114-RB	FBgn0005427
9.26	0.926	0.854	1.019	0.823	16.04	0	0	0	1	0	ID100004115127129	CG15112-RB	FBgn0000578
9.13	0.669	1.664	2.248	1.683	24.73	0	0	1	1	1	ID1000036951271219	CG8276-RA	FBgn0033073
10.8	0.535	1.174	1.666	1.077	9.51	0.00012	0	1	1	1	ID100003964527131	CG6235-RA	FBgn0004889
7.3	0.314	1.145	1.507	1.125	11.58	3e-05	0	1	1	1	ID100003928527139	CG10414-RA	FBgn0032691
8.11	-0.266	1.013	1.419	0.623	39.11	0	0	1	1	0	ID100004347927140	CG1845-RA	FBgn0033155
7.6	1.936	1.054	0.508	0.855	23.69	0	1	1	0	0	ID100003080727141	CG17167-RA	NA
7.04	1.149	0.447	0.431	0.725	12.61	2e-05	1	0	0	0	ID100004002327146	CG3754-RA	FBgn0259171
10.02	0.774	1.343	1.261	1.202	33.04	0	0	1	1	1	ID100003813327148	CG14805-RA	FBgn0023514
6.76	0.814	1.102	1.449	1.26	5.72	0.00251	0	1	1	1	ID100003772527149	CG2709-RA	FBgn0024977
8.07	1.132	1.216	1.191	1.207	8.14	0.00033	1	1	1	1	ID1000043461271412	CG18275-RA	FBgn0029523
7.23	0.24	1.75	2.421	1.473	52.57	0	0	1	1	1	ID100004502127154	CG4282-RA	FBgn0034114
9.77	0.29	1.356	1.706	1.091	46.46	0	0	1	1	1	ID1000040383271511	CG10198-RA	FBgn0039120
8.71	1.049	2.234	2.433	1.654	44.39	0	1	1	1	1	ID100003313527160	CG12928-RA	FBgn0033432
7.19	0.034	1.156	1.775	1.158	9.42	0.00013	0	1	1	0	ID100003846327164	CG6757-RA	FBgn0040475
8.94	1.152	0.09	-0.656	0.043	67.89	0	1	0	0	0	ID100004155927169	CG13377-RA	FBgn0040369
8.44	0.719	1.012	1.118	0.888	11.16	4e-05	0	1	1	0	ID1000036933271614	CG8211-RA	FBgn0030858
7.82	0.996	1.145	1.126	0.728	8.72	0.00021	0	1	1	0	ID100003162927173	CG12283-RA	FBgn0015399
11.68	0.743	2.338	2.833	2.048	31.92	0	0	1	1	1	ID100003623727174	CG7269-RA	FBgn0014189
8.64	0.61	1.23	0.95	1.122	12.73	1e-05	0	1	0	1	ID100003654927175	CG32418-RA	FBgn0052418
7.78	0.44	0.909	1.228	0.774	6.02	0.00192	0	0	1	0	ID1000032733271711	CG8301-RA	FBgn0037717
8.37	2.572	0.501	-1.381	-0.356	94.73	0	1	0	-1	0	ID1000032343271718	CG5847-RA	FBgn0036985
9.64	0.77	7.829	11.147	4.981	100.51	0	0	1	1	1	ID100003812727181	CG1478-RA	FBgn0000359
9.21	0.5	1.064	1.322	0.947	19.28	0	0	1	1	0	ID1000032397271812	CG5942-RB	FBgn0000212
8.3	1.324	2.607	3.273	2.449	52.86	0	1	1	1	1	ID10000310713708	CG3878-RA	FBgn0053525
7.99	1.128	0.919	0.603	0.816	11.47	3e-05	1	0	0	0	ID10000329973721	CG14685-RD	FBgn0037831
7.51	0.416	1.426	1.978	1.445	14.76	0	0	1	1	1	ID100003803737211	CG5202-RA	FBgn0032391
8.64	0.718	0.975	1.141	0.847	4.88	0.00558	0	0	1	0	ID100004379137215	CG8726-RA	FBgn0033244
9.35	0.464	1.474	1.452	1.138	28.59	0	0	1	1	1	ID10000322233731	CG11555-RA	FBgn0086856
10.71	1.273	0.935	0.129	0.528	30.33	0	1	0	0	0	ID10000453273733	CG9673-RA	FBgn0030775
13.27	1.138	1.461	1.444	1.554	6.09	0.00179	1	1	1	1	ID10000349353735	CG13095-RA	FBgn0032049
7.62	0.412	0.923	1.044	0.735	3.78	0.01702	0	0	1	0	ID100003952537315	CG10385-RA	FBgn0005617
10.35	0.297	0.749	1.11	0.647	3.72	0.01817	0	0	1	0	ID10000391413741	CG33188-RB	FBgn0053937
7.95	2.137	2.236	2.403	2.126	34.99	0	1	1	1	1	ID10000418713746	CG33174-RA	FBgn0053174
8	0.533	2.039	2.467	1.654	32.65	0	0	1	1	1	ID10000384393747	CG4118-RA	FBgn0036640
7.13	0.267	1.012	1.142	0.585	5.03	0.00481	0	1	1	0	ID100003344737418	CG14283-RA	FBgn0038678
7.56	0.107	1.069	1.584	1.155	15.67	0	0	1	1	1	ID10000403653750	CG9948-RA	FBgn0035721
10.24	0.499	1.341	1.505	1.175	16.13	0	0	1	1	1	ID10000391653754	CG33217-RA	FBgn0053217
7.68	1.597	3.416	4.206	3.013	21.95	0	1	1	1	1	ID10000376233756	CG3026-RA	FBgn0040347
9.15	0.987	1.371	1.492	0.774	14.36	1e-05	0	1	1	0	ID10000399093757	CG15321-RA	FBgn0030150
9.59	1.792	1.252	0.288	0.662	23.29	0	1	1	0	0	ID100004381537518	CG8773-RA	FBgn0038135
10.59	0.479	1.904	2.287	1.694	59.49	0	0	1	1	1	ID10000418533761	CG3249-RA	FBgn0029764
11.46	-0.232	0.786	1.213	0.594	46.6	0	0	0	1	0	ID100003530137613	CG40191-RC	FBgn0058191
7.14	1.097	0.399	0.156	0.606	21.96	0	1	0	0	0	ID100003112537616	CG40315-RA	NA
7.96	2.682	4.655	5.245	3.778	31.12	0	1	1	1	1	ID100004148737617	CG2707-RA	FBgn0000927
6.24	0.668	0.804	1.09	1.062	10.56	6e-05	0	0	1	1	ID10000441753775	CG9108-RA	FBgn0024941
6.78	1.465	2.021	2.488	1.991	11.32	4e-05	1	1	1	1	ID10000372633776	CG6340-RC	FBgn0030648
13.05	0.03	1.004	1.156	0.606	25.98	0	0	1	1	0	ID10000383673778	CG4046-RA	FBgn0034743
8.87	1.083	2.019	2.017	1.445	29.2	0	1	1	1	1	ID100003375937715	CG1975-RA	FBgn0028408
6.93	-0.112	1.158	1.713	0.973	20.39	0	0	1	1	0	ID100004492537716	CG32109-RA	FBgn0052109
10.22	0.256	2.839	3.684	2.264	45.28	0	0	1	1	1	ID10000330633781	CG17161-RA	FBgn0011598
6.71	0.099	1.658	2.485	1.491	18.62	0	0	1	1	1	ID10000380613782	CG5742-RA	FBgn0034304
8.08	0.608	2.279	2.84	2.094	57.06	0	0	1	1	1	ID10000445833783	CG7744-RA	FBgn0034447
8.09	2.038	0.03	-0.876	-0.087	108.64	0	1	0	0	0	ID100003649537812	CG17443-RA	NA
9.34	1.115	1.663	2.028	1.411	29.17	0	1	1	1	1	ID10000338073790	CG2079-RA	FBgn0029944
7.24	0.631	1.569	1.692	1.484	15.49	0	0	1	1	1	ID10000341673791	CG9378-RB	FBgn0014023
9.85	1.04	-0.306	-1.403	-0.445	15.1	0	1	0	-1	0	ID10000422073795	CG15784-RA	FBgn0029766
5.3	0.465	1.328	2.255	1.684	7.13	0.00074	0	1	1	1	ID100003266137911	CG1529-RA	FBgn0031144
6.61	1.053	0.967	0.88	1.05	10.53	6e-05	1	0	0	1	ID100003265537913	CG15252-RA	FBgn0030167
8.02	0.356	0.971	1.907	1.087	12.75	1e-05	0	0	1	0	ID100003729337105	CG6477-RA	FBgn0034249
9.91	0.005	1.294	1.589	0.895	12	2e-05	0	1	1	0	ID1000040743371010	CG12234-RA	FBgn0031051
8.35	-0.302	0.673	1.065	0.698	49.31	0	0	0	1	0	ID1000031869371011	CG6054-RA	FBgn0005355
8.45	1.141	-0.243	-0.787	-0.344	47.28	0	1	0	0	0	ID1000044949371014	CG32155-RA	FBgn0052155
6.85	0.085	0.661	1.092	0.593	10.03	8e-05	0	0	1	0	ID100004146337115	CG2225-RE	FBgn0032957
9.08	0.436	0.853	1.153	0.912	3.93	0.01465	0	0	1	0	ID100003721537118	CG6057-RA	FBgn0040283
7.16	-0.078	0.969	1.467	0.843	10	9e-05	0	0	1	0	ID1000039519371116	CG10375-RA	FBgn0039116
7.39	2.174	2.184	2.428	2.665	32.28	0	1	1	1	1	ID100003260737127	CG15044-RA	FBgn0030928
7.55	0.019	1.497	2.44	1.23	47.12	0	0	1	1	1	ID1000045285371216	CG9594-RA	FBgn0023395
9.24	3.13	1.878	1.312	1.434	78.94	0	1	1	1	1	ID1000037239371219	CG6199-RA	FBgn0036147
9.06	0.993	1.075	1.308	1.191	16.01	0	0	1	1	1	ID100004228537138	CG1643-RA	FBgn0029943
6.98	1.608	1.664	2.204	1.726	14.14	1e-05	1	1	1	1	ID1000034191371312	CG9552-RA	FBgn0011705
7.59	0.958	1.377	1.934	1.293	16.12	0	0	1	1	1	ID100004376737140	CG8676-RC	FBgn0010229
7.78	0.44	1.17	1.435	0.974	15.33	0	0	1	1	0	ID100004033537145	CG9882-RA	FBgn0034817
7.28	1.049	0.444	0.472	0.724	13.75	1e-05	1	0	0	0	ID100004031137146	CG9822-RA	FBgn0034623
10.27	0.526	1.395	1.87	1.235	47.26	0	0	1	1	1	ID100003842137148	CG41099-RB	FBgn0039955
8.66	1.093	1.499	1.909	1.518	26.82	0	1	1	1	1	ID100004151137150	CG2938-RB	FBgn0029685
8.4	1.65	1.499	-0.731	-0.853	24.94	0	1	1	0	0	ID100003153337152	CG31686-RA	FBgn0051686
7.31	1.04	1.86	1.86	1.62	14.28	1e-05	1	1	1	1	ID100004034137155	CG9888-RA	FBgn0003062
7.36	0.873	0.699	0.688	1.123	7.03	8e-04	0	0	0	1	ID100003342937158	CG14233-RA	FBgn0040089
11.94	0.187	2.41	2.59	1.828	27.8	0	0	1	1	1	ID1000040671371511	CG11844-RB	FBgn0046214
8.09	0.596	1.127	1.244	1.084	10.36	7e-05	0	1	1	1	ID1000043437371515	CG11964-RA	FBgn0037644
7.65	1.924	1.604	1.561	1.661	59.93	0	1	1	1	1	ID1000037983371517	CG4004-RB	FBgn0030418
9.7	0.742	1.599	1.757	1.416	47.9	0	0	1	1	1	ID100003342337160	CG14222-RA	FBgn0031043
8.93	1.104	1.161	1.432	1.196	38.47	0	1	1	1	1	ID100004415137165	CG9056-RA	FBgn0030702
9.41	0.743	1.259	1.664	1.321	17.12	0	0	1	1	1	ID100004494337167	CG32146-RA	FBgn0041604
7.46	0.359	2.083	2.875	1.62	53.6	0	0	1	1	1	ID1000039543371717	CG10422-RA	FBgn0000158
6.92	0.581	1.66	2.002	1.503	19.26	0	0	1	1	1	ID1000032613371719	CG15061-RA	FBgn0030911
9.69	-0.189	0.899	1.469	0.657	58.64	0	0	0	1	0	ID100004266337186	CG11494-RA	FBgn0012049
9.03	1.191	3.326	4.054	2.502	90.69	0	1	1	1	1	ID1000036069371815	CG12701-RA	FBgn0031071
9.96	0.633	1.548	1.694	1.439	26.87	0	0	1	1	1	ID100003209608013	CG5394-RA	FBgn0005674
9.62	1.162	2.084	2.218	1.578	12.11	2e-05	1	1	1	1	ID100003128008015	CG2986-RD	FBgn0015521
8.61	0.904	1.476	1.89	1.495	5.59	0.00283	0	1	1	1	ID100003740008016	CG10620-RA	FBgn0036299
9.01	0.441	1.435	1.912	1.212	11.86	3e-05	0	1	1	1	ID100004433008018	CG4195-RA	FBgn0002283
8.45	1.922	3.311	4.033	2.736	46.64	0	1	1	1	1	ID10000393440811	CG1435-RA	FBgn0026144
11.19	-0.033	1.056	0.7	0.345	9.52	0.00012	0	1	0	0	ID10000367040817	CG7433-RA	FBgn0036927
8.09	1.803	0.431	-0.4	0.368	24.05	0	1	0	0	0	ID10000447680818	CG7047-RA	FBgn0035103
9.3	0.933	1.132	0.964	0.993	6.9	0.00089	0	1	0	0	ID100003936208111	CG14413-RA	FBgn0030572
4.64	1.254	1.18	1.27	1.158	4.01	0.01335	1	1	1	1	ID100003747208112	CG11085-RA	FBgn0030408
7.53	1.091	1.49	1.233	1.362	2.97	0.04147	1	1	0	0	ID100003247408115	CR32874-RA	FBgn0063389
8.01	0.972	0.978	1.315	1.047	10.61	6e-05	0	0	1	1	ID10000327920821	CG5608-RA	FBgn0038058
6.55	1.198	1.321	1.588	1.403	14.71	0	1	1	1	1	ID10000420320826	CG15326-RA	FBgn0029965
7.84	1.333	0.601	0.258	0.589	14.46	1e-05	1	0	0	0	ID10000359120828	CG31321-RB	FBgn0051321
10.36	1.012	0.146	0.013	0.309	35.8	0	1	0	0	0	ID100004358608215	CG2493-RA	FBgn0032864
8.11	1.298	0.321	-0.091	0.286	24.69	0	1	0	0	0	ID10000409280834	CG6531-RA	FBgn0030941
8.59	1.079	0.628	0.429	0.724	39.62	0	1	0	0	0	ID10000451520839	CG3700-RA	FBgn0034796
8.24	0.069	3.637	5.2	1.627	91.71	0	0	1	1	1	ID100003932008315	CG14309-RA	FBgn0038611
8.58	1.18	1.442	0.831	1.187	5.82	0.0023	1	1	0	0	ID10000385940849	CG10827-RA	FBgn0038845
13.24	0.615	1.284	1.462	1.245	14.12	1e-05	0	1	1	1	ID100004049008410	CG14792-RA	FBgn0003517
6.35	-0.129	0.758	1.549	0.817	10.5	6e-05	0	0	1	0	ID100003704008416	CG17853-RA	FBgn0026393
6.57	0.289	1.781	2.842	1.65	22.49	0	0	1	1	1	ID10000359300851	CG31457-RB	FBgn0051457
7.66	-1.636	0.417	1.229	0.167	71.26	0	-1	0	1	0	ID10000447140855	CG6961-RA	FBgn0030959
8.45	0.387	1.196	1.569	1.038	40.26	0	0	1	1	1	ID10000374480868	CG10915-RA	FBgn0034308
7.68	1.286	1.878	2.123	1.773	19.56	0	1	1	1	1	ID10000439700875	CG7893-RA	FBgn0040068
9.72	2.545	3.804	4.042	3.234	87.74	0	1	1	1	1	ID100003861808710	CG10868-RA	FBgn0004882
7.71	0.554	1.261	1.696	1.376	8.33	0.00029	0	1	1	1	ID100004353808719	CG17295-RA	FBgn0032034
10.17	0.083	1.09	1.564	0.704	35.05	0	0	1	1	0	ID10000328580881	CG5726-RA	FBgn0034313
9.32	0.352	0.708	1.034	0.558	8.25	3e-04	0	0	1	0	ID10000443780883	CG4272-RA	FBgn0028485
7.36	0.488	0.936	1.111	0.925	2.52	0.07004	0	0	1	0	ID10000397220887	CG4749-RA	FBgn0031308
7.66	0.259	0.591	1.077	0.857	9.02	0.00017	0	0	1	0	ID100004476208810	CG7039-RA	FBgn0030088
7.63	1.728	2.075	2.455	2.109	26.22	0	1	1	1	1	ID100003824008815	CG3208-RB	FBgn0029778
8.56	2.137	4.287	5.158	3.708	86.49	0	1	1	1	1	ID100004469608816	CG6927-RA	FBgn0029733
8.91	0.381	1.721	2.382	1.357	41.78	0	0	1	1	1	ID10000339620891	CG1070-RA	FBgn0037471
10.06	0.214	1.008	0.968	0.764	8.49	0.00025	0	1	0	0	ID10000339920892	CG11246-RA	FBgn0037121
7.73	0.396	1.222	1.737	1.233	13.02	1e-05	0	1	1	1	ID10000327860896	CG5595-RA	FBgn0003330
9.53	0.853	1.521	1.608	1.314	26.59	0	0	1	1	1	ID100003662608910	CG5824-RA	FBgn0010926
5.53	-0.132	1.14	2.232	1.119	15.14	0	0	1	1	0	ID100003744208914	CG10889-RA	FBgn0038769
6.97	1.187	0.555	0.477	0.862	8.87	0.00019	1	0	0	0	ID100004430608917	CG4139-RB	FBgn0030334
8.29	1.808	3.147	3.699	3.173	101.24	0	1	1	1	1	ID1000045146081013	CG3658-RA	FBgn0026143
6.27	0.885	0.8	1.018	0.991	3.23	0.03114	0	0	1	0	ID1000037466081017	CG11071-RA	FBgn0030532
9.93	0.452	1.978	2.214	1.498	88.09	0	0	1	1	1	ID100004438408117	CG4299-RA	FBgn0014879
11.37	-0.405	0.919	1.313	0.688	29.41	0	0	0	1	0	ID1000035168081112	CG1782-RA	FBgn0023143
8.26	1.804	0.068	-0.943	-0.07	49.96	0	1	0	0	0	ID1000035144081114	CG17664-RA	FBgn0034883
8.33	1.163	1.35	1.121	1.087	14.4	1e-05	1	1	1	1	ID1000039314081116	CG14303-RA	FBgn0038633
6.86	1.496	2.347	2.925	2.216	15.33	0	1	1	1	1	ID100003516208121	CG17788-RA	FBgn0259143
9.26	0.316	1.218	1.686	0.805	24.1	0	0	1	1	0	ID100003284008125	CG5694-RB	FBgn0032197
7.46	0.797	1.945	2.642	1.963	27.79	0	0	1	1	1	ID1000044336081214	CG4203-RA	FBgn0038300
8.34	1.457	-0.365	-1.291	-0.289	58.61	0	1	0	-1	0	ID100003432808132	CG10142-RA	FBgn0035076
9.86	1.017	1.411	1.466	1.349	20.34	0	1	1	1	1	ID1000033968081317	CG10798-RA	FBgn0000472
7.99	0.412	0.567	1.355	1.098	4.58	0.00749	0	0	1	0	ID100003089008141	CG32243-RA	FBgn0052243
8.45	0.318	1.455	1.962	1.357	46.16	0	0	1	1	1	ID100004013008145	CG3570-RA	FBgn0035035
7.34	-0.968	0.885	1.74	0.519	59.41	0	0	0	1	0	ID100004085608147	CG6386-RB	FBgn0027889
12.45	1.38	1.292	1.145	1.418	13.27	1e-05	1	1	1	1	ID1000035138081410	CG17633-RA	FBgn0032144
6.71	-0.179	0.85	1.719	1.054	14	1e-05	0	0	1	0	ID1000043544081412	CG17559-RA	FBgn0024245
9.21	0.424	1.203	1.54	1.112	13.97	1e-05	0	1	1	1	ID1000043928081417	CG7581-RA	FBgn0025457
8.96	0.264	1.124	2.026	1.226	27.96	0	0	1	1	1	ID100004130608150	CG5199-RA	FBgn0036994
8.64	-0.372	0.87	1.14	0.691	32.52	0	0	0	1	0	ID1000037826081510	CG11508-RA	FBgn0033267
7.37	0.105	2.227	3.007	1.998	63.34	0	0	1	1	1	ID1000041672081518	CG7574-RA	FBgn0026263
8.84	0.997	2.596	3.186	2.34	65.56	0	0	1	1	1	ID100003321808160	CG32491-RW	FBgn0002781
8.21	-0.536	0.677	1.202	0.564	51.91	0	0	0	1	0	ID100003977608162	CG4840-RA	FBgn0086757
7.73	0.474	2.042	2.572	2.016	28.25	0	0	1	1	1	ID100004394608165	CG7698-RA	FBgn0038636
7.63	1.215	3.012	3.633	2.722	68.12	0	1	1	1	1	ID100004507408166	CG3327-RB	FBgn0020445
8.27	0.821	1.159	1.422	1.081	9.46	0.00012	0	1	1	1	ID100004164208169	CG7518-RB	FBgn0038108
8.36	0.354	1.102	1.118	1.04	11.93	2e-05	0	1	1	1	ID1000033944081611	CG10220-RA	FBgn0053506
8.09	1.164	2.445	2.909	2.676	15.03	0	1	1	1	1	ID1000040496081619	CG14803-RA	FBgn0023513
7.14	0.28	3.102	4.329	1.808	58.4	0	0	1	1	1	ID100003554608177	CG14187-RA	FBgn0036938
7.16	1.065	0.313	0.033	0.562	11.42	3e-05	1	0	0	0	ID100003320008178	CG32048-RA	FBgn0052048
6.94	1.048	0.31	0.059	0.549	27.73	0	1	0	0	0	ID1000039338081717	CG14351-RA	FBgn0031349
7.14	1.359	2.681	3.559	3.036	4.4	0.00946	0	1	1	1	ID100004128808180	CG4792-RA	FBgn0039016
7.41	1.481	1.8	1.577	2.11	4.62	0.00721	1	1	1	1	ID100003626608188	CG32804-RA	FBgn0052804
9.31	1.008	0.983	0.717	0.701	5.07	0.00463	1	0	0	0	ID1000032480081812	CR32896-RA	FBgn0063374
8.57	0.998	1.172	1.407	1.26	14.07	1e-05	0	1	1	1	ID1000040154081816	CG3620-RB	FBgn0004625
8.25	1.348	0.078	-0.467	0.239	48.89	0	1	0	0	0	ID10000337221809	CG6901-RA	FBgn0038414
9.19	0.962	2.139	2.604	1.993	36	0	0	1	1	1	ID100004287218010	CG4351-RA	FBgn0030448
7.38	0.305	2.386	3.296	2.031	54.27	0	0	1	1	1	ID100003137618015	CG12414-RA	FBgn0037212
4.67	-0.189	0.532	1.575	0.972	14.25	1e-05	0	0	1	0	ID10000440481812	CG13014-RA	FBgn0030759
7.92	1.246	0.114	-0.323	0.171	39.06	0	1	0	0	0	ID10000448641818	CG13841-RA	FBgn0040588
9.09	1.304	0.504	0.744	0.824	15.64	0	1	0	0	0	ID100003945818111	CG10641-RA	FBgn0032731
8.8	1.413	-0.038	-0.728	-0.014	44.96	0	1	0	0	0	ID100003257018115	CG6687-RA	FBgn0038299
6.92	0.436	1.91	2.699	1.757	21.9	0	0	1	1	1	ID10000406161823	CG30443-RA	FBgn0050443
8.6	1.17	1.093	1.182	0.846	19.68	0	1	1	1	0	ID100003792818211	CG40006-RC	FBgn0058006
7.63	0.848	1.766	1.997	1.553	8.19	0.00032	0	1	1	1	ID100003140018213	CG12467-RA	FBgn0086899
8.68	0.863	1.149	1.428	0.989	12.32	2e-05	0	1	1	0	ID100003948218214	CG10683-RA	FBgn0004400
8.62	0.213	0.925	1.183	0.813	8.18	0.00032	0	0	1	0	ID10000413361832	CG11990-RA	FBgn0037657
10.81	0.235	0.994	1.261	0.996	28.55	0	0	0	1	0	ID10000386481836	CG4665-RA	FBgn0035964
7.71	1.12	1.571	0.718	1.229	11.1	4e-05	1	1	0	1	ID100004172018312	CG3706-RA	FBgn0040342
6.18	-0.885	0.856	2.121	2.025	11.05	4e-05	0	0	1	1	ID100003483218317	CG13427-RA	FBgn0034514
11.31	0.764	2.931	3.523	2.766	37.27	0	0	1	1	1	ID10000390321841	CG9193-RA	FBgn0005655
10.22	0.359	1.202	1.684	0.951	41.28	0	0	1	1	0	ID100003902618412	CG9181-RD	FBgn0003138
9.25	0.446	0.899	1.039	0.741	9.83	1e-04	0	0	1	0	ID100003713618416	CG8637-RA	FBgn0003744
7.79	1.517	0.219	-0.551	0.035	36.55	0	1	0	0	0	ID100004210418417	CG11142-RB	FBgn0031737
7.17	0.813	1.863	2.415	1.854	12.49	2e-05	0	1	1	1	ID100003333818418	CG5859-RA	FBgn0025830
5.91	0.563	1.337	1.563	0.95	7.14	0.00073	0	1	1	0	ID10000402561850	CG8579-RA	FBgn0001285
6.48	0.577	0.829	1.352	1.064	5.68	0.00261	0	0	1	1	ID10000375141856	CG18105-RA	FBgn0028738
7.74	0.331	0.761	1.258	0.931	17.3	0	0	0	1	0	ID10000387201859	CG5274-RA	FBgn0036987
8.56	0.455	0.884	1.209	0.771	13.43	1e-05	0	0	1	0	ID100003679418512	CG7803-RA	FBgn0004050
8.72	1.873	3.194	3.831	2.924	135.67	0	1	1	1	1	ID100004440818519	CG32575-RB	FBgn0026575
7.78	0.5	2.234	2.768	1.845	79.15	0	0	1	1	1	ID10000424881860	CG1258-RA	FBgn0011692
7.81	0.665	1.041	1.202	1.015	7.69	0.00047	0	1	1	1	ID10000352161862	CG16734-RA	FBgn0037667
13.06	2.158	0.361	0.041	0.444	45.89	0	1	0	0	0	ID100004140818619	CG12116-RA	FBgn0030041
9.06	0.69	1.527	2.01	1.552	15.64	0	0	1	1	1	ID10000371541876	CG9088-RA	FBgn0031759
7.51	0.199	1.351	2.135	1.207	23.57	0	0	1	1	1	ID100003871418710	CG5229-RA	FBgn0028387
7.92	0.535	1.394	1.864	1.323	23.93	0	0	1	1	1	ID100004363418719	CG7034-RA	FBgn0038856
8.46	0.345	0.819	1.232	0.934	16.38	0	0	0	1	0	ID10000421701885	CG11290-RA	FBgn0034975
8.65	0.797	2.43	3.054	2.198	83.63	0	0	1	1	1	ID10000398181887	CG8068-RF	FBgn0003612
7.26	0.637	1.027	0.972	1.08	2.01	0.1276	0	1	0	0	ID10000436881889	CG7356-RA	FBgn0031975
9.6	1.117	0.536	0.542	0.571	14.94	0	1	0	0	0	ID100003598418811	CG32797-RA	FBgn0052797
8.08	1.035	1.554	1.372	1.41	11.78	3e-05	1	1	1	1	ID10000336981890	CG6769-RA	FBgn0030878
8.22	0.822	0.933	1.209	1.057	2.67	0.05848	0	0	1	0	ID10000340581891	CG10043-RA	FBgn0015803
6.21	0.208	1.201	1.937	1.189	15.23	0	0	1	1	1	ID10000417921894	CG5285-RA	FBgn0038490
8.43	1.01	0.267	-0.134	0.469	52.19	0	1	0	0	0	ID100004440218917	CG32556-RA	FBgn0052556
7.87	0.358	2.087	2.833	1.968	31.42	0	0	1	1	1	ID100003869618918	CG5140-RA	FBgn0034314
8	-0.035	1.177	1.649	1.059	57.2	0	0	1	1	1	ID100003096818107	CG5439-RA	FBgn0032476
7.18	1.167	1.427	1.547	1.027	7.89	4e-04	1	1	1	1	ID1000035978181115	CG32788-RB	FBgn0021738
8.16	0.476	1.01	1.412	1.039	14.11	1e-05	0	1	1	1	ID1000039410181116	CG10563-RA	FBgn0086445
7.07	0.084	1.047	2.647	2.237	16.64	0	0	1	1	1	ID100003365618122	CG6508-RA	FBgn0032303
11.77	0.713	1.891	2.126	1.561	43.94	0	0	1	1	1	ID100004286618123	CG4337-RA	FBgn0010438
9.56	0.108	1.079	0.931	0.736	8.89	0.00019	0	1	0	0	ID100003249818127	CG6563-RB	FBgn0038306
7.01	2.396	3.805	4.509	3.872	37.47	0	1	1	1	1	ID1000044432181214	CG32625-RA	FBgn0052625
9.04	-0.037	0.639	1.021	0.497	20.23	0	0	0	1	0	ID100003296018135	CG32016-RC	FBgn0052016
13.06	0.34	1.071	1.16	1.031	5.48	0.00313	0	1	1	1	ID1000039074181315	CG9282-RA	FBgn0032518
9	0.097	1.06	1.464	0.797	22.57	0	0	1	1	0	ID1000037520181416	CG1812-RA	FBgn0031119
7.18	0.32	1.393	1.583	0.968	8.34	0.00028	0	1	1	0	ID1000044024181417	CG12897-RA	FBgn0033517
7.64	2.493	4.291	5.042	3.879	99.25	0	1	1	1	1	ID100004140218150	CG12109-RB	FBgn0030054
7.24	2.319	0.648	0.312	0.748	70.44	0	1	0	0	0	ID100004023218155	CG8534-RA	FBgn0037761
10.05	1.286	0.284	-0.526	0.188	27.49	0	1	0	0	0	ID1000037922181510	CG3987-RA	FBgn0038292
7.3	0.866	2.033	2.929	2.257	22.75	0	0	1	1	1	ID1000037874181517	CG3886-RA	FBgn0005624
6.96	1.099	0.897	1.111	1.132	3.33	0.02787	1	0	1	0	ID1000041768181518	CG4839-RB	FBgn0032187
8.81	1.222	1.839	1.779	1.639	11.81	3e-05	1	1	1	1	ID1000036746181519	CG6413-RA	FBgn0039183
9.3	1.797	-1.802	-2.822	-1.177	220.37	0	1	-1	-1	-1	ID100003331418160	CG5697-RA	FBgn0038846
10.13	0.413	2.681	3.73	2.052	84.13	0	0	1	1	1	ID100003987218162	CG8180-RA	FBgn0034021
9.42	1.07	1.912	2.265	1.62	29.75	0	1	1	1	1	ID100003864218164	CG4612-RA	FBgn0035016
9.8	1.546	1.571	1.305	1.448	12.22	2e-05	1	1	1	1	ID100004101818168	CR32886-RA	FBgn0045800
7.71	0.341	1.405	1.875	1.46	14.96	0	0	1	1	1	ID1000037112181614	CG7928-RA	FBgn0039740
6.41	2.116	0.516	0.517	1.88	8.32	0.00029	1	0	0	0	ID100003180818173	CG5178-RA	FBgn0000047
10.19	0.364	1.535	1.549	1.308	25.44	0	0	1	1	1	ID100003641618174	CG12792-RA	FBgn0022288
11.27	0.115	1.174	1.63	0.967	50.26	0	0	1	1	0	ID100003672818175	CG5784-RA	FBgn0034282
9.39	0.665	1.289	1.644	1.12	9.6	0.00011	0	1	1	1	ID100003329618178	CG5580-RA	FBgn0010575
14.82	0.203	1.127	1.465	0.998	10	9e-05	0	1	1	0	ID1000040976181712	CR30425-RA	NA
7.39	0.733	2.167	2.387	2.106	22.6	0	0	1	1	1	ID1000039434181717	CG10603-RA	FBgn0032720
10.36	0.354	1.661	1.655	1.275	8.99	0.00017	0	1	1	0	ID1000032522181718	CG6603-RB	FBgn0026418
10.65	0.79	1.272	1.719	1.137	9.29	0.00014	0	1	1	1	ID1000032504181719	CG6575-RA	FBgn0015229
8.83	0.26	1.376	1.903	0.868	18.81	0	0	1	1	0	ID100003444818185	CG30149-RB	FBgn0250850
7.22	0.144	0.977	1.775	1.476	19.4	0	0	0	1	1	ID1000032576181812	CG6694-RA	FBgn0035900
9.13	0.95	1.102	1.125	0.987	9.14	0.00016	0	1	1	0	ID1000035960181815	CG32745-RB	FBgn0052745
7.32	1.734	2.45	2.555	2.49	13.77	1e-05	1	1	1	1	ID1000032186181817	CG9503-RA	FBgn0030598
9.48	1.232	2.641	3.269	2.098	29.11	0	1	1	1	1	ID10000312862814	CG2995-RA	FBgn0040372
8.1	-0.053	0.599	1.456	0.74	16.66	0	0	0	1	0	ID10000320302831	CG5247-RA	FBgn0011774
8.77	0.997	1.823	2.08	1.529	11.74	3e-05	0	1	1	1	ID10000451342833	CG3619-RB	FBgn0000463
6.99	1.386	3.026	3.847	2.906	45.56	0	1	1	1	1	ID10000409402834	CG6551-RA	FBgn0001079
8.02	0.33	1.15	1.769	1.132	19.43	0	0	1	1	1	ID100004163628312	CG7504-RA	FBgn0035842
10.02	0.864	1.313	1.704	1.036	18.62	0	0	1	1	1	ID100003474828317	CG14614-RA	FBgn0031186
9.72	0.895	1.582	1.906	1.347	30.97	0	0	1	1	1	ID10000335902844	CG1841-RA	FBgn0030330
8.76	0.779	1.686	1.903	1.472	14.11	1e-05	0	1	1	1	ID100004050228410	CG14816-RA	FBgn0023517
5.69	2.311	1.599	1.891	2.477	8.92	0.00018	1	1	1	1	ID10000397162857	CG4740-RA	FBgn0041579
6.23	-0.145	1.393	2.697	1.539	24.38	0	0	1	1	1	ID100003479628513	CG14711-RA	FBgn0037922
7.21	0.328	1.3	1.778	1.151	6.93	0.00087	0	1	1	0	ID10000351322862	CG17592-RB	FBgn0029711
8.06	0.04	1.334	1.872	1.038	35.62	0	0	1	1	1	ID10000374602868	CG10979-RA	FBgn0037379
8.98	0.616	0.902	1.045	0.869	8.62	0.00023	0	0	1	0	ID100004206828612	CG16903-RA	FBgn0040394
6.91	-0.525	0.861	1.606	0.846	34.98	0	0	0	1	0	ID100003510828613	CG17343-RA	FBgn0032751
8.77	0.615	1.349	1.521	1.181	27.59	0	0	1	1	1	ID100003978228614	CG4849-RA	FBgn0039566
7.49	0.076	1.079	1.742	0.714	11.27	4e-05	0	1	1	0	ID100003093228616	CG3231-RA	FBgn0086129
5.69	0.863	1.001	0.923	0.926	6.06	0.00185	0	1	0	0	ID100003438228717	CG11203-RA	FBgn0030249
9.85	0.839	1.571	1.891	1.378	15.78	0	0	1	1	1	ID10000443902883	CG4317-RA	FBgn0026060
7.1	1.222	0.922	0.636	1.043	17.6	0	1	0	0	1	ID100004477428810	CG7058-RA	FBgn0030961
8.02	1.255	1.727	1.92	1.73	14.89	0	1	1	1	1	ID100004012428818	CG3561-RA	FBgn0086130
7.02	0.377	1.518	2.233	1.41	26.54	0	0	1	1	1	ID10000340042892	CG11456-RA	FBgn0037031
7.87	0.443	1.868	2.523	1.598	34.65	0	0	1	1	1	ID10000420142895	CG14941-RA	FBgn0000588
9.07	0.495	0.83	1.06	0.855	10.91	5e-05	0	0	1	0	ID10000417022899	CG7626-RA	FBgn0040273
6.54	0.395	1.391	1.59	1.127	5.83	0.00228	0	1	1	0	ID100003246228913	CR31877-RA	FBgn0025881
10.5	1.172	1.136	1.087	0.938	10.61	6e-05	1	1	1	0	ID100003745428914	CG10944-RB	FBgn0004922
9.36	1.362	1.93	2.144	1.846	9.52	0.00012	1	1	1	1	ID100003512628915	CG1753-RB	FBgn0031148
10.57	0.852	1.158	1.313	0.999	25.05	0	0	1	1	0	ID100004086228919	CG6395-RA	FBgn0004179
10.19	0.616	1.154	1.009	0.912	8.28	3e-04	0	1	1	0	ID100004319028106	CG2163-RA	FBgn0005648
8.05	-0.108	0.754	1.067	0.578	27.16	0	0	0	1	0	ID1000031676281011	CG2899-RA	FBgn0015402
8.92	0.93	0.917	1.08	0.904	20.25	0	0	0	1	0	ID1000045158281013	CG3722-RA	FBgn0003391
7.38	1.264	2.425	3.22	2.208	22.48	0	1	1	1	1	ID1000031670281015	CG2534-RA	FBgn0259212
9.27	1.008	-0.184	-0.539	-0.009	16.97	0	1	0	0	0	ID100003553428113	CG13887-RB	FBgn0035165
6.5	0.65	1.168	1.639	1.007	11.18	4e-05	0	1	1	1	ID1000042446281110	CG32809-RB	FBgn0023531
5.71	0.668	1.14	1.474	0.93	4.12	0.01189	0	1	1	0	ID1000035156281114	CG17757-RA	FBgn0085430
7.95	0.52	1.141	1.366	1.145	18.35	0	0	1	1	1	ID1000045140281118	CG3645-RB	FBgn0031238
7.2	0.214	0.593	1.009	0.479	3.98	0.0138	0	0	1	0	ID100003208428120	CG5373-RA	FBgn0015277
7.4	1.939	0.906	0.344	1.433	33.52	0	1	0	0	1	ID100003357228122	CG18367-RA	FBgn0034460
7.9	0.095	3.801	6.269	3.601	72.63	0	0	1	1	1	ID100003285228125	CG5717-RA	FBgn0041709
8.46	0.512	1.058	1.626	0.911	25.97	0	0	1	1	0	ID1000044348281214	CG4215-RB	FBgn0015546
7.81	1.339	0.34	-0.193	0.306	32.27	0	1	0	0	0	ID1000030956281215	CG32386-RA	FBgn0259173
8.18	0.438	0.975	1.469	0.945	25.76	0	0	0	1	0	ID1000045092281216	CG33352-RA	FBgn0053558
8.34	2.361	0.711	-0.075	1.025	54.49	0	1	0	0	1	ID1000032060281218	CG5321-RA	FBgn0030575
9.11	0.68	1.001	1.008	0.75	17.74	0	0	1	1	0	ID100004401228130	CG8092-RB	FBgn0033998
7.61	0.214	1.265	1.738	1.041	15.99	0	0	1	1	1	ID100003974028131	CG4771-RA	FBgn0039018
8.57	1.014	1.697	1.874	1.497	17.96	0	1	1	1	1	ID100003402228133	CG12125-RA	FBgn0030037
7.17	0.962	0.784	1.087	1.27	11.85	3e-05	0	0	1	1	ID100003287628135	CG5765-RA	FBgn0034294
7.56	-0.011	1.035	1.659	1.057	25.62	0	0	1	1	1	ID100003938028139	CG14450-RA	FBgn0037184
8.85	2.09	0.697	0.476	1.003	31.42	0	1	0	0	0	ID1000031694281311	CG30437-RC	FBgn0259247
7.97	0.569	0.92	1.368	0.966	5.47	0.00316	0	0	1	0	ID1000033980281317	CG11006-RB	FBgn0027534
10.12	-0.34	1.026	1.324	0.535	57.46	0	0	1	1	0	ID1000042422281318	CG3226-RA	FBgn0029882
8.93	1.178	1.679	1.417	1.392	19.88	0	1	1	1	1	ID100004014228145	CG3594-RA	FBgn0035063
9.1	1.573	-0.347	-1.65	-0.799	110.2	0	1	0	-1	0	ID100004011828146	CG3541-RB	FBgn0020521
6.78	0.479	1.421	1.902	1.447	15.95	0	0	1	1	1	ID100004086828147	CG6407-RA	FBgn0010194
8.31	0.335	0.915	1.111	0.789	9.84	1e-04	0	0	1	0	ID100003782028149	CG11454-RA	FBgn0031224
7.71	0.681	1.929	2.539	1.491	26.8	0	0	1	1	1	ID100004131828150	CG5460-RB	FBgn0001169
8.98	0.623	0.98	1.322	0.951	18.9	0	0	0	1	0	ID100003709428153	CG17998-RA	FBgn0004834
8.22	1.04	-0.011	-0.571	-0.017	27.9	0	1	0	0	0	ID100004511628154	CG3466-RA	FBgn0011576
10.06	0.772	1.469	1.869	1.295	17.01	0	0	1	1	1	ID1000043580281512	CG2182-RA	FBgn0037360
6.89	1.176	2.435	3.237	2.52	37.05	0	1	1	1	1	ID1000032054281513	CG5310-RA	FBgn0030573
6.76	-0.742	0.625	1.379	0.706	45.62	0	0	0	1	0	ID1000041684281518	CG7593-RA	FBgn0039687
9.34	0.069	0.837	1.33	0.68	14.47	1e-05	0	0	1	0	ID1000036662281519	CG6538-RA	FBgn0010421
6.44	1.098	1.031	1.01	1.111	7.5	0.00055	1	1	1	1	ID100003323028160	CG32792-RB	FBgn0052792
7.36	1.331	-0.609	-0.413	-0.183	38.73	0	1	0	0	0	ID1000039014281613	CG15067-RA	FBgn0034331
6.71	0.281	0.759	1.111	1.022	5.19	0.00413	0	0	1	1	ID1000037028281614	CG17816-RA	FBgn0037525
8.38	0.738	2.542	3.509	2.207	42.74	0	0	1	1	1	ID1000037406281618	CG10667-RA	FBgn0022772
9.83	1.668	3.809	4.253	2.951	84.65	0	1	1	1	1	ID100003471828170	CG14545-RA	FBgn0040602
9.77	1.54	0.332	-0.68	-0.103	47.34	0	1	0	0	0	ID100003320628179	CG32145-RA	FBgn0259175
7.21	-0.086	1.258	1.898	0.979	44.04	0	0	1	1	0	ID1000032828281711	CG5674-RA	FBgn0032656
7.65	0.397	1.087	1.474	0.914	17.7	0	0	1	1	0	ID1000044006281810	CG8060-RA	FBgn0034113
9.61	1.243	1.911	2.087	1.734	39.35	0	1	1	1	1	ID1000031262281813	CG2945-RB	FBgn0000316
9.25	0.531	0.982	1.348	0.904	22.76	0	0	0	1	0	ID1000040166281816	CG3651-RA	FBgn0032974
9.4	0.762	2.342	3.117	1.874	30.33	0	0	1	1	1	ID1000032102281817	CG5403-RB	FBgn0004795
6.36	0.397	0.937	1.492	1.37	3.29	0.02914	0	0	1	1	ID100004443838018	CG32634-RA	FBgn0052634
7.71	0.771	1.109	1.158	1.223	4.5	0.00809	0	1	1	1	ID100003635038019	CG12379-RA	FBgn0030676
9.71	0.449	1.033	1.447	0.937	32.86	0	0	1	1	0	ID10000398063810	CG8049-RB	FBgn0003502
6.82	0.776	1.348	1.978	1.386	7.01	0.00082	0	1	1	1	ID10000394523811	CG10631-RA	FBgn0032817
8.08	0.996	1.749	2.218	1.704	17.42	0	0	1	1	1	ID10000429263815	CG4455-RA	FBgn0028506
8.35	1.127	-0.387	-1.386	-0.692	31.43	0	1	0	-1	0	ID100003758038112	CG18296-RA	FBgn0026729
8.51	0.588	1.095	1.232	0.941	12.1	2e-05	0	1	1	0	ID100003258238115	CG6703-RA	FBgn0013759
6.43	0.497	0.324	0.972	1.17	5.78	0.00238	0	0	0	1	ID100003830038117	CG13913-RA	FBgn0035190
11.11	0.635	2.257	2.393	2.04	39.41	0	0	1	1	1	ID10000337403824	CG7008-RA	FBgn0035121
7.57	0.059	0.961	1.205	0.875	13.07	1e-05	0	0	1	0	ID10000360203828	CG32856-RA	FBgn0052856
8.56	1.218	2.406	2.465	1.851	20.72	0	1	1	1	1	ID100003141238213	CG12499-RA	FBgn0038968
12.32	0.547	1.451	1.599	1.369	21.58	0	0	1	1	1	ID100003949438214	CG10701-RB	FBgn0011661
7.53	0.636	1.351	1.59	1.385	17.02	0	0	1	1	1	ID100003486838217	CG1362-RB	FBgn0013435
8.38	1.88	1.338	1.188	1.499	55.27	0	1	1	1	1	ID10000413483832	CG12008-RC	FBgn0004167
6.96	0.596	1.289	2.333	2.102	14.53	1e-05	0	1	1	1	ID10000341243838	CG10163-RA	FBgn0035697
9.04	0.815	1.002	1.12	0.963	4.45	0.00852	0	1	1	0	ID100004295038311	CG4521-RA	FBgn0030766
6.69	1.053	0.26	0.051	0.411	14.17	1e-05	1	0	0	0	ID100003484438317	CG13504-RA	FBgn0034699
9	0.979	1.524	1.796	1.315	7.6	5e-04	0	1	1	1	ID10000417743846	CG4909-RA	FBgn0040294
10.25	1.051	0.999	0.931	1.141	9.31	0.00014	1	0	0	1	ID100004059838410	CG3039-RA	FBgn0004646
8.03	2.411	1.335	0.647	1.533	39.73	0	1	1	0	1	ID100004211638417	CG11162-RA	FBgn0030509
5.55	-0.421	0.334	1.501	0.67	11.77	3e-05	0	0	1	0	ID100004326838419	CG8825-RA	FBgn0031506
8.96	0.278	1.584	2.433	1.311	29.93	0	0	1	1	1	ID10000402683850	CG8599-RA	FBgn0003598
9.62	1.046	2.721	3.215	2.162	22.2	0	1	1	1	1	ID10000448223855	CG13741-RA	FBgn0033374
10.05	0.262	1.365	1.388	1.045	17.05	0	0	1	1	1	ID10000387323859	CG5353-RA	FBgn0027081
9.66	-0.02	1.509	2.122	0.952	69.19	0	0	1	1	0	ID100003906238514	CG9252-RA	NA
8.27	0.671	1.091	1.43	1.074	8.32	0.00029	0	1	1	1	ID10000333563864	CG5978-RA	FBgn0035916
8.64	0.005	4.255	6.822	3.995	92.22	0	0	1	1	1	ID10000382763869	CG13804-RA	FBgn0035328
6.37	0.839	2.048	2.008	1.619	9.82	1e-04	0	1	1	1	ID100004101238611	CR32807-RA	FBgn0044508
7.55	-0.098	0.887	1.345	1.002	16.06	0	0	0	1	1	ID100004139038617	CG12077-RA	FBgn0035435
6.44	1.008	2.749	3.759	2.918	14.87	0	1	1	1	1	ID100004142038619	CG12135-RA	FBgn0040235
9.3	1.243	-0.777	-1.425	-0.523	121.91	0	1	0	-1	0	ID10000379103874	CG3961-RA	FBgn0036821
10.57	0.85	1.32	1.422	1.316	11.41	3e-05	0	1	1	1	ID100003872638710	CG5317-RA	FBgn0032404
7.85	0.175	1.741	2.158	1.18	27.92	0	0	1	1	1	ID100003104638718	CG5568-RA	FBgn0035641
8.66	0.916	1.336	1.526	1.317	9.13	0.00016	0	1	1	1	ID10000398303887	CG8092-RA	FBgn0033998
9.15	0.583	1.632	1.978	1.435	28.33	0	0	1	1	1	ID10000437003889	CG7413-RA	FBgn0015799
7.86	1.863	0.234	-0.516	0.291	98.65	0	1	0	0	0	ID100004487038810	CG13856-RA	FBgn0038959
6.03	1.049	0.902	0.939	1.209	5.35	0.00356	1	0	0	1	ID100003640438814	CG12715-RA	FBgn0030443
7.42	0.753	1.423	1.836	1.718	14.63	1e-05	0	1	1	1	ID100003834838815	CG14104-RA	FBgn0040786
5.73	0.095	0.844	1.549	0.634	6.48	0.00128	0	0	1	0	ID10000314063898	CG12488-RA	FBgn0033772
7.19	0.045	1.062	2.062	0.959	17.77	0	0	1	1	0	ID100003255838913	CG6667-RA	FBgn0000462
7.99	1.519	2.189	1.895	1.57	20.39	0	1	1	1	1	ID100004254838916	CG12744-RA	FBgn0033459
10.02	1.417	0.279	-0.643	-0.053	23.54	0	1	0	0	0	ID100003136438101	CG12388-RA	FBgn0043471
7.43	0.487	1.677	2.055	1.608	24.54	0	0	1	1	1	ID100004328638106	CG8862-RA	FBgn0033690
10.1	0.87	2.295	2.267	1.883	27.3	0	0	1	1	1	ID1000040190381012	CG8439-RA	FBgn0010621
7.49	1.728	0.175	0.403	1.002	44	0	1	0	0	1	ID1000044852381014	CG13796-RB	FBgn0031939
7.15	0.817	1.462	1.715	1.245	5.51	0.00305	0	1	1	1	ID1000031766381015	CG5099-RA	FBgn0011666
10.21	0.921	0.986	1.018	0.846	7.3	0.00064	0	0	1	0	ID1000035966381019	CG32758-RA	FBgn0052758
7.19	0.767	2.239	2.964	2.233	28.63	0	0	1	1	1	ID100004449238117	CG3271-RA	FBgn0033088
7.53	1.143	0.85	0.767	0.803	4.96	0.00515	1	0	0	0	ID100003789238119	CG3934-RA	FBgn0037783
8	1.123	1.376	1.451	1.222	8.48	0.00025	1	1	1	1	ID1000035252381114	CG16807-RA	FBgn0036621
8.52	0.097	0.865	1.284	0.624	18.24	0	0	0	1	0	ID100003218038120	CG9495-RA	FBgn0003334
9.66	1.404	2.224	2.041	1.844	45.87	0	1	1	1	1	ID100003527038121	CG1685-RA	FBgn0015527
5.76	0.912	1.306	1.723	1.527	4.46	0.00846	0	1	1	1	ID100003366838122	CG6578-RA	FBgn0004959
7.69	0.747	1.029	1.437	1.231	9.9	9e-05	0	1	1	1	ID1000045188381216	CG14182-RA	FBgn0036922
7.49	0.737	1.426	1.8	1.006	10.87	5e-05	0	1	1	0	ID1000031790381311	CG5149-RA	FBgn0031904
9.22	0.56	1.132	1.523	0.906	15.08	0	0	1	1	0	ID1000034076381317	CG10076-RA	FBgn0003475
6.47	1.197	1.067	0.774	0.947	5.67	0.00264	1	1	0	0	ID1000042518381318	CG12663-RA	FBgn0029961
7.38	2.061	3.179	3.396	2.825	19.38	0	1	1	1	1	ID100004367038140	CG7246-RA	FBgn0030081
7.42	0.553	1.38	1.958	1.186	18.72	0	0	1	1	1	ID100004021438146	CG8490-RA	FBgn0033715
8.08	1.344	0.936	0.715	1.005	12.79	1e-05	1	0	0	1	ID100003791638149	CG3977-RA	FBgn0062413
9.7	0.33	1.346	1.33	0.875	18.03	0	0	1	1	0	ID1000035246381410	CG16792-RA	FBgn0000426
8.37	1.467	3.416	3.981	2.707	39.75	0	1	1	1	1	ID1000041372381414	CG12052-RG	FBgn0005630
6.48	0.953	2.137	2.906	2.332	10.95	5e-05	0	1	1	1	ID1000037532381416	CG18166-RB	FBgn0029526
9.04	1.509	-2.042	-1.824	-0.724	38.67	0	1	-1	-1	0	ID1000032150381513	CG9434-RA	FBgn0037724
8.57	1.61	2.304	2.143	2.052	33.82	0	1	1	1	1	ID1000036758381519	CG6712-RA	FBgn0032408
10	1.008	0.965	0.35	0.726	6.24	0.00158	1	0	0	0	ID100003332638160	CG5767-RA	FBgn0034292
7.82	1.458	2.768	3.302	2.572	36.2	0	1	1	1	1	ID100004175038169	CG4332-RA	FBgn0030456
10.75	0.611	1.021	1.395	0.909	11.06	4e-05	0	1	1	0	ID1000034052381611	CG10033-RA	FBgn0000721
8.42	1.241	1.252	1.469	0.947	14.08	1e-05	1	1	1	0	ID1000039110381613	CG9339-RC	FBgn0032901
6.87	0.897	0.953	1.189	1.077	4.38	0.00912	0	0	1	1	ID1000037502381618	CG1806-RA	FBgn0030360
12.37	0.725	1.533	1.736	1.515	20.45	0	0	1	1	1	ID100003674038175	CG6253-RA	FBgn0017579
10.55	-0.146	0.637	1.036	0.518	17.17	0	0	0	1	0	ID100003330238179	CG5604-RA	FBgn0032208
8.28	3.583	1.48	-0.171	0.931	68.29	0	1	1	0	0	ID1000039446381717	CG10625-RC	FBgn0035612
5.96	0.159	1.42	3.039	2.373	13.43	1e-05	0	1	1	1	ID100003637438188	CG12517-RA	FBgn0032311
8.75	1.318	2.001	1.842	1.755	11.64	3e-05	1	1	1	1	ID1000044102381810	CG13185-RA	FBgn0033661
6.9	1.702	2.083	2.187	2.152	23.7	0	1	1	1	1	ID1000035972381815	CG32773-RA	FBgn0052773
8.73	-0.189	0.766	1.229	0.499	21.72	0	0	0	1	0	ID10000307700908	CG17078-RA	FBgn0086855
10.73	0.223	1.015	1.454	0.834	22.51	0	0	1	1	0	ID10000335300909	CG11081-RD	FBgn0025741
6.88	1.462	1.694	2.035	1.587	9.52	0.00012	1	1	1	1	ID100003615209017	CG7095-RA	FBgn0030962
5.81	1.122	1.05	1.198	1.172	10.11	8e-05	1	1	1	1	ID10000438560912	CG1695-RB	FBgn0031116
7.86	0.57	1.549	2.068	1.403	23.69	0	0	1	1	1	ID100003926609111	CG10309-RA	FBgn0038418
8.2	1.13	2.195	2.597	2.13	24.19	0	1	1	1	1	ID100003237809115	CG5916-RA	FBgn0038401
7.47	1.651	1.111	1.231	1.452	11.88	3e-05	1	1	1	1	ID10000419360926	CG31749-RA	FBgn0051749
8.39	1.036	1.074	0.933	1.126	14.75	0	1	1	0	1	ID100003120809213	CG16912-RA	FBgn0035064
6.81	1.09	2.681	2.916	2.312	11.96	2e-05	1	1	1	1	ID10000408320934	CG14048-RA	FBgn0040389
7.88	0.815	1.724	2.386	1.593	22.96	0	0	1	1	1	ID100003922409315	CG10061-RA	FBgn0011020
7.44	0.501	1.382	1.755	1.256	18.66	0	0	1	1	1	ID100004039409410	CG10215-RA	FBgn0028434
11.26	0.393	0.916	1.184	0.539	24.73	0	0	0	1	0	ID10000400640950	CG3845-RA	FBgn0010488
11.29	1.631	3.678	4.245	3.291	103.36	0	1	1	1	1	ID10000388640954	CG2207-RA	FBgn0022893
7.49	-0.136	1.008	1.475	0.858	41.61	0	0	1	1	0	ID10000396080957	CG6176-RA	FBgn0026431
7.65	1.496	0.084	-0.999	0.077	41.4	0	1	0	0	0	ID100003660209512	CG32499-RA	FBgn0052499
9.56	0.841	1.801	2.036	1.593	41.18	0	0	1	1	1	ID100003885809514	CG2199-RA	FBgn0035213
7.61	1.368	3.213	3.937	2.538	36.71	0	1	1	1	1	ID100004351409518	CG18740-RA	FBgn0002783
9.22	1.158	1.801	1.9	1.606	32.84	0	1	1	1	1	ID100003540209615	CG8571-RA	FBgn0016983
7.15	0.722	1.552	1.907	1.595	14.99	0	0	1	1	1	ID100003345809715	CG10927-RA	FBgn0034360
9.79	1.065	3.157	2.505	2.614	17.78	0	1	1	1	1	ID100003427409717	CG7923-RA	FBgn0029172
9.11	0.428	0.959	1.348	0.865	9.65	0.00011	0	0	1	0	ID100003084209718	CG17233-RC	FBgn0036958
10.79	0.744	1.123	1.468	0.987	16.49	0	0	1	1	0	ID10000362180980	CG7228-RA	FBgn0031969
8.4	1.239	1.706	1.3	1.466	15.85	0	1	1	1	1	ID10000327620981	CG8363-RC	FBgn0020389
7.32	0.853	2.066	2.45	1.934	11.47	3e-05	0	1	1	1	ID100004466609810	CG32536-RA	FBgn0052536
10.27	0.644	1.754	2.024	1.538	33.42	0	0	1	1	1	ID100003579209811	CG4924-RA	FBgn0029079
9.53	0.794	1.089	1.169	0.984	24.6	0	0	1	1	0	ID10000338660991	CG12217-RA	FBgn0003139
9.71	-0.11	3.989	5.257	2.523	47.07	0	0	1	1	1	ID10000312020998	CG16874-RA	FBgn0014076
8.56	0.665	1.056	1.512	1.193	7.86	0.00041	0	1	1	1	ID100003236009911	CG5874-RA	FBgn0038872
6.19	1.014	1.003	0.882	0.951	15.34	0	1	1	0	0	ID100003965609103	CG6269-RA	FBgn0024184
7.83	1.001	2.132	2.679	1.606	52.63	0	1	1	1	1	ID100003077609107	CG1708-RA	FBgn0000352
9.02	0.553	1.292	1.664	1.154	19.5	0	0	1	1	1	ID100003617609108	CG7143-RA	FBgn0037141
8.4	1.018	1.446	1.253	1.654	2.55	0.06746	1	1	0	1	ID100003542609113	CG9154-RA	FBgn0031777
8.2	4.554	1.278	-0.205	1.186	205.25	0	1	1	0	1	ID100003540809114	CG8756-RC	FBgn0036901
8.19	2.213	2.396	2.33	2.444	71.31	0	1	1	1	1	ID1000042338091110	CG15618-RA	FBgn0031077
12.92	1.415	1.496	2.041	1.518	18.52	0	1	1	1	1	ID1000035072091112	CG9057-RA	FBgn0030608
9.5	1.274	1.92	1.543	1.633	24.52	0	1	1	1	1	ID1000035048091114	CG8939-RA	FBgn0030720
11.7	0.36	1.069	0.875	0.896	12.86	1e-05	0	1	0	0	ID1000035786091115	CG4912-RB	FBgn0032198
8.87	1.038	-1.018	-1.979	-1.264	45.06	0	1	-1	-1	-1	ID1000045032091118	CG4370-RB	FBgn0039081
7.51	0.439	1.011	1.415	0.842	8.68	0.00022	0	1	1	0	ID100003506609121	CG9018-RA	FBgn0035318
7.29	0.721	1.782	2.18	1.718	17.6	0	0	1	1	1	ID100003581009126	CG4951-RA	FBgn0039563
10.89	1.573	3.288	4.143	2.734	58.48	0	1	1	1	1	ID100004113809129	CG15092-RA	FBgn0259682
10.59	0.347	1.183	1.162	1.026	36.54	0	0	1	1	1	ID100004390409130	CG1703-RA	FBgn0030321
9.24	0.33	1.288	1.566	1.12	31.75	0	0	1	1	1	ID100003391409133	CG12317-RA	FBgn0028425
8.86	-0.256	0.746	1.3	0.448	36.11	0	0	0	1	0	ID100003276809135	CG8374-RA	FBgn0016792
8.96	0.846	1.246	1.638	1.497	12.65	2e-05	0	1	1	1	ID100004198409138	CG3181-RA	FBgn0024920
8.6	1.094	-0.732	-1.519	-0.363	52.51	0	1	0	-1	0	ID1000031586091311	CG1121-RA	FBgn0015576
11.94	0.787	1.725	2.279	1.487	33	0	0	1	1	1	ID1000038882091315	CG2257-RA	FBgn0029996
9.92	0.735	1.523	1.487	1.295	4.45	0.00849	0	1	1	1	ID1000034226091319	CG7839-RA	FBgn0036124
9.35	0.418	0.81	1.138	0.599	17.82	0	0	0	1	0	ID100004001009146	CG3733-RA	FBgn0250786
9.61	0.918	0.767	1	0.931	9.66	0.00011	0	0	1	0	ID100003771209149	CG2675-RA	FBgn0024994
7.8	0.596	1.555	1.818	1.663	23.49	0	0	1	1	1	ID1000035042091410	CG8890-RA	FBgn0031661
10.07	0.547	1.192	1.296	0.964	18.79	0	0	1	1	0	ID1000034682091415	CG13387-RA	FBgn0020497
10.77	0.537	1.427	1.695	1.276	35.06	0	0	1	1	1	ID1000043832091417	CG16901-RB	FBgn0086897
8.21	0.237	1.242	1.215	1.062	7.39	6e-04	0	1	1	1	ID1000045002091419	CG4152-RA	FBgn0001986
8.19	1.92	2.657	3.039	2.361	30.57	0	1	1	1	1	ID100004275209157	CG31262-RA	FBgn0051262
10.33	0.413	0.856	1.169	0.73	17.1	0	0	0	1	0	ID1000037682091517	CG2530-RA	FBgn0010313
6.26	1.099	0.258	-0.576	-0.13	18.66	0	1	0	0	0	ID1000041576091518	CG13643-RA	FBgn0040601
7.53	0.817	1.483	1.85	1.392	19.1	0	0	1	1	1	ID1000033848091611	CG12176-RA	FBgn0030506
9.89	1.004	1.783	2.027	1.354	39.8	0	1	1	1	1	ID1000038906091613	CG2368-RB	FBgn0004399
7.41	1.237	1.246	1.348	1.432	10.4	7e-05	1	1	1	1	ID1000037298091618	CG7646-RA	FBgn0036926
7.72	-1.493	0.53	1.055	0.048	96.07	0	-1	0	1	0	ID1000040400091619	CG10225-RA	FBgn0039110
7.25	1.667	1.628	1.546	1.724	14.27	1e-05	1	1	1	1	ID100003161609173	CG12056-RA	FBgn0030099
9.3	0.855	1.308	1.657	1.194	21.5	0	0	1	1	1	ID1000038888091710	CG2272-RA	FBgn0030018
9.97	-0.48	1.742	2.643	1.066	74.53	0	0	1	1	1	ID1000032330091718	CG5814-RA	FBgn0015625
10.73	-1.125	0.636	1.09	0.037	59.05	0	-1	0	1	0	ID100004041809189	CG10254-RA	FBgn0027512
8.52	0.863	1.132	1.343	1.247	4.54	0.00781	0	1	1	1	ID1000032384091812	CG5924-RA	FBgn0032154
8.53	-0.384	1.123	1.787	1.005	57.99	0	0	1	1	1	ID10000434001907	CG11874-RA	FBgn0039634
8.27	1.007	1.059	0.997	0.926	10.2	7e-05	1	1	0	0	ID100003458619012	CG15738-RA	FBgn0030352
7.17	-0.037	1.483	2.333	1.394	39.47	0	0	1	1	1	ID100004066419014	CG11802-RA	FBgn0030346
8.33	2.218	0.993	0.716	0.981	51	0	1	0	0	0	ID100004452219018	CG6211-RA	FBgn0030627
8.72	0.18	0.985	1.13	0.605	18.04	0	0	0	1	0	ID10000395361911	CG10415-RA	FBgn0015828
7.14	-0.304	1.169	1.743	1.07	23.84	0	0	1	1	1	ID10000368961917	CG31450-RA	FBgn0051450
8.5	1.178	1.128	0.903	0.949	30.9	0	1	1	0	0	ID100003955419111	CG10463-RA	FBgn0032819
10.07	0.709	1.368	1.801	1.243	16.52	0	0	1	1	1	ID100003266619115	CG15319-RB	FBgn0015624
9.5	0.407	1.008	0.779	0.714	17.2	0	0	1	0	0	ID100003838419117	CG4062-RB	FBgn0027079
9.51	0.721	1.119	1.028	0.869	13.32	1e-05	0	1	1	0	ID10000338241924	CG2109-RA	FBgn0037330
7.03	0.093	2.404	3.334	1.819	67.78	0	0	1	1	1	ID10000361041928	CG13550-RA	FBgn0034853
5.83	0.611	0.969	1.132	1.017	5.57	0.0029	0	0	1	1	ID100003413019210	CG9176-RB	FBgn0029090
8.75	0.711	1.225	1.395	1.159	20.35	0	0	1	1	1	ID100003957819214	CG10520-RA	FBgn0003882
9.37	1.155	1.618	1.545	1.391	26.91	0	1	1	1	1	ID10000322101931	CG11513-RA	FBgn0041164
6.1	0.656	1.293	1.739	1.189	6.28	0.00153	0	1	1	1	ID10000453141933	CG9653-RA	FBgn0024250
9.4	0.315	0.921	1.078	0.898	18.54	0	0	0	1	0	ID10000318801943	CG6073-RA	FBgn0039417
8.78	0.971	0.931	1.089	0.906	19.22	0	0	0	1	0	ID10000418581946	CG32684-RB	FBgn0259170
8.56	0.425	1.167	1.576	1.128	19.62	0	0	1	1	1	ID10000395841948	CG10528-RB	FBgn0004811
8.67	0.413	0.794	1.107	0.675	15.73	0	0	0	1	0	ID100003108819414	CG3969-RB	FBgn0013955
6.78	0.633	0.945	1.258	1.107	9.43	0.00013	0	0	1	1	ID100004220019417	CG15747-RA	FBgn0030474
6.77	-0.557	1.292	2.515	1.217	35.99	0	0	1	1	1	ID10000315141952	CG31658-RA	FBgn0051658
7.65	-0.143	0.994	1.3	0.924	28.69	0	0	0	1	0	ID10000449061955	CG32075-RA	FBgn0052075
7.26	1.713	1.262	1.261	1.187	11.19	4e-05	1	1	1	1	ID100004299219517	CG15032-RA	FBgn0030626
8.44	-0.242	0.988	1.126	0.585	59.03	0	0	0	1	0	ID10000418401961	CG32300-RB	FBgn0015360
7.94	1.446	2.375	3.188	2.326	16.69	0	1	1	1	1	ID100003996219614	CG15457-RB	FBgn0031111
8.03	1.477	2.678	3.161	2.359	73.7	0	1	1	1	1	ID100003569019615	CG7326-RA	FBgn0030970
5.24	0.574	1.146	1.263	1.106	2.76	0.05255	0	1	1	0	ID100004150419619	CG2904-RB	FBgn0000542
8.29	2.76	1.099	0.11	0.841	5.17	0.00419	1	0	0	0	ID10000379941974	CG4181-RA	FBgn0010038
8.32	0.857	1.375	1.954	2.131	16.21	0	0	1	1	1	ID10000441621975	CG9081-RA	FBgn0030615
7.63	1.082	0.658	0.793	0.888	8.76	0.00021	1	0	0	0	ID100003876219711	CG33466-RA	FBgn0034004
5.78	-0.361	0.705	1.46	0.787	20.11	0	0	0	1	0	ID100004373019719	CG8607-RA	FBgn0035760
10.47	0.183	1.705	2.018	1.443	81.27	0	0	1	1	1	ID10000380481982	CG5499-RA	FBgn0001197
8.97	1.151	2.292	2.627	1.84	32.33	0	1	1	1	1	ID10000422661985	CG1615-RB	FBgn0017561
8.24	1.538	0.882	0.794	0.996	12.35	2e-05	1	0	0	0	ID100003566619813	CG7283-RB	FBgn0036213
7.54	1.43	2.829	3.504	2.63	7.56	0.00052	1	1	1	1	ID100004030419818	CG9802-RB	FBgn0015615
6.61	1.171	0.821	0.588	0.793	16.22	0	1	0	0	0	ID10000341841992	CG9521-RA	FBgn0030588
7.29	1.849	1.524	1.637	1.74	18.44	0	1	1	1	1	ID10000329781996	CG14410-RA	FBgn0030583
8.03	0.823	1.212	1.704	1.201	7.33	7e-04	0	1	1	1	ID100003681819910	CG31292-RA	FBgn0051292
7.15	2.898	1.816	2.32	2.377	79.9	0	1	1	1	1	ID100003264819911	CG15221-RA	FBgn0030331
7.76	0.239	0.954	1.304	0.746	13.85	1e-05	0	0	1	0	ID100003763419914	CG3034-RA	FBgn0040339
11.92	0.543	1.895	2.044	1.547	15.51	0	0	1	1	1	ID100004449819917	CG5525-RA	FBgn0032444
8.52	0.375	0.941	1.079	0.715	15.37	0	0	0	1	0	ID100003728019105	CG6437-RA	FBgn0067102
7.82	0.655	1.847	2.583	1.856	41.31	0	0	1	1	1	ID100004337019106	CG11798-RB	FBgn0015371
8.82	0.758	1.302	1.189	0.653	13.85	1e-05	0	1	1	0	ID1000044936191014	CG32135-RA	FBgn0052135
7.26	1.061	2.175	2.697	1.871	18.58	0	1	1	1	1	ID1000031850191015	CG6023-RA	FBgn0030912
8.38	1.024	0.946	0.666	0.72	3.13	0.03487	1	0	0	0	ID100003569619114	CG7334-RB	FBgn0036191
9.14	1.667	1.879	2.096	1.809	6.33	0.00146	1	1	1	1	ID1000035336191114	CG4029-RA	FBgn0015396
8.85	0.094	0.824	1.264	0.765	15.36	0	0	0	1	0	ID1000037256191117	CG6323-RB	FBgn0039465
9.51	0.472	1.736	2.347	1.395	50.11	0	0	1	1	1	ID100003375219122	CG1962-RA	FBgn0032876
9.07	0.642	4.755	6.158	2.97	172.9	0	0	1	1	1	ID100003992019131	CG15351-RA	FBgn0014466
8.04	1.488	2.293	2.5	1.621	11.32	4e-05	1	1	1	1	ID1000039170191315	CG33224-RA	FBgn0053224
7.38	1.545	2.079	2.395	2.076	15.41	0	1	1	1	1	ID1000034160191317	CG9354-RB	FBgn0037686
6.48	0.15	1.553	2.204	1.258	22.5	0	0	1	1	1	ID1000034514191319	CG15411-RA	FBgn0085423
8.03	1.181	1.034	1.727	1.716	13.51	1e-05	1	1	1	1	ID1000040736191413	CG12177-RA	FBgn0030510
7.66	1.267	0.354	-0.315	0.62	60.55	0	1	0	0	0	ID1000034970191415	CG13188-RB	FBgn0033668
7.97	0.306	1.103	1.563	1.038	42.14	0	0	1	1	1	ID100003727419153	CG6410-RA	FBgn0034265
8	1.517	0.354	-0.181	0.416	35.92	0	1	0	0	0	ID1000038018191510	CG4829-RB	FBgn0030796
8.01	1.26	1.9	2.204	1.662	28.94	0	1	1	1	1	ID1000037970191517	CG3848-RD	FBgn0023518
7.84	1.512	-0.033	-0.27	0.074	12.37	2e-05	1	0	0	0	ID100003341019160	CG14196-RA	FBgn0031002
7.54	1.232	0.457	0.471	0.67	8.82	2e-04	1	0	0	0	ID100004413819165	CG9032-RB	FBgn0014391
8.06	0.685	1.283	1.714	1.292	9.16	0.00015	0	1	1	1	ID1000031898191615	CG6121-RA	FBgn0026080
8.23	0.222	1.022	1.54	0.865	11.59	3e-05	0	1	1	0	ID100003190419173	CG6134-RA	FBgn0003495
10.39	0.434	0.787	1.05	0.704	17.03	0	0	0	1	0	ID100003651219174	CG17493-RA	FBgn0040010
7.5	0.798	1.056	0.695	0.915	5.44	0.00327	0	1	0	0	ID100003837819176	CG4053-RA	FBgn0038482
10.25	1.497	0.607	-0.239	0.316	39.65	0	1	0	0	0	ID1000039176191710	CG3322-RA	FBgn0002528
7.27	1.165	1.351	1.788	1.568	17.34	0	1	1	1	1	ID1000032600191719	CG1500-RA	FBgn0001083
10.01	0.838	1.464	1.49	1.332	13.64	1e-05	0	1	1	1	ID100004265019186	CG11471-RA	FBgn0027086
7.9	0.282	0.943	1.317	0.967	17.54	0	0	0	1	0	ID100004070619189	CG12052-RX	FBgn0005630
12.31	1.379	1.456	2.206	3.356	2.13	0.11014	0	0	0	1	ID1000031442191813	CG31509-RA	FBgn0028396
10.38	0.522	1.273	1.558	1.036	26.56	0	0	1	1	1	ID1000040346191816	CG9901-RA	FBgn0011742
8.85	0.691	1.097	1.379	0.968	11.61	3e-05	0	1	1	0	ID1000032282191817	CG11696-RA	FBgn0030314
7.57	1.011	0.109	-0.514	0.254	21.54	0	1	0	0	0	ID10000427102903	CG31189-RA	FBgn0051189
8.67	0.598	1.494	1.96	1.382	6.1	0.00178	0	1	1	0	ID10000431242907	CG9506-RA	FBgn0043854
9.41	0.506	0.915	1.402	0.943	8.61	0.00023	0	0	1	0	ID10000335422909	CG11100-RB	FBgn0037207
7.73	1.913	0.777	0.25	0.931	70.88	0	1	0	0	0	ID100003431029012	CG7990-RB	FBgn0030997
8.6	-0.001	0.811	1.066	0.663	30.35	0	0	0	1	0	ID100003201229013	CG33145-RB	FBgn0053145
11.77	1.773	2.616	2.62	2.367	25.74	0	1	1	1	1	ID100004038829014	CG10206-RA	FBgn0026196
9.72	1.076	-2.12	-2.379	-1.174	34.58	0	1	-1	-1	0	ID10000396142910	CG6186-RA	FBgn0022355
7.73	1.023	0.18	-0.412	0.324	12.42	2e-05	1	0	0	0	ID10000392602911	CG10278-RA	FBgn0038391
7.89	0.492	1.709	2.294	1.529	32.8	0	0	1	1	1	ID10000438682912	CG16975-RA	FBgn0032475
9.77	1.061	1.149	1.334	0.99	12.46	2e-05	1	1	1	0	ID10000366202917	CG32542-RA	FBgn0085430
8.06	2.289	0.945	0.297	0.967	43.29	0	1	0	0	0	ID10000446842918	CG32611-RB	FBgn0085375
11.21	0.264	0.895	1.238	0.579	25.2	0	0	0	1	0	ID100003239029115	CG5935-RB	FBgn0026533
8.42	1.158	-1.265	-2.25	-1.36	56.72	0	1	-1	-1	-1	ID10000327082921	CG8249-RA	FBgn0034045
6.46	0.018	1.352	1.935	1.257	16.59	0	0	1	1	1	ID10000335482924	CG11122-RA	FBgn0030266
10.81	1.03	0.999	0.885	0.931	13.72	1e-05	1	0	0	0	ID10000453802929	CG4590-RA	FBgn0027108
9.65	-0.438	0.605	1.168	0.387	50.48	0	0	0	1	0	ID100003385429210	CG12190-RA	FBgn0034763
10.21	1.196	2.528	3.117	2.044	43.14	0	1	1	1	1	ID100003467629217	CG13366-RA	FBgn0025633
7.48	-0.01	2.143	2.778	1.692	36.21	0	0	1	1	1	ID100003467029218	CG13344-RA	FBgn0033884
7.46	1.176	0.348	0.149	0.642	24.05	0	1	0	0	0	ID10000339322938	CG12348-RD	FBgn0003380
8.52	0.961	1.591	1.56	1.442	20.77	0	0	1	1	1	ID10000450682939	CG4593-RA	FBgn0029929
8.26	1.337	-0.205	-0.922	-0.039	30.15	0	1	0	0	0	ID100003309229316	CG12840-RA	FBgn0033134
7.87	0.743	0.986	0.974	1.018	3.75	0.01773	0	0	0	1	ID10000393082948	CG10582-RA	FBgn0028402
9.15	1.392	1.128	0.429	1.01	23.16	0	1	1	0	1	ID100004040629410	CG10236-RA	FBgn0002526
9.53	0.827	1.184	0.893	0.934	6.02	0.00191	0	1	0	0	ID100003884629412	CG2173-RA	FBgn0021995
7.18	0.241	0.978	1.559	1.39	5.8	0.00233	0	0	1	1	ID100004233229415	CG15601-RA	FBgn0030673
8.06	2.221	1.86	1.331	1.405	38.1	0	1	1	1	1	ID10000400762950	CG3871-RA	FBgn0027364
8.57	0.045	0.734	1.12	0.553	35.71	0	0	0	1	0	ID10000312382952	CG1716-RA	FBgn0030486
8.82	0.113	0.683	1.038	0.537	15.31	0	0	0	1	0	ID10000388762954	CG2247-RA	FBgn0030320
7.54	1.556	1.353	1.585	1.614	11.65	3e-05	1	1	1	1	ID100003661429512	CG32529-RA	FBgn0052529
7.48	1.474	0.601	0.003	0.802	28.13	0	1	0	0	0	ID100003776629516	CG2872-RB	FBgn0028961
6.64	1.094	0.009	0.501	0.756	10.58	6e-05	1	0	0	0	ID100004271629517	CG31199-RA	FBgn0051199
7.87	1.153	1.119	0.769	1.376	10.93	5e-05	1	1	0	1	ID100004422829519	CG17597-RA	FBgn0032715
9.78	0.922	1.412	1.655	1.165	19.97	0	0	1	1	1	ID10000423082960	CG1554-RA	FBgn0003277
8.76	1.427	-0.816	-1.749	-0.765	124.55	0	1	0	-1	0	ID10000373642968	CG7781-RA	FBgn0032021
6.38	0.381	0.388	1.036	0.893	4.28	0.01019	0	0	1	0	ID100003968629614	CG6340-RD	FBgn0030648
9.72	0.219	0.563	1.005	0.622	5.08	0.00457	0	0	1	0	ID100003083629616	CG17218-RA	FBgn0032421
6.33	-0.342	0.465	1.117	0.357	8.82	2e-04	0	0	1	0	ID100004122829619	CG15267-RA	FBgn0028862
8.48	-0.533	1	1.698	0.561	81.33	0	0	1	1	0	ID10000377182974	CG2684-RA	FBgn0002542
10.92	0.694	1.623	1.864	1.392	29.05	0	0	1	1	1	ID100003347029715	CG10954-RA	FBgn0032859
9.5	0.566	1.326	1.537	1.258	34.66	0	0	1	1	1	ID100003428629717	CG7943-RA	FBgn0039741
5.92	0.787	1.699	2.163	1.531	5.4	0.00339	0	1	1	0	ID100003085429718	CG1725-RC	FBgn0001624
7.88	1.014	-0.023	-0.056	0.338	43.98	0	1	0	0	0	ID10000377722982	CG2909-RA	FBgn0030189
10.18	1.22	-1.448	-2.861	-1.827	63.02	0	1	-1	-1	-1	ID10000442942983	CG17752-RA	FBgn0038718
11.51	0.061	1.291	2.136	1.171	26.71	0	0	1	1	1	ID100003580429811	CG4944-RA	FBgn0026084
10.9	-1.18	0.911	1.639	0.209	97.67	0	-1	0	1	0	ID10000339082992	CG12306-RA	FBgn0003124
8.67	0.326	1.15	1.482	1.017	13.43	1e-05	0	1	1	1	ID100003237229911	CG5899-RA	FBgn0032157
7.49	0.081	0.755	1.117	0.618	5.59	0.00284	0	0	1	0	ID100003117229101	CG1609-RA	FBgn0019990
11.04	1.936	1.652	0.264	0.997	43.71	0	1	1	0	0	ID100004274029102	CG31233-RA	FBgn0051233
7.82	1.15	-0.333	-0.948	-0.17	32.51	0	1	0	0	0	ID100004079029104	CG13977-RA	FBgn0039519
9.87	1.063	2.441	3.043	1.919	67.41	0	1	1	1	1	ID1000039998291012	CG3707-RA	FBgn0004655
7.38	0.498	1.827	2.43	1.846	17.46	0	0	1	1	1	ID1000037382291017	CG7818-RA	FBgn0032016
8.06	0.684	1.451	1.765	1.278	17.86	0	0	1	1	1	ID1000045452291018	CG4699-RB	FBgn0038364
6.58	1.312	0.799	0.348	0.594	16.15	0	1	0	0	0	ID100004430029117	CG17761-RA	FBgn0040914
8.02	0.397	0.992	1.228	0.977	14.93	0	0	0	1	0	ID1000042350291110	CG15645-RA	FBgn0030657
8.15	1.254	1.262	1.609	1.372	23.12	0	1	1	1	1	ID1000045398291111	CG4615-RA	FBgn0029935
7.64	0.986	1.91	2.162	1.855	14.14	1e-05	0	1	1	1	ID1000035798291115	CG4933-RA	FBgn0036615
6.59	0.144	1.099	1.925	1.175	15.01	0	0	1	1	1	ID1000045044291118	CG4444-RA	FBgn0003175
9.52	1.001	2.265	2.74	1.918	75.33	0	1	1	1	1	ID100003507829121	CG9096-RC	FBgn0010315
8.43	1.81	1.177	0.974	1.257	44.07	0	1	1	0	1	ID100003347629122	CG10964-RA	FBgn0030026
7.93	1.21	1.539	1.513	1.413	13.41	1e-05	1	1	1	1	ID100003275629125	CG8344-RA	FBgn0004463
7.29	0.059	2.207	2.884	2.045	60.64	0	0	1	1	1	ID1000044606291211	CG32202-RA	FBgn0052202
7.38	0.695	1.137	1.605	1.314	13.28	1e-05	0	1	1	1	ID1000044252291214	CG17657-RA	FBgn0086698
8.89	0.492	1.486	1.838	1.248	43.04	0	0	1	1	1	ID1000030860291215	CG17270-RA	FBgn0038828
10.55	1.783	-0.519	-1.493	-0.862	89.23	0	1	0	-1	0	ID1000044996291216	CG4123-RA	FBgn0026061
8.02	-0.772	0.644	1.183	0.41	43.97	0	0	0	1	0	ID1000036950291219	CG8273-RA	FBgn0037716
9.93	0.643	0.998	1.127	0.943	16	0	0	0	1	0	ID100004391629130	CG17060-RA	FBgn0015789
10.39	0.927	1.6	1.84	1.3	32.7	0	0	1	1	1	ID1000045422291310	CG4654-RA	FBgn0011763
9.27	0.579	2.374	2.811	1.678	31.06	0	0	1	1	1	ID1000031598291311	CG11411-RA	FBgn0004650
9.48	0.701	1.647	1.883	1.486	32.77	0	0	1	1	1	ID1000043100291316	CG8877-RA	FBgn0033688
7.81	0.008	0.848	1.32	0.708	30.79	0	0	0	1	0	ID100004002229146	CG3753-RA	FBgn0031655
8.5	0.563	1.549	1.988	1.376	44.97	0	0	1	1	1	ID1000043460291412	CG18247-RA	FBgn0015295
6.94	0.628	1.665	2.442	1.811	22.54	0	0	1	1	1	ID1000037340291416	CG7741-RA	FBgn0033615
6.22	1.645	0.602	0.301	0.662	18.06	0	1	0	0	0	ID100003699829153	CG8510-RA	FBgn0033729
7.92	1.384	2.514	2.881	2.347	21.4	0	1	1	1	1	ID100004502029154	CG4281-RA	FBgn0025626
8.31	0.127	0.929	1.299	0.734	48.98	0	0	0	1	0	ID100004005229155	CG3820-RA	FBgn0010660
8.07	1.073	0	-0.523	0.022	40.51	0	1	0	0	0	ID100004276429157	CG31284-RC	FBgn0051284
9.67	1.734	0.08	-0.75	-0.005	70.47	0	1	0	0	0	ID100003234829159	CG5853-RA	FBgn0032167
9.43	1.108	1.155	0.951	0.898	12.5	2e-05	1	1	0	0	ID1000043484291512	CG18525-RA	FBgn0028984
10.3	1.614	1.5	1.486	1.27	37.08	0	1	1	1	1	ID1000031958291513	CG33070-RB	FBgn0029933
7.34	0.934	0.934	1.321	1.041	8.68	0.00022	0	0	1	1	ID100003313429160	CG12924-RA	FBgn0033450
7.98	0.221	1.074	1.48	0.891	28.45	0	0	1	1	0	ID100004386229165	CG16969-RA	FBgn0032390
7.86	0.67	0.89	1.101	0.872	10.33	7e-05	0	0	1	0	ID100004465429167	CG32491-RY	FBgn0002781
6.97	1.215	0.81	0.65	0.964	15.96	0	1	0	0	0	ID100004155829169	CG13362-RA	FBgn0029531
6.96	0.65	1.642	2.271	1.607	21.66	0	0	1	1	1	ID100003162829173	CG12254-RA	FBgn0038760
7.11	0.008	1.677	2.559	1.484	26.3	0	0	1	1	1	ID100003654829175	CG32417-RA	FBgn0040298
11.84	0.819	1.078	1.169	0.864	13.78	1e-05	0	1	1	0	ID100003810229176	CG14648-RA	FBgn0037245
6.76	0.246	0.803	1.322	1.219	7.73	0.00046	0	0	1	1	ID100003311629178	CG12880-RA	FBgn0046258
9.59	0.327	0.716	1.011	0.614	6.09	0.0018	0	0	1	0	ID1000035852291715	CG5026-RA	FBgn0035945
8.81	0.042	0.748	1.154	0.546	4.78	0.00613	0	0	1	0	ID1000032324291719	CG5807-RA	FBgn0027539
7.03	2.141	1.369	1.594	1.802	36.67	0	1	1	1	1	ID100003812629181	CG14787-RA	FBgn0027793
11.91	1.492	2.47	2.589	2.089	61.79	0	1	1	1	1	ID100003426829185	CG7917-RA	FBgn0016685
9.23	0.096	0.665	1.147	0.555	17.01	0	0	0	1	0	ID100003618229188	CG7154-RA	FBgn0031947
7.34	1.422	1.441	1.402	1.492	11.89	2e-05	1	1	1	1	ID1000032396291812	CG5941-RA	FBgn0029833
7.49	1.134	2.03	2.352	2.023	35.27	0	1	1	1	1	ID1000040070291816	CG3857-RA	FBgn0023520
9.6	0.926	1.741	1.734	1.453	13.06	1e-05	0	1	1	1	ID10000322283904	CG11563-RA	FBgn0039868
9.67	0.723	2.009	2.407	1.671	57.11	0	0	1	1	1	ID10000434123907	CG11897-RB	FBgn0039644
7.06	1.099	1.643	1.898	1.706	22.08	0	1	1	1	1	ID100004453439018	CG6414-RA	FBgn0029690
7.62	0.329	0.995	1.384	0.899	22.63	0	0	0	1	0	ID10000395483911	CG10443-RA	FBgn0000464
9.07	1.023	1.667	1.931	1.682	20.69	0	1	1	1	1	ID10000430223915	CG1575-RA	FBgn0029999
10.55	1.392	-2.559	-3.436	-2.582	76.31	0	1	-1	-1	-1	ID100003573239110	CG7390-RA	FBgn0038257
7.65	-0.872	1.432	2.503	0.964	185.03	0	0	1	1	0	ID10000361163928	CG13914-RA	FBgn0035209
6.33	-0.144	0.45	1.079	0.789	4.93	0.0053	0	0	1	0	ID100003414239210	CG9262-RA	FBgn0005564
7.05	0.119	0.838	1.382	0.903	16.21	0	0	0	1	0	ID100003495839218	CG13151-RA	FBgn0033750
8.96	1.002	1.004	-0.029	0.497	9.78	1e-04	1	1	0	0	ID10000438203930	CG8785-RA	FBgn0033760
9.4	0.309	0.95	1.385	0.804	25.47	0	0	0	1	0	ID10000414443932	CG2087-RA	FBgn0037327
7.37	0.757	1.367	1.896	1.368	23.52	0	0	1	1	1	ID10000411323934	CG31107-RA	FBgn0259178
7.29	-0.006	1.001	1.409	0.497	46.6	0	0	1	1	0	ID10000387563936	CG33455-RA	FBgn0085444
6.33	0.975	1.099	1.073	0.922	3.62	0.02038	0	1	1	0	ID10000318923943	CG6106-RA	FBgn0030914
5.95	0.36	1.068	1.475	1.034	6.96	0.00085	0	1	1	1	ID10000337823944	CG2033-RD	FBgn0010198
8.33	1.28	-0.665	-2.251	-1.309	107.51	0	1	0	-1	-1	ID10000384383947	CG4115-RA	FBgn0038017
8.39	0.829	1.236	1.534	1.1	27.59	0	0	1	1	1	ID100003913439412	CG33175-RA	FBgn0085443
9.23	-0.012	0.545	1.037	0.579	15.29	0	0	0	1	0	ID10000388283959	CG3437-RA	FBgn0035998
10.02	1.072	-0.51	-1.166	-0.421	48.26	0	1	0	-1	0	ID100004300439517	CG15422-RA	FBgn0031579
7.94	1.28	0.293	-0.298	0.392	47.64	0	1	0	0	0	ID10000334523964	CG14298-RA	FBgn0038654
7.77	0.221	1.482	2.332	1.361	57.63	0	0	1	1	1	ID10000376523968	CG3041-RA	FBgn0015270
6.36	1.236	0.179	0.15	0.545	21.35	0	1	0	0	0	ID10000383723969	CG40485-RA	FBgn0069973
9.37	0.667	1.566	1.978	1.438	36.94	0	0	1	1	1	ID100004226039612	CG1594-RA	FBgn0004864
8.77	1.173	0.048	-0.71	-0.017	16.95	0	1	0	0	0	ID100004151639619	CG2977-RA	FBgn0027106
7.56	1.801	0.169	-0.072	0.389	113.66	0	1	0	0	0	ID10000380063974	CG4446-RA	NA
5.59	-0.12	0.949	2.057	1.083	17.55	0	0	0	1	0	ID10000372623976	CG6340-RB	FBgn0030648
9.07	0.798	1.65	1.677	0.824	20.18	0	0	1	1	0	ID100003877439711	CG33479-RA	FBgn0085393
10.16	0.76	0.824	1.196	0.917	4.23	0.01068	0	0	1	0	ID100003114239718	CG40494-RA	FBgn0025836
11.43	1.513	1.117	0.321	0.581	12.98	1e-05	1	1	0	0	ID100004374239719	CG8628-RA	FBgn0250836
7.22	1.168	-0.46	-0.483	-0.167	37.57	0	1	0	0	0	ID10000399263987	CG15369-RA	FBgn0030105
7.87	-0.1	1.3	1.872	1.263	12.73	2e-05	0	1	1	1	ID100003609239811	CG13350-RA	FBgn0033890
8.92	3.737	3.692	2.852	2.741	31.34	0	1	1	1	1	ID100003567839813	CG7300-RA	FBgn0032286
7.69	1.449	1.494	1.471	1.618	24.46	0	1	1	1	1	ID100004031639818	CG9839-RA	FBgn0037633
10.87	-1.021	1.07	1.967	0.271	55.6	0	-1	1	1	0	ID10000315023998	CG31641-RB	FBgn0051641
7.28	1.52	0.45	0.467	1.087	15.6	0	1	0	0	0	ID100003683039910	CG31314-RA	FBgn0051314
7.45	1.63	1.897	2.125	1.75	7.84	0.00042	1	1	1	1	ID100003764639914	CG30403-RA	FBgn0050403
7.42	-0.333	0.831	1.782	0.628	47.44	0	0	0	1	0	ID100004264439916	CG11451-RA	FBgn0037025
7.82	0.542	1.247	1.496	1.043	8.61	0.00023	0	1	1	1	ID100004302839102	CG15820-RA	FBgn0035312
8.59	1.032	-0.678	-1.697	-0.902	66.91	0	1	0	-1	0	ID100003995639103	CG15444-RA	FBgn0011603
12.1	0.279	1.505	1.601	1.244	26.94	0	0	1	1	1	ID100003729239105	CG6476-RB	FBgn0003600
8.03	1.331	2.318	2.358	2.253	9.31	0.00014	1	1	1	1	ID100004338239106	CG11837-RA	FBgn0039627
6.21	0.436	1.747	2.668	1.829	21.62	0	0	1	1	1	ID100003107639107	CG3895-RA	FBgn0004860
9.1	-0.045	0.543	1.001	0.481	11.42	3e-05	0	0	1	0	ID1000036062391019	CG12399-RA	FBgn0011648
8.16	1.914	0.963	-0.186	1.005	46.42	0	1	0	0	1	ID100003572639113	CG7381-RB	FBgn0038098
8.57	0.187	0.742	1.001	0.602	21.64	0	0	0	1	0	ID100003570839114	CG7351-RA	FBgn0036184
11.05	0.378	1.286	1.179	1.041	17.37	0	0	1	1	1	ID100003721439118	CG6050-RA	FBgn0024556
8.25	0.153	0.719	1.028	0.456	20.06	0	0	0	1	0	ID100003798839119	CG4032-RA	FBgn0000017
6.91	0.616	2.068	2.822	2	43.57	0	0	1	1	1	ID1000042638391110	CG11436-RA	FBgn0029713
9.07	0.892	1.369	1.838	1.175	15.79	0	0	1	1	1	ID1000035372391112	CG4040-RA	FBgn0030076
8.69	1.219	1.702	1.579	1.567	12.73	2e-05	1	1	1	1	ID1000035348391114	CG4033-RA	FBgn0003278
9.58	1.196	0.747	-0.186	0.609	13.29	1e-05	1	0	0	0	ID1000039518391116	CG10374-RA	FBgn0039114
7.96	0.524	1.229	1.574	1.133	26.15	0	0	1	1	1	ID1000037268391117	CG6363-RA	FBgn0027378
8.65	0.295	1.158	1.569	1.01	17.8	0	0	1	1	1	ID1000045332391118	CG9684-RA	FBgn0037583
10.8	0.873	2.155	2.109	1.834	12.69	2e-05	0	1	1	1	ID100003536639121	CG4038-RA	FBgn0011824
11.88	3.55	5.941	6.468	5.121	32.22	0	1	1	1	1	ID100003611039126	CG1372-RA	FBgn0004649
9.16	0.321	1.002	1.072	0.735	25.14	0	0	1	1	0	ID100004143839129	CG2025-RA	FBgn0030344
7.95	1.347	1.958	2.151	1.981	11.94	2e-05	1	1	1	1	ID1000031148391215	CG4078-RA	FBgn0029798
7.97	0.622	1.383	1.588	1.278	23.49	0	0	1	1	1	ID1000037238391219	CG6197-RA	FBgn0033859
6.96	0.615	0.998	1.133	0.87	10.76	5e-05	0	0	1	0	ID100003421439133	CG9650-RA	FBgn0029939
7.54	0.27	2.186	4.491	3.149	66.49	0	0	1	1	1	ID100004182239134	CG31926-RA	FBgn0051926
7.18	1.583	1.298	1.393	1.574	20.47	0	1	1	1	1	ID100004228439138	CG1641-RA	FBgn0003411
7.63	1.36	-0.559	-1.104	-0.416	61.72	0	1	0	-1	0	ID1000034550391313	CG15546-RA	FBgn0039807
8.89	0.328	0.95	1.297	0.892	21.95	0	0	0	1	0	ID1000043388391316	CG11851-RA	FBgn0039293
7.38	1.237	0.83	0.701	0.713	7.27	0.00066	1	0	0	0	ID100004376639140	CG8676-RB	FBgn0010229
11.15	1.033	0.826	1.222	0.977	4.05	0.01286	1	0	1	0	ID100004031039146	CG9821-RA	FBgn0037636
7.99	1.12	2.65	4.011	2.513	38.05	0	1	1	1	1	ID100003801239149	CG4570-RA	FBgn0037844
7.77	0.47	1.359	1.777	1.198	36.72	0	0	1	1	1	ID1000040748391413	CG12252-RA	FBgn0035026
9.73	0.177	1.507	2.204	1.234	59.83	0	0	1	1	1	ID100004530839154	CG9638-RA	FBgn0037555
7.4	1.972	2.555	2.959	2.33	37.26	0	1	1	1	1	ID100003342839158	CG14231-RA	FBgn0031060
9.91	1.304	0.571	-0.509	0.129	33.31	0	1	0	0	0	ID1000043436391515	CG11961-RA	FBgn0034436
8.24	0.854	0.931	1.142	0.914	10.07	8e-05	0	0	1	0	ID1000041876391518	CG33332-RA	FBgn0067629
6.04	0.009	1.292	2.429	1.526	15.26	0	0	1	1	1	ID100004527839166	CG9586-RB	FBgn0032101
10.44	0.686	1.262	1.303	1.121	10.49	6e-05	0	1	1	1	ID1000034148391611	CG9285-RC	FBgn0000454
7.68	0.44	0.883	1.083	0.89	10.92	5e-05	0	0	1	0	ID1000037220391614	CG6095-RB	FBgn0086476
10.58	0.81	1.343	1.606	1.173	21.96	0	0	1	1	1	ID1000031910391615	CG6143-RA	FBgn0004401
7.41	0.518	1.438	1.896	1.631	10.81	5e-05	0	1	1	1	ID100003191639173	CG6151-RB	FBgn0036533
13.91	0.743	1.029	1.108	0.876	8.86	0.00019	0	1	1	0	ID100003652439174	CG17521-RB	FBgn0024733
7.48	2.325	1.732	1.365	1.468	57.5	0	1	1	1	1	ID100004266239186	CG11491-RF	FBgn0000210
10.5	1.051	-0.019	-0.121	0.03	48.29	0	1	0	0	0	ID1000044126391814	CG9009-RA	FBgn0027601
6.36	0.834	1.154	1.463	1.345	12.06	2e-05	0	1	1	1	ID1000036068391815	CG12644-RA	FBgn0040940
7.8	1.804	3.298	3.432	2.72	24.51	0	1	1	1	1	ID1000040358391816	CG9925-RA	FBgn0038191
10.41	0.837	2.109	2.76	1.883	18.71	0	0	1	1	1	ID1000032095010013	CG5393-RA	FBgn0015903
13.8	6.352	8.973	9.071	8.755	33.14	0	1	1	1	1	ID1000031279010015	CG2985-RA	FBgn0004045
7.77	1.922	1.665	0.801	1.384	17.9	0	1	1	0	1	ID1000036247010017	CG32669-RA	FBgn0052669
6.81	1.023	0.747	0.748	0.699	2.71	0.05605	1	0	0	0	ID1000044329010018	CG4194-RA	FBgn0025627
9.2	1.077	0.97	0.849	0.728	2.75	0.05349	1	0	0	0	ID1000036241010019	CG32629-RA	FBgn0086674
9.4	1.787	2.643	2.847	2.563	24.89	0	1	1	1	1	ID100004320101016	CG2875-RA	FBgn0029672
7.31	1.385	0.277	0.029	0.278	20.72	0	1	0	0	0	ID100003670301017	CG7408-RB	FBgn0036765
8.56	0.708	0.845	1.088	0.884	6.68	0.00108	0	0	1	0	ID1000039361010111	CG14408-RA	FBgn0030581
8.67	1.945	2.071	1.887	1.971	8.61	0.00023	1	1	1	1	ID1000032473010115	CR32873-RA	FBgn0063449
7.85	1.173	1.863	2.242	1.792	23.73	0	1	1	1	1	ID100004051901023	CG1484-RA	FBgn0000709
8.28	1.208	0.444	0.164	0.546	18.64	0	1	0	0	0	ID100004203101026	CG15316-RA	FBgn0030133
8.7	0.881	1.408	1.785	1.456	9.99	9e-05	0	1	1	1	ID1000039385010214	CG14464-RA	FBgn0033000
8.35	1.53	1.704	1.892	1.668	4.05	0.01291	1	1	1	1	ID1000034753010218	CG14622-RB	FBgn0025641
9.29	0.182	0.87	1.206	0.626	31.07	0	0	0	1	0	ID100003201701031	CG5216-RA	FBgn0024291
7.62	0.477	1.243	1.947	1.118	11.52	3e-05	0	1	1	0	ID100003855101036	CG10741-RA	FBgn0036373
9.11	1.847	0.398	-0.505	0.2	81.21	0	1	0	0	0	ID1000033175010316	CG31265-RA	FBgn0051265
10.54	0.246	1.693	2.241	1.325	35.26	0	0	1	1	1	ID1000032833010319	CG5683-RA	FBgn0005694
6.73	0.777	1.739	2.541	1.767	19.31	0	0	1	1	1	ID100003893501041	CG1492-RA	FBgn0030361
10.24	0.558	0.783	1	0.775	9.41	0.00013	0	0	1	0	ID100004166501046	CG7558-RA	FBgn0011744
7.74	0.318	0.881	1.296	0.653	20.78	0	0	0	1	0	ID100003859301049	CG10825-RA	FBgn0038860
6.1	0.17	1.717	3.033	1.771	38.77	0	0	1	1	1	ID1000040489010410	CG14791-RC	FBgn0025382
8.48	1.181	1.52	1.625	1.379	9.69	0.00011	1	1	1	1	ID100003132101052	CG3004-RA	FBgn0030142
7.54	-0.004	0.547	1.165	0.427	22.29	0	0	0	1	0	ID100003895901054	CG14965-RA	FBgn0035414
10.56	0.414	1.155	1.575	1.181	10.78	5e-05	0	1	1	1	ID100003741701056	CG10724-RA	FBgn0036357
9.75	1.157	2.934	3.743	2.281	68.03	0	1	1	1	1	ID100003862301059	CG10895-RC	FBgn0019686
8.29	2.527	1.156	0.956	3.421	12.82	1e-05	1	0	0	1	ID1000038575010510	CG10794-RA	FBgn0034407
9.07	1.157	-0.69	-1.599	-0.908	92.1	0	1	0	-1	0	ID1000038953010514	CG14959-RC	FBgn0035427
7.89	1.194	-0.147	-1.035	-0.267	66.21	0	1	0	-1	0	ID100004164701061	CG7526-RA	FBgn0035798
8.5	0.705	1.933	2.115	1.481	29.73	0	0	1	1	1	ID100003439901063	CG11956-RB	FBgn0040282
7.8	0.8	1.136	1.212	1.041	6.28	0.00152	0	1	1	1	ID100003508901067	CG1721-RA	FBgn0014869
12.15	1.344	0.407	-0.096	0.562	21.29	0	1	0	0	0	ID100003744701068	CG10912-RA	FBgn0034296
10.27	1.318	2.029	1.665	1.329	15.88	0	1	1	1	1	ID1000035497010615	CG13210-RA	FBgn0259238
6.91	0.506	1.357	0.799	1.253	14.1	1e-05	0	1	0	1	ID1000041281010617	CG4563-RA	FBgn0035006
10.76	0.962	2.44	2.421	2.056	39.86	0	0	1	1	1	ID1000041311010619	CG5258-RA	FBgn0029148
8.81	0.74	1.499	1.741	1.521	18.13	0	0	1	1	1	ID100004396901075	CG7889-RA	FBgn0031003
7.95	1.561	-0.246	-0.702	-0.033	69.67	0	1	0	0	0	ID100003816101078	CG31606-RB	FBgn0051606
8.1	-0.917	0.747	2.793	1.713	31.68	0	0	0	1	1	ID1000038569010711	CG1077-RA	FBgn0037405
7.03	0.34	0.791	1.315	1.142	6.49	0.00126	0	0	1	1	ID1000034369010717	CG11069-RA	FBgn0039244
8.13	1.368	1.683	1.927	1.374	24.83	0	1	1	1	1	ID100003631301080	CG33175-RH	FBgn0085443
11.58	1.981	2.657	1.613	2.101	14.91	0	1	1	1	1	ID100003785501082	CG1165-RA	FBgn0004430
6.72	1.092	0.87	0.819	1.04	11.32	4e-05	1	0	0	1	ID100003972101087	CG4746-RA	FBgn0029003
11.14	0.464	1.104	1.16	0.875	11.8	3e-05	0	1	1	0	ID1000044761010810	CG7038-RA	FBgn0029718
6.71	0.709	2.012	2.496	1.845	19.4	0	0	1	1	1	ID1000040111010818	CG3527-RA	FBgn0029714
7.64	0.135	0.629	1.155	0.763	4.05	0.01289	0	0	1	0	ID100003399101092	CG11237-RA	FBgn0034452
8.04	1.103	1.067	0.689	1.077	7.67	0.00048	1	1	0	1	ID100003278501096	CG5594-RB	FBgn0025698
8.52	0.73	1.752	2.088	1.591	25.24	0	0	1	1	1	ID1000036625010910	CG5776-RA	FBgn0032450
11.17	1.332	0.107	-0.693	-0.267	61.87	0	1	0	0	0	ID1000031255010101	CG2930-RB	FBgn0028491
7.32	-0.838	0.998	1.884	0.625	58.63	0	0	0	1	0	ID1000039751010103	CG4788-RA	FBgn0032354
8.92	2.374	-0.197	-1.904	-0.594	75.38	0	1	0	-1	0	ID1000030871010107	CG32209-RB	FBgn0052209
7.62	1.81	2.99	3.521	2.249	29.63	0	1	1	1	1	ID1000036271010108	CG32822-RA	FBgn0052822
7.28	0.175	0.814	1.227	0.926	12.25	2e-05	0	0	1	0	ID10000400810101012	CG3448-RB	FBgn0035996
7.4	2.308	2.126	2.759	2.164	16.11	0	1	1	1	1	ID1000036679010111	CG6816-RA	FBgn0010383
8.88	0.549	1.446	1.502	1.3	18.72	0	0	1	1	1	ID1000037783010119	CG11188-RA	FBgn0031851
6.6	-0.511	0.804	1.648	0.863	37.65	0	0	0	1	0	ID10000351430101114	CG17658-RA	FBgn0034924
9.1	1.195	0.925	1.032	0.892	14.54	1e-05	1	0	1	0	ID1000041233010129	CG3655-RA	FBgn0040397
7.52	1.73	2.437	2.569	2.33	17.98	0	1	1	1	1	ID10000443350101214	CG4202-RA	FBgn0029755
8.68	-0.002	0.712	1.151	0.61	12.51	2e-05	0	0	1	0	ID1000034327010132	CG10133-RA	FBgn0036366
7.72	2.11	1.125	0.764	1.131	30.56	0	1	1	0	1	ID1000042079010138	CG17109-RA	FBgn0039051
13.76	6.145	9.104	9.236	8.861	35.9	0	1	1	1	1	ID10000316810101311	CG2979-RA	FBgn0005391
9.49	0.567	1.111	1.139	0.869	7.19	7e-04	0	1	1	0	ID10000343450101313	CG10506-RA	FBgn0027090
7.91	1.683	2.777	2.727	2.328	16.39	0	1	1	1	1	ID10000343210101319	CG10034-RA	FBgn0000964
8.21	0.661	1.441	1.803	1.418	24.86	0	0	1	1	1	ID1000040105010146	CG3511-RA	FBgn0035027
9.89	0.368	1.594	1.273	1.392	21.11	0	0	1	1	1	ID10000450970101419	CG33486-RA	FBgn0041607
6.62	-0.116	0.451	0.955	1.169	4.04	0.01295	0	0	0	1	ID1000041305010150	CG5185-RA	FBgn0026320
6.84	0.429	1.071	1.733	0.89	6.38	0.0014	0	1	1	0	ID1000040135010155	CG3584-RA	FBgn0022984
7.18	0.56	1.024	1.68	1.226	3.74	0.01783	0	0	1	0	ID10000320410101513	CG5270-RA	FBgn0037897
9.57	1.227	1.736	2.023	1.657	5.02	0.00484	1	1	1	1	ID10000366490101519	CG6181-RB	FBgn0032340
7.64	0.905	1.739	1.706	1.623	8.01	0.00036	0	1	1	1	ID1000041641010169	CG7516-RA	FBgn0028529
7.06	0.599	1.661	2.072	1.56	19.18	0	0	1	1	1	ID10000404950101619	CG14802-RB	FBgn0026873
7.81	1.323	1.545	1.603	1.478	13.52	1e-05	1	1	1	1	ID1000033193010179	CG3184-RA	FBgn0029892
7.55	1.097	1.805	2.005	1.739	9.67	0.00011	1	1	1	1	ID10000393370101717	CG1434-RA	FBgn0030554
8.89	0.76	0.805	0.932	1.039	5.01	0.00488	0	0	0	1	ID10000324070101719	CG9761-RA	FBgn0027570
7.81	1.124	1.4	1.619	1.468	17.15	0	1	1	1	1	ID1000033583010184	CG1839-RA	FBgn0030555
6.93	1.182	0.91	0.467	0.854	8.7	0.00022	1	0	0	0	ID1000036265010188	CG32802-RA	FBgn0052802
7.75	1.407	1.319	0.961	0.971	7.34	0.00062	1	1	0	0	ID10000401530101816	CG3619-RA	FBgn0000463
6.1	0.713	0.938	1.136	1.006	7.87	0.00041	0	0	1	1	ID100004332111001	CG8945-RC	FBgn0030815
8.06	0.848	1.161	1.189	1.005	6.91	0.00089	0	1	1	1	ID100004324911002	CG8799-RA	FBgn0010549
9.53	0.834	0.984	1.368	1.136	5.02	0.00488	0	0	1	1	ID100003211911004	CG9375-RA	FBgn0003205
8.81	1.316	-0.743	-1.757	-0.721	70.27	0	1	0	-1	0	ID100003096111008	CG5427-RA	FBgn0032433
6.33	1.346	2.322	3.216	2.574	2.18	0.1043	0	0	1	0	ID1000040567110014	CG30343-RA	FBgn0050343
7.62	-0.354	1.045	1.691	0.939	51.66	0	0	1	1	0	ID1000036337110019	CG12265-RA	FBgn0038489
6.75	1.018	0.83	0.665	0.765	12.04	2e-05	1	0	0	0	ID100003943911011	CG10617-RA	FBgn0030476
10.64	0.651	1.883	1.991	1.629	23.05	0	0	1	1	1	ID100003136911014	CG12396-RA	FBgn0022069
9.36	1.194	1.729	1.687	1.702	25.48	0	1	1	1	1	ID100004329711016	CG8891-RA	FBgn0031663
9.63	0.971	1.785	1.734	1.559	29.31	0	0	1	1	1	ID1000031729110113	CG5033-RA	FBgn0028744
10.09	0.343	0.649	1.105	0.728	5.87	0.0022	0	0	1	0	ID1000035575110116	CG1862-RA	FBgn0040324
11.1	1.453	2.982	3.066	2.707	34.71	0	1	1	1	1	ID1000038287110117	CG13849-RA	FBgn0038964
5.63	1.395	1.497	1.146	1.374	3.42	0.02518	1	1	0	0	ID1000044449110119	CG3264-RA	FBgn0034712
7.28	1.467	0.467	0.288	1.093	14.99	0	1	0	0	0	ID100004371111030	CG7442-RA	FBgn0037140
9.51	0.132	0.6	1.056	0.446	11.35	3e-05	0	0	1	0	ID1000042937110311	CG4482-RA	FBgn0086711
8.38	1.988	2.03	2.009	2.171	13.37	1e-05	1	1	1	1	ID1000041719110312	CG3697-RA	FBgn0002707
11.93	1.311	-1.564	-3.983	-3.016	37.5	0	1	-1	-1	-1	ID1000031009110313	CG5494-RA	FBgn0038819
7.97	-0.239	0.814	1.499	0.793	26.42	0	0	0	1	0	ID100003903111041	CG9191-RA	FBgn0004378
6.73	-0.314	0.75	1.654	0.979	49.31	0	0	0	1	0	ID100003367311044	CG6632-RA	FBgn0030945
9.16	1.513	1.972	2.023	1.859	24.78	0	1	1	1	1	ID100003868911049	CG5072-RA	FBgn0016131
7.09	0.631	1.182	1.74	1.277	6.78	0.0011	0	1	1	1	ID1000037135110416	CG8616-RA	FBgn0035752
7.11	0.577	1.131	1.587	1.228	9.96	9e-05	0	1	1	1	ID100004025511050	CG8578-RA	FBgn0030699
8.11	0.441	1.541	2.049	1.604	14.24	1e-05	0	1	1	1	ID1000038671110510	CG4884-RA	FBgn0039565
10.56	0.752	1.629	1.879	1.385	26.33	0	0	1	1	1	ID1000036793110512	CG7769-RA	FBgn0027049
10.21	0.749	1.023	1.398	1.108	5.63	0.00272	0	1	1	1	ID1000037945110516	CG40084-RD	FBgn0058084
8.38	1.025	-0.435	-1.121	-0.376	43.62	0	1	0	-1	0	ID1000042895110517	CG4394-RB	FBgn0030748
7.54	4.814	0.523	0.263	2.06	46.43	0	1	0	0	0	ID100004174311061	CG4105-RA	FBgn0015035
7.84	1.282	0.259	-0.462	0.322	31.4	0	1	0	0	0	ID100003334311064	CG5907-RC	FBgn0083228
10.38	0.531	1.629	2.335	1.482	31.55	0	0	1	1	1	ID100004248111066	CG12567-RA	FBgn0039958
7.51	-0.064	0.748	1.305	0.748	20.3	0	0	0	1	0	ID100003518511067	CG1647-RA	FBgn0039602
9.82	0.849	1.978	2.331	1.42	23.07	0	0	1	1	1	ID1000040999110611	CR32078-RA	FBgn0052078
8.69	0.92	1.282	1.056	1.124	13.5	1e-05	0	1	1	1	ID1000042151110612	CG11258-RA	FBgn0036335
9.6	0.934	0.99	1.213	0.955	22.85	0	0	0	1	0	ID1000035191110613	CG1657-RA	FBgn0030286
12.75	0.741	0.913	1.027	0.972	8.79	2e-04	0	0	1	0	ID1000031015110616	CG5502-RA	FBgn0003279
8.53	0.909	1.35	1.766	1.296	7.04	8e-04	0	1	1	1	ID1000038713110710	CG5224-RA	FBgn0034354
7.74	-0.017	1.01	-0.399	0.721	45.07	0	0	1	0	0	ID1000038665110711	CG4830-RA	FBgn0037996
7.18	0.643	1.928	2.762	1.72	42.06	0	0	1	1	1	ID1000033649110715	CG6477-RB	FBgn0034249
8.28	-0.188	1.241	1.752	0.992	20.79	0	0	1	1	0	ID1000034465110717	CG30176-RA	FBgn0034918
8.34	0.038	0.949	1.407	0.792	43.25	0	0	0	1	0	ID100003640911080	CG12728-RA	FBgn0029825
6.09	0.239	0.778	1.269	0.894	7.95	0.00038	0	0	1	0	ID100004447311083	CG32696-RB	FBgn0259147
11.27	1.076	2.569	2.842	2.198	66.18	0	1	1	1	1	ID100003326511084	CG5374-RA	FBgn0003676
8.21	1.163	-0.158	-0.53	0.058	37.65	0	1	0	0	0	ID100004216911085	CG1128-RA	FBgn0015577
9.55	-0.611	0.951	1.605	0.523	23.76	0	0	0	1	0	ID100003981711087	CG8068-RC	FBgn0003612
7.37	0.722	2.656	2.679	2.519	15.54	0	0	1	1	1	ID1000044857110810	CG1381-RA	FBgn0033485
7.81	1.922	2.282	2.806	2.249	79.22	0	1	1	1	1	ID1000035983110811	CG32796-RB	FBgn0040388
7.86	1.566	0.215	-0.085	0.463	75.61	0	1	0	0	0	ID100003369711090	CG6762-RA	FBgn0030876
12.65	5.317	7.85	8.085	7.465	64.05	0	1	1	1	1	ID100004209711095	CG11129-RA	FBgn0004047
11.69	1.027	-1.279	-2.186	-1.6	41.1	0	1	-1	-1	-1	ID100003910311097	CG9331-RC	FBgn0032889
8.16	1.097	1.826	2.061	1.571	16.45	0	1	1	1	1	ID1000037537110914	CG18186-RA	FBgn0034255
7.89	1.879	0.557	0.061	0.533	44.93	0	1	0	0	0	ID1000044401110917	CG32555-RC	FBgn0026375
9.71	1.281	0.187	-0.544	0.123	70.97	0	1	0	0	0	ID1000039847110103	CG8128-RA	FBgn0030668
11.15	1.444	0.542	-0.351	0.214	26.31	0	1	0	0	0	ID1000043273110106	CG8834-RA	FBgn0033733
6.49	1.211	0.864	0.705	0.835	16.07	0	1	0	0	0	ID10000359531101019	CG32734-RA	FBgn0052734
10.86	0.674	1.416	1.257	1.22	12.52	2e-05	0	1	1	1	ID1000044479110117	CG32701-RA	FBgn0028327
7.97	0.921	1.905	2.509	1.573	13.77	1e-05	0	1	1	1	ID10000352631101112	CG16838-RC	FBgn0036574
12.65	0.831	1.654	1.159	0.957	9.2	0.00015	0	1	1	0	ID1000032167110120	CG9468-RA	FBgn0032069
7	0.553	1.895	2.712	1.935	46.06	0	0	1	1	1	ID1000033655110122	CG6506-RA	FBgn0030874
7.52	1.373	0.027	-0.177	0.523	46.33	0	1	0	0	0	ID1000042865110123	CG4335-RA	FBgn0038795
7.1	1.526	0.879	0.531	0.937	14.4	1e-05	1	0	0	0	ID1000036001110126	CG32820-RA	FBgn0052820
6.62	0.817	1.01	1.245	1.224	11.2	4e-05	0	1	1	1	ID10000444311101214	CG32613-RA	FBgn0052613
8.57	0.757	1.95	2.421	1.821	46.04	0	0	1	1	1	ID1000036751110136	CG6540-RA	FBgn0030943
8.05	1.206	0.05	-0.217	-0.18	30.34	0	1	0	0	0	ID10000317771101311	CG5123-RA	FBgn0003997
7.61	1.186	0.539	-0.235	0.596	65.13	0	1	0	0	0	ID10000340631101317	CG10051-RA	FBgn0034437
9.83	0.36	0.869	1.327	0.942	13.11	1e-05	0	0	1	0	ID1000043657110140	CG7197-RA	FBgn0035866
7.97	1.001	0.385	0.225	0.371	10.98	4e-05	1	0	0	0	ID1000030985110141	CG5467-RA	FBgn0039433
7.46	0.224	1.798	2.275	1.644	61.98	0	0	1	1	1	ID1000042121110143	CG11170-RB	FBgn0034705
9.86	1.892	3.471	3.572	3.176	38.22	0	1	1	1	1	ID1000037903110149	CG3949-RA	FBgn0015393
8.86	0.154	1.238	1.808	0.799	73.73	0	0	1	1	0	ID10000352331101410	CG16757-RA	FBgn0010905
8.27	0.977	2.4	-0.993	-2.628	18.83	0	0	1	0	-1	ID10000375191101416	CG18125-RA	FBgn0028917
8.64	1.429	2.34	2.527	2.219	17.69	0	1	1	1	1	ID1000045199110154	CG14230-RA	FBgn0031062
9.21	0.893	1.874	1.938	1.512	9.64	0.00011	0	1	1	1	ID1000033319110158	CG5728-RA	FBgn0039182
9.24	0.598	1.3	1.447	1.118	23.99	0	0	1	1	1	ID1000032527110159	CG6610-RA	FBgn0035675
9.42	0.598	1.819	2.177	1.402	35.4	0	0	1	1	1	ID10000367451101519	CG6384-RB	FBgn0000283
8.87	0.491	1.189	1.554	1.11	19.27	0	0	1	1	1	ID1000033313110160	CG5692-RA	FBgn0040080
7.84	1.152	1.24	1.674	1.444	23.8	0	1	1	1	1	ID1000044041110165	CG12972-RA	FBgn0037076
8.73	0.582	1.891	2.04	1.55	47.46	0	0	1	1	1	ID1000044833110167	CG13773-RA	FBgn0042092
9.41	2.017	4.393	5.262	3.582	74.5	0	1	1	1	1	ID1000041017110168	CR32885-RA	FBgn0016053
8.05	1.025	2.498	2.865	2.139	69.55	0	1	1	1	1	ID10000390971101613	CG9325-RA	FBgn0004873
6.28	0.221	0.438	1.062	0.783	3.02	0.03929	0	0	1	0	ID1000038281110176	CG13814-RA	FBgn0036960
8.92	1.054	2.01	2.115	1.764	43.6	0	1	1	1	1	ID1000033289110179	CG5519-RA	FBgn0013969
7.13	0.581	1.159	1.486	1.159	7.05	0.00079	0	1	1	1	ID1000038305110181	CG13929-RB	FBgn0035247
7.68	1.471	0.31	-0.374	0.356	26.03	0	1	0	0	0	ID1000034447110185	CG30148-RA	FBgn0050148
9.92	1.25	2.025	2.268	1.95	40.52	0	1	1	1	1	ID1000042553110186	CG12752-RA	FBgn0028411
9.79	1.116	0.649	-0.257	0.287	16.44	0	1	0	0	0	ID10000402491101816	CG8562-RA	FBgn0035779
9.17	0.365	0.805	1.133	0.808	22.02	0	0	0	1	0	ID100004323721001	CG31195-RA	FBgn0051195
7.83	1.498	0.748	0.39	0.983	37.87	0	1	0	0	0	ID100004437121005	CG4262-RA	FBgn0000570
8.31	1.072	1.973	2.737	1.954	50.26	0	1	1	1	1	ID100003363721009	CG18582-RA	FBgn0025743
7.05	1.114	1.548	1.74	1.725	3.52	0.02257	1	1	1	1	ID1000034405210012	CG12052-RA	FBgn0005630
9.78	1.096	1.937	2.29	1.782	19.64	0	1	1	1	1	ID1000040483210014	CG14764-RA	FBgn0033236
7.62	0.227	0.8	1.317	0.894	12.14	2e-05	0	0	1	0	ID1000044341210018	CG4208-RA	FBgn0026751
8.7	0.789	1.196	1.472	1.167	20.21	0	0	1	1	1	ID100004396321012	CG7846-RA	FBgn0030877
7.37	1.158	0.326	0.142	0.581	33	0	1	0	0	0	ID100003671521017	CG7549-RB	FBgn0037559
8.83	1.439	1.618	1.858	1.513	29.13	0	1	1	1	1	ID1000035539210110	CG13956-RA	FBgn0040207
7.34	1.557	2.217	2.877	2.325	38.05	0	1	1	1	1	ID1000044365210119	CG4252-RA	FBgn0004367
6.39	0.163	1.086	2.266	1.918	21.95	0	0	1	1	1	ID100003280321021	CG5627-RA	FBgn0030613
7.38	1.26	0.459	0.415	0.577	35.67	0	1	0	0	0	ID1000033949210210	CG10352-RA	FBgn0030348
10.02	0.998	1.983	2.442	1.611	54.78	0	0	1	1	1	ID100003402721038	CG12238-RA	FBgn0085381
8.27	0.508	1.514	1.944	1.296	38.1	0	0	1	1	1	ID1000042853210311	CG13620-RA	FBgn0083077
7.35	1.502	0.858	1.148	1.161	11.06	4e-05	1	0	1	1	ID1000041635210312	CG7502-RA	FBgn0259169
7.32	0.424	1.339	1.5	1.312	4.9	0.00548	0	1	1	1	ID1000032845210319	CG5707-RA	FBgn0026593
7.55	0.121	1.111	1.337	1.072	9.23	0.00015	0	1	1	1	ID1000040501210410	CG14813-RA	FBgn0028969
9.42	1.119	-0.237	-1.113	-0.302	24.02	0	1	0	-1	0	ID100004017121050	CG3665-RA	FBgn0000635
9.3	-0.615	0.993	1.917	0.736	51.71	0	0	0	1	0	ID100003742921056	CG10800-RA	FBgn0017551
10.42	1.409	1.934	2.201	1.752	19.04	0	1	1	1	1	ID1000036709210512	CG7471-RA	FBgn0015805
7.64	0.456	1.297	1.661	1.242	15.87	0	0	1	1	1	ID1000034795210513	CG14710-RA	FBgn0037920
10	1.353	1.396	1.706	2.341	6.55	0.0012	1	1	1	1	ID100003513121062	CG17571-RA	FBgn0032947
10.4	0.489	1.368	1.646	1.205	11.5	3e-05	0	1	1	1	ID1000042067210612	CG16901-RD	FBgn0086897
6.36	1.141	0.935	0.682	0.758	10.77	5e-05	1	0	0	0	ID1000035107210613	CG17336-RA	FBgn0010240
8.37	0.808	0.978	1.16	1.005	8.78	2e-04	0	0	1	1	ID1000041293210617	CG4887-RA	FBgn0031318
7.91	0.534	0.855	1.458	0.929	15.56	0	0	0	1	0	ID1000041323210619	CG5640-RA	FBgn0032207
7.73	1.525	0.779	0.537	0.691	19.51	0	1	0	0	0	ID100004090921070	CG6490-RA	FBgn0039431
7.87	0.085	0.93	2.607	2.183	12.38	2e-05	0	0	1	1	ID100003817321078	CG31661-RA	FBgn0051661
6.67	-0.413	0.471	1.066	0.463	11.4	3e-05	0	0	1	0	ID1000038629210710	CG10907-RA	FBgn0036207
6.52	1.122	0.886	0.868	0.963	7.91	0.00039	1	0	0	0	ID1000038581210711	CG10804-RA	FBgn0029663
6.95	3.098	2.06	2.561	3.152	14.27	1e-05	1	1	1	1	ID1000030949210718	CG32368-RA	FBgn0052368
10.07	0.442	0.918	1.361	0.809	15.06	0	0	0	1	0	ID100003286921081	CG5748-RA	FBgn0001222
8.45	0.209	1.175	1.578	0.957	22.18	0	0	1	1	0	ID100003400321092	CG11416-RA	FBgn0035025
7.49	1.392	1.203	1.085	1.652	22.01	0	1	1	1	1	ID100003279721096	CG5613-RA	FBgn0030839
9.93	0.157	0.84	1.294	0.904	33.84	0	0	0	1	0	ID1000035125210915	CG17528-RD	FBgn0032999
9.2	0.603	0.811	1.122	0.882	9.05	0.00017	0	0	1	0	ID1000042451210916	CG3303-RA	FBgn0038381
10.81	0.985	1.784	1.809	1.504	6.99	0.00083	0	1	1	1	ID1000038611210918	CG10851-RF	FBgn0004587
8.15	0.577	1.201	1.616	1.006	24	0	0	1	1	1	ID1000037099210105	CG18009-RD	FBgn0026758
7.85	0.845	1.84	2.248	1.646	20.44	0	0	1	1	1	ID1000036283210108	CG32955-RB	FBgn0052831
8.74	1.061	1.921	2.233	1.909	18.74	0	1	1	1	1	ID10000316752101011	CG2890-RA	FBgn0030208
8.28	1.106	0.788	0.598	0.928	26.98	0	1	0	0	0	ID10000451572101013	CG3719-RA	FBgn0024986
7.91	0.395	1.427	1.693	1.186	8.16	0.00032	0	1	1	1	ID10000447552101014	CG7028-RA	FBgn0027587
4.39	0.292	0.727	1.044	1.028	3.08	0.03799	0	0	1	1	ID10000424452101110	CG32801-RA	FBgn0052801
7.55	2.232	1.042	0.556	1.313	80.91	0	1	1	0	1	ID10000370452101219	CG1786-RA	FBgn0030369
8.94	0.662	0.737	1.175	0.894	8.05	0.00035	0	0	1	0	ID1000044011210130	CG8091-RA	FBgn0026404
8.27	1.097	2.13	2.756	2.043	21.17	0	1	1	1	1	ID1000041629210134	CG7487-RA	FBgn0040290
8.95	0.598	0.803	1.278	1.074	7.36	0.00061	0	0	1	1	ID1000032875210135	CG5760-RA	FBgn0028468
8.64	1.117	2.062	2.338	1.964	27.05	0	1	1	1	1	ID1000042091210138	CG1737-RA	FBgn0030293
7.07	0.972	1.016	1.077	1.134	8.23	0.00031	0	1	1	1	ID1000039379210139	CG14447-RA	FBgn0029830
7.48	0.15	1.446	2.075	1.377	45.64	0	0	1	1	1	ID10000343572101313	CG10850-RA	FBgn0041147
8.61	0.355	1.056	1.54	0.955	16.9	0	0	1	1	0	ID10000343332101319	CG10212-RA	FBgn0027783
9.61	1.193	2.464	2.324	2.007	38.03	0	1	1	1	1	ID1000040141210145	CG3593-RA	FBgn0003257
6.07	-0.183	0.856	1.66	0.995	16.66	0	0	0	1	0	ID10000405552101413	CG14906-RA	FBgn0015351
9.68	1.567	2.159	1.522	1.525	11.42	3e-05	1	1	1	1	ID10000439392101417	CG7631-RA	FBgn0028945
8.97	1.599	0.471	-0.589	0.189	24.75	0	1	0	0	0	ID1000043987210151	CG7968-RA	FBgn0028532
8.33	2.71	4.591	5.191	3.92	40.39	0	1	1	1	1	ID1000045115210154	CG3457-RA	FBgn0024984
8.11	0.645	1.232	1.454	1.06	6.79	0.00098	0	1	1	1	ID1000032443210159	CG9985-RA	FBgn0016984
11.11	1.222	1.947	1.709	1.612	8.91	0.00018	1	1	1	1	ID10000320532101513	CG5304-RA	FBgn0010497
9.18	1.363	2.019	2.236	1.751	21.47	0	1	1	1	1	ID10000339552101611	CG10555-RA	FBgn0030034
8.77	1.764	-0.291	-0.288	0.503	12.17	2e-05	1	0	0	0	ID10000390132101613	CG15065-RA	FBgn0040734
8.34	1.087	1.325	1.14	1.205	3.72	0.0182	1	1	1	1	ID1000034717210170	CG14544-RA	FBgn0039407
10.38	1.392	-0.077	-0.833	-0.109	60.73	0	1	0	0	0	ID1000036643210175	CG6014-RA	FBgn0027542
7.42	1.301	0.76	0.46	0.637	12.96	1e-05	1	0	0	0	ID1000035557210177	CG14436-RA	FBgn0259228
11.63	1.036	1.57	1.677	1.416	26.58	0	1	1	1	1	ID10000389952101710	CG15019-RA	FBgn0035541
10.6	0.495	1.056	1.277	0.893	15.2	0	0	1	1	0	ID10000408912101712	CG6453-RA	FBgn0032643
10.61	1.256	-0.723	-1.68	-0.818	106.2	0	1	0	-1	0	ID1000041299210180	CG5080-RA	FBgn0031313
8.33	1.591	1.846	1.935	1.817	24.81	0	1	1	1	1	ID1000039757210182	CG4798-RA	FBgn0022029
8.36	1.253	2.264	2.218	1.822	16.89	0	1	1	1	1	ID1000033595210184	CG18446-RA	FBgn0033458
8.3	1.555	1.679	0.666	0.516	12.53	2e-05	1	1	0	0	ID1000042469210186	CG3440-RA	FBgn0003046
7.25	-0.144	1.336	2.03	1.185	65.95	0	0	1	1	1	ID10000420612101811	CG16717-RA	FBgn0036028
10.43	0.935	2.398	3.144	2.085	47.21	0	0	1	1	1	ID10000312612101813	CG2944-RB	NA
7.83	1.492	0.344	-0.443	0.172	28.36	0	1	0	0	0	ID100004333331001	CG8966-RA	FBgn0250757
7.75	1.99	1.368	1.293	1.799	46.85	0	1	1	1	1	ID100004290131003	CG4414-RA	FBgn0040091
7.03	1.694	0.981	0.598	0.951	17.05	0	1	0	0	0	ID100003213131004	CG9400-RA	FBgn0030562
7.29	0.827	1.204	1.154	1.003	3.82	0.01634	0	1	1	0	ID100004331531007	CG8930-RA	FBgn0003255
7.62	0.047	1.459	1.928	1.227	54.64	0	0	1	1	1	ID100003373331009	CG6962-RA	FBgn0037958
6.79	0.158	1.193	1.665	1.175	23.23	0	0	1	1	1	ID1000034501310012	CG3028-RA	FBgn0016672
7.65	1.216	1.077	0.339	0.979	7.06	0.00078	1	1	0	0	ID1000044437310018	CG32633-RA	FBgn0052633
10.55	0.916	1.547	1.774	1.181	28.94	0	0	1	1	1	ID100004292531015	CG4453-RA	FBgn0061200
11.14	-0.16	0.622	1.252	0.581	19.67	0	0	0	1	0	ID1000035635310110	CG1890-RA	FBgn0039869
7.56	0.192	0.889	1.082	0.999	6.27	0.00153	0	0	1	0	ID1000039469310111	CG1065-RA	FBgn0004888
8.57	1.134	1.388	1.724	1.388	23.11	0	1	1	1	1	ID1000037579310112	CG18292-RA	FBgn0030269
7.8	0.6	0.792	0.524	1.116	4.11	0.01206	0	0	0	1	ID1000038299310117	CG13912-RA	FBgn0035186
8.05	0.748	1.52	1.966	1.437	28.92	0	0	1	1	1	ID100003448331020	CG3025-RA	FBgn0014340
8.62	1.327	1.004	0.573	0.735	28.98	0	1	1	0	0	ID100003373931024	CG7005-RA	FBgn0013953
6.85	1.164	0.553	0.159	0.65	9.97	9e-05	1	0	0	0	ID100004213931026	CG11229-RA	FBgn0031138
7.53	2.085	1.219	0.392	0.922	25.45	0	1	1	0	0	ID1000031411310213	CG12497-RA	FBgn0085384
7.44	0.676	0.978	1.136	1.185	5.09	0.00453	0	0	1	1	ID100003212531031	CG9386-RA	FBgn0037708
8.74	1.168	-0.475	-1.474	-0.543	68.48	0	1	0	-1	0	ID100003865931036	CG4761-RA	FBgn0001323
7.04	-0.044	1.061	1.917	1.072	19.03	0	0	1	1	1	ID1000032941310319	CG31961-RA	FBgn0051961
7.54	1.166	1.823	2.406	1.848	19.4	0	1	1	1	1	ID100003904331041	CG9211-RA	FBgn0031872
8.51	0.569	1.571	1.865	1.342	14.25	1e-05	0	1	1	1	ID100003834131047	CG1406-RA	FBgn0033210
9.84	0.997	2.764	3.485	2.179	53.28	0	0	1	1	1	ID100003949931048	CG10719-RA	FBgn0010300
6.87	1.075	1.26	1.467	1.44	19.52	0	1	1	1	1	ID100003870131049	CG5172-RA	FBgn0030830
8.09	1.386	0.157	-0.549	0.044	55.94	0	1	0	0	0	ID1000039037310412	CG9204-RC	FBgn0025720
6.42	1.008	0.769	0.649	0.847	13.86	1e-05	1	0	0	0	ID1000042115310417	CG11160-RB	FBgn0030257
8.02	0.238	1.67	2.177	1.566	49.55	0	0	1	1	1	ID100004026731050	CG8598-RA	FBgn0035766
6.27	-0.502	0.579	1.17	0.417	12.32	2e-05	0	0	1	0	ID100003142931052	CG12537-RA	FBgn0086364
9.43	0.057	1.174	1.214	0.929	21.36	0	0	1	1	0	ID1000038683310510	CG5012-RA	FBgn0011787
10.14	1.357	0.048	-0.672	-0.18	20.93	0	1	0	0	0	ID100003522731062	CG16749-RA	FBgn0037678
7.17	-0.09	1.957	2.901	1.739	58.53	0	0	1	1	1	ID100003335531064	CG5971-RA	FBgn0035918
9.91	0.936	1.19	1.522	1.162	23.44	0	0	1	1	1	ID100004249331066	CG12598-RA	FBgn0026086
6.5	0.351	1.084	1.681	1.189	7.8	0.00043	0	1	1	1	ID1000041011310611	CR32730-RA	NA
5.58	1.009	0.99	0.979	0.963	13.82	1e-05	1	0	0	0	ID1000035203310613	CG1670-RA	FBgn0031110
6.84	-0.319	1.302	1.674	1.127	26.24	0	0	1	1	1	ID1000035605310615	CG18767-RA	FBgn0042112
8.01	1.188	2.202	2.157	1.853	19.8	0	1	1	1	1	ID1000041419310619	CG12134-RA	FBgn0033471
9.92	0.434	7.491	12.034	5.99	73.58	0	0	1	1	1	ID1000033661310715	CG6524-RA	FBgn0000358
7.53	1.443	-0.483	-0.679	-0.01	26.18	0	1	0	0	0	ID1000040219310818	CG8502-RA	FBgn0033725
8.08	1.611	-0.101	-0.35	-0.091	36.93	0	1	0	0	0	ID100004210931095	CG11149-RA	FBgn0031732
7.06	1.63	1.008	0.566	0.959	27.4	0	1	1	0	0	ID100003911531097	CG9355-RA	FBgn0004511
9.04	0.734	1.009	1.082	0.78	15.68	0	0	1	1	0	ID100004179731099	CG5370-RA	FBgn0010501
7.99	1.162	1.267	1.158	1.146	7.92	0.00039	1	1	1	1	ID1000036733310910	CG5961-RA	FBgn0038056
8.28	-0.056	0.992	1.48	0.662	26.09	0	0	0	1	0	ID1000037549310914	CG18217-RA	FBgn0036646
7.27	1.385	0.774	0.803	1.254	18.39	0	1	0	0	1	ID1000040957310919	CG9989-RA	FBgn0039593
9.96	1.376	1.156	0.187	0.527	34.72	0	1	1	0	0	ID1000031363310101	CG12387-RA	FBgn0011556
8.02	0.282	1.071	1.446	0.968	11.95	2e-05	0	1	1	0	ID1000039859310103	CG8155-RA	FBgn0034009
6.98	0.538	1.048	1.272	0.831	3.76	0.01738	0	1	1	0	ID1000030979310107	CG5460-RC	FBgn0001169
8.74	0.437	1.56	1.998	1.186	17.66	0	0	1	1	1	ID10000317713101011	CG5109-RA	FBgn0003044
7.81	0.194	0.937	1.403	1.073	16.6	0	0	0	1	1	ID10000401893101012	CG8435-RA	FBgn0034084
8.29	0.195	0.834	1.139	0.661	27.27	0	0	0	1	0	ID10000452533101013	CG14463-RA	FBgn0037535
7.46	1.412	-0.086	0.282	0.445	22.46	0	1	0	0	0	ID10000375733101017	CG18279-RB	FBgn0033835
6.79	0.053	0.824	1.568	0.922	18.18	0	0	0	1	0	ID1000036787310111	CG7609-RA	FBgn0027518
10.27	0.157	1.297	1.816	1.038	60.19	0	0	1	1	1	ID1000035611310114	CG1877-RC	FBgn0015509
7.61	0.211	1.468	1.903	1.351	28.92	0	0	1	1	1	ID1000041365310115	CG12031-RA	FBgn0035145
6.58	0.631	2.942	4.01	2.591	40.04	0	0	1	1	1	ID1000037891310119	CG3929-RA	FBgn0000524
10.27	0.379	0.934	1.272	0.816	10.75	5e-05	0	0	1	0	ID10000371713101117	CG9461-RA	FBgn0037760
8.11	0.293	0.97	1.388	0.594	9.11	0.00016	0	0	1	0	ID1000032179310120	CG9493-RA	FBgn0031799
11.16	1.52	0.766	-0.045	0.305	32.15	0	1	0	0	0	ID1000035269310121	CG16858-RA	FBgn0016075
9.66	0.981	1.514	1.691	1.272	19.71	0	0	1	1	1	ID1000042877310123	CG4360-RA	FBgn0038787
7.92	0.205	1.319	1.993	1.177	40.2	0	0	1	1	1	ID1000032509310127	CG6583-RA	FBgn0032420
7.93	1.293	4.406	8.128	5.876	156.08	0	1	1	1	1	ID10000444433101214	CG32642-RC	FBgn0052642
7.71	0.011	0.925	1.123	1.224	5.44	0.00325	0	0	1	1	ID10000451873101216	CG14179-RA	FBgn0035994
7.46	0.731	0.853	1.114	0.935	2.66	0.05904	0	0	1	0	ID10000371413101219	CG8789-RA	FBgn0036896
6.67	0.265	0.605	1.057	0.603	4.94	0.00562	0	0	1	0	ID1000044107310130	CG13204-RA	FBgn0033627
9.81	0.823	1.42	1.693	1.24	6.24	0.00158	0	1	1	1	ID1000039835310131	CG8103-RA	FBgn0013591
7.42	0.482	1.011	1.252	1.114	4.92	0.00533	0	1	1	1	ID1000036763310136	CG6812-RA	FBgn0036843
7.39	-0.124	1.623	2.342	1.35	32.57	0	0	1	1	1	ID10000317893101311	CG5146-RA	FBgn0035617
12.84	1.358	1.561	1.356	1.113	4.47	0.00836	1	1	1	0	ID10000432913101316	CG8871-RA	FBgn0031653
6.89	-0.131	1.193	2.047	1.17	26	0	0	1	1	1	ID1000040963310147	CG9996-RA	FBgn0039273
7.35	4.37	3.251	1.37	2.397	51.22	0	1	1	1	1	ID10000348853101415	CG1368-RA	FBgn0030539
8.62	1.274	1.447	1.522	1.282	10.26	7e-05	1	1	1	1	ID10000452053101419	CG1424-RA	FBgn0020272
9.35	1.085	0.783	0.927	0.892	8.39	0.00027	1	0	0	0	ID1000042955310157	CG4532-RB	FBgn0029903
9.73	0.495	1.352	1.665	1.296	34.4	0	0	1	1	1	ID10000379333101510	CG40045-RA	FBgn0058045
10.25	1.24	-0.413	-1.237	-0.25	66.55	0	1	0	-1	0	ID10000436753101512	CG7267-RB	FBgn0030079
11.28	0.873	2.124	2.306	1.809	34.08	0	0	1	1	1	ID10000433393101515	CG8977-RA	FBgn0015019
8.68	0.464	0.978	1.12	0.829	10.29	7e-05	0	0	1	0	ID1000036739310175	CG6147-RA	FBgn0026317
8.94	0.361	1.585	2.081	1.407	34.15	0	0	1	1	1	ID1000033301310179	CG5602-RA	FBgn0034922
9.01	0.08	1.026	1.524	0.906	30.92	0	0	1	1	0	ID1000033691310184	CG6742-RB	FBgn0039056
7.91	0.313	1.281	1.908	1.307	23.91	0	0	1	1	1	ID1000034459310185	CG30169-RA	FBgn0050169
8.97	0.58	1.86	1.766	1.563	32.47	0	0	1	1	1	ID10000421573101811	CG11267-RA	FBgn0036334
8.71	1.209	2.651	2.799	1.92	16.81	0	1	1	1	1	ID10000440293101814	CG12927-RA	FBgn0085393
8.99	0.746	1.159	1.676	1.249	17.11	0	0	1	1	1	ID10000359713101815	CG32772-RA	FBgn0052772
6.83	1.079	0.851	0.722	0.973	23.96	0	1	0	0	0	ID10000321973101817	CG9522-RA	FBgn0030587
8.25	1.149	1.559	1.522	1.353	9.37	0.00013	1	1	1	1	ID100004312901101	CG9667-RA	FBgn0037550
8.27	1.409	0.834	0.649	0.967	16.24	0	1	0	0	0	ID100003076901108	CG17077-RB	FBgn0003118
8.88	1.096	-0.542	-1.272	-0.659	34.64	0	1	0	-1	0	ID1000040375011014	CG10178-RA	FBgn0032684
7.8	1.66	1.348	0.858	1.198	16.91	0	1	1	0	1	ID1000031183011015	CG16761-RA	FBgn0035344
8.69	1.415	-0.008	-0.629	-0.072	26.48	0	1	0	0	0	ID1000036151011017	CG7093-RA	FBgn0085450
8.05	1.504	1.957	2.19	1.723	7.43	0.00058	1	1	1	1	ID1000044233011018	CG17604-RA	FBgn0000246
9.88	2.241	0.566	-0.295	0.473	20.8	0	1	0	0	0	ID100003960101110	CG6164-RA	FBgn0039154
7.57	0.628	0.769	1.306	0.924	12.31	2e-05	0	0	1	0	ID100003117701114	CG1669-RA	FBgn0040513
9.78	0.78	1.554	1.422	1.204	9.5	0.00012	0	1	1	1	ID100004310501116	CG9020-RA	FBgn0027093
8.05	0.509	0.708	1.149	0.846	4.44	0.00863	0	0	1	0	ID1000037375011112	CG7806-RA	FBgn0032018
10	0.788	0.849	1	0.692	11.72	3e-05	0	0	1	0	ID100003269501121	CG8224-RB	FBgn0011300
9.02	1.965	-0.535	-0.989	0.139	19.04	0	1	0	0	0	ID1000034663011217	CG13335-RB	FBgn0033857
7.88	0.098	0.78	1.279	0.557	14.61	1e-05	0	0	1	0	ID100004351901130	CG18802-RA	FBgn0011740
9.03	1.08	1.646	1.708	1.494	7.18	0.00071	1	1	1	1	ID100004505501139	CG4528-RA	FBgn0003449
8.91	1.422	-0.184	-1.73	-0.884	48.07	0	1	0	-1	0	ID100003999101142	CG3690-RA	FBgn0040350
8.32	-0.285	0.534	1.136	0.384	21.41	0	0	0	1	0	ID100003159101143	CG11329-RA	FBgn0031848
8.8	0.653	1.306	1.291	1.16	7.64	0.00049	0	1	1	1	ID1000040393011410	CG10214-RA	FBgn0039115
8.08	0.115	1.034	1.591	0.83	29.43	0	0	1	1	0	ID1000030799011414	CG17149-RA	FBgn0036955
7.56	-0.266	0.56	1.281	0.62	9.23	0.00015	0	0	1	0	ID1000043063011419	CG7861-RA	FBgn0033055
8.01	0.762	3.256	4.038	2.307	49.72	0	0	1	1	1	ID1000044215011519	CG17566-RA	FBgn0010097
8.5	-0.106	0.665	1.12	0.535	17.64	0	0	0	1	0	ID100003502301162	CG8783-RA	FBgn0036397
7.62	1.932	1.95	2.053	1.885	20.67	0	1	1	1	1	ID100004387301175	CG16983-RA	FBgn0025637
8.06	1.712	0.474	0.21	0.816	44.13	0	1	0	0	0	ID100003806501178	CG14495-RA	FBgn0034293
7.83	0.819	1.223	1.664	1.712	3.51	0.02279	0	1	1	1	ID1000038521011710	CG6870-RA	FBgn0032652
7.54	1.346	1.812	2.176	1.576	5.06	0.00467	1	1	1	1	ID1000038473011711	CG6773-RA	FBgn0024509
8.24	0.428	1.287	1.802	1.094	17.18	0	0	1	1	1	ID100004428101183	CG17724-RA	FBgn0033802
7.73	0.798	1.542	1.965	1.483	24.5	0	0	1	1	1	ID100004349501189	CG18616-RA	FBgn0028495
5.22	0.293	0.863	1.423	0.793	5.53	0.003	0	0	1	0	ID1000044665011810	CG32533-RA	FBgn0052533
7.59	1.448	1	1.252	1.052	13.09	1e-05	1	1	1	1	ID1000035377011813	CG8118-RC	FBgn0002643
10.05	0.623	1.623	1.958	1.365	41.69	0	0	1	1	1	ID1000036199011814	CG7185-RA	FBgn0035872
9.2	1.606	0.657	0.12	0.42	39.93	0	1	0	0	0	ID100003350501190	CG11034-RA	FBgn0031741
7.69	2.348	0.292	0.118	1.246	94.63	0	1	0	0	1	ID100004159901194	CG14109-RA	FBgn0036364
9.86	0.692	1.68	1.882	1.42	45.05	0	0	1	1	1	ID1000037345011914	CG7752-RA	FBgn0037066
8.62	0.186	1.001	1.062	0.77	18.93	0	0	1	1	0	ID1000035017011915	CG8749-RA	FBgn0016978
8.8	0.976	1.569	1.425	1.404	19.82	0	0	1	1	1	ID1000045361011100	CG4539-RA	FBgn0010520
9.71	0.552	1.317	1.127	0.916	14.29	1e-05	0	1	1	0	ID1000036991011105	CG8470-RA	FBgn0030692
7.42	0.49	0.767	1.128	0.736	6.45	0.00131	0	0	1	0	ID1000043081011106	CG8281-RA	FBgn0035824
11.29	1.397	0.004	-0.999	-0.391	64.01	0	1	0	0	0	ID10000399850111012	CG3672-RA	FBgn0035985
8.32	0.016	0.632	1.026	0.523	11.53	3e-05	0	0	1	0	ID10000373690111017	CG7793-RA	FBgn0001965
8.75	1.275	1.948	1.886	1.75	18.68	0	1	1	1	1	ID1000035425011113	CG9143-RA	FBgn0034496
7.24	1.421	0.816	0.559	0.966	32.31	0	1	0	0	0	ID1000037687011119	CG2560-RA	FBgn0030394
9.06	0.78	1.631	2.026	1.511	13.4	1e-05	0	1	1	1	ID10000350710111112	CG9053-RA	FBgn0030606
10.37	0.41	1.775	2.071	1.496	42.56	0	0	1	1	1	ID1000031975011120	CG33100-RA	FBgn0053100
8.57	2.878	0.11	-1.126	0.056	195.88	0	1	0	-1	0	ID1000035809011126	CG4950-RA	FBgn0036587
9.81	0.349	1.283	1.401	1.135	17.56	0	0	1	1	1	ID10000369370111219	CG8235-RA	FBgn0033351
9.5	-0.068	1.123	1.588	0.638	40.75	0	0	1	1	0	ID1000033913011133	CG12316-RA	FBgn0036483
10.28	1.454	1.591	1.752	1.39	20.88	0	1	1	1	1	ID10000338710111317	CG12223-RD	FBgn0011764
7.72	1.196	0.942	1.054	1.273	10.98	4e-05	1	0	1	1	ID1000030793011141	CG17136-RD	FBgn0010252
8.48	3.362	0.843	-1.078	0.262	78.9	0	1	0	0	0	ID1000040033011145	CG3777-RC	FBgn0024989
7.36	1.423	1.795	2.097	1.873	7.45	0.00057	1	1	1	1	ID1000040009011146	CG3727-RA	FBgn0010583
8.02	2.04	0.554	0.109	0.737	54.37	0	1	0	0	0	ID10000350410111410	CG8888-RA	FBgn0033679
7.6	1.026	2.378	2.975	2.247	21.06	0	1	1	1	1	ID10000404470111413	CG10315-RA	FBgn0034858
9.5	1.203	0.035	0.149	0.405	39.26	0	1	0	0	0	ID10000346810111415	CG13384-RD	FBgn0032036
8.63	-0.042	0.438	1.023	0.444	8.07	4e-04	0	0	1	0	ID10000373270111416	CG7713-RA	FBgn0038545
12.51	0.05	1.105	1.36	0.765	22.45	0	0	1	1	0	ID10000438310111417	CG16901-RA	FBgn0086897
11.47	1.617	0.807	-0.255	0.216	32.78	0	1	0	0	0	ID10000450010111419	CG4145-RA	FBgn0000299
7.01	0.947	1.61	2.394	2.039	21.54	0	0	1	1	1	ID1000031231011152	CG17131-RA	FBgn0029128
11.17	0.251	1.118	1.431	0.926	36.01	0	0	1	1	0	ID1000042751011157	CG3125-RA	FBgn0027321
10.74	1.056	2.838	3.259	2.404	61.17	0	1	1	1	1	ID10000431350111515	CG9809-RA	FBgn0037248
7.59	1.089	2.271	2.867	2.163	12.68	2e-05	1	1	1	1	ID10000415750111518	CG13625-RA	FBgn0039210
8.96	0.42	0.866	1.103	0.76	14.33	1e-05	0	0	1	0	ID1000043849011165	CG16941-RA	FBgn0038464
9.33	0.654	1.409	1.749	1.09	31.63	0	0	1	1	1	ID1000040825011168	CG1403-RB	FBgn0011710
9.88	0.575	0.977	1.039	0.775	9.92	9e-05	0	0	1	0	ID10000338470111611	CG12175-RB	FBgn0030502
9.1	0.116	1.056	1.331	0.77	39.11	0	0	1	1	0	ID10000316090111615	CG11811-RA	FBgn0036099
10.08	0.669	2.225	2.597	1.714	36.96	0	0	1	1	1	ID10000403990111619	CG10223-RA	FBgn0003732
8.84	0.445	1.34	1.899	1.183	33.22	0	0	1	1	1	ID10000323290111718	CG5813-RA	FBgn0000307
9.17	1.618	2.279	2.42	2.15	15.29	0	1	1	1	1	ID1000041191011180	CG1518-RA	FBgn0031149
9.07	0.571	1.439	1.815	1.261	46.16	0	0	1	1	1	ID1000033487011184	CG10988-RA	FBgn0001612
8.21	1.017	2.227	2.804	2.116	26.8	0	1	1	1	1	ID10000323830111812	CG5923-RA	FBgn0005696
7.23	0.83	1.632	2.15	1.628	13.79	1e-05	0	1	1	1	ID10000311530111813	CG15861-RA	FBgn0035084
8.38	-1.207	0.413	1.141	0.094	96.36	0	-1	0	1	0	ID10000357670111815	CG4880-RA	FBgn0030803
9.8	0.469	1.566	1.691	1.373	28.47	0	0	1	1	1	ID10000319930111817	CG33123-RA	FBgn0053123
7.55	0.166	0.975	1.327	0.393	30.16	0	0	0	1	0	ID100004339911107	CG11873-RA	FBgn0039633
7.88	0.363	1.394	1.935	1.225	27.37	0	0	1	1	1	ID100003105711108	CG3773-RA	FBgn0038692
5.94	1.149	1.317	1.393	1.265	7.59	0.00051	1	1	1	1	ID1000042967111010	CG14584-RA	FBgn0031181
10.61	1.845	0.751	0.392	0.608	68.4	0	1	0	0	0	ID100004414311112	CG9042-RB	FBgn0001128
7.58	-0.065	1.136	1.683	1.117	21.86	0	0	1	1	1	ID1000038383111117	CG4061-RA	FBgn0025630
7.31	1.404	1.024	0.634	1.536	11.66	3e-05	1	1	0	1	ID100004071111123	CG12092-RA	FBgn0031140
8.18	0.556	2.134	2.881	1.678	85.01	0	0	1	1	1	ID100003382311124	CG2108-RA	FBgn0037364
8.71	1.292	0.57	0.829	1.228	9.4	0.00013	1	0	0	1	ID100004222311126	CG1583-RA	FBgn0030013
7.5	1.013	1.018	0.712	1.142	8.93	0.00018	1	1	0	1	ID1000034927111317	CG13077-RA	FBgn0032810
6.9	1.076	0.646	0.426	0.762	11.56	3e-05	1	0	0	0	ID100004185711146	CG32614-RA	FBgn0052614
10.55	1.42	2.721	2.786	2.502	38.15	0	1	1	1	1	ID1000035743111411	CG7421-RA	FBgn0037137
10.13	0.619	1.105	1.387	1.104	13.69	1e-05	0	1	1	1	ID100004035111150	CG9917-RA	FBgn0030740
10.22	0.611	0.824	1.088	0.834	2.66	0.05948	0	0	1	0	ID1000043801111518	CG8742-RC	FBgn0250792
7.58	2.067	1.56	1.349	1.895	15.19	0	1	1	1	1	ID100003459111163	CG15766-RA	FBgn0029813
7.62	0.514	1.937	2.575	1.208	29.77	0	0	1	1	1	ID100003763911168	CG30377-RA	FBgn0050377
6.77	-0.334	0.917	2.006	0.897	20.94	0	0	0	1	0	ID100004108911170	CG31048-RA	FBgn0051048
8.73	1.221	1.199	0.227	0.311	11	4e-05	1	1	0	0	ID100004416111175	CG9080-RA	FBgn0033593
8.47	0.453	1.141	0.859	0.954	17.99	0	0	1	0	0	ID100003835311178	CG4043-RA	FBgn0037815
6.79	0.42	1.33	2.275	1.339	3.35	0.02728	0	0	1	0	ID1000036865111713	CG31374-RA	FBgn0051374
11.16	0.282	1.757	2.525	1.513	13.62	1e-05	0	1	1	1	ID1000033745111715	CG1943-RA	FBgn0037468
8.48	0.86	0.904	1.189	1.017	8.13	0.00033	0	0	1	1	ID1000043729111719	CG8606-RA	FBgn0035761
10.32	0.347	0.661	1.062	0.685	16.25	0	0	0	1	0	ID100003650511180	CG17484-RA	FBgn0015587
10.02	0.386	1.883	2.594	1.555	51.14	0	0	1	1	1	ID1000036481111812	CG17383-RA	FBgn0039350
7.92	1.182	1.446	1.693	1.562	15.93	0	1	1	1	1	ID1000035665111813	CG7282-RA	FBgn0085451
9.32	1.362	1.752	1.804	1.529	26.63	0	1	1	1	1	ID1000036487111814	CG1740-RA	FBgn0031145
11.66	0.912	2.718	2.793	2.385	63.72	0	0	1	1	1	ID100003379311190	CG2050-RA	FBgn0002780
8.44	0.388	1.515	2.001	1.175	50.74	0	0	1	1	1	ID100004219311195	CG15736-RA	FBgn0043001
8.36	0.011	0.928	1.287	0.826	24.33	0	0	0	1	0	ID100004188111199	CG3363-RA	FBgn0034987
7.73	3.379	-0.302	-1.17	0.164	111.25	0	1	0	-1	0	ID1000032647111911	CG15213-RA	FBgn0040843
8.02	0.6	1.205	1.502	1.115	29.68	0	0	1	1	1	ID1000032641111913	CG15191-RA	FBgn0000618
9.66	0.803	1.386	1.129	1.166	9.25	0.00014	0	1	1	1	ID1000037633111914	CG30349-RA	FBgn0050349
8.37	1.963	3.845	4.709	3.402	51.51	0	1	1	1	1	ID1000042631111916	CG11420-RA	FBgn0000826
10.82	-0.234	1.034	1.107	0.795	44.67	0	0	1	1	0	ID10000407291111010	CG12157-RB	FBgn0016041
10	0.826	1.939	2.056	1.542	17.23	0	0	1	1	1	ID10000453371111013	CG9696-RE	FBgn0020306
8.86	1.189	1.218	1.268	1.095	25.01	0	1	1	1	1	ID10000426251111110	CG11412-RC	FBgn0024362
6.02	0.512	1.45	2.372	1.641	15.31	0	0	1	1	1	ID10000372551111117	CG6318-RA	FBgn0030931
8.37	0.224	1.017	1.545	0.868	17.58	0	0	1	1	0	ID1000033751111122	CG1960-RA	FBgn0002872
8.18	1.683	2.232	1.95	1.745	40.95	0	1	1	1	1	ID10000448811111211	CG3203-RD	FBgn0029897
7.32	0.06	1.027	1.303	1.065	12.99	1e-05	0	1	1	1	ID10000445271111214	CG6296-RA	FBgn0039470
11.33	1.08	-0.658	-1.128	-0.094	15.96	0	1	0	0	0	ID10000452711111216	CG9568-RA	FBgn0032087
10.09	2.531	3.283	3.531	3.023	46.17	0	1	1	1	1	ID10000372251111219	CG6122-RA	FBgn0004872
8.61	0.754	1.428	1.513	1.272	9.37	0.00013	0	1	1	1	ID1000034519111132	CG15433-RA	FBgn0031604
10.3	0.942	2.22	2.731	1.752	40.41	0	0	1	1	1	ID1000042271111138	CG1624-RB	FBgn0015930
9.51	0.708	0.989	1.1	0.771	7.16	0.00072	0	0	1	0	ID1000039559111139	CG10473-RB	FBgn0086441
9.45	0.61	1.51	1.804	1.192	31.4	0	0	1	1	1	ID10000318731111311	CG6061-RA	FBgn0033846
11.11	0.735	1.871	1.078	1.021	10.05	8e-05	0	1	0	0	ID10000341771111312	CG9466-RA	FBgn0032068
7.2	1.06	1.644	2.206	1.873	10.54	6e-05	1	1	1	1	ID10000391691111315	CG33223-RA	FBgn0053223
9.3	0.567	1.223	1.183	1.034	18.32	0	0	1	1	1	ID10000341591111317	CG9353-RA	FBgn0034579
8.04	0.242	1.48	1.918	1.284	54.09	0	0	1	1	1	ID1000043753111140	CG8648-RA	FBgn0025832
7.32	0.252	1.143	1.504	1.177	13.86	1e-05	0	1	1	1	ID1000031081111141	CG3922-RB	FBgn0005533
9.84	0.654	1.636	2.163	1.461	20.87	0	0	1	1	1	ID10000452891111419	CG9609-RA	FBgn0030787
8.23	1.44	1.803	1.974	1.703	14.13	1e-05	1	1	1	1	ID1000033415111158	CG14211-RB	FBgn0031044
8.76	0.673	1.107	0.803	0.926	9.52	0.00012	0	1	0	0	ID10000406571111511	CG11738-RA	FBgn0027334
7.25	1.836	1.097	1.221	1.489	13.63	1e-05	1	1	1	1	ID10000437591111512	CG8664-RA	FBgn0030836
11.16	0.503	1.106	1.409	1.152	17.5	0	0	1	1	1	ID10000322331111513	CG11579-RA	FBgn0000117
8.3	3.221	2.716	2.48	3.179	51.25	0	1	1	1	1	ID10000434231111515	CG11912-RA	FBgn0031248
9.26	0.351	1.292	1.708	1.139	31.37	0	0	1	1	1	ID10000379691111517	CG3797-RA	FBgn0036842
9.34	0.584	0.79	1.023	0.684	8.6	0.00023	0	0	1	0	ID1000033409111160	CG14194-RA	FBgn0030996
8.09	-0.333	0.79	1.011	0.465	25.9	0	0	0	1	0	ID1000045265111166	CG9548-RA	FBgn0031822
7.7	1.717	0.128	-0.184	0.386	63.25	0	1	0	0	0	ID10000391931111613	CG33282-RA	FBgn0053282
7.84	-0.445	0.72	1.087	0.366	12.17	2e-05	0	0	1	0	ID10000372071111614	CG6015-RA	FBgn0038927
8.45	0.4	0.796	1.162	0.912	5.73	0.0025	0	0	1	0	ID10000318311111616	CG5974-RA	FBgn0010441
12.46	0.575	1.168	1.266	1.142	9.11	0.00016	0	1	1	1	ID10000375851111618	CG2986-RC	FBgn0015521
8.27	0.705	1.856	1.983	0.822	13.38	1e-05	0	1	1	0	ID10000406871111619	CG11940-RA	FBgn0031079
9.58	0.7	1.405	1.039	1.027	16.06	0	0	1	1	1	ID1000031903111173	CG6133-RA	FBgn0026079
9.63	1.243	0.768	0.881	0.592	30.51	0	1	0	0	0	ID1000033385111179	CG1412-RA	FBgn0031118
8.37	0.487	0.691	1.06	0.785	5.69	0.00258	0	0	1	0	ID10000330071111711	CG14779-RA	NA
8.9	0.828	4.749	5.608	2.243	193.2	0	0	1	1	1	ID10000326711111812	CG15350-RA	FBgn0014465
10.31	0.851	2.116	3.098	3.906	2.46	0.07512	0	0	1	1	ID10000314411111813	CG31508-RA	FBgn0044812
6.08	0.518	0.881	1.125	0.815	2.01	0.12797	0	0	1	0	ID10000441131111814	CG8991-RA	FBgn0033654
9.2	0.149	1.396	1.888	1.026	7.83	0.00042	0	1	1	0	ID10000403451111816	CG9900-RB	FBgn0004643
8.85	0.779	1.192	0.926	0.982	8.54	0.00024	0	1	0	0	ID100004306921102	CG7989-RA	FBgn0022070
10.26	0.246	0.699	1.093	0.76	8.59	0.00023	0	0	1	0	ID100004427521105	CG17715-RE	FBgn0041004
9.99	1.175	2.439	2.758	2.182	21.23	0	1	1	1	1	ID1000040387211014	CG10203-RA	FBgn0028554
7.66	0.469	1.448	1.93	1.097	25.73	0	0	1	1	1	ID1000036163211017	CG7110-RB	FBgn0032521
7.46	0.766	0.922	1.076	0.926	7.04	8e-04	0	0	1	0	ID100003118921114	CG16790-RA	FBgn0037713
6.91	1.336	0.766	0.726	0.835	8.69	0.00022	1	0	0	0	ID100004468321118	CG32599-RA	FBgn0052599
10.64	0.653	1.55	2.241	1.274	39.86	0	0	1	1	1	ID1000035395211116	CG8465-RB	FBgn0028343
9.29	0.644	0.82	1.025	0.818	10.96	4e-05	0	0	1	0	ID1000044269211119	CG17698-RB	FBgn0040056
7.13	-0.125	0.885	1.343	0.777	27.81	0	0	0	1	0	ID100003270721121	CG8247-RA	FBgn0033348
7.76	-0.512	0.521	1.144	0.354	41.44	0	0	0	1	0	ID100003354721124	CG11120-RA	FBgn0039250
10.69	1.835	3.964	4.567	3.451	65.83	0	1	1	1	1	ID100004194721126	CG31762-RD	FBgn0000114
8.6	1.701	3.045	3.448	2.969	40.47	0	1	1	1	1	ID100004537921129	CG4584-RB	FBgn0250837
9.58	0.324	0.98	1.237	0.808	22.46	0	0	0	1	0	ID1000033853211210	CG1218-RA	FBgn0037377
10.49	0.773	1.656	2.168	1.482	44.46	0	0	1	1	1	ID1000034675211217	CG13363-RA	FBgn0025639
6.18	2.212	0.158	0.134	0.268	24.62	0	1	0	0	0	ID100004353121130	CG1912-RA	FBgn0013972
7.51	0.579	1.771	2.172	2.058	13.34	1e-05	0	1	1	1	ID100003193321131	CG33005-RB	FBgn0061362
7.38	-0.166	1.037	1.539	0.669	50.1	0	0	1	1	0	ID100004506721139	CG4591-RA	FBgn0037848
7.76	2.624	1.344	0.468	1.123	57.39	0	1	1	0	1	ID1000034651211317	CG13318-RA	FBgn0037627
8.82	-0.126	0.64	1.035	0.408	28.21	0	0	0	1	0	ID100003885121141	CG2183-RA	FBgn0033273
7.12	0.639	1.727	1.97	1.581	12.48	2e-05	0	1	1	1	ID100004000321142	CG3712-RA	FBgn0040907
8.37	0.014	0.726	1.268	0.611	20.49	0	0	0	1	0	ID100004462921155	CG32365-RA	FBgn0052365
7.86	0.232	0.863	1.128	0.542	17	0	0	0	1	0	ID100003961921157	CG6194-RA	FBgn0038325
8.2	1.497	1.758	1.839	1.671	17.28	0	1	1	1	1	ID100003853921159	CG6899-RA	FBgn0004368
12.26	1.271	0.977	0.208	0.565	18.83	0	1	0	0	0	ID1000042715211517	CG31198-RA	FBgn0051198
7.69	1.026	1.327	1.469	1.143	12.16	2e-05	1	1	1	1	ID1000044227211519	CG17596-RA	FBgn0011285
14.42	-0.064	0.84	1.206	0.694	37.94	0	0	0	1	0	ID100003503521162	CG8857-RA	FBgn0033699
6	0.074	1.748	2.814	1.703	29.97	0	0	1	1	1	ID100003316321164	CG13001-RA	FBgn0030806
9.62	0.391	1.563	2.117	1.338	52.01	0	0	1	1	1	ID1000034627211610	CG13281-RA	FBgn0022213
9.96	0.06	1.036	1.327	0.513	10.66	5e-05	0	1	1	0	ID1000040819211611	CG14033-RA	FBgn0046776
9.34	1.173	-0.78	-1.475	-0.681	24.74	0	1	0	-1	0	ID1000035011211613	CG8693-RA	FBgn0033294
7.47	1.172	0.488	0.374	0.424	20.53	0	1	0	0	0	ID1000039685211614	CG6340-RA	FBgn0030648
8.05	0.19	0.898	1.123	0.826	9.9	9e-05	0	0	1	0	ID1000038485211711	CG6801-RA	FBgn0011335
5.53	0.853	1.047	1.209	0.955	5.31	0.00369	0	1	1	0	ID1000043453211719	CG18166-RA	FBgn0029526
8.14	1.891	0.168	-1.114	-0.079	29.84	0	1	0	0	0	ID100004429321183	CG17751-RA	FBgn0038717
8.65	1.074	-0.33	-1.357	-0.751	38.96	0	1	0	-1	0	ID100003387721191	CG12232-RA	FBgn0010223
7.19	0.704	1.985	2.49	1.773	27.54	0	0	1	1	1	ID100004161121194	CG14440-RA	FBgn0029894
7.99	0.627	1.491	2.09	1.177	13.46	1e-05	0	1	1	1	ID100004191721195	CG3171-RA	FBgn0046687
7.74	1.204	-0.027	-0.587	0.056	55.39	0	1	0	0	0	ID1000032371211911	CG5896-RA	FBgn0039494
7.87	0.405	0.766	1.408	0.95	13.12	1e-05	0	0	1	0	ID1000037357211914	CG7771-RA	FBgn0004666
7.87	0.361	0.83	1.098	0.776	6.45	0.00131	0	0	1	0	ID1000042355211916	CG15667-RA	FBgn0026369
7.61	0.396	0.719	1.053	0.788	4.76	0.00629	0	0	1	0	ID1000040765211919	CG13902-RA	FBgn0035166
7.24	-0.064	0.871	1.639	1.026	49.61	0	0	0	1	1	ID1000031171211101	CG1605-RA	FBgn0025185
5.73	2.303	1.748	1.401	2.256	4.87	0.0056	1	0	0	0	ID1000036925211118	CG8175-RA	FBgn0014865
6.72	0.868	1.793	2.529	1.862	27.16	0	0	1	1	1	ID10000423492111110	CG15643-RA	FBgn0030654
9.85	0.709	1.077	1.174	0.961	8.24	0.00031	0	1	1	0	ID10000350832111112	CG9113-RC	FBgn0030089
8.79	-0.022	0.7	1.028	0.483	6.72	0.00104	0	0	1	0	ID1000031987211120	CG33116-RA	FBgn0053116
7.82	1.653	1.917	2.286	1.863	23.16	0	1	1	1	1	ID1000033475211122	CG10962-RA	FBgn0030073
10.05	1.392	0.812	0.152	0.447	12.49	2e-05	1	0	0	0	ID1000032755211125	CG8342-RA	FBgn0002578
8.37	0.387	1.102	1.522	0.792	19.86	0	0	1	1	0	ID1000035821211126	CG4973-RA	FBgn0038772
7.48	1.315	1.689	2.044	1.47	21.58	0	1	1	1	1	ID10000335232111212	CG11063-RB	FBgn0030530
8.08	0.391	1.025	1.531	0.983	9.69	0.00011	0	1	1	0	ID10000308592111215	CG17269-RA	FBgn0038827
8.27	1.458	0.64	0.485	0.582	31.64	0	1	0	0	0	ID1000043915211130	CG1705-RA	FBgn0002723
10.68	0.132	1.551	2.2	1.496	13.12	1e-05	0	1	1	1	ID1000041995211138	CG3183-RA	FBgn0033081
9.19	0.625	1.393	1.995	1.362	18.94	0	0	1	1	1	ID10000315972111311	CG11397-RA	FBgn0015391
7.12	1.179	0.644	0.347	0.797	11.16	4e-05	1	0	0	0	ID10000388932111315	CG2302-RA	FBgn0015519
9.66	0.964	2.255	2.87	1.914	24.47	0	0	1	1	1	ID1000030805211141	CG17163-RA	FBgn0039942
8.71	0.84	1.311	1.535	0.709	15.7	0	0	1	1	0	ID1000041941211143	CG31755-RA	FBgn0051755
6.87	1.096	1.552	1.977	1.534	15.98	0	1	1	1	1	ID1000038131211148	CG14798-RA	FBgn0029588
7.73	0.846	1.046	1.091	0.996	6.83	0.00095	0	1	1	0	ID10000346932111415	CG13401-RB	FBgn0027780
11.13	0.081	1.258	1.693	1.188	68.39	0	0	1	1	1	ID10000377412111510	CG2791-RA	FBgn0037533
9.27	1.05	-1.039	-2.37	-1.422	36.15	0	1	-1	-1	-1	ID10000389172111613	CG2467-RA	FBgn0250871
6.94	-0.23	1.051	2.054	1.021	30.85	0	0	1	1	1	ID1000031627211173	CG12253-RA	FBgn0026148
8.8	1.606	-0.645	-1.706	-0.839	31.99	0	1	0	-1	0	ID10000388992111710	CG2330-RA	FBgn0037447
9.7	1.962	1.209	0.504	1.091	37.26	0	1	1	0	1	ID10000327312111711	CG8299-RA	FBgn0034052
6.19	-0.244	0.675	1.473	0.569	10.88	5e-05	0	0	1	0	ID10000454032111716	CG4621-RA	FBgn0032321
6.22	0.327	1.274	1.847	1.246	9.94	9e-05	0	1	1	1	ID1000038125211181	CG14786-RA	FBgn0027794
8.91	0.797	1.021	0.895	0.816	8.5	0.00025	0	1	0	0	ID1000042373211186	CG15717-RA	FBgn0030451
8.53	1.011	0.63	0.26	0.535	17.89	0	1	0	0	0	ID1000036181211188	CG7149-RA	FBgn0031948
11.46	0.237	3.035	3.973	2.28	71.63	0	0	1	1	1	ID10000323952111812	CG5940-RA	FBgn0000404
7.23	0.526	2.161	3.199	1.913	75.59	0	0	1	1	1	ID100004335731102	CG11770-RA	FBgn0002552
7.65	1.383	1.173	1.142	1.32	17.86	0	1	1	1	1	ID100003382931109	CG2124-RA	FBgn0030217
7.87	-0.008	1.037	1.436	1.066	26.15	0	0	1	1	1	ID1000040675311014	CG11875-RA	FBgn0039301
7.24	0.427	1.369	1.863	1.325	14.17	1e-05	0	1	1	1	ID1000044533311018	CG6379-RA	FBgn0029693
9.26	1.526	4.095	4.821	3.176	59.59	0	1	1	1	1	ID100004302131115	CG15737-RA	FBgn0030353
8.31	0.542	0.782	1.02	0.74	8.52	0.00025	0	0	1	0	ID100004340531116	CG11883-RB	FBgn0033538
8.11	1.296	2.121	2.258	1.811	21.07	0	1	1	1	1	ID100004497131118	CG3218-RA	FBgn0000810
7.65	-0.232	0.8	1.385	0.89	30.99	0	0	0	1	0	ID1000039565311111	CG10489-RA	FBgn0035644
8.44	0.495	1.008	1.208	1.1	4.78	0.00615	0	1	1	1	ID1000038395311117	CG4084-RA	FBgn0011297
10.65	1.43	0.573	0.097	0.594	57.03	0	1	0	0	0	ID1000044557311119	CG7054-RA	FBgn0038972
7.65	0.168	0.995	1.11	1.057	11	4e-05	0	0	1	1	ID1000031507311213	CG31648-RA	FBgn0051648
8.52	1.487	0.84	0.117	0.746	18.76	0	1	0	0	0	ID100004381931130	CG8782-RA	FBgn0022774
8.58	1.283	-0.004	-0.926	0.036	33.25	0	1	0	0	0	ID1000034939311317	CG13102-RA	FBgn0032088
5.96	-0.398	0.818	1.445	0.71	9.27	0.00014	0	0	1	0	ID100003913931141	CG33183-RB	FBgn0000448
9.31	1.171	0.395	0.154	0.418	7.24	0.00067	1	0	0	0	ID100004029131142	CG9774-RA	FBgn0026181
7.65	-0.124	0.776	1.067	0.711	11.96	2e-05	0	0	1	0	ID100004186931146	CG33154-RA	FBgn0053964
9.26	0.555	1.576	1.861	1.163	28.85	0	0	1	1	1	ID100003959531148	CG10542-RA	FBgn0086694
9.27	1.28	2.689	3.191	2.254	37.97	0	1	1	1	1	ID1000042619311415	CG11399-RB	FBgn0037021
8.86	1.155	1.853	2.145	1.736	6.84	0.00094	1	1	1	1	ID1000042211311417	CG15797-RA	FBgn0028292
4.17	-0.525	0.281	1.173	0.839	8.36	0.00028	0	0	1	0	ID100003916331154	CG33213-RA	FBgn0053213
7.28	0.611	1.683	2.114	1.775	18.44	0	0	1	1	1	ID100003990731157	CG15317-RA	FBgn0030137
8.28	0.04	1.089	1.59	0.946	15.45	0	0	1	1	0	ID100004259531160	CG11357-RA	FBgn0035558
8.59	0.379	1.143	1.446	0.98	30.27	0	0	1	1	0	ID100003460331163	CG15812-RA	FBgn0035405
6.7	-0.17	0.616	1.46	0.989	16.23	0	0	0	1	0	ID1000034915311610	CG13053-RA	FBgn0040801
10.21	3.424	3.689	2.383	2.94	39.29	0	1	1	1	1	ID1000041107311611	CG3106-RA	FBgn0030148
5.68	0.539	0.841	1.105	0.944	2.84	0.04831	0	0	1	0	ID1000039973311614	CG15473-RA	FBgn0029719
7.79	1.206	1.922	2.205	1.733	15.29	0	1	1	1	1	ID1000041485311617	CG2685-RA	FBgn0024998
8.9	1.038	1.901	1.997	1.878	12.99	1e-05	1	1	1	1	ID100003226931171	CG11660-RA	FBgn0036187
9.97	1.269	1.665	1.584	1.518	24.29	0	1	1	1	1	ID100003726131176	CG6335-RA	FBgn0027087
6.1	-0.758	0.571	1.656	0.602	19.29	0	0	0	1	0	ID1000038821311710	CG3419-RB	FBgn0035002
9.38	0.812	1.083	1.132	0.97	15.01	0	0	1	1	0	ID1000033757311715	CG1972-RA	FBgn0039691
8.22	1.676	-0.765	-1.403	-0.176	57.58	0	1	0	-1	0	ID1000031141311718	CG40485-RB	FBgn0069973
8.36	0.123	0.794	1.196	0.628	33.74	0	0	0	1	0	ID100003805931182	CG5720-RA	FBgn0028471
9.08	1.209	1.944	1.841	1.784	21.12	0	1	1	1	1	ID100004458131183	CG7728-RA	FBgn0036686
11.57	1.16	1.839	2.096	1.895	30.69	0	1	1	1	1	ID100004227731185	CG1633-RA	FBgn0040309
7.79	0.4	0.661	1.029	0.757	14.77	0	0	0	1	0	ID100004379531189	CG8734-RA	FBgn0033315
7.65	1.734	0.609	0.285	0.828	10.55	6e-05	1	0	0	0	ID1000035677311813	CG7298-RA	FBgn0036948
8.98	1.224	0.286	-0.242	0.225	28.65	0	1	0	0	0	ID1000038443311815	CG4122-RE	FBgn0004648
7.3	1.044	1.367	1.772	1.488	7.16	0.00072	1	1	1	1	ID100004189931194	CG3692-RA	FBgn0030741
6.79	0.697	1.081	1.348	1.324	3.67	0.01919	0	1	1	1	ID100004220531195	CG15773-RA	FBgn0029795
7.76	0.783	0.988	1.083	1.021	5.15	0.00429	0	0	1	1	ID1000042643311916	CG11448-RA	FBgn0024985
10.23	0.354	0.911	1.007	0.885	7.79	0.00043	0	0	1	0	ID1000038803311918	CG3373-RA	FBgn0015737
7.78	0.837	1.222	1.481	1.28	12.1	2e-05	0	1	1	1	ID1000041053311919	CG3093-RA	FBgn0000482
7.4	1.141	1.141	1.269	0.885	12.86	1e-05	1	1	1	0	ID1000043027311102	CG15816-RA	FBgn0030866
8.09	0.893	1.763	1.969	1.737	12.09	2e-05	0	1	1	1	ID1000037291311105	CG6474-RA	FBgn0000617
7	0.631	1.855	2.677	1.743	34.9	0	0	1	1	1	ID10000407413111010	CG12200-RA	FBgn0031018
9.58	0.556	1.121	1.368	0.92	17.86	0	0	1	1	0	ID10000453493111013	CG9715-RA	FBgn0036668
8.54	1.443	3.459	4.008	3.177	32.67	0	1	1	1	1	ID10000360613111019	CG12398-RA	FBgn0030596
7.48	1.319	2.114	2.8	2.155	30.65	0	1	1	1	1	ID1000041461311115	CG2222-RA	FBgn0030196
6.5	0.136	1.069	1.185	1.152	8.39	0.00027	0	1	1	1	ID1000037213311118	CG6048-RA	FBgn0029827
8.92	0.744	0.973	1.297	0.938	16.47	0	0	0	1	0	ID10000360853111115	CG13213-RA	FBgn0033609
8.39	1.469	-3.118	-3.684	-2.304	42.77	0	1	-1	-1	-1	ID1000032275311120	CG11669-RA	FBgn0033296
10	1.421	0.889	0.399	0.581	19.52	0	1	0	0	0	ID1000042973311123	CG14688-RA	FBgn0037819
8.2	0.526	0.729	1.037	0.827	7.76	0.00044	0	0	1	0	ID10000322513111218	CG11622-RA	FBgn0026056
8.21	0.869	0.853	1.022	0.896	9.64	0.00011	0	0	1	0	ID10000391813111315	CG33249-RA	FBgn0259166
9.62	1.129	2.048	2.183	1.87	36.79	0	1	1	1	1	ID10000341713111317	CG9401-RA	FBgn0002736
6.54	1.052	0.999	0.938	0.941	3.78	0.01707	1	0	0	0	ID10000426133111318	CG11387-RB	FBgn0004198
6.93	-0.059	0.61	1.148	0.612	15.21	0	0	0	1	0	ID1000031093311141	CG3995-RA	FBgn0038472
8.24	1.3	0.306	-0.102	0.203	14.49	1e-05	1	0	0	0	ID1000042229311143	CG15860-RA	FBgn0060296
9.93	0.892	0.926	1.032	0.943	11.48	3e-05	0	0	1	0	ID1000040309311146	CG9819-RB	FBgn0030758
7.05	1.056	1.592	2.167	1.755	16.78	0	1	1	1	1	ID1000038011311149	CG4558-RA	FBgn0029914
7.31	0.912	1.063	1.54	1.248	18.04	0	0	1	1	1	ID10000414673111414	CG2256-RB	FBgn0029995
11.88	-0.231	0.999	1.989	1.271	65.56	0	0	0	1	1	ID10000349813111415	CG13200-RA	FBgn0033631
8.86	0.357	1.088	1.694	0.947	19.73	0	0	1	1	0	ID1000045307311154	CG9636-RB	FBgn0037556
6.15	0.684	1.095	1.349	1.093	4.35	0.00948	0	1	1	1	ID1000043051311157	CG1725-RF	FBgn0001624
9.08	1.424	2.584	2.661	2.241	22.88	0	1	1	1	1	ID10000322453111513	CG11604-RA	FBgn0086912
8.69	1.268	-0.237	-0.977	-0.262	51.33	0	1	0	0	0	ID10000368533111519	CG3135-RA	FBgn0003390
10.78	1.46	2.575	2.998	2.144	41.82	0	1	1	1	1	ID1000033421311160	CG14217-RB	FBgn0031030
8.22	-0.076	4.235	5.13	2.628	69.8	0	0	1	1	1	ID1000044149311165	CG9050-RA	FBgn0086265
8.39	1.427	2.841	3.418	2.75	47.32	0	1	1	1	1	ID10000375973111618	CG30085-RA	FBgn0050085
8.16	0.01	1.453	2.243	1.564	17.73	0	0	1	1	1	ID10000406993111619	CG12018-RA	FBgn0027903
11.88	0.284	1.047	1.294	0.769	15.98	0	0	1	1	0	ID1000036523311174	CG17520-RB	FBgn0000258
9.66	1.049	0.431	0.194	0.58	34.63	0	1	0	0	0	ID1000035749311177	CG7438-RA	FBgn0086347
8.39	0.5	0.947	1.027	0.917	3.31	0.02832	0	0	1	0	ID10000395413111717	CG10420-RA	FBgn0039296
6.53	1.348	1.197	1.099	1.266	12.29	2e-05	1	1	1	1	ID10000326113111719	CG15057-RA	FBgn0030908
7.53	1.849	-0.113	-0.636	0.41	102.3	0	1	0	0	0	ID1000034555311185	CG15582-RA	FBgn0046878
6.83	0.776	1.932	2.429	1.653	18.38	0	0	1	1	1	ID1000042661311186	CG11491-RE	FBgn0000210
7.97	0.436	0.943	1.439	0.946	19.32	0	0	0	1	0	ID1000036469311188	CG17361-RA	FBgn0036395
11.04	0.877	2.899	3.518	2.156	113.93	0	0	1	1	1	ID10000403573111816	CG9924-RA	NA
7.99	0.265	0.77	1.148	0.838	16.75	0	0	0	1	0	ID10000322933111817	CG11723-RA	FBgn0031391
