# Supplementary material for: Gene expression during Drosophila melanogaster egg development before and after reproductive diapause
Source: BMC Genomics. 2009 May 24;10:242. doi: 10.1186/1471-2164-10-242 (PMC2700134; doi:10.1186/1471-2164-10-242)
Supplement: Additional file 2 — Vitellogenesis gene table. Expression levels and gene tables of transcripts regulated during vitellogenesis. [file 1471-2164-10-242-S2.txt]

A	Coef_Dv24H	Coef_Dv48H	Coef_Dv72H	F	F_p_value	Res_f_adj	Res_Dv24H_1	Res_Dv48H_1	Res_Dv72H_1	Res_Dv24	Res_h24v48	Res_h48v72	Genes_ID	Genes_Name	Genes_FlyBaseID
7.98	0.903	1.506	0.773	58.33	0	2.14113821781409e-09	0	1	0	1	1	-1	ID10000431580002	CG17446-RA	FBgn0030121
7.13	0.657	1.26	0.833	15.2	1e-05	4.81187132117958e-05	0	1	0	1	1	0	ID10000320280004	CG5245-RA	FBgn0038047
8.49	1.426	1.952	1.21	58.24	0	2.14547571852366e-09	1	1	1	1	1	-1	ID100004047600014	CG14749-RA	FBgn0033316
9.59	1.374	2.01	1.233	40.05	0	3.94021586095574e-08	1	1	0	1	1	-1	ID10000447720018	CG7055-RA	FBgn0030093
7.59	0.626	1.081	0.82	12.38	6e-05	0.0001795240958884	0	1	0	1	0	0	ID100003747600112	CG11103-RA	FBgn0030522
9.27	4.288	4.606	2.812	76.08	0	3.10072067362421e-10	1	1	1	1	0	-1	ID100003163800113	CG17820-RA	FBgn0038914
8.12	1.499	1.833	1.218	86.95	0	1.20321763517512e-10	1	1	1	1	1	-1	ID100004435800119	CG4238-RA	FBgn0031384
7.04	1.406	2.263	1.195	51.13	0	5.82296589781945e-09	1	1	0	1	1	-1	ID10000343800020	CG11178-RA	FBgn0030499
7.97	1.002	1.369	0.871	33.39	0	1.63286982189915e-07	1	1	0	1	1	-1	ID100003394200210	CG1017-RA	FBgn0035294
6.91	1.064	1.711	1.044	19.22	0	9.62838532470425e-06	1	1	0	1	1	-1	ID10000412440032	CG3931-RA	FBgn0034879
9.89	1.294	1.963	1.017	60.03	0	1.71854990505023e-09	1	1	0	1	1	-1	ID10000409320034	CG6539-RA	FBgn0011802
6.83	1.046	1.098	0.297	33.19	0	1.71271350990084e-07	1	1	0	1	0	-1	ID100003318000316	CG31465-RA	FBgn0051465
7.46	0.733	1.265	0.72	25.02	0	1.44647905400872e-06	0	1	0	1	1	-1	ID10000400920042	CG3485-RA	FBgn0085435
7.19	1.587	1.605	1.083	33.03	0	1.78056942742171e-07	1	1	0	1	0	0	ID10000393960048	CG14499-RA	FBgn0034317
10.13	2.442	3.197	1.685	72.88	0	4.16841620272283e-10	1	1	1	1	1	-1	ID100004246800413	CG3429-RA	FBgn0003655
11.9	2.167	2.595	1.697	83.36	0	1.66547136194289e-10	1	1	1	1	0	-1	ID100003324600418	CG3333-RA	FBgn0023184
8.38	1.424	1.976	0.924	29.35	0	4.4439596104139e-07	1	1	0	1	0	-1	ID10000423960060	CG3158-RA	FBgn0003483
9.31	0.934	1.282	0.684	38.98	0	4.87598220894746e-08	0	1	0	1	1	-1	ID10000416520061	CG7533-RC	FBgn0036165
8.65	0.716	1.058	0.541	11.86	7e-05	0.000232735797963376	0	1	0	1	0	0	ID10000381720069	CG31657-RA	FBgn0053526
8.94	1.053	0.901	0.875	46	0	1.33413920229036e-08	1	0	0	1	0	0	ID100003471600610	CG14543-RA	FBgn0039404
7.89	0.964	1.559	0.843	36.21	0	8.68206977733819e-08	0	1	0	1	1	-1	ID100004206000612	CG1663-RA	FBgn0033449
9.74	0.991	1.422	0.673	57.09	0	2.52630734676393e-09	0	1	0	1	1	-1	ID100003094200718	CG32350-RA	FBgn0052350
6.56	2.023	2.839	1.883	38.74	0	5.12039243300912e-08	1	1	1	1	1	-1	ID100004470000816	CG6937-RA	FBgn0038989
7.58	1.123	1.719	1.03	15.45	1e-05	4.32289983414272e-05	1	1	0	1	0	-1	ID100004431000917	CG4148-RA	FBgn0001990
10.81	1.221	1.217	0.82	18.6	0	1.21354316868437e-05	1	1	0	1	0	0	ID100004085400919	CG6382-RA	FBgn0020443
7.38	0.949	1.767	0.869	43.18	0	2.19148074304923e-08	0	1	0	1	1	-1	ID100003087600107	CG3221-RA	FBgn0034569
10.32	7.239	10.899	4.441	118.9	0	1.5525824559891e-11	1	1	0	1	1	-1	ID100003778800119	CG11213-RA	FBgn0000360
7.35	1.223	1.651	0.754	10.76	0.00014	0.000418698731623088	1	0	0	1	0	0	ID1000035148001114	CG17689-RA	FBgn0036374
7.57	1.119	1.825	1.119	18.3	0	1.36342967572419e-05	1	1	0	1	1	-1	ID1000037068001117	CG1792-RA	FBgn0039860
8.17	0.742	1.409	0.733	25.86	0	1.13944462258817e-06	0	1	0	1	1	-1	ID100003207600120	CG5354-RA	FBgn0005683
9.18	1.034	1.015	0.779	31.92	0	2.31091553440468e-07	1	1	0	1	0	0	ID100003284400125	CG5706-RA	FBgn0039175
8.65	0.885	1.157	0.853	33.3	0	1.66496169754899e-07	0	1	0	1	0	0	ID100004400400130	CG8043-RA	FBgn0037610
11.07	1.536	1.683	1.175	25.29	0	1.33862897662925e-06	1	1	0	1	0	0	ID100003401400133	CG11980-RB	FBgn0037652
10.23	1.217	1.762	0.99	49.45	0	7.53425855870535e-09	1	1	0	1	1	-1	ID100003286800135	CG5746-RA	FBgn0039186
8.37	0.87	1.287	0.784	32.27	0	2.11172480886902e-07	0	1	0	1	1	-1	ID1000043188001316	CG2097-RA	FBgn0037371
7.86	1.193	1.598	0.862	45.12	0	1.54738164545941e-08	1	1	0	1	1	-1	ID1000033972001317	CG10880-RA	FBgn0031398
10.37	1.79	2.188	1.181	59.78	0	1.78453351339555e-09	1	1	0	1	0	-1	ID1000034326001319	CG10125-RA	FBgn0024177
7.94	1.297	1.969	0.651	47.9	0	9.69590900460444e-09	1	1	0	1	1	-1	ID100004203000143	CG15312-RB	FBgn0030174
8.81	0.851	1.056	0.62	25.86	0	1.13944462258817e-06	0	1	0	1	0	-1	ID100004013400145	CG3582-RA	FBgn0017457
7.48	1.685	3.686	2.381	40.88	0	3.36104087385366e-08	1	1	1	1	1	-1	ID100003781200149	CG11401-RA	FBgn0037170
7.86	0.677	1.127	0.737	18.19	0	1.41884626928898e-05	0	1	0	1	1	-1	ID1000037428001416	CG10795-RA	FBgn0034626
7.38	1.365	2.202	1.512	39.24	0	4.60208704872299e-08	1	1	1	1	1	-1	ID100004398000151	CG7938-RA	FBgn0003511
7.68	1.538	1.835	1.216	45.96	0	1.34339381214905e-08	1	1	1	1	0	-1	ID1000037782001517	CG11183-RA	FBgn0034921
6.99	1.107	1.406	1.214	11.78	8e-05	0.000242591457358854	1	1	0	1	0	0	ID100004474200167	CG7006-RA	FBgn0039233
7.47	1.123	1.772	1.169	33.99	0	1.41027824409086e-07	1	1	0	1	1	-1	ID1000031644001616	CG18112-RA	FBgn0039702
9.28	1.295	1.787	0.877	60.48	0	1.63995811670561e-09	1	1	0	1	1	-1	ID1000038988001710	CG15010-RC	FBgn0041171
8.47	0.948	1.837	1.116	21.48	0	4.38179323660118e-06	0	1	0	1	1	-1	ID1000040884001712	CG6445-RB	FBgn0036715
7.11	0.807	1.174	0.927	11.16	0.00011	0.000336055072974272	0	1	0	1	0	0	ID1000042054001811	CG1577-RA	FBgn0033208
9.65	0.509	1.027	0.623	10.06	0.00021	0.000616175863304303	0	1	0	1	1	0	ID100003219610013	CG9520-RB	FBgn0032078
10.18	1.239	1.528	0.84	95.86	0	6.19006180902423e-11	1	1	0	1	1	-1	ID10000313741014	CG1240-RA	FBgn0035370
10.16	1.07	1.607	0.974	14.82	2e-05	5.65630755308795e-05	1	1	0	1	0	0	ID100003946210111	CG1064-RA	FBgn0011715
14.34	1.435	1.801	1.336	46.01	0	1.33413920229036e-08	1	1	1	1	0	-1	ID10000328921021	CG3186-RA	FBgn0034967
9.02	1.251	1.877	0.991	102.09	0	4.04966878060692e-11	1	1	0	1	1	-1	ID10000421321026	CG1119-RA	FBgn0004913
10.87	1.244	1.361	0.972	58.3	0	2.14547571852366e-09	1	1	0	1	0	-1	ID100003948610214	CG10691-RB	FBgn0002031
9.86	1.583	2.066	1.026	54.11	0	3.76207619020472e-09	1	1	0	1	1	-1	ID10000386521036	CG4711-RA	FBgn0002652
8.97	0.634	1.043	0.506	49.88	0	7.04578051113682e-09	0	1	0	1	1	-1	ID100004294210311	CG4488-RA	FBgn0011737
9.68	0.826	1.397	0.781	31.91	0	2.31107234715235e-07	0	1	0	1	1	-1	ID100003903010412	CG9188-RB	FBgn0031878
6.68	0.578	1.038	0.653	9.91	0.00024	0.000672835204068256	0	1	0	1	0	0	ID100003099610414	CG5475-RB	FBgn0015765
7.79	0.943	1.231	0.636	25.61	0	1.2206959066077e-06	0	1	0	1	0	-1	ID100003714010416	CG8771-RA	FBgn0033766
7.5	1.109	1.571	1.036	14.38	2e-05	6.89538461974993e-05	1	1	0	1	0	0	ID10000387241059	CG5292-RA	FBgn0038491
8.33	2.956	5.153	2.808	82.87	0	1.73375460630492e-10	1	1	1	1	1	-1	ID100003795010516	CG4009-RA	FBgn0038469
7.71	1.015	1.587	0.62	23.3	0	2.44519349386961e-06	1	1	0	1	1	-1	ID100004141210619	CG12124-RA	FBgn0030112
11.37	0.741	1.123	0.306	52.6	0	4.66866531782684e-09	0	1	0	1	1	-1	ID10000409981070	CR32028-RA	FBgn0062463
8.38	1.098	0.42	-0.126	11.41	1e-04	0.000295925657436663	1	0	0	1	0	0	ID10000321661071	CG9465-RA	FBgn0032067
8.01	1.098	1.678	0.864	81.98	0	1.86656693141123e-10	1	1	0	1	1	-1	ID10000371581076	CG9201-RB	FBgn0026433
11.26	3.319	4.197	2.266	128.69	0	9.17123778290722e-12	1	1	1	1	1	-1	ID100003871810710	CG5263-RA	FBgn0016070
6.07	0.616	1.213	0.748	17.49	0	1.85843093327751e-05	0	1	0	1	1	-1	ID100003447010717	CG30184-RA	FBgn0050184
7.65	1.131	1.542	0.721	30.44	0	3.33628061626224e-07	1	1	0	1	0	-1	ID100003103810718	CG5557-RA	FBgn0010768
7.46	1.056	1.407	1.055	16.41	1e-05	2.87623713291719e-05	1	1	0	1	0	0	ID10000340621091	CG10050-RA	FBgn0037492
7.58	1.052	1.63	0.928	17.22	1e-05	2.06974190674357e-05	1	1	0	1	0	-1	ID10000340921092	CG10098-RA	FBgn0037472
7.52	1.288	2.051	1.117	13.26	3e-05	0.000116248981100459	1	1	0	1	0	-1	ID100004292410102	CG4452-RA	FBgn0035981
7.53	1.494	2.321	1.228	26.71	0	9.01026617456295e-07	1	1	0	1	1	-1	ID1000031758101015	CG5083-RA	FBgn0038390
7.27	1.454	1.667	1.23	25.44	0	1.2821939276367e-06	1	1	0	1	0	0	ID100004448410117	CG32708-RA	FBgn0052708
8.45	0.79	1.077	0.699	25.98	0	1.09818675943595e-06	0	1	0	1	0	-1	ID100003788410119	CG3918-RA	FBgn0029873
9.54	1.132	1.398	0.954	54.04	0	3.77624579017776e-09	1	1	0	1	0	-1	ID1000035244101114	CG16788-RA	FBgn0037707
7.46	0.705	1.31	0.801	18.93	0	1.07354642389564e-05	0	1	0	1	1	-1	ID1000039414101116	CG10572-RA	FBgn0015618
10.09	7.223	14.638	8.467	253.68	0	4.81186206489236e-14	1	1	1	1	1	-1	ID100003366010122	CG6519-RA	FBgn0000355
8.04	0.862	1.468	0.707	16.23	1e-05	3.09827069867636e-05	0	1	0	1	1	-1	ID100004410010130	CG13176-RA	FBgn0033692
7.34	0.688	1.318	0.764	15.7	1e-05	3.87959838347341e-05	0	1	0	1	1	-1	ID100003982810131	CG8089-RA	FBgn0033993
11.87	1.459	1.338	1.022	39.42	0	4.44153255704889e-08	1	1	0	1	0	0	ID100003411010133	CG10130-RA	FBgn0010638
9.08	0.689	1.066	0.52	32.23	0	2.13521529404594e-07	0	1	0	1	1	-1	ID100004171810134	CG3680-RA	FBgn0037027
10.67	0.725	1.003	0.65	37.99	0	5.99911965170246e-08	0	1	0	1	1	-1	ID100003790810149	CG3959-RA	FBgn0011207
7.86	1.299	2.047	1.052	56.54	0	2.708718630602e-09	1	1	0	1	1	-1	ID1000043668101512	CG7242-RA	FBgn0087021
5.99	0.581	1.281	0.971	20.14	0	6.90701618557096e-06	0	1	0	1	1	0	ID1000043332101515	CG8964-RA	FBgn0033674
7.73	0.887	1.379	0.565	32.9	0	1.83124427243698e-07	0	1	0	1	1	-1	ID100004404610165	CG13005-RA	FBgn0030794
7.47	1.17	1.422	1.092	20.47	0	6.17119990686856e-06	1	1	0	1	0	0	ID100004102210168	CR32957-RA	FBgn0047311
9.39	1.849	2.646	1.451	48.39	0	8.93741153080244e-09	1	1	0	1	1	-1	ID1000031806101615	CG5175-RB	FBgn0038476
9.03	1.135	1.484	0.894	45.65	0	1.40986339882446e-08	1	1	0	1	1	-1	ID1000039084101710	CG9302-RA	FBgn0032514
7.64	1.943	2.802	1.419	141.1	0	4.64444944760903e-12	1	1	1	1	1	-1	ID1000044094101810	CG13162-RA	FBgn0033718
8.28	1.578	2.474	1.314	33.09	0	1.75430319239933e-07	1	1	0	1	1	-1	ID1000044022101814	CG12892-RA	FBgn0033526
7.03	0.499	1.106	0.859	11.35	1e-04	0.000305669398273807	0	1	0	1	1	0	ID100003129620015	CG30010-RA	FBgn0050010
10.16	0.781	1.162	0.438	15.98	1e-05	3.44757279867247e-05	0	1	0	1	0	-1	ID100003625820019	CG32742-RA	FBgn0028360
7.11	1.125	1.844	1.138	26.39	0	9.8239934611494e-07	1	1	0	1	1	-1	ID10000312902014	CG30001-RA	FBgn0050001
7.45	0.84	1.066	0.684	21.08	0	4.99422007642476e-06	0	1	0	1	0	0	ID10000428342015	CG1358-RA	FBgn0033196
8.15	1.816	2.321	1.019	28.96	0	4.92362134495207e-07	1	1	0	1	0	-1	ID100003937820111	CG14444-RA	FBgn0029879
7.44	1.588	2.192	1.071	34.17	0	1.35761930083399e-07	1	1	0	1	0	-1	ID100003165020113	CG1856-RA	FBgn0003870
8.54	1.659	1.994	1.344	21.49	0	4.36805281250837e-06	1	1	0	1	0	0	ID100003820820117	CG31869-RA	FBgn0051869
10.45	0.648	1.045	0.539	26.69	0	9.04803987627947e-07	0	1	0	1	1	-1	ID100004437020119	CG4260-RA	FBgn0015567
8.4	1.261	1.631	0.976	40.11	0	3.89976035541896e-08	1	1	0	1	0	-1	ID10000405362023	CG14883-RA	FBgn0038432
7.45	1.013	1.657	1.058	34.64	0	1.22088331240593e-07	1	1	0	1	1	-1	ID10000412562032	CG40354-RA	FBgn0058354
7.24	1.448	2.31	1.162	47.62	0	1.01450975795024e-08	1	1	0	1	1	-1	ID100003093020313	CG32318-RA	FBgn0052318
6.63	1.3	2	1.336	26.74	0	8.9202007748326e-07	1	1	0	1	1	-1	ID100003319220316	CG31842-RA	FBgn0051842
8.09	0.807	1.065	0.742	28.49	0	5.5688625788276e-07	0	1	0	1	0	-1	ID100003285020319	CG5714-RA	FBgn0000543
11.06	3.029	4.086	2.265	73.67	0	3.8822849945091e-10	1	1	1	1	1	-1	ID10000401042042	CG3510-RA	FBgn0000405
8.39	1.043	1.642	0.8	52.55	0	4.70609337699391e-09	1	1	0	1	1	-1	ID100004243220415	CG32562-RA	FBgn0028974
10.01	0.917	1.046	0.609	21.45	0	4.42148673112175e-06	0	1	0	1	0	0	ID10000447302055	CG6987-RA	FBgn0040284
10.66	0.957	1.465	0.947	13.13	4e-05	0.000124068481274425	0	1	0	1	0	0	ID100004092020611	CG6513-RA	FBgn0061515
10.08	1.086	1.512	0.636	78.92	0	2.39622840907577e-10	1	1	0	1	1	-1	ID100003978620614	CG4857-RB	FBgn0026083
7.82	1.257	1.768	0.959	43.17	0	2.19704556171828e-08	1	1	0	1	1	-1	ID100004129820617	CG5003-RA	FBgn0039554
7.3	1.191	2.029	1.239	29.86	0	3.86817108765637e-07	1	1	0	1	1	-1	ID10000409142070	CG6502-RA	FBgn0000629
7.87	1.396	2.031	1.309	35.95	0	9.17395631214546e-08	1	1	0	1	1	-1	ID100003669020713	CG7128-RA	FBgn0022724
7.94	1.284	1.948	1.114	40.74	0	3.45235060505947e-08	1	1	0	1	1	-1	ID100003357020715	CG18361-RA	FBgn0000499
12.1	0.787	1.163	0.85	27.62	0	7.01922103364719e-07	0	1	0	1	1	-1	ID100004473620716	CG6998-RB	FBgn0011760
8.75	1.198	1.224	0.884	31.74	0	2.41117684031887e-07	1	1	0	1	0	0	ID100003590420811	CG31289-RA	FBgn0024558
8.51	1.589	1.989	1.178	80.72	0	2.05780364054783e-10	1	1	1	1	1	-1	ID100003976820103	CG4817-RA	FBgn0010278
7.63	1.024	1.576	1.042	24.6	0	1.63765699459066e-06	1	1	0	1	1	-1	ID100004089020104	CG6451-RA	FBgn0041161
7.4	1.376	1.745	1.277	10.27	0.00019	0.000547302784000506	1	1	0	1	0	0	ID1000035874201019	CG3109-RA	FBgn0023519
7.7	1.074	1.659	0.858	35.08	0	1.11217051217361e-07	1	1	0	1	1	-1	ID100003553820113	CG13921-RA	FBgn0035267
6.47	1.947	3.323	2.024	45.47	0	1.459327180689e-08	1	1	1	1	1	-1	ID100003780020119	CG11295-RA	FBgn0013548
7.21	1.498	0.999	1.39	22.8	0	2.86026303647836e-06	1	0	0	1	0	0	ID1000035898201115	CG31259-RA	FBgn0051259
10.33	1.107	1.599	0.854	81.86	0	1.87133877077923e-10	1	1	0	1	1	-1	ID1000037080201117	CG17950-RA	FBgn0004362
7.52	1.282	1.953	0.992	57.31	0	2.44729165861862e-09	1	1	0	1	1	-1	ID100003434420132	CG10494-RB	FBgn0034634
8.16	1.2	1.608	0.888	28.05	0	6.25228265566732e-07	1	1	0	1	0	-1	ID1000042426201318	CG32452-RA	FBgn0052452
8.64	0.774	1.164	0.309	28.09	0	6.19134162704485e-07	0	1	0	1	0	-1	ID1000034338201319	CG10308-RA	FBgn0010317
8.08	1.351	1.93	0.931	88.97	0	1.04088677268277e-10	1	1	0	1	1	-1	ID100004012220146	CG3548-RA	FBgn0035033
7.56	0.895	1.665	0.92	56.83	0	2.60532802762063e-09	0	1	0	1	1	-1	ID1000043944201417	CG7685-RA	FBgn0038619
6.54	1.611	2.775	1.649	55.13	0	3.30366775908708e-09	1	1	1	1	1	-1	ID100004132220150	CG5626-RA	FBgn0036266
7.21	1.304	1.756	1.352	25.14	0	1.39901306095751e-06	1	1	0	1	0	0	ID100003856220164	CG10757-RB	FBgn0032849
9.5	0.691	1.107	0.489	50.56	0	6.34636438673866e-09	0	1	0	1	1	-1	ID100003282620171	CG5671-RA	FBgn0026379
10.91	1.904	2.681	1.611	70.88	0	5.09448976182315e-10	1	1	1	1	1	-1	ID1000040896201712	CG6461-RA	FBgn0030932
7.86	0.839	1.131	0.621	11.31	1e-04	0.000311183398080729	0	1	0	1	0	0	ID1000032442201718	CG9984-RA	FBgn0010416
7.37	0.53	1.244	0.664	28.09	0	6.18415494945239e-07	0	1	0	1	1	-1	ID1000032106201817	CG5408-RA	FBgn0028978
10.54	1.857	2.389	1.646	45.39	0	1.48054168305694e-08	1	1	1	1	0	-1	ID10000433383001	CG8975-RA	FBgn0011704
8.35	0.883	1.329	0.541	49.31	0	7.67255460443068e-09	0	1	0	1	1	-1	ID10000433203007	CG8944-RA	FBgn0030680
8.51	1.565	2.321	1.149	105.52	0	3.48968272576722e-11	1	1	1	1	1	-1	ID10000337383009	CG7003-RA	FBgn0036486
8.52	0.937	1.455	0.662	46.93	0	1.14257758446518e-08	0	1	0	1	1	-1	ID100004288830010	CG4380-RA	FBgn0003964
5.92	1.15	1.907	1.164	20.21	0	6.73849347505872e-06	1	1	0	1	1	-1	ID100003636030017	CG1245-RA	FBgn0037359
7.2	1.332	2.111	1.114	49.46	0	7.53425855870535e-09	1	1	0	1	1	-1	ID100003947430111	CG10670-RA	FBgn0027914
7.81	1.152	1.847	0.865	80.2	0	2.1819854931708e-10	1	1	0	1	1	-1	ID100003949830214	CG10718-RA	FBgn0004374
8.42	0.723	1.159	0.695	34.99	0	1.12987494913827e-07	0	1	0	1	1	-1	ID100004369830215	CG7407-RA	FBgn0037134
10.72	2.896	3.686	1.832	78.27	0	2.54892411141947e-10	1	1	0	1	1	-1	ID10000386643036	CG4824-RA	FBgn0000182
6.61	0.624	1.317	0.881	14.6	2e-05	6.24656970927981e-05	0	1	0	1	1	0	ID100004212030417	CG11169-RA	FBgn0034903
9.22	1.055	1.424	0.801	69.64	0	5.71160881139397e-10	1	1	0	1	1	-1	ID100004327230419	CG8831-RA	FBgn0033737
10.01	0.912	1.181	0.627	12.72	5e-05	0.000151620788044705	0	1	0	1	0	0	ID100004372230518	CG7528-RA	FBgn0029113
9.43	0.845	1.333	0.706	23.68	0	2.16362729140563e-06	0	1	0	1	1	-1	ID100003103230616	CG5546-RA	FBgn0036761
8.12	4.132	6.937	3.934	82.21	0	3.08429491105092e-10	1	1	1	1	1	-1	ID10000440823075	CG13114-RA	FBgn0032127
10.02	1.278	1.778	0.921	20.72	0	5.65599754007435e-06	1	1	0	1	0	-1	ID100003868230711	CG4999-RC	FBgn0035936
7.7	0.936	1.234	0.94	24.34	0	1.77201597839649e-06	0	1	0	1	0	0	ID100003678630713	CG7562-RA	FBgn0010287
6.56	0.858	1.415	0.944	17.68	0	1.72425553205246e-05	0	1	0	1	1	-1	ID100003448230717	CG3022-RA	FBgn0031275
9.35	1.647	2.347	1.287	91.52	0	8.29793181818947e-11	1	1	1	1	1	-1	ID100003105030718	CG5581-RA	FBgn0003022
7.47	1.034	1.658	0.883	14.26	2e-05	7.27815503782645e-05	1	1	0	1	0	-1	ID100003600030811	CG3281-RA	FBgn0037967
8.41	1.061	1.591	0.869	35	0	1.1281580534693e-07	1	1	0	1	1	-1	ID10000328983096	CG31875-RA	FBgn0051875
6.7	0.752	1.467	0.838	24.52	0	1.68139053667603e-06	0	1	0	1	1	-1	ID100004441830917	CG32590-RA	FBgn0052590
6.88	1.227	2.062	1.276	42.5	0	2.48634184734869e-08	1	1	1	1	1	-1	ID100003098430107	CG5465-RA	FBgn0034707
7.88	1.09	1.6	0.913	58.43	0	2.11555353083948e-09	1	1	0	1	1	-1	ID1000040194301012	CG8445-RA	FBgn0034088
7.64	1.069	1.452	0.915	52.46	0	4.77739635961136e-09	1	1	0	1	1	-1	ID100003679230111	CG7747-RA	FBgn0034109
7.52	1.088	1.701	1.052	34.59	0	1.23283272585409e-07	1	1	0	1	1	-1	ID100003561630114	CG18801-RA	FBgn0041627
10.99	2.076	2.733	1.15	110.94	0	2.58524511643423e-11	1	1	0	1	1	-1	ID100004137030115	CG12052-RE	FBgn0005630
9.51	1.685	2.266	1.07	26.84	0	8.66693968046752e-07	1	1	0	1	0	-1	ID100003789630119	CG3938-RB	FBgn0010382
10.04	0.889	1.282	0.641	52.22	0	4.95437354075762e-09	0	1	0	1	1	-1	ID100003295230125	CG31998-RA	FBgn0051998
9.38	0.831	1.213	0.947	23.33	0	2.423522942688e-06	0	1	0	1	1	0	ID1000045192301216	CG14199-RA	FBgn0040890
7.27	0.757	1.322	0.882	12.16	6e-05	0.000200189572588037	0	1	0	1	1	0	ID100003297630135	CG32039-RA	FBgn0052039
8.59	0.645	1.114	0.619	35.41	0	1.03460532422898e-07	0	1	0	1	1	-1	ID100003988830162	CG8208-RA	FBgn0027950
10.71	1.04	1.116	0.662	26.71	0	9.00066130785148e-07	1	1	0	1	0	0	ID100003865830164	CG4747-RA	FBgn0043456
9.09	0.862	1.364	0.853	14.09	2e-05	7.83879482103795e-05	0	1	0	1	0	0	ID100003674430175	CG6349-RA	FBgn0259113
8.24	1.849	4.508	3.097	84.28	0	1.54492103030985e-10	1	1	1	1	1	-1	ID1000032928301711	CG31928-RA	FBgn0051928
6.99	1.113	1.867	1.138	36.73	0	7.74863657326415e-08	1	1	0	1	1	-1	ID100004140030180	CG12106-RA	FBgn0030100
10.5	1.459	0.585	0.674	26	0	1.09419982650239e-06	1	0	0	1	-1	0	ID1000031362301813	CG12385-RA	FBgn0011555
7.71	1.461	2.379	1.323	52.32	0	4.88574274155886e-09	1	1	0	1	1	-1	ID1000044034301814	CG12936-RA	FBgn0033549
9.48	1.327	1.746	0.814	97.71	0	5.5462538565402e-11	1	1	0	1	1	-1	ID1000035976301815	CG32782-RC	FBgn0086899
8.84	1.209	1.53	0.84	26.86	0	8.63710683645104e-07	1	1	0	1	0	-1	ID100003118801015	CG1677-RA	FBgn0029941
8.81	1.783	2.229	1.55	85.15	0	1.43517250478713e-10	1	1	1	1	1	-1	ID100003730801016	CG7670-RA	FBgn0038608
7.12	1.598	2.6	1.216	34.09	0	1.37918046511739e-07	1	1	0	1	1	-1	ID100003615601017	CG7101-RA	FBgn0030963
9	1.627	2.335	1.074	130.98	0	8.07169154959815e-12	1	1	1	1	1	-1	ID10000431100116	CG9135-RB	FBgn0031769
7.38	0.868	2.524	1.555	17.06	1e-05	2.20225646666642e-05	0	1	0	0	1	-1	ID10000404280123	CG10274-RA	FBgn0035690
10.84	2.601	2.566	1.658	35.43	0	1.03013862407429e-07	1	1	0	1	0	0	ID100003929401214	CG10475-RA	FBgn0035667
8.89	0.735	1.027	0.557	21.77	0	3.97506714179012e-06	0	1	0	1	0	-1	ID10000450300133	CG4336-RA	FBgn0003302
8.69	3.111	4.382	2.088	65.98	0	8.63622245666075e-10	1	1	0	1	1	-1	ID10000346380135	CG13299-RA	FBgn0035694
7.96	0.969	1.893	0.984	38.37	0	5.55262338877063e-08	0	1	0	1	1	-1	ID10000384600136	CG6752-RA	FBgn0038296
7.52	0.894	1.291	0.659	20.92	0	5.27712467762297e-06	0	1	0	1	0	-1	ID10000450600139	CG4557-RA	FBgn0029912
8.04	0.968	1.578	0.821	51.06	0	5.87753508098816e-09	0	1	0	1	1	-1	ID100003274201319	CG8319-RA	FBgn0037722
7.58	0.639	1.032	0.687	13	4e-05	0.000132358601090063	0	1	0	1	0	0	ID10000385020149	CG6833-RA	FBgn0036405
9.35	0.955	1.126	0.669	44.24	0	1.79519498978461e-08	0	1	0	1	0	-1	ID100003883801412	CG2158-RA	FBgn0033264
9.05	1.047	1.289	0.944	28.81	0	5.12323622088807e-07	1	1	0	1	0	0	ID100004237201413	CG15715-RA	FBgn0036538
9.33	1.094	1.434	0.905	14.69	2e-05	5.99477342235974e-05	1	1	0	1	0	0	ID10000388680154	CG2218-RA	FBgn0039767
7.95	0.741	1.204	0.643	10.06	0.00021	0.000616175863304303	0	1	0	1	0	0	ID100003469201513	CG13398-RA	FBgn0032042
11.5	1.085	1.523	0.894	50.27	0	6.63942880381566e-09	1	1	0	1	1	-1	ID100003775801516	CG2852-RA	FBgn0034753
7.28	1.004	1.355	0.835	20.2	0	6.76096581290299e-06	1	1	0	1	0	-1	ID100004270801517	CG31184-RA	FBgn0051184
7.64	0.443	1.336	0.455	26.17	0	1.04343894795211e-06	0	1	0	0	1	-1	ID10000423000160	CG15532-RA	FBgn0010113
8.63	0.724	1.011	0.478	22.76	0	2.8996948172368e-06	0	1	0	1	0	-1	ID10000396300187	CG6210-RB	FBgn0036141
10.45	1.755	2.359	1.416	90.23	0	9.2498543125535e-11	1	1	1	1	1	-1	ID10000326940196	CG8223-RA	FBgn0037624
7.66	0.714	1.077	0.595	26.82	0	8.73863906389033e-07	0	1	0	1	1	-1	ID100003236401911	CG5880-RA	FBgn0039489
9.86	1.978	2.661	1.324	69.56	0	5.71712409353017e-10	1	1	0	1	1	-1	ID100004078201104	CG1395-RA	FBgn0003525
8.45	0.931	1.35	0.7	26.94	0	8.47191762313913e-07	0	1	0	1	1	-1	ID100004308601106	CG8357-RA	FBgn0024732
10.12	0.995	1.268	0.795	27.42	0	7.43938984985509e-07	0	1	0	1	0	-1	ID1000039990011012	CG3689-RB	FBgn0035987
7.99	1.397	1.924	0.769	51.65	0	5.39462648647955e-09	1	1	0	1	1	-1	ID1000045390011111	CG4606-RA	FBgn0026616
6.76	0.95	1.88	1.027	17.88	0	1.59498564648882e-05	0	1	0	1	1	-1	ID1000036972011117	CG8388-RA	FBgn0034062
8.03	3.169	6.533	3.833	129.97	0	8.56297536417897e-12	1	1	1	1	1	-1	ID1000042318011318	CG15573-RB	FBgn0041252
8.63	1.368	1.967	0.921	93.08	0	7.57557177583461e-11	1	1	0	1	1	-1	ID100004001401146	CG3738-RA	FBgn0010314
7.73	1.726	2.522	1.166	21.18	0	4.84142456706795e-06	1	1	0	1	0	-1	ID100003812401148	CG14781-RA	FBgn0026871
7.4	0.856	1.393	0.765	22.48	0	3.1745590475193e-06	0	1	0	1	1	-1	ID100004388401151	CG17002-RB	FBgn0033122
10.45	0.918	1.048	0.754	34.36	0	1.29808986344439e-07	0	1	0	1	0	0	ID100004501201154	CG4217-RA	FBgn0038805
7.5	1.141	1.553	0.76	21.83	0	3.90158056586334e-06	1	1	0	1	0	-1	ID100003968401162	CG6338-RA	FBgn0004510
7.79	0.71	1.911	1.149	13.96	2e-05	8.33281790768972e-05	0	1	0	0	1	0	ID100004385401165	CG16956-RA	FBgn0032523
8.34	0.8	1.221	0.681	22.17	0	3.50192205133818e-06	0	1	0	1	1	-1	ID100004155001169	CG13142-RA	FBgn0032251
8.36	1.729	2.232	1.346	65.74	0	8.87015388579888e-10	1	1	1	1	1	-1	ID1000036924011614	CG8171-RA	FBgn0000996
6.24	0.573	1.087	0.551	14.74	2e-05	5.87803390925863e-05	0	1	0	1	1	-1	ID100003809401176	CG14632-RA	FBgn0029538
7.66	0.659	1.188	0.554	13.41	3e-05	0.000108507846016681	0	1	0	1	1	-1	ID10000434041107	CG11882-RA	FBgn0039642
8.05	0.896	1.284	0.714	55.48	0	3.15122714648697e-09	0	1	0	1	1	-1	ID100004452611018	CG6241-RA	FBgn0037792
11.34	6.864	8.445	5.366	69.01	0	6.04720987182284e-10	1	1	1	1	0	-1	ID10000441481112	CG9048-RA	FBgn0003979
7.52	0.918	1.3	0.852	26.32	0	1.00097246169769e-06	0	1	0	1	1	-1	ID100004455011119	CG6840-RA	FBgn0032634
6.98	1.1	2.074	1.377	18.94	0	1.06957944553841e-05	1	1	0	1	1	-1	ID100003150011213	CG3163-RA	FBgn0034961
9.5	1.394	1.853	0.87	41.44	0	3.03151052065166e-08	1	1	0	1	0	-1	ID10000438121130	CG8767-RA	FBgn0033773
11.64	1.101	1.218	0.765	61.02	0	1.52498934743482e-09	1	1	0	1	0	-1	ID10000318841143	CG6090-RA	FBgn0039406
9.86	1.62	1.09	1.78	19.34	0	9.20714674143912e-06	1	0	0	1	0	0	ID10000418621146	CG3290-RA	FBgn0034711
9.19	0.58	1.051	0.44	22.63	0	3.02526048146472e-06	0	1	0	1	1	-1	ID100003574811411	CG7437-RA	FBgn0014362
9.73	1.637	2.231	1.137	57.86	0	2.26393330410683e-09	1	1	0	1	1	-1	ID100003912611412	CG33166-RA	FBgn0020248
8.53	0.559	1.102	0.538	28.07	0	6.2141246196886e-07	0	1	0	1	1	-1	ID100003723611416	CG6193-RA	FBgn0026598
7.25	0.957	1.642	0.953	40	0	3.98001123302976e-08	0	1	0	1	1	-1	ID10000388201159	CG3419-RA	FBgn0035002
11.59	1.139	1.375	0.805	92.9	0	7.58394807698524e-11	1	1	0	1	1	-1	ID100003804611516	CG5442-RA	FBgn0040286
7.11	1.528	2.283	1.51	35.51	0	1.0130943747703e-07	1	1	1	1	1	-1	ID10000425881160	CG11342-RA	FBgn0035537
8.47	0.774	1.034	0.632	19.39	0	9.06579177345928e-06	0	1	0	1	0	0	ID10000376441168	CG3038-RA	FBgn0040373
11.8	1.269	1.484	1.043	52	0	5.11190355665665e-09	1	1	1	1	0	-1	ID100004225211612	CG1591-RA	FBgn0029133
10.06	0.982	1.614	0.757	17.21	1e-05	2.08007471976264e-05	0	1	0	1	1	-1	ID100004150811619	CG2924-RA	FBgn0023528
8.23	1.216	1.815	0.982	71.49	0	4.78492504902831e-10	1	1	0	1	1	-1	ID10000441661175	CG9089-RA	FBgn0030805
7.64	0.96	1.522	0.907	27.35	0	7.5863683724989e-07	0	1	0	1	1	-1	ID100003881411710	CG3407-RA	FBgn0031573
3.82	1.145	1.563	0.636	11.51	0.00015	0.000438054300969849	1	0	0	1	0	-1	ID10000399181187	CG15345-RA	FBgn0040928
9.59	1.321	1.866	1.002	52.42	0	4.8113273014466e-09	1	1	0	1	1	-1	ID100003648611812	CG17397-RB	NA
7.54	1.28	1.697	0.957	27.77	0	6.74218493346529e-07	1	1	0	1	0	-1	ID10000421981195	CG15744-RA	FBgn0030466
9.46	3.395	4.492	2.252	86.68	0	1.23530526946555e-10	1	1	1	1	1	-1	ID100004450211917	CG5637-RA	FBgn0002962
7.96	0.809	1.413	0.609	16.19	1e-05	3.15114527378855e-05	0	1	0	1	1	-1	ID100004104611919	CG3075-RA	FBgn0029905
7.39	1.591	2.821	1.994	37.06	0	7.19458873802127e-08	1	1	1	1	1	-1	ID100004107011104	CG31015-RA	FBgn0051015
7.75	1.871	2.743	1.476	61.16	0	1.50209818217507e-09	1	1	0	1	1	-1	ID1000040278111012	CG9747-RA	FBgn0039754
8.12	0.762	1.011	0.707	57.85	0	2.26393330410683e-09	0	1	0	1	1	-1	ID1000042630111110	CG11419-RA	FBgn0034231
8.66	1.623	2.208	1.249	36.06	0	8.97408186175567e-08	1	1	0	1	1	-1	ID1000044886111211	CG32043-RA	FBgn0052043
7.61	1.05	1.548	0.993	17.72	0	1.70032399309533e-05	1	1	0	1	0	0	ID1000034164111317	CG9376-RA	FBgn0036893
10.04	0.876	1.248	0.522	30.37	0	3.39663193955299e-07	0	1	0	1	0	-1	ID100004222211143	CG15835-RA	FBgn0033233
8.33	1.442	2.012	1.104	103.88	0	3.69298098373446e-11	1	1	1	1	1	-1	ID100004304411157	CG17054-RC	FBgn0259876
7	1.2	1.899	1.447	12.38	6e-05	0.000179203348402052	1	1	0	1	0	0	ID100003574211177	CG7420-RA	FBgn0031344
7.35	0.887	1.651	1.001	23.13	0	2.57913585964406e-06	0	1	0	1	1	-1	ID100003339011179	CG14149-RA	FBgn0036105
7.02	0.926	1.302	0.983	10.16	2e-04	0.000582227514994145	0	1	0	1	0	0	ID1000039180111710	CG33248-RA	FBgn0259166
10.68	2.209	3.29	1.095	47.79	0	9.87427261684886e-09	1	1	0	1	1	-1	ID1000039534111717	CG10407-RA	FBgn0038395
7.74	0.616	1.038	0.573	12.17	6e-05	0.000199723998199358	0	1	0	1	0	-1	ID100004265411186	CG11482-RA	FBgn0011659
8.73	1.035	1.526	0.829	54.63	0	3.51590787261786e-09	1	1	0	1	1	-1	ID1000036060111815	CG12366-RA	FBgn0033901
13.81	0.897	1.151	0.757	23.54	0	2.27011036088502e-06	0	1	0	1	0	0	ID10000427142103	CG31196-RA	FBgn0020238
10.25	0.818	1.23	0.686	44.69	0	1.66556780500564e-08	0	1	0	1	1	-1	ID10000431282107	CG9633-RA	FBgn0010173
8.16	1.417	1.923	0.916	56.88	0	2.59706416702265e-09	1	1	0	1	1	-1	ID100004269621010	CG31163-RB	FBgn0051163
12.02	0.996	1.214	0.686	78.18	0	2.56382461329948e-10	0	1	0	1	0	-1	ID10000311942114	CG16817-RA	FBgn0037728
8.74	1.017	1.585	0.681	56.44	0	2.73054638964936e-09	1	1	0	1	1	-1	ID100003928221111	CG10387-RA	FBgn0015553
8.39	1.162	1.832	1.062	49.65	0	7.29899201502806e-09	1	1	1	1	1	-1	ID100003739221112	CG7833-RA	FBgn0015271
6.19	1.018	1.598	0.98	16.18	1e-05	3.16173134458543e-05	1	1	0	1	1	-1	ID100003811221117	CG14728-RA	FBgn0003312
10.27	2.035	2.81	1.618	33.67	0	1.52207826170032e-07	1	1	0	1	1	-1	ID10000358322128	CG4991-RB	FBgn0030817
7.5	0.967	1.794	0.955	13.52	3e-05	0.000103018696757415	0	1	0	1	1	-1	ID10000385142149	CG6860-RA	FBgn0032633
9.49	2.796	3.737	1.765	92.4	0	7.83271397723971e-11	1	1	0	1	1	-1	ID100004041021410	CG10243-RA	FBgn0033979
8.76	0.818	1.133	0.771	39.98	0	3.98497774031254e-08	0	1	0	1	1	-1	ID100003081621414	CG17183-RA	FBgn0035149
6.36	0.526	1.018	0.495	12.63	5e-05	0.000158330696285058	0	1	0	1	1	-1	ID10000396242157	CG6203-RB	FBgn0028734
8.82	0.695	1.125	0.383	27.27	0	7.769919687517e-07	0	1	0	1	1	-1	ID10000350402162	CG8887-RA	FBgn0005386
7.1	0.885	1.434	0.976	17.77	0	1.66561967417008e-05	0	1	0	1	1	0	ID10000343202163	CG8013-RA	FBgn0020887
9.61	0.709	1.139	0.527	40.7	0	3.47174056312471e-08	0	1	0	1	1	-1	ID100004082421611	CG1403-RA	FBgn0011710
8.16	1.036	2.008	1.025	31.48	0	2.568449033375e-07	1	1	0	1	1	-1	ID100003853821710	CG6897-RA	FBgn0036800
6.69	0.748	1.359	0.926	12.65	5e-05	0.000156531451509545	0	1	0	1	1	0	ID100003429021717	CG7948-RB	FBgn0003479
9.64	1.021	1.503	0.766	68.7	0	6.22071968023145e-10	1	1	0	1	1	-1	ID10000435122189	CG18734-RG	FBgn0004598
9.22	0.874	1.289	0.453	48.04	0	9.46502612456005e-09	0	1	0	1	1	-1	ID100003580821811	CG4949-RB	FBgn0030813
9.45	0.554	1.138	0.667	20.39	0	6.33734369292704e-06	0	1	0	1	1	-1	ID100003654621910	CG32412-RA	FBgn0052412
8.99	0.873	1.022	0.729	18.1	0	1.47138745663624e-05	0	1	0	1	0	0	ID100004537821100	CG4584-RA	FBgn0250837
9.22	0.865	1.315	0.657	24.49	0	1.696325255342e-06	0	1	0	1	1	-1	ID100004309821106	CG8841-RC	FBgn0033713
7.16	1.076	1.71	1.075	33.57	0	1.55992292851888e-07	1	1	0	1	1	-1	ID1000040002211012	CG3711-RA	FBgn0040344
8.19	0.778	1.053	0.491	33.94	0	1.42860311133722e-07	0	1	0	1	0	-1	ID1000039234211116	CG10110-RA	FBgn0024698
7.17	1.484	2.305	1.281	64.95	0	9.65461690388353e-10	1	1	1	1	1	-1	ID100003199221120	CG33122-RA	FBgn0015376
7.99	0.803	1.357	0.658	49.29	0	7.6923926116752e-09	0	1	0	1	1	-1	ID100004269021123	CG31152-RA	FBgn0086253
7.09	1.647	2.526	1.652	41.57	0	2.96046659574253e-08	1	1	1	1	1	-1	ID1000044610211211	CG32226-RA	FBgn0052226
11.26	1.423	1.568	1.256	105.56	0	3.48968272576722e-11	1	1	1	1	0	-1	ID1000033528211212	CG11076-RA	FBgn0039929
7.32	0.711	1.208	0.853	12.04	7e-05	0.000212729805849242	0	1	0	1	0	0	ID1000036954211219	CG8297-RA	FBgn0034050
9.21	0.936	1.128	0.645	28.2	0	6.01018981660928e-07	0	1	0	1	0	-1	ID100003278421135	CG8414-RA	FBgn0034073
7.73	0.485	1.678	0.855	16.12	1e-05	3.2426013191953e-05	0	1	0	0	1	-1	ID100004194621143	CG31762-RB	FBgn0000114
10.82	1.336	1.38	1.044	56.54	0	2.708718630602e-09	1	1	1	1	0	0	ID100004002621146	CG3760-RB	FBgn0022343
7.31	2.734	3.728	1.544	34.31	0	1.313227342075e-07	1	1	0	1	0	-1	ID100003813621148	CG14814-RB	FBgn0023515
8.13	1.293	1.915	0.826	29.49	0	4.28443200845018e-07	1	1	0	1	1	-1	ID100003772821149	CG2714-RB	FBgn0000376
9.18	0.852	1.223	0.625	44.18	0	1.81101962226343e-08	0	1	0	1	1	-1	ID100004502421154	CG4303-RA	FBgn0025463
9.56	1.073	1.387	0.713	37.41	0	6.7112758660977e-08	1	1	0	1	0	-1	ID100004005621155	CG3831-RA	FBgn0034804
7.51	0.998	1.656	0.901	30.59	0	3.21182123168325e-07	0	1	0	1	1	-1	ID1000040416211619	CG1024-RA	FBgn0027514
7.64	0.682	1.08	0.622	14.28	2e-05	7.21690399689238e-05	0	1	0	1	0	-1	ID1000039258211717	CG10263-RD	FBgn0032812
8.47	0.872	1.218	0.658	34.93	0	1.14742509789675e-07	0	1	0	1	1	-1	ID10000433623102	CG11780-RA	FBgn0039258
6.52	1.299	2.727	1.836	27.32	0	7.65857837984797e-07	1	1	0	1	1	-1	ID10000430023103	CG15348-RA	FBgn0014464
7.92	0.935	1.343	0.532	38.23	0	5.70490025679463e-08	0	1	0	1	1	-1	ID10000434163107	CG11902-RA	FBgn0028647
7.43	1.135	1.879	1.03	27.55	0	7.17047668520403e-07	1	1	0	1	1	-1	ID10000338343109	CG2129-RA	FBgn0030008
8.79	1.057	1.548	0.826	17.89	0	1.5882264987913e-05	1	1	0	1	0	-1	ID100004298431010	CG14896-RA	FBgn0250754
12.88	1.024	1.595	1.174	9.61	0.00029	0.000797151101981409	1	1	0	1	0	0	ID10000314823114	CG31618-RA	FBgn0051618
10.36	1.031	1.463	0.846	21.09	0	4.97924681005949e-06	1	1	0	1	0	-1	ID100003573631110	CG7398-RA	FBgn0024921
9.21	1.319	2.048	1.163	52.24	0	4.94018140710035e-09	1	1	1	1	1	-1	ID100003957031111	CG10498-RB	FBgn0004107
11.04	0.991	1.354	0.93	51.55	0	5.47067630083378e-09	0	1	0	1	1	-1	ID100003414631210	CG9277-RA	FBgn0003887
11.55	1.068	1.347	0.897	38.62	0	5.25218434991394e-08	1	1	0	1	0	-1	ID10000453303133	CG9677-RA	FBgn0025582
7.63	0.86	1.201	0.784	34.45	0	1.27538250325698e-07	0	1	0	1	1	-1	ID10000411363134	CG31111-RA	FBgn0051111
7.7	1.03	1.966	1.24	48.86	0	8.26138134530713e-09	1	1	1	1	1	-1	ID100004305031311	CG17230-RA	FBgn0046225
7.55	1.239	2.024	1.334	31.92	0	2.31107234715235e-07	1	1	0	1	1	-1	ID100004183231312	CG32095-RA	FBgn0052095
8.23	1.553	3.463	2.345	43.09	0	2.23032847831133e-08	1	1	1	1	1	-1	ID100003494431317	CG13113-RA	FBgn0032126
7.88	2.193	3.157	1.41	97.49	0	5.5783487921189e-11	1	1	0	1	1	-1	ID10000402963142	CG9786-RA	FBgn0001180
8.02	1.124	1.643	0.805	40.15	0	3.88113721587106e-08	1	1	0	1	1	-1	ID100003576031411	CG7457-RA	FBgn0035812
7.9	1.086	1.37	0.875	17.86	0	1.60931650306706e-05	1	1	0	1	0	0	ID100004452031519	CG6144-RA	FBgn0032259
7.69	1.648	2.202	1.465	50.07	0	6.83904258029542e-09	1	1	1	1	1	-1	ID10000329943196	CG14672-RA	FBgn0044823
5.55	0.769	1.32	0.647	16.61	1e-05	2.65175800025167e-05	0	1	0	1	1	-1	ID10000315063198	CG31646-RA	FBgn0051646
8.88	1.383	2.024	0.941	42.42	0	2.52117867691787e-08	1	1	0	1	1	-1	ID10000418983199	CG3679-RA	FBgn0027521
8.97	1.089	1.442	0.957	44.76	0	1.64656482642837e-08	1	1	0	1	1	-1	ID100003683431910	CG3131-RA	FBgn0031464
7.47	0.781	1.227	0.736	24.74	0	1.57210838962346e-06	0	1	0	1	1	-1	ID100003573031113	CG7386-RA	FBgn0035691
10.51	0.809	1.102	0.694	20.99	0	5.15215832564346e-06	0	1	0	1	0	-1	ID1000045336311118	CG9696-RA	FBgn0020306
8.68	1.024	1.085	0.992	16.62	1e-05	2.63720964807389e-05	1	1	0	1	0	0	ID1000045288311216	CG9606-RA	FBgn0030789
9.29	0.687	1.059	0.592	12.53	5e-05	0.000165822678660797	0	1	0	1	0	0	ID1000037242311219	CG6210-RA	FBgn0036141
7.65	1.08	1.648	1.053	73.15	0	4.06414510459461e-10	1	1	1	1	1	-1	ID1000039186311315	CG33261-RB	FBgn0013263
7.84	1.35	1.776	0.913	50.9	0	6.02777358362618e-09	1	1	0	1	1	-1	ID1000042618311318	CG11398-RA	FBgn0040366
9.18	0.875	1.298	0.616	60.48	0	1.63995811670561e-09	0	1	0	1	1	-1	ID100004033831145	CG9884-RB	FBgn0011818
8.06	1.051	1.664	0.964	23.72	0	2.14112555133631e-06	1	1	0	1	1	-1	ID100004031431146	CG9834-RA	FBgn0034433
7.99	0.876	1.473	0.77	13.31	3e-05	0.000113663305786497	0	1	0	1	0	-1	ID1000036858311519	CG31365-RA	FBgn0051365
6.99	0.952	1.82	0.958	9.82	0.00025	0.000708187325261004	0	1	0	1	0	-1	ID100003192031173	CG6163-RA	FBgn0036155
8.32	0.672	1.173	0.562	25.93	0	1.11625918959797e-06	0	1	0	1	1	-1	ID1000040362311816	CG9938-RA	FBgn0030500
7.97	0.96	1.723	1.002	34.37	0	1.29479610492297e-07	0	1	0	1	1	-1	ID100003128302015	CG2990-RA	FBgn0030170
9.94	0.831	1.312	0.46	47.64	0	1.01147321343193e-08	0	1	0	1	1	-1	ID10000439550212	CG7761-RA	FBgn0033988
11.5	1.688	2.05	1.311	81.45	0	1.94062357083228e-10	1	1	1	1	0	-1	ID10000312770214	CG2982-RB	FBgn0029704
9.23	1.111	1.283	0.952	53.27	0	4.25413530572465e-09	1	1	0	1	0	-1	ID100004435702119	CG4237-RA	FBgn0020655
8.23	1.289	1.905	1.33	59.47	0	1.85971076231437e-09	1	1	1	1	1	-1	ID100004049302410	CG14796-RA	FBgn0025390
8.66	0.881	1.335	0.796	40.92	0	3.33986182399068e-08	0	1	0	1	1	-1	ID100004246702413	CG3402-RA	FBgn0035148
10.41	1.543	1.559	1.198	38.84	0	5.01631208830144e-08	1	1	0	1	0	0	ID100003089902414	CG32253-RA	FBgn0035524
8.33	1.905	2.657	1.186	99.45	0	5.01490366412025e-11	1	1	0	1	1	-1	ID10000447170255	CG6967-RB	FBgn0034187
8.15	0.971	1.488	0.702	78.44	0	2.53008299140737e-10	0	1	0	1	1	-1	ID10000374210256	CG10739-RA	FBgn0010309
12.22	1.574	1.594	0.746	29.29	0	4.51225768948235e-07	1	1	0	1	0	-1	ID10000386270259	CG10901-RB	FBgn0003015
12.05	1.546	1.384	1.248	31.13	0	2.80960570320344e-07	1	1	0	1	0	0	ID100003785302516	CG11654-RA	FBgn0014455
7.43	1.346	2.049	1.347	69.1	0	5.99148944938078e-10	1	1	1	1	1	-1	ID10000423950260	CG3157-RA	FBgn0004176
8.31	0.487	1.075	0.538	26.41	0	9.77528860236783e-07	0	1	0	1	1	-1	ID100003977302614	CG4832-RB	FBgn0013765
6.97	0.928	1.6	0.914	59.66	0	1.80425236475393e-09	0	1	0	1	1	-1	ID100004128502617	CG4616-RB	FBgn0033806
6.83	0.634	1.162	0.862	15.48	1e-05	4.26444079850939e-05	0	1	0	1	1	0	ID10000439730275	CG7914-RA	FBgn0030995
5.99	1.953	3.12	1.937	25.64	0	1.21071780619658e-06	1	1	0	1	1	-1	ID100004472302716	CG6977-RA	FBgn0037963
8.2	0.782	1.204	0.755	11.82	8e-05	0.000237746130711464	0	1	0	1	0	0	ID10000363170280	CG3319-RA	FBgn0015617
8.71	0.984	1.698	0.894	42.77	0	2.36277947050491e-08	0	1	0	1	1	-1	ID10000420770285	CG17054-RB	FBgn0259876
8.81	0.772	1.514	0.912	12.18	6e-05	0.000198168239327968	0	1	0	1	1	0	ID10000339650291	CG10726-RB	FBgn0014127
7.26	1.439	1.5	1.243	60.15	0	1.69537536487143e-09	1	1	1	1	0	0	ID10000416990294	CG7622-RA	FBgn0002579
8.94	0.773	1.126	0.648	13.13	4e-05	0.000124191174974084	0	1	0	1	0	0	ID100003662902910	CG5861-RA	FBgn0015338
10.1	0.957	1.245	0.853	20.31	0	6.49933182563619e-06	0	1	0	1	0	0	ID100004085302919	CG6376-RA	FBgn0011766
7.41	1.434	1.996	0.981	98.16	0	5.47539518890986e-11	1	1	0	1	1	-1	ID100003125902101	CG2941-RA	FBgn0029686
7.68	0.972	1.628	0.75	17.87	0	1.60314398730131e-05	0	1	0	1	1	-1	ID100004282702102	CG13570-RA	FBgn0015544
11.78	1.327	1.561	0.78	36.04	0	9.007748828316e-08	1	1	0	1	0	-1	ID1000044747021014	CG7014-RA	FBgn0038277
10.07	1.382	2.22	1.162	35.27	0	1.06497772473004e-07	1	1	0	1	1	-1	ID1000031661021015	CG2092-RB	FBgn0004243
7.44	0.99	1.581	1.149	17.2	1e-05	2.08326120821333e-05	0	1	0	1	1	0	ID100003778702119	CG1120-RA	FBgn0035462
9.77	1.314	1.571	1.091	64.88	0	9.67722214358092e-10	1	1	1	1	0	-1	ID100003207502120	CG5352-RA	FBgn0010083
9.52	1.243	1.681	0.921	80.01	0	2.20074596722024e-10	1	1	0	1	1	-1	ID100004123702129	CG3744-RA	FBgn0039240
8.83	1.001	1.627	1.016	21.92	0	3.78635942980098e-06	1	1	0	1	1	-1	ID1000044693021211	CG6920-RA	FBgn0002906
7.3	1.846	2.508	1.59	44.77	0	1.64656482642837e-08	1	1	1	1	1	-1	ID1000044339021214	CG4206-RA	FBgn0024332
7.62	0.776	1.186	0.676	10.51	0.00016	0.000480516570891481	0	1	0	1	0	0	ID100003665902136	CG6401-RA	FBgn0034270
9.86	1.216	1.153	0.904	19.24	0	9.55719953179365e-06	1	1	0	1	0	0	ID1000034325021319	CG10122-RA	FBgn0019938
8.08	0.988	1.818	0.934	43.03	0	2.25157517523361e-08	0	1	0	1	1	-1	ID100004085902147	CG6392-RA	FBgn0040232
9.17	1.342	1.656	1.033	37.07	0	7.18534310223973e-08	1	1	0	1	0	-1	ID1000037829021510	CG11523-RA	FBgn0037156
10.73	2.345	2.816	1.845	26.91	0	8.53831743281435e-07	1	1	0	1	0	0	ID1000037781021517	CG11181-RA	FBgn0000392
7.78	0.909	1.424	0.653	19.48	0	8.77596137134584e-06	0	1	0	1	0	-1	ID100004092502168	CG6522-RA	FBgn0034223
10.54	1.348	1.901	0.895	74.92	0	3.44910368923424e-10	1	1	0	1	1	-1	ID100004164502169	CG7524-RB	FBgn0003501
8.23	0.719	1.404	0.637	19.23	0	9.6106697758327e-06	0	1	0	1	1	-1	ID1000031709021615	CG31258-RA	FBgn0086697
9.52	1.454	2.086	1.034	49.36	0	7.6164718535394e-09	1	1	0	1	1	-1	ID100003171502173	CG31342-RA	FBgn0051342
9.14	1.023	1.349	0.762	20.71	0	5.67092697701468e-06	1	1	0	1	0	-1	ID1000031253021813	CG2926-RA	FBgn0037344
10.11	0.98	1.535	0.951	41.39	0	3.0607284267098e-08	0	1	0	1	1	-1	ID10000321231204	CG9383-RA	FBgn0029094
7.16	1.544	2.34	1.24	37.53	0	6.55301488733339e-08	1	1	0	1	1	-1	ID10000433071207	CG8915-RA	FBgn0030833
6.87	1.162	2.028	1.396	41.47	0	3.01878335390237e-08	1	1	1	1	1	-1	ID100003634712017	CG12333-RA	FBgn0038617
8.43	0.66	1.06	0.544	25.92	0	1.11987671732522e-06	0	1	0	1	1	-1	ID10000397971210	CG8027-RA	FBgn0033392
6.52	1.991	3.11	1.748	56.67	0	2.66125324908939e-09	1	1	1	1	1	-1	ID10000433011216	CG8902-RA	FBgn0031886
12.14	1.152	1.461	1.094	38.29	0	5.63102236531759e-08	1	1	1	1	0	0	ID100003793112211	CG40042-RA	FBgn0058042
7.81	0.714	1.319	0.642	16.58	1e-05	2.68352520000959e-05	0	1	0	1	1	-1	ID10000390351241	CG9203-RA	FBgn0030646
12.91	0.994	1.131	0.687	25.04	0	1.43989724056776e-06	0	1	0	1	0	0	ID10000336771244	CG6647-RB	FBgn0004363
11.8	3.066	3.889	2.31	111.06	0	2.58524511643423e-11	1	1	1	1	1	-1	ID10000417651246	CG4799-RA	FBgn0011823
6.81	0.746	1.274	0.695	31.7	0	2.43552547072871e-07	0	1	0	1	1	-1	ID100004210712417	CG11146-RA	FBgn0259109
9.91	0.504	1.068	0.156	41.47	0	3.01878335390237e-08	0	1	0	1	1	-1	ID100003867512510	CG4911-RA	FBgn0035959
8.93	1.329	1.843	1.105	69.23	0	5.89259115257525e-10	1	1	1	1	1	-1	ID100003905312514	CG9241-RA	FBgn0032929
9.36	1.194	1.849	0.816	26.2	0	1.03650452854299e-06	1	1	0	1	1	-1	ID10000351891267	CG1655-RA	FBgn0030242
7.01	1.13	1.819	0.841	15.17	1e-05	4.87224067138105e-05	1	1	0	1	0	-1	ID10000382671269	CG13778-RB	FBgn0031885
10.78	2.759	1.879	1.358	43.58	0	2.02836681680075e-08	1	1	0	1	0	0	ID10000321651271	CG9463-RA	FBgn0032066
8.03	0.615	1.044	0.539	21.73	0	4.02492248485528e-06	0	1	0	1	1	-1	ID100003521312915	CG16728-RA	FBgn0033539
7.58	0.689	1.067	0.393	25.54	0	1.24548911716009e-06	0	1	0	1	1	-1	ID100004253912916	CG12717-RA	FBgn0030420
6.79	0.812	1.673	0.948	18.6	0	1.21354316868437e-05	0	1	0	1	1	-1	ID100004292312102	CG4451-RA	FBgn0038755
7.98	1.071	1.614	1.006	10.53	0.00016	0.000475502441739047	1	1	0	1	0	0	ID1000040181121012	CG8420-RA	FBgn0037664
7.87	1.873	2.67	1.511	160.28	0	1.70076708137875e-12	1	1	1	1	1	-1	ID1000037565121017	CG1825-RA	FBgn0010342
6.71	1.353	2.155	1.441	22.23	0	3.43485201162951e-06	1	1	0	1	1	-1	ID1000035957121019	CG32741-RA	FBgn0052741
7.05	0.485	1.191	0.832	16.23	1e-05	3.09827069867636e-05	0	1	0	1	1	0	ID100003560312114	CG18764-RA	FBgn0042205
7.24	1.276	2.106	1.252	28.95	0	4.94093620975899e-07	1	1	0	1	1	-1	ID100004448312117	CG32705-RA	NA
8.28	0.789	1.041	0.597	14.17	2e-05	7.55996620707855e-05	0	1	0	1	0	0	ID100003710912118	CG7869-RA	FBgn0025355
9.61	0.833	1.313	0.481	23.77	0	2.10937103991891e-06	0	1	0	1	1	-1	ID100003788312119	CG3917-RA	FBgn0026430
9.06	6.161	12.684	7.45	296.53	0	1.75971744686446e-14	1	1	1	1	1	-1	ID100003365912122	CG6517-RA	FBgn0000357
9.9	1.403	1.985	0.948	96.17	0	6.13778731065355e-11	1	1	0	1	1	-1	ID1000033707121212	CG6824-RA	FBgn0003028
8.32	1.918	2.462	1.177	43.67	0	1.9950380713781e-08	1	1	0	1	0	-1	ID100003410912133	CG10129-RA	FBgn0002926
10.31	0.685	1.011	0.635	10.44	0.00017	0.000497937334598372	0	1	0	1	0	0	ID1000034085121312	CG10084-RA	FBgn0002044
6.9	1.187	1.99	1.155	40.36	0	3.71124425260961e-08	1	1	0	1	1	-1	ID100004020512146	CG8474-RA	FBgn0025874
8.16	0.661	1.174	0.425	25.92	0	1.11835000066783e-06	0	1	0	1	1	-1	ID100004140512150	CG12112-RA	FBgn0030048
8.97	3.494	6.206	3.479	68.37	0	6.4709521160599e-10	1	1	1	1	1	-1	ID100004407512151	CG13083-RB	FBgn0032789
7.53	1.216	2.085	1.112	30.22	0	3.51216969591577e-07	1	1	0	1	1	-1	ID100003253112159	CG6620-RA	FBgn0024227
11.01	0.962	1.102	0.633	21.18	0	4.84070166011988e-06	0	1	0	1	0	0	ID1000037925121510	CG3994-RA	FBgn0028516
9.14	1.012	1.343	0.833	24.46	0	1.70707948364997e-06	1	1	0	1	0	-1	ID1000043331121515	CG8962-RA	FBgn0025809
9.32	0.714	1.041	0.596	12.76	5e-05	0.000148280349684027	0	1	0	1	0	0	ID1000037877121517	CG3897-RB	FBgn0027660
8.42	1.96	2.951	1.376	133.61	0	7.03368540457385e-12	1	1	1	1	1	-1	ID1000031739121616	CG5052-RA	FBgn0003087
6.53	1.333	3.011	2.345	100.06	0	4.8248843632202e-11	1	1	1	1	1	-1	ID100003368312184	CG6696-RA	FBgn0030947
7.88	0.987	1.411	0.872	37.17	0	7.04698891968216e-08	0	1	0	1	1	-1	ID1000044021121814	CG12883-RA	FBgn0039538
8	0.745	1.137	0.623	21.02	0	5.10029636059155e-06	0	1	0	1	1	-1	ID1000040253121816	CG8569-RA	FBgn0033752
10.84	0.85	1.344	0.694	57	0	2.56049104896654e-09	0	1	0	1	1	-1	ID100003211122013	CG5422-RD	FBgn0005649
8.96	1.075	1.548	0.788	56.52	0	2.71644305033043e-09	1	1	0	1	1	-1	ID100003129522015	CG3000-RA	FBgn0003200
7.85	1.036	1.374	0.892	15.86	1e-05	3.62777995151256e-05	1	1	0	1	0	0	ID10000405352223	CG14882-RA	FBgn0038429
11.2	1.293	1.479	1.094	37.78	0	6.22836530597633e-08	1	1	1	1	0	0	ID10000386392259	CG10922-RA	FBgn0011638
10.21	0.913	1.214	1.034	11.25	0.00011	0.00032198910045288	0	1	0	1	0	0	ID100003479922513	CG14715-RA	FBgn0037930
10.82	1.052	1.67	0.857	21	0	5.13218772571583e-06	1	1	0	1	1	-1	ID10000370732276	CG1793-RA	FBgn0039923
7.43	1.524	2.028	1.408	36.12	0	8.85609614876884e-08	1	1	1	1	1	-1	ID100003668922713	CG7108-RA	FBgn0011762
7.97	1.247	1.475	1.197	18.09	0	1.47449695784817e-05	1	1	0	1	0	0	ID100004355322719	CG17958-RA	FBgn0003512
9.11	1.076	1.512	0.907	66.46	0	8.12739888020013e-10	1	1	0	1	1	-1	ID10000328732281	CG5757-RA	FBgn0034299
7.76	0.828	1.383	0.753	45.21	0	1.52818146537182e-08	0	1	0	1	1	-1	ID10000420172295	CG15011-RA	FBgn0035518
7.43	0.54	1.1	0.849	12.84	4e-05	0.000142627676155365	0	1	0	1	1	0	ID100004432122917	CG4174-RA	FBgn0036793
10.87	0.941	1.199	0.885	20.37	0	6.37118142369876e-06	0	1	0	1	0	0	ID100004086522919	CG6404-RA	FBgn0027615
8.01	0.964	1.504	0.772	32.38	0	2.06326398627394e-07	0	1	0	1	1	-1	ID100004283922102	CG13599-RA	FBgn0039128
7.72	1.218	1.816	0.939	74.74	0	3.51482215155836e-10	1	1	0	1	1	-1	ID1000040097221012	CG3497-RA	FBgn0004837
9.66	0.884	1.363	0.726	35.45	0	1.02522743645499e-07	0	1	0	1	1	-1	ID1000031673221015	CG2682-RA	FBgn0033015
7.27	1.115	1.912	1.185	21.66	0	4.11963148382816e-06	1	1	0	1	1	-1	ID100004127322115	CG4291-RA	FBgn0031287
9.28	1.362	1.904	1.062	46	0	1.33413920229036e-08	1	1	0	1	1	-1	ID100003517722121	CG17952-RB	FBgn0034657
8.37	0.976	1.359	0.79	41.01	0	3.27607215294061e-08	0	1	0	1	1	-1	ID1000030959221215	CG3238-RA	FBgn0031540
7.8	0.467	1.166	0.46	11.45	9e-05	0.000288593181733602	0	1	0	0	1	-1	ID1000034001221312	CG11403-RA	FBgn0026876
12.38	0.964	1.278	0.826	51.78	0	5.28231735968111e-09	0	1	0	1	1	-1	ID1000035153221410	CG17737-RA	FBgn0035423
6.79	0.772	1.551	0.756	19.51	0	8.67522966257638e-06	0	1	0	1	1	-1	ID1000043559221412	CG18262-RA	FBgn0030012
7.4	1.466	1.813	1.4	28.08	0	6.20267446607932e-07	1	1	0	1	0	0	ID1000040481221511	CG14762-RA	FBgn0033250
8.34	0.879	1.279	0.801	58	0	2.21877172755382e-09	0	1	0	1	1	-1	ID100004093722168	CG6546-RA	FBgn0025716
7.73	0.953	1.891	1.153	37.27	0	6.89447791753274e-08	0	1	0	1	1	-1	ID1000031655221616	CG1911-RA	FBgn0039680
8.38	2.702	4.076	1.446	101.39	0	4.27478792199583e-11	1	1	0	1	1	-1	ID1000040511221619	CG14834-RA	FBgn0035768
9.11	0.93	1.601	0.892	53.54	0	4.08644345775137e-09	0	1	0	1	1	-1	ID100003472122170	CG1454-RA	FBgn0005642
9.88	1.32	1.358	0.961	38.87	0	4.98220034249698e-08	1	1	0	1	0	0	ID1000040895221712	CG6459-RA	FBgn0034259
7.44	0.657	1.312	0.843	26.56	0	9.36971963568127e-07	0	1	0	1	1	-1	ID100003359922184	CG18468-RA	FBgn0034217
8.27	0.863	1.167	0.587	11.98	7e-05	0.000218869275361146	0	1	0	1	0	0	ID1000035879221815	CG31132-RA	FBgn0011785
13.35	1.178	1.398	0.71	31.12	0	2.81366908225241e-07	1	1	0	1	0	-1	ID10000429053203	CG4422-RA	FBgn0004868
9.44	1.804	2.48	1.661	96.24	0	6.13778731065355e-11	1	1	1	1	1	-1	ID10000309773208	CG5452-RA	FBgn0022338
7.38	0.83	1.204	1.073	12.26	6e-05	0.000190302447815692	0	1	0	1	0	0	ID100004058332014	CG30373-RA	FBgn0050373
8.73	1.076	1.607	0.749	26.96	0	8.43794723678411e-07	1	1	0	1	1	-1	ID100003635332019	CG1239-RA	FBgn0037368
10.31	3.245	4.267	1.88	73.91	0	3.79728009970117e-10	1	1	0	1	1	-1	ID10000429293215	CG4466-RA	FBgn0001226
7.29	0.887	1.513	0.803	38.31	0	5.61487192950118e-08	0	1	0	1	1	-1	ID10000406313223	CG30476-RA	FBgn0050476
9.74	0.767	1.212	0.686	18.51	0	1.25889569448185e-05	0	1	0	1	1	-1	ID10000421433226	CG11242-RA	FBgn0034451
8.5	1.112	1.605	0.856	91.83	0	8.20704602712457e-11	1	1	0	1	1	-1	ID100003794332211	CG40080-RA	NA
8.14	0.783	1.144	0.708	30.04	0	3.69302409927776e-07	0	1	0	1	1	-1	ID10000348413235	CG13484-RA	FBgn0036406
10.39	0.775	1.137	0.59	22.68	0	2.97358570890811e-06	0	1	0	1	0	-1	ID100003100732414	CG5492-RB	FBgn0036769
8.23	0.54	1.009	0.52	11.35	1e-04	0.000305805150551886	0	1	0	1	1	-1	ID10000375293256	CG18156-RA	FBgn0035725
8.1	0.729	1.099	0.63	38.96	0	4.89699870547942e-08	0	1	0	1	1	-1	ID100003103132616	CG5543-RA	FBgn0034908
11.75	1.262	1.46	0.863	38.18	0	5.76211469855524e-08	1	1	0	1	0	-1	ID100004139332617	CG12086-RA	FBgn0011204
7.34	1.136	1.889	1.192	35.72	0	9.6522746432144e-08	1	1	0	1	1	-1	ID100003872932710	CG5341-RA	FBgn0034367
8.65	1.765	2.342	1.513	24.08	0	1.917597207629e-06	1	1	0	1	0	-1	ID100003868132711	CG4978-RA	FBgn0020633
6.93	1.023	1.945	1.173	32.04	0	2.24657405220618e-07	1	1	0	1	1	-1	ID100004364932719	CG7099-RA	FBgn0032517
7.99	1.197	1.296	0.936	29.78	0	3.95823666182905e-07	1	1	0	1	0	0	ID10000421853285	CG1131-RA	FBgn0015569
11.19	1.759	2.152	1.229	74.19	0	3.70756662313491e-10	1	1	1	1	0	-1	ID100004022332818	CG8507-RA	FBgn0037756
7.66	1.571	2.331	1.328	45.21	0	1.52880056818737e-08	1	1	0	1	1	-1	ID10000421133295	CG11156-RA	FBgn0002878
9.04	1.098	1.641	0.888	35.55	0	1.0049847467244e-07	1	1	0	1	1	-1	ID100003136732101	CG12391-RA	FBgn0033581
10.17	1.371	2.015	1.119	34.21	0	1.34182904635821e-07	1	1	0	1	1	-1	ID1000045257321013	CG14478-RA	FBgn0028953
7.98	0.946	1.45	0.939	62.21	0	1.32056270451105e-09	0	1	0	1	1	-1	ID100003679132111	CG7729-RA	FBgn0036688
11.9	1.78	2.374	1.32	71.06	0	5.0102713951118e-10	1	1	1	1	1	-1	ID100004136932115	CG12052-RC	FBgn0005630
9.85	0.674	1.13	0.545	20.89	0	6.86348181960556e-06	0	1	0	1	1	-1	ID100003712132118	CG8188-RA	FBgn0030863
8.19	1.443	1.91	1.299	46.15	0	1.30895817535815e-08	1	1	1	1	1	-1	ID1000044801321211	CG13690-RA	FBgn0031252
8.18	0.711	1.116	0.711	26.38	0	9.83901310622665e-07	0	1	0	1	1	-1	ID1000031055321215	CG5591-RA	FBgn0034926
12.81	1.532	1.928	1.178	60.41	0	1.65065033819789e-09	1	1	1	1	1	-1	ID1000037145321219	CG8863-RA	FBgn0038145
8.96	0.634	1.128	0.547	10.75	0.00014	0.000420274344230747	0	1	0	1	0	-1	ID100003983932131	CG8114-RA	FBgn0003041
6.69	1.138	2.153	1.314	33.59	0	1.55224839385899e-07	1	1	0	1	1	-1	ID100004172932134	CG3919-RA	FBgn0036423
8	0.994	1.374	0.868	73.24	0	4.03334816746817e-10	0	1	0	1	1	-1	ID100004367332140	CG7261-RA	FBgn0027509
8.12	0.948	1.525	0.797	23.97	0	1.98355366335281e-06	0	1	0	1	1	-1	ID1000043679321512	CG7293-RA	FBgn0004381
11.32	0.831	1.099	0.686	12.31	6e-05	0.000185221412459119	0	1	0	1	0	0	ID1000041783321518	CG5061-RA	FBgn0028388
8.37	1.091	1.201	0.837	42.09	0	2.69111159358449e-08	1	1	0	1	0	0	ID1000036761321519	CG6743-RA	FBgn0027868
10.11	1.896	2.684	1.439	105.44	0	3.48968272576722e-11	1	1	1	1	1	-1	ID1000037127321614	CG8411-RA	FBgn0005695
7.42	1.868	2.993	1.559	90.1	0	9.27830168702125e-11	1	1	1	1	1	-1	ID100003829732176	CG1389-RA	FBgn0003733
9.45	1.203	1.522	0.992	34.51	0	1.25390243049069e-07	1	1	0	1	0	-1	ID100003330532179	CG5641-RA	FBgn0038046
8.79	1.076	1.659	0.91	50.88	0	6.02777358362618e-09	1	1	0	1	1	-1	ID100003369532184	CG6754-RB	FBgn0086349
8.1	0.665	1.229	0.754	16.08	1e-05	3.30416801916799e-05	0	1	0	1	1	-1	ID1000044105321810	CG13201-RA	FBgn0001276
8.7	0.966	1.071	1.023	52.86	0	4.50228615609595e-09	0	1	1	1	0	0	ID1000044033321814	CG12935-RA	FBgn0033547
7.59	1.012	1.089	0.865	11.54	9e-05	0.000276063282748553	1	1	0	1	0	0	ID10000430610302	CG7809-RA	FBgn0036919
7.55	0.895	1.318	0.683	33.91	0	1.43631136952697e-07	0	1	0	1	1	-1	ID10000431150307	CG9226-RA	FBgn0031782
8.2	0.763	1.412	0.549	24.67	0	1.60574807007116e-06	0	1	0	1	1	-1	ID100004037903014	CG10188-RA	FBgn0032796
9.02	1.624	2.217	1.097	61.41	0	1.45299203993886e-09	1	1	0	1	1	-1	ID100003614903019	CG7091-RA	FBgn0038099
7.28	0.871	1.093	0.64	13.47	3e-05	0.000105401964236202	0	1	0	1	0	0	ID10000342830320	CG7940-RA	FBgn0038576
10.72	1.245	1.335	0.896	12.97	4e-05	0.00013407391060687	1	1	0	1	0	0	ID10000326990321	CG8231-RA	FBgn0027329
9.11	0.77	1.024	0.729	31.76	0	2.39855375670569e-07	0	1	0	1	0	-1	ID100004349303215	CG18593-RA	FBgn0036237
7.02	1.149	1.741	0.487	51.12	0	5.82296589781945e-09	1	1	0	1	1	-1	ID10000411470332	CG15107-RA	FBgn0041702
11.36	3.028	2.634	1.718	35.87	0	9.3339466330355e-08	1	1	0	1	0	0	ID100003082103313	CG17192-RA	FBgn0039472
5.39	2.783	4.54	2.832	18.87	0	1.0978741204428e-05	1	1	0	1	1	0	ID10000315950343	CG11381-RA	FBgn0029568
7.87	0.493	1.036	0.397	22.26	0	3.40852846522989e-06	0	1	0	1	1	-1	ID10000334850344	CG10986-RB	FBgn0001087
7.44	1.141	1.674	1.309	18.62	0	1.2062633928735e-05	1	1	0	1	0	0	ID100003694703416	CG8264-RA	FBgn0004856
5.98	0.886	1.568	0.882	18.73	0	1.15491180590929e-05	0	1	0	1	1	-1	ID100003848303510	CG6796-RA	FBgn0034177
7.43	0.831	1.545	0.424	35.81	0	9.44170858388156e-08	0	1	0	1	1	-1	ID100003469103513	CG13397-RA	FBgn0014417
7.48	1.74	1.685	1.437	16.87	1e-05	2.38461888149515e-05	1	1	0	1	0	0	ID100003540503615	CG8635-RA	FBgn0033317
9.3	0.748	1.154	0.58	43.94	0	1.89215890119796e-08	0	1	0	1	1	-1	ID10000377630382	CG2865-RA	FBgn0023526
7.15	0.722	1.17	0.504	24.34	0	1.77176025918183e-06	0	1	0	1	1	-1	ID100004466903810	CG32541-RA	FBgn0052541
7.87	1.607	2.413	1.305	67.53	0	7.1849912626236e-10	1	1	1	1	1	-1	ID100003538103813	CG8173-RA	FBgn0030864
11.08	1.223	1.606	0.91	75.14	0	3.39019597521008e-10	1	1	0	1	1	-1	ID10000389150397	CG2446-RA	FBgn0030328
7.23	1.457	2.03	1.083	30.66	0	3.15838849117765e-07	1	1	0	1	0	-1	ID100003116303101	CG15896-RA	FBgn0029858
6.04	0.892	1.648	0.96	14.79	2e-05	5.72851153441941e-05	0	1	0	1	1	-1	ID100004078103104	CG13957-RA	FBgn0030739
7.37	0.997	1.579	0.845	14.14	2e-05	7.66557219638405e-05	0	1	0	1	0	-1	ID100003617903108	CG7147-RA	FBgn0015954
8.26	0.811	1.249	0.796	20.83	0	5.43168041166447e-06	0	1	0	1	1	-1	ID1000039989031012	CG3688-RA	FBgn0001974
6.44	2.36	3.618	2.38	40.01	0	3.97644982125651e-08	1	1	1	1	1	-1	ID1000045053031013	CG4497-RA	FBgn0031895
6.83	1.104	1.596	0.953	14.69	2e-05	5.9984537072735e-05	1	1	0	1	0	0	ID1000044651031014	CG32491-RE	FBgn0002781
7.13	0.935	1.531	1.073	12.92	4e-05	0.000137269778241648	0	1	0	1	0	0	ID100003541103114	CG8866-RB	FBgn0037679
8.28	1.64	2.205	1.385	54.11	0	3.76207619020472e-09	1	1	1	1	1	-1	ID100004116503115	CG15141-RA	FBgn0032635
6.84	1.568	1.939	0.902	21.54	0	4.30050958165922e-06	1	1	0	1	0	-1	ID1000036971031117	CG8383-RA	FBgn0037737
6.67	1.895	3.295	1.785	76.42	0	3.0428484474581e-10	1	1	1	1	1	-1	ID100003230903127	CG5785-RA	FBgn0003701
6.72	1.486	2.344	1.109	44.36	0	1.75929950335298e-08	1	1	0	1	1	-1	ID1000030851031215	CG17256-RA	FBgn0029970
7.81	0.745	1.276	0.806	13.91	2e-05	8.5449729374968e-05	0	1	0	1	1	0	ID1000031955031218	CG33067-RA	FBgn0028581
8.57	0.504	1.014	0.414	15.84	1e-05	3.66115411590355e-05	0	1	0	1	1	-1	ID100003963503131	CG6219-RA	FBgn0026257
6.48	1.461	2.117	1.05	39.39	0	4.46433101509044e-08	1	1	0	1	1	-1	ID100003423503132	CG7855-RA	FBgn0038118
7.24	2.506	5.027	3.466	30.25	0	3.48812250968558e-07	1	1	1	1	1	-1	ID1000042317031318	CG15571-RA	FBgn0029696
6.48	1.088	1.828	0.97	12.95	4e-05	0.000135580479485734	1	1	0	1	0	-1	ID100004001303146	CG3736-RA	FBgn0002989
9.67	2.026	2.577	1.296	51.18	0	5.7881786930373e-09	1	1	0	1	0	-1	ID1000037331031416	CG7719-RA	FBgn0004461
5.1	0.577	1.303	0.968	11	0.00012	0.000365904203109523	0	1	0	0	1	0	ID1000045005031419	CG4167-RA	FBgn0001227
10.45	1.173	1.155	1.031	17.59	0	1.78640700167144e-05	1	1	0	1	0	0	ID100004004303155	CG3800-RA	FBgn0034802
8.51	0.945	1.666	0.745	35.01	0	1.12810563831609e-07	0	1	0	1	1	-1	ID1000036557031519	CG32438-RA	FBgn0052438
6.88	0.977	1.308	1.027	22.31	0	3.35653158904878e-06	0	1	0	1	0	0	ID1000033851031611	CG12186-RA	FBgn0027082
9.57	1.075	1.536	0.716	13.86	3e-05	8.72798832705214e-05	1	1	0	1	0	-1	ID100003271703171	CG8274-RA	FBgn0013756
7.6	1.144	1.656	0.946	50.35	0	6.554786028817e-09	1	1	0	1	1	-1	ID100003310703178	CG12864-RA	FBgn0026427
6.99	1.083	1.298	1.059	15.74	1e-05	3.81093702669909e-05	1	1	0	1	0	0	ID1000045395031716	CG4610-RA	FBgn0034735
6.31	0.976	1.954	1.01	19.4	0	9.01231840231374e-06	0	1	0	1	1	-1	ID1000040061031816	CG3842-RA	FBgn0029866
9.1	0.644	1.019	0.53	27.23	0	7.84581790324282e-07	0	1	0	1	1	-1	ID10000433491302	CG11757-RA	FBgn0085377
5.91	0.638	1.249	0.716	11.49	9e-05	0.000283740445541026	0	1	0	1	1	0	ID10000395391311	CG10419-RA	FBgn0036850
7.6	0.758	1.353	0.765	29.61	0	4.1422541967964e-07	0	1	0	1	1	-1	ID10000449631318	CG3217-RA	FBgn0025676
7.22	1.164	2.743	1.827	29.17	0	4.66236837557857e-07	1	1	0	1	1	-1	ID100003838713117	CG4066-RA	FBgn0038011
10.19	1.263	1.945	0.967	63.24	0	1.17039051128861e-09	1	1	0	1	1	-1	ID10000329871321	CG14516-RA	FBgn0039640
6.71	0.722	1.605	1.493	14.96	1e-05	5.32727688257135e-05	0	1	0	1	1	0	ID100003495513217	CG13138-RB	FBgn0032211
9.43	0.85	1.365	0.46	54.81	0	3.41912396879837e-09	0	1	0	1	1	-1	ID10000322131331	CG11518-RA	FBgn0043900
7.07	0.647	1.257	0.976	15.47	1e-05	4.27312163771799e-05	0	1	0	1	1	0	ID100004303713311	CG16785-RA	FBgn0027343
8.12	1.798	2.549	1.398	56.44	0	2.73054638964936e-09	1	1	0	1	1	-1	ID100003951513315	CG10364-RA	FBgn0027949
7.46	0.985	1.389	0.827	28.48	0	5.59244772971146e-07	0	1	0	1	1	-1	ID10000391311341	CG33172-RA	FBgn0053172
7.8	1.119	1.413	0.787	10.68	0.00015	0.00043676357122853	1	1	0	1	0	0	ID10000337731344	CG2006-RA	FBgn0039664
7.54	1.39	1.926	1.43	31.97	0	2.28047975680111e-07	1	1	1	1	1	-1	ID100003912513412	CG33162-RA	FBgn0011509
6.26	1.203	1.846	1.111	29.99	0	3.73409744987845e-07	1	1	0	1	1	-1	ID100004261113415	CG11382-RB	FBgn0040367
8.31	1.548	2.137	0.967	60.19	0	1.69410175050769e-09	1	1	0	1	1	-1	ID10000425811366	CG11330-RA	FBgn0000351
12.91	1.265	1.55	0.928	62.8	0	1.23374657463841e-09	1	1	0	1	0	-1	ID100004150713619	CG2922-RC	FBgn0250753
7.59	1.128	1.37	1.089	19.59	0	8.4378254913077e-06	1	1	0	1	0	0	ID10000322611371	CG1163-RA	FBgn0003275
9.77	1.359	1.777	1.222	94.96	0	6.64618285421914e-11	1	1	1	1	1	-1	ID10000379971374	CG4236-RA	FBgn0015610
12.11	1.003	0.556	0.666	12.31	6e-05	0.000185221412459119	1	0	0	1	0	0	ID10000372531376	CG6298-RA	FBgn0023197
7.78	0.759	1.174	0.584	48.57	0	8.69712660003834e-09	0	1	0	1	1	-1	ID100003374913715	CG1957-RA	FBgn0027873
6.82	1.926	2.451	1.658	25.46	0	1.27326209802771e-06	1	1	0	1	0	0	ID100004373313719	CG8611-RB	FBgn0027602
8.05	0.777	1.005	0.576	37.68	0	6.35144581675103e-08	0	1	0	1	0	-1	ID100003566913813	CG7288-RA	FBgn0030969
7.22	1.198	1.67	1.057	45.7	0	1.40014901014081e-08	1	1	1	1	1	-1	ID100004104513919	CG3073-RA	FBgn0027296
7.16	1.723	2.619	1.309	105.99	0	3.41115788589493e-11	1	1	1	1	1	-1	ID100004457913117	CG7643-RA	FBgn0000063
8.03	1.806	2.543	1.201	65.15	0	9.46818093633227e-10	1	1	0	1	1	-1	ID1000039509131116	CG1034-RA	FBgn0000166
8.08	0.906	1.356	0.704	36.17	0	8.74850393792121e-08	0	1	0	1	1	-1	ID100003303513125	CG15387-RA	FBgn0031403
9.15	0.817	1.365	0.772	21.1	0	4.96567495408737e-06	0	1	0	1	1	-1	ID100004142913129	CG1966-RA	FBgn0027620
7.34	1.572	2.427	1.239	56.81	0	2.61349336175865e-09	1	1	0	1	1	-1	ID1000045275131216	CG9576-RA	FBgn0031091
7.24	1.986	2.937	1.922	40.09	0	3.91372741186477e-08	1	1	1	1	1	-1	ID100003992313131	CG15362-RA	FBgn0031378
8.27	0.85	1.177	0.903	28.88	0	5.03927243255131e-07	0	1	0	1	1	0	ID100003452313132	CG15438-RA	FBgn0025684
6.39	1.285	1.824	1.078	13.99	2e-05	8.23212547638473e-05	1	1	0	1	0	0	ID100004181313134	CG31723-RA	FBgn0051723
10.49	0.946	1.17	0.71	33.45	0	1.60660071575539e-07	0	1	0	1	0	-1	ID1000034163131317	CG9373-RA	FBgn0037701
8.47	1.024	1.523	0.729	50.29	0	6.62554231286172e-09	1	1	0	1	1	-1	ID1000042605131318	CG11375-RA	FBgn0039227
7.75	0.954	1.298	0.683	17.22	1e-05	2.06718064923826e-05	0	1	0	1	0	-1	ID100004032513145	CG9856-RA	FBgn0016641
11.34	0.698	1.275	0.681	26.17	0	1.04361778672023e-06	0	1	0	1	1	-1	ID100004030113146	CG9796-RA	FBgn0038149
8.16	0.673	1.061	0.504	26.34	0	9.9543377311999e-07	0	1	0	1	1	-1	ID100004105113147	CG3085-RA	FBgn0034816
7.36	1.007	1.507	0.96	25.45	0	1.2801041720243e-06	1	1	0	1	1	-1	ID1000041459131414	CG2213-RA	FBgn0035210
8.6	1.228	1.322	0.886	87.66	0	1.15851496625598e-10	1	1	0	1	0	-1	ID100004529913154	CG9617-RA	FBgn0037568
8.66	0.931	1.309	0.652	42.37	0	2.54323100995093e-08	0	1	0	1	1	-1	ID100004304313157	CG17033-RA	FBgn0036546
8.13	0.951	1.326	0.838	14.63	2e-05	6.16170712761864e-05	0	1	0	1	0	0	ID1000034139131611	CG9233-RA	FBgn0029173
7.36	1.12	1.592	0.674	32.83	0	1.85863626063241e-07	1	1	0	1	1	-1	ID1000037589131618	CG3003-RB	FBgn0030144
8.01	1.401	1.938	0.941	107.65	0	3.15455252202472e-11	1	1	0	1	1	-1	ID100003490113170	CG13025-RA	FBgn0036660
9.59	0.864	1.337	0.306	84.89	0	1.46298761682869e-10	0	1	0	1	1	-1	ID100003838113176	CG4059-RA	FBgn0001078
10.72	1.939	2.406	1.492	125.85	0	1.12574950849401e-11	1	1	1	1	1	-1	ID100004148313180	CG2637-RA	FBgn0000986
7.26	1.255	0.861	1.178	11.28	1e-04	0.00031715428431307	1	0	0	1	0	0	ID100003454713185	CG15533-RA	FBgn0039768
8.11	0.864	1.296	0.793	13.98	2e-05	8.28077178691306e-05	0	1	0	1	0	0	ID100004039123014	CG10209-RA	FBgn0033971
7.73	1.496	2.043	1.422	13.33	3e-05	0.000112556174455297	1	1	0	1	0	0	ID100003119923015	CG16865-RA	FBgn0028919
7.75	0.892	1.252	0.872	48.82	0	8.32647797166675e-09	0	1	0	1	1	-1	ID100003731923016	CG7697-RA	FBgn0027841
7.6	1.081	1.397	0.911	34.24	0	1.33310011953153e-07	1	1	0	1	0	-1	ID10000431212316	CG9422-RA	FBgn0033092
9.95	1.491	1.59	1.27	83.34	0	1.66547136194289e-10	1	1	1	1	0	0	ID10000335512324	CG11128-RA	FBgn0037203
7.66	1.089	1.499	0.949	11.94	7e-05	0.000224430655030927	1	1	0	1	0	0	ID10000358312328	CG4989-RA	FBgn0034268
14.17	0.988	1.432	0.186	37.74	0	6.2765933242846e-08	0	1	0	1	0	-1	ID10000384712336	CG6770-RA	FBgn0032400
10.52	1.711	1.976	1.429	119.33	0	1.51911906668546e-11	1	1	1	1	0	-1	ID10000339352338	CG12352-RA	FBgn0024188
10.39	5.33	6.464	2.859	68.84	0	6.14882338281875e-10	1	1	0	1	0	-1	ID100003884923412	CG2175-RC	FBgn0000427
10.93	1.1	1.395	0.776	58.64	0	2.06671109760772e-09	1	1	0	1	0	-1	ID100004238323413	CG15735-RA	FBgn0030364
8.73	1.117	1.215	0.906	83.82	0	1.60126664446037e-10	1	1	0	1	0	-1	ID10000373372356	CG7737-RA	FBgn0033584
10.12	6.035	7.04	4.486	72.86	0	4.17147433100291e-10	1	1	1	1	0	-1	ID100003541723615	CG9046-RA	FBgn0003980
7.13	1.643	2.339	1.395	63.36	0	1.15223211106953e-09	1	1	1	1	1	-1	ID10000408172370	CG14030-RA	FBgn0031696
7.65	0.939	1.377	0.595	58.96	0	2.00015980419512e-09	0	1	0	1	1	-1	ID100003853723710	CG6896-RA	FBgn0036801
7.69	1.302	1.462	1.113	27.73	0	6.81106357810585e-07	1	1	0	1	0	0	ID100003428923717	CG7946-RA	FBgn0039743
7.27	1.648	2.359	1.244	105.02	0	3.48974056099755e-11	1	1	1	1	1	-1	ID10000435112389	CG18729-RA	FBgn0061476
7.34	1.135	1.46	1.043	35.17	0	1.09184611253674e-07	1	1	1	1	0	-1	ID100003580723811	CG4947-RA	FBgn0031321
8.61	1.116	1.355	1.014	44.24	0	1.79519498978461e-08	1	1	1	1	0	0	ID1000040001231012	CG3710-RA	FBgn0010422
7.77	1.49	2.295	1.452	67.94	0	6.82110488526258e-10	1	1	1	1	1	-1	ID1000031577231015	CG11164-RA	FBgn0030507
10.22	1.764	2.324	1.398	21.92	0	3.77501792303712e-06	1	1	0	1	0	-1	ID100003659923111	CG32491-RX	FBgn0002781
8.05	0.667	1.106	0.73	29.7	0	4.03206077386814e-07	0	1	0	1	1	-1	ID100004117723115	CG15160-RA	FBgn0032688
7.73	0.649	1.208	0.618	25.05	0	1.43752275816774e-06	0	1	0	1	1	-1	ID100003770323119	CG2662-RA	FBgn0024993
7.17	1.711	2.354	1.6	30.57	0	3.23179944791517e-07	1	1	0	1	1	-1	ID100004391923130	CG17068-RA	FBgn0031098
9.67	1.117	1.615	0.787	101.68	0	4.18379923003248e-11	1	1	0	1	1	-1	ID100003964723131	CG6238-RA	FBgn0029157
7.81	0.676	1.102	0.695	17.1	1e-05	2.16790951157346e-05	0	1	0	1	1	-1	ID100004153723134	CG12863-RA	FBgn0033948
7	0.939	1.64	1.14	26.87	0	8.62688892399615e-07	0	1	0	1	1	-1	ID100003928723139	CG10426-RA	FBgn0036273
12.49	2.045	1.874	1.185	40.35	0	3.71502282005358e-08	1	1	0	1	0	0	ID1000034265231313	CG7911-RA	FBgn0039735
6.48	1.863	2.878	1.718	38.09	0	5.87801860858877e-08	1	1	0	1	1	-1	ID1000038897231315	CG2321-RA	FBgn0039663
7.05	1.353	1.751	1.212	38.61	0	5.26175292413418e-08	1	1	1	1	0	-1	ID1000033887231317	CG12259-RA	FBgn0039557
7.2	0.77	1.267	0.663	18.32	0	1.35295500777966e-05	0	1	0	1	1	-1	ID100004348123140	CG18476-RA	FBgn0037931
9.29	0.757	1.29	0.583	41.06	0	3.24918984136855e-08	0	1	0	1	1	-1	ID100004004923145	CG3815-RA	FBgn0029861
8.87	1.124	1.38	0.81	17.59	0	1.78858412760901e-05	1	1	0	1	0	0	ID1000043463231412	CG1828-RA	FBgn0002183
8.28	1.47	2.06	1.059	44.98	0	1.59035606708838e-08	1	1	0	1	1	-1	ID1000040463231413	CG10346-RA	FBgn0032705
8.6	1.766	2.635	1.403	95.4	0	6.41866568758245e-11	1	1	1	1	1	-1	ID1000045017231419	CG4274-RA	FBgn0001086
9.87	1.303	1.613	1.08	41.5	0	3.00468398028245e-08	1	1	1	1	0	-1	ID100004502323154	CG4300-RA	FBgn0036272
9.11	1.099	1.481	0.689	81.56	0	1.93363408225815e-10	1	1	0	1	1	-1	ID1000031961231513	CG3307-RB	FBgn0011474
7.92	0.952	1.397	0.74	44.45	0	1.73546559623511e-08	0	1	0	1	1	-1	ID100003846523164	CG6759-RA	FBgn0025781
7.76	0.802	1.602	0.814	45.38	0	1.48096678075531e-08	0	1	0	1	1	-1	ID100004156123169	CG13400-RA	FBgn0027490
8.15	0.809	1.194	0.498	34.64	0	1.22017448076869e-07	0	1	0	1	1	-1	ID100003311323179	CG12878-RA	FBgn0045862
9.86	2.702	3.408	1.807	85.33	0	1.42454188504321e-10	1	1	1	1	1	-1	ID1000032735231711	CG8308-RA	FBgn0087040
7.24	1.165	1.605	0.87	18.16	0	1.43335610315977e-05	1	1	0	1	0	-1	ID1000040799231712	CG13998-RA	FBgn0040949
8.1	0.78	1.198	0.407	46.64	0	1.20400586585381e-08	0	1	0	1	1	-1	ID1000045407231716	CG4626-RB	FBgn0027342
7.52	0.698	1.112	0.62	9.67	0.00028	0.000770316373374641	0	1	0	1	0	0	ID1000039257231717	CG10263-RC	FBgn0032812
10.66	1.092	1.311	0.799	87.38	0	1.16643699361187e-10	1	1	0	1	0	-1	ID100004120723180	CG15224-RA	FBgn0000259
7.3	0.74	1.073	0.598	10.73	0.00014	0.000426302441552353	0	1	0	1	0	0	ID100003966523182	CG6294-RA	FBgn0030640
7.61	1.062	1.251	0.994	12.58	5e-05	0.000161937884535488	1	1	0	1	0	0	ID100003350323184	CG11027-RA	FBgn0013749
8.54	0.669	1.136	0.662	24.96	0	1.47175629707769e-06	0	1	0	1	1	-1	ID100003618523188	CG7162-RA	FBgn0037109
8.69	1.059	1.776	1.032	39.57	0	4.31392470859733e-08	1	1	0	1	1	-1	ID1000032399231812	CG5949-RA	FBgn0012066
8.73	0.744	1.046	0.481	10.61	0.00015	0.00045510783706104	0	1	0	1	0	0	ID1000035783231815	CG4903-RA	FBgn0034240
8.68	0.831	1.276	0.631	30.91	0	2.96656508297182e-07	0	1	0	1	1	-1	ID100003230333013	CG11750-RA	FBgn0030294
7.55	2.476	3.373	2.069	111.81	0	2.51255013049953e-11	1	1	1	1	1	-1	ID100004067933014	CG11886-RA	FBgn0041186
7.56	0.968	1.516	0.665	34.8	0	1.17955887515483e-07	0	1	0	1	1	-1	ID10000314813314	CG3160-RA	FBgn0029789
6.62	0.71	1.419	0.991	24.02	0	1.9499780495573e-06	0	1	0	1	1	-1	ID100003268133115	CG15376-RA	FBgn0029692
9.1	1.038	1.504	0.873	40.53	0	3.59920742037456e-08	1	1	0	1	1	-1	ID100003414533210	CG9273-RA	FBgn0032906
6.9	1.292	2.125	1.119	51.07	0	5.86822277234703e-09	1	1	0	1	1	-1	ID10000411353334	CG31110-RA	FBgn0259178
7.92	0.603	1.315	0.835	12.2	6e-05	0.00019613484887702	0	1	0	1	1	0	ID10000342233338	CG9704-RA	FBgn0004108
9.17	0.702	1.041	0.583	16.24	1e-05	3.08418403235558e-05	0	1	0	1	0	-1	ID100004304933311	CG17168-RA	FBgn0039943
10.22	1.093	1.75	0.847	52.32	0	4.88574274155886e-09	1	1	0	1	1	-1	ID10000388313359	CG3445-RA	FBgn0035997
6.95	0.821	1.559	1.005	17.33	0	1.97873593220834e-05	0	1	0	1	1	-1	ID100004451933519	CG6136-RA	FBgn0038332
8.32	0.961	1.618	0.832	28.32	0	5.82423962555031e-07	0	1	0	1	1	-1	ID10000425993360	CG11367-RA	FBgn0037185
7.13	1.598	2.74	1.627	20.4	0	6.32650518915704e-06	1	1	0	1	1	-1	ID100003570533615	CG7347-RA	FBgn0002901
7.2	1.068	1.931	1.171	28.7	0	5.26229680211144e-07	1	1	0	1	1	-1	ID10000441773375	CG9114-RA	FBgn0030628
5.61	1.689	2.719	1.667	21.7	0	4.07308014508184e-06	1	1	0	1	1	-1	ID10000372653376	CG6358-RA	FBgn0004832
8.59	0.785	1.342	0.857	22.8	0	2.86316923782073e-06	0	1	0	1	1	-1	ID100003882533710	CG3423-RA	FBgn0020616
8.4	0.738	1.001	0.635	21.97	0	3.72217689703963e-06	0	1	0	1	0	-1	ID10000329933396	CG14670-RA	FBgn0037332
8.64	0.75	1.035	0.605	21.37	0	4.54124973700486e-06	0	1	0	1	0	-1	ID10000418973399	CG3642-RA	FBgn0015621
10.73	1.111	1.621	0.686	61.7	0	1.39807602870828e-09	1	1	0	1	1	-1	ID100004105733919	CG31000-RE	FBgn0011224
8.73	1.403	1.932	1.049	24.06	0	1.9280378137317e-06	1	1	0	1	0	-1	ID100004303133102	CG1622-RA	FBgn0030468
6.56	0.576	1.288	0.725	13.03	4e-05	0.000129896686814131	0	1	0	1	1	-1	ID100004108133104	CG31032-RA	FBgn0051032
7.55	1.058	1.473	1.103	16.22	1e-05	3.11102438695916e-05	1	1	0	1	0	0	ID100003107933107	CG3910-RA	FBgn0037778
9.4	1.386	1.955	1.237	76.31	0	3.06817306292403e-10	1	1	1	1	1	-1	ID1000040289331012	CG9772-RC	FBgn0037236
8.95	0.845	1.162	0.596	13.8	3e-05	8.9995255975797e-05	0	1	0	1	0	0	ID100003721733118	CG6070-RA	FBgn0039487
11.15	1.076	1.151	0.874	76.83	0	2.91130269854505e-10	1	1	0	1	0	-1	ID1000042641331110	CG11444-RA	FBgn0029715
12.62	0.818	1.169	0.68	20.6	0	5.8987672583909e-06	0	1	0	1	0	-1	ID1000039521331116	CG10377-RC	FBgn0004838
7.12	0.614	1.093	0.685	15.87	1e-05	3.61546520174342e-05	0	1	0	1	1	-1	ID1000037241331219	CG6205-RA	FBgn0004957
7.19	1.033	1.545	1.04	37.59	0	6.46548196547762e-08	1	1	1	1	1	-1	ID100003993533131	CG15390-RA	FBgn0031419
7.52	1.548	1.86	1.295	40.15	0	3.88113721587106e-08	1	1	1	1	0	-1	ID100003421733133	CG9680-RA	FBgn0004556
10.14	1.381	1.779	0.988	74.04	0	3.76274663738337e-10	1	1	0	1	1	-1	ID1000043391331316	CG11856-RA	FBgn0039302
7.77	0.703	1.017	0.605	9.88	0.00024	0.000685559509556207	0	1	0	1	0	0	ID100004033733145	CG9884-RA	FBgn0011818
8.93	1.104	1.685	0.787	87.45	0	1.16220531174514e-10	1	1	0	1	1	-1	ID1000043439331515	CG11971-RA	FBgn0022347
8.2	3.3	4.907	1.351	58.24	0	2.14547571852366e-09	1	1	0	1	1	-1	ID1000037985331517	CG4015-RA	FBgn0000644
8.54	1	1.477	0.59	26.2	0	1.03373723433479e-06	0	1	0	1	0	-1	ID1000041879331518	CG33456-RA	FBgn0085444
8.18	1.112	1.657	0.916	25.19	0	1.37812503783522e-06	1	1	0	1	1	-1	ID100003342533160	CG14226-RA	FBgn0043903
9.06	0.846	1.251	0.666	42.95	0	2.28581373706824e-08	0	1	0	1	1	-1	ID100004415333165	CG9062-RB	FBgn0033607
9.43	0.775	1.023	0.822	35.49	0	1.01810769373417e-07	0	1	0	1	0	0	ID1000037601331618	CG30109-RA	FBgn0050109
9.33	1.465	2.143	1.201	26.17	0	1.04361778672023e-06	1	1	0	1	1	-1	ID100003839333176	CG4082-RA	FBgn0017577
7.47	1.032	1.683	1.025	19.01	0	1.04038613757481e-05	1	1	0	1	1	-1	ID100004149533180	CG2848-RA	FBgn0031456
10.81	1.235	1.667	0.972	58.95	0	2.00015980419512e-09	1	1	0	1	1	-1	ID100003379133184	CG2048-RB	FBgn0002413
9.86	1.153	1.146	0.839	36.72	0	7.75090994131436e-08	1	1	0	1	0	0	ID10000443620405	CG4247-RA	FBgn0038307
11.03	3.076	3.991	2.034	99.31	0	5.0496586806895e-11	1	1	1	1	1	-1	ID10000336280409	CG18543-RA	FBgn0010431
10.21	1.218	1.375	0.762	26.95	0	8.45388280288185e-07	1	1	0	1	0	-1	ID10000367060417	CG7436-RA	FBgn0020392
7.65	0.708	1.315	0.738	13.3	3e-05	0.000113892196206571	0	1	0	1	1	-1	ID10000405220423	CG14860-RA	FBgn0038273
8.02	3.506	6.584	3.246	50.17	0	6.74361243355666e-09	1	1	0	1	1	-1	ID10000420340426	CG15349-RA	FBgn0014464
8.4	0.539	1.062	0.34	21.83	0	3.89828935381052e-06	0	1	0	1	1	-1	ID10000412420432	CG3836-RA	FBgn0003459
8.93	0.72	1.146	0.404	15.97	1e-05	3.46611233542006e-05	0	1	0	1	0	-1	ID10000347320435	CG14578-RD	FBgn0040059
8.2	0.665	1.124	0.579	12.38	6e-05	0.000179450398825738	0	1	0	1	0	-1	ID100003283604319	CG5688-RA	FBgn0026432
7.59	0.703	1.053	0.457	14.6	2e-05	6.25625350684938e-05	0	1	0	1	0	-1	ID10000400900442	CG3479-RA	FBgn0003016
9.54	1.211	1.903	1.028	98.88	0	5.19947840619504e-11	1	1	1	1	1	-1	ID10000393940448	CG14489-RA	FBgn0015522
11.71	1.533	1.756	0.794	19.92	0	7.44433416508569e-06	1	1	0	1	0	-1	ID10000386260459	CG10901-RA	FBgn0003015
6.61	0.813	1.283	0.825	10.35	0.00018	0.000523542849742381	0	1	0	1	0	0	ID100003785204516	CG1162-RA	FBgn0026564
9.19	1.399	2.189	0.905	86.55	0	1.24291381106888e-10	1	1	0	1	1	-1	ID10000351220462	CG17462-RA	FBgn0039251
8.35	1.542	2.079	1.093	71.05	0	5.0102713951118e-10	1	1	1	1	1	-1	ID100004205804612	CG1616-RA	FBgn0015929
9.75	1.86	2.438	1.362	54.03	0	3.78079490603792e-09	1	1	0	1	1	-1	ID100004131404619	CG5363-RA	FBgn0004106
9	0.786	1.197	0.554	57.23	0	2.47445889080655e-09	0	1	0	1	1	-1	ID10000439720475	CG7899-RA	FBgn0000032
7.23	0.741	1.474	0.806	14.55	2e-05	6.38965496954731e-05	0	1	0	1	1	-1	ID10000397240487	CG4751-RA	FBgn0032348
8.17	1.143	1.74	0.783	32.35	0	2.0795765302977e-07	1	1	0	1	1	-1	ID100003589004811	CG31224-RA	FBgn0051224
8.27	0.603	1.036	0.617	27.18	0	7.95465148631122e-07	0	1	0	1	1	-1	ID100004011404818	CG3532-RA	FBgn0037979
7.46	1.13	1.54	0.922	45.02	0	1.57626949230771e-08	1	1	0	1	1	-1	ID100004244204916	CG32711-RA	FBgn0052711
9.77	1.065	0.957	0.736	15.1	1e-05	5.00672181837867e-05	1	0	0	1	0	0	ID100004085204919	CG6375-RB	FBgn0025140
7.94	1.04	1.98	1.054	38.82	0	5.03712111580086e-08	1	1	0	1	1	-1	ID100004087604104	CG6425-RA	FBgn0039449
9.2	0.906	1.269	0.763	46.02	0	1.33413920229036e-08	0	1	0	1	1	-1	ID1000031660041015	CG2072-RA	FBgn0026326
7.29	1.426	2.135	1.31	42.66	0	2.41327906978014e-08	1	1	0	1	1	-1	ID100003552404113	CG13761-RB	FBgn0011566
8.42	1.776	2.595	1.405	54.13	0	3.76207619020472e-09	1	1	0	1	1	-1	ID100004126004115	CG4088-RB	FBgn0005654
10.8	0.694	1.131	0.657	25.59	0	1.23037506188722e-06	0	1	0	1	1	-1	ID100003356204122	CG1832-RA	FBgn0032979
8.81	0.913	1.236	0.738	27.77	0	6.74219018367928e-07	0	1	0	1	0	-1	ID100004277204123	CG13431-RA	FBgn0034521
8.9	0.857	1.141	0.851	23.95	0	1.99579580045494e-06	0	1	0	1	0	0	ID100003240404127	CG9752-RA	FBgn0034614
6.39	1.465	2.174	1.349	27.26	0	7.77760345433503e-07	1	1	0	1	1	-1	ID1000044338041214	CG4205-RA	FBgn0011769
7.89	1.496	2.47	1.565	72.52	0	4.31979851264468e-10	1	1	1	1	1	-1	ID100003433004132	CG10191-RA	FBgn0036354
8.79	0.67	1.253	0.67	16.92	1e-05	2.33245170660601e-05	0	1	0	1	1	-1	ID100003665804136	CG6339-RA	FBgn0034728
9.14	1.74	2.291	1.159	131.12	0	8.07169154959815e-12	1	1	1	1	1	-1	ID1000033988041312	CG11207-RA	FBgn0030241
9.59	1.183	1.568	1.031	47.78	0	9.88406198929743e-09	1	1	1	1	1	-1	ID1000038980041315	CG14999-RA	FBgn0015287
8.31	0.952	1.449	0.855	48.95	0	8.13772563155665e-09	0	1	0	1	1	-1	ID100004013204145	CG3572-RC	FBgn0022960
10.48	0.505	1.057	0.41	24.23	0	1.83441076310746e-06	0	1	0	1	1	-1	ID1000043546041412	CG17746-RA	FBgn0035425
7.64	0.806	1.056	0.247	25.29	0	1.33790826779403e-06	0	1	0	1	0	-1	ID1000040546041413	CG14897-RB	FBgn0250754
7.04	0.833	1.345	1.06	22.25	0	3.41721138019316e-06	0	1	1	1	1	0	ID1000034780041415	CG1467-RA	FBgn0031106
11.01	1.257	1.351	0.915	28.78	0	5.1526541031757e-07	1	1	0	1	0	0	ID100004397804151	CG7935-RA	FBgn0026252
7.57	0.792	1.022	0.908	21.63	0	4.16965754673723e-06	0	1	0	1	0	0	ID1000037780041517	CG11173-RA	FBgn0034913
9.55	0.645	1.028	0.629	39.78	0	4.1342135516916e-08	0	1	0	1	1	-1	ID100003322004160	CG32505-RE	FBgn0023177
9.35	0.936	1.018	0.684	24.22	0	1.83837356659446e-06	0	1	0	1	0	0	ID100003977804162	CG4845-RA	FBgn0243511
8.28	1.01	1.434	1.077	28.73	0	5.22225653648103e-07	1	1	1	1	1	0	ID100004394804165	CG7704-RA	FBgn0010356
7.43	0.847	1.436	0.851	26.29	0	1.00768704520851e-06	0	1	0	1	1	-1	ID1000031708041615	CG31251-RA	FBgn0051251
6.71	1.385	1.904	1.047	65.64	0	8.969279506794e-10	1	1	1	1	1	-1	ID1000037396041618	CG10594-RA	FBgn0003486
8.89	0.726	1.02	0.684	13.95	2e-05	8.39728968768969e-05	0	1	0	1	0	0	ID1000031252041813	CG2921-RA	FBgn0034689
7.58	1.913	2.765	1.382	105.04	0	3.48974056099755e-11	1	1	1	1	1	-1	ID10000432521402	CG8805-RA	FBgn0041087
7.68	1.355	1.721	0.78	57.26	0	2.46590984864336e-09	1	1	0	1	0	-1	ID10000428921403	CG4385-RB	FBgn0003310
6.15	1.11	1.874	1.329	15	1e-05	5.24379064721574e-05	1	1	0	1	1	0	ID100003634614017	CG12324-RA	FBgn0033555
10.79	1.599	2.068	1.318	46.39	0	1.25420786641718e-08	1	1	1	1	0	-1	ID100003634014019	CG12276-RA	FBgn0029512
8.55	1.132	1.263	0.422	28	0	6.3268074165362e-07	1	1	0	1	0	-1	ID100003557814116	CG1863-RA	FBgn0085393
12.35	2.866	3.447	1.854	103.04	0	3.93818125005686e-11	1	1	1	1	1	-1	ID100003948414214	CG10686-RA	FBgn0041775
7.87	1.157	1.527	1.24	18.17	0	1.42878215839225e-05	1	1	0	1	0	0	ID10000437141430	CG7458-RA	FBgn0037144
7.62	0.644	1.086	0.684	23.93	0	2.00856737214586e-06	0	1	0	1	1	-1	ID10000413381432	CG11993-RA	FBgn0028708
10.49	0.661	1.052	0.553	19.24	0	9.55929668865106e-06	0	1	0	1	1	-1	ID10000401861442	CG8426-RA	FBgn0033029
12.8	1.104	1.202	1.088	31.93	0	2.30698705840072e-07	1	1	1	1	0	0	ID100003565014411	CG1913-RA	FBgn0003884
11.06	1.354	1.225	0.921	20.95	0	5.22038468187904e-06	1	1	0	1	0	0	ID100003099414414	CG5474-RA	FBgn0011016
6.34	0.507	1.01	0.513	10.65	0.00015	0.000444917189461109	0	1	0	1	1	-1	ID100004251414415	CG12659-RB	FBgn0040929
9.84	1.269	1.397	1.072	19.45	0	8.87094566439642e-06	1	1	0	1	0	0	ID10000390581454	CG9246-RA	FBgn0032925
10.19	1.452	1.94	1.184	72.46	0	4.33867389914515e-10	1	1	1	1	1	-1	ID10000424901460	CG12592-RA	FBgn0037811
7.85	0.887	1.312	0.802	37.78	0	6.22836530597633e-08	0	1	0	1	1	-1	ID10000375461468	CG18213-RA	FBgn0038470
8.1	0.635	1.036	0.445	11.5	9e-05	0.000282187106923704	0	1	0	1	0	-1	ID10000382661469	CG13778-RA	FBgn0031885
9.88	1.147	1.365	0.728	62.73	0	1.24042167200081e-09	1	1	0	1	0	-1	ID100003986814614	CG8177-RG	FBgn0036043
7.13	1.223	1.926	1.306	41.35	0	3.08149276700217e-08	1	1	1	1	1	-1	ID10000379001474	CG3945-RA	FBgn0025807
6.61	0.754	1.391	0.843	21.04	0	5.06490941139332e-06	0	1	0	1	1	-1	ID100003365214715	CG6492-RA	FBgn0030872
8.78	1.3	1.82	1.114	81.86	0	1.87133877077923e-10	1	1	1	1	1	-1	ID10000436901489	CG7360-RA	FBgn0038722
14.03	1.04	1.063	0.815	27.03	0	8.28528154789348e-07	1	1	0	1	0	0	ID10000337001490	CG6779-RA	FBgn0002622
10.56	0.778	1.124	0.854	24.5	0	1.68855459474685e-06	0	1	0	1	1	0	ID10000417881499	CG5112-RA	FBgn0039341
7.05	1.66	2.412	1.68	64.91	0	9.67047669376046e-10	1	1	1	1	1	-1	ID100003672414910	CG5705-RA	FBgn0032486
9.17	2.071	2.922	1.359	90.67	0	8.88982313124547e-11	1	1	0	1	1	-1	ID100003754014914	CG18190-RA	FBgn0034403
8.77	0.666	1.275	0.57	23.15	0	2.563028296536e-06	0	1	0	1	1	-1	ID100004292214102	CG4449-RA	FBgn0039065
7.44	1.277	2.007	1.103	30.86	0	3.00267563910897e-07	1	1	0	1	1	-1	ID1000037564141017	CG18259-RA	FBgn0030956
8.42	1.247	1.725	0.736	62.49	0	1.28658227149856e-09	1	1	0	1	1	-1	ID1000035956141019	CG3273-RA	FBgn0013732
11.35	1.903	2.423	1.381	94.87	0	6.65888068060387e-11	1	1	1	1	1	-1	ID100003562014113	CG18811-RA	FBgn0042134
7.37	1.296	2.41	1.262	61.46	0	1.44411686906304e-09	1	1	1	1	1	-1	ID100003710814118	CG7838-RA	FBgn0025458
7.59	0.851	1.276	0.792	21.95	0	3.74645181808126e-06	0	1	0	1	1	-1	ID100003217014120	CG9473-RA	FBgn0024330
7.25	0.957	1.62	1.048	35.84	0	9.3790265163394e-08	0	1	1	1	1	-1	ID1000034420141319	CG30094-RA	FBgn0050094
9.28	0.598	1.111	0.463	31.04	0	2.86777255007156e-07	0	1	0	1	1	-1	ID100004212414143	CG11177-RA	FBgn0030501
8.46	0.978	1.383	0.68	26.06	0	1.07613019299733e-06	0	1	0	1	0	-1	ID100004095414147	CG9986-RA	FBgn0039589
9.96	0.714	1.003	0.526	17.37	0	1.94853535163409e-05	0	1	0	1	0	-1	ID1000037924141510	CG3991-RD	FBgn0020370
7.56	0.651	1.093	0.651	26.65	0	9.1447446266799e-07	0	1	0	1	1	-1	ID1000043666141512	CG7238-RA	FBgn0024191
8.6	0.995	1.623	0.748	59.8	0	1.78225411421989e-09	0	1	0	1	1	-1	ID1000043330141515	CG8961-RA	FBgn0086350
7.59	0.478	1.674	1.223	32.67	0	1.93261469963561e-07	0	1	1	1	1	-1	ID1000037876141517	CG3896-RA	FBgn0085428
8.73	1.528	2.15	1.175	43.97	0	1.88700906762271e-08	1	1	0	1	1	-1	ID1000041770141518	CG4842-RA	FBgn0036620
10.22	0.665	1.026	0.577	35.08	0	1.11217051217361e-07	0	1	0	1	1	-1	ID100004483614167	CG13777-RA	FBgn0022201
11.72	2.2	1.735	1.014	21.81	0	3.92515303719233e-06	1	0	0	1	0	0	ID1000037492141618	CG18030-RA	FBgn0039778
6.84	0.939	1.798	1.134	24.53	0	1.67722835181557e-06	0	1	0	1	1	-1	ID100003290814171	CG31898-RA	FBgn0051898
8.78	1.126	1.474	0.764	22.01	0	3.67036459711685e-06	1	1	0	1	0	-1	ID1000042148141811	CG11254-RC	FBgn0016034
7.8	1.092	1.55	0.735	32.78	0	1.88336156554816e-07	1	1	0	1	1	-1	ID10000336402409	CG18586-RA	FBgn0035642
9.29	0.809	1.148	0.647	12.93	4e-05	0.000136334883858973	0	1	0	1	0	0	ID100003741424016	CG10712-RB	FBgn0044324
7.02	1.123	1.948	1.003	66.53	0	8.09366665133396e-10	1	1	1	1	1	-1	ID10000397122410	CG4730-RA	FBgn0039355
8.94	0.752	1.071	0.613	29.3	0	4.50854599597437e-07	0	1	0	1	1	-1	ID10000328062421	CG5632-RA	FBgn0036263
8.02	0.781	1.181	0.653	25.72	0	1.18265460404198e-06	0	1	0	1	1	-1	ID10000409422434	CG6556-RA	FBgn0021818
7.75	0.735	1.013	0.666	23.99	0	1.96872101083851e-06	0	1	0	1	0	-1	ID100003092824313	CG32315-RA	FBgn0024510
8.27	0.591	1.044	0.585	28.3	0	5.85820873298669e-07	0	1	0	1	1	-1	ID100003475024317	CG14617-RA	FBgn0031191
8.52	0.723	1.183	0.618	32.65	0	1.94408845422983e-07	0	1	0	1	1	-1	ID10000416802446	CG7586-RA	FBgn0020240
7.88	0.628	1.068	0.477	19.98	0	7.29263196753047e-06	0	1	0	1	1	-1	ID10000382482447	CG32133-RA	FBgn0052133
7.75	1.397	1.999	1.017	93.74	0	7.31013345419868e-11	1	1	1	1	1	-1	ID10000394062448	CG14513-RA	FBgn0005596
9.94	0.83	1.193	0.584	11.71	8e-05	0.000251780397303561	0	1	0	1	0	0	ID10000386082449	CG10847-RA	FBgn0004875
8.25	0.762	1.071	0.708	18.38	0	1.32177126948465e-05	0	1	0	1	0	0	ID100004091824611	CG6511-RA	FBgn0035923
8.17	1.053	1.489	0.77	37.67	0	6.36222080096586e-08	1	1	0	1	1	-1	ID100004207024612	CG16972-RA	FBgn0032481
7.39	0.877	1.119	0.953	9.8	0.00025	0.000716808677219146	0	1	0	1	0	0	ID100003551224615	CG1349-RA	FBgn0039802
9.05	0.858	1.307	0.687	35.39	0	1.03877292552705e-07	0	1	0	1	1	-1	ID10000320802471	CG5360-RA	FBgn0034873
9.7	1.425	1.97	1.172	87.29	0	1.17242182045819e-10	1	1	1	1	1	-1	ID10000381762478	CG3167-RA	FBgn0034962
7.4	1.079	1.236	0.728	10.45	0.00017	0.000497467422998632	1	0	0	1	0	0	ID100003548824813	CG12904-RA	FBgn0085392
11.41	1.389	1.464	1.022	81.19	0	1.9794049546334e-10	1	1	1	1	0	-1	ID10000390222497	CG15081-RA	FBgn0010551
9.83	1.677	2.24	1.218	77.61	0	2.70808877673845e-10	1	1	1	1	1	-1	ID10000417042499	CG7628-RA	FBgn0036137
6.62	0.855	1.586	0.937	20.87	0	5.37340716379348e-06	0	1	0	1	1	-1	ID100003246424913	CR32162-RA	FBgn0041721
8.08	0.73	1.338	0.704	35	0	1.12810563831609e-07	0	1	0	1	1	-1	ID100003861424918	CG10855-RA	FBgn0035461
9.23	1.783	2.583	1.115	99.64	0	4.95812410165011e-11	1	1	0	1	1	-1	ID100003669424111	CG7208-RA	FBgn0038575
9.29	1.109	1.38	1.059	58.76	0	2.04859169951248e-09	1	1	1	1	0	-1	ID100004209424138	CG1749-RA	FBgn0030305
10.35	1.605	1.968	1.254	45.98	0	1.33918632391977e-08	1	1	0	1	0	-1	ID1000033982241317	CG1101-RA	FBgn0010774
9	1.819	2.739	1.467	51.96	0	5.13278345569806e-09	1	1	0	1	1	-1	ID1000041278241414	CG4454-RB	FBgn0032105
10.22	3.189	4.149	2.216	67.81	0	6.93412301800455e-10	1	1	0	1	1	-1	ID1000043942241417	CG7660-RA	FBgn0038538
8.62	1.001	1.538	0.904	15.06	1e-05	5.09046233949393e-05	1	1	0	1	0	-1	ID1000045112241419	CG3430-RA	FBgn0031875
11.34	0.911	1.229	0.636	31.3	0	2.69269357650176e-07	0	1	0	1	0	-1	ID1000043582241512	CG2221-RA	FBgn0028331
6.96	1.806	2.688	1.586	54.07	0	3.77290061430852e-09	1	1	1	1	1	-1	ID1000037792241517	CG11238-RA	FBgn0010830
7.49	0.649	1.186	0.637	9.4	0.00033	0.000899664733496423	0	1	0	1	0	0	ID100004165624169	CG7544-RA	FBgn0033994
8.54	1.225	1.782	0.886	77.87	0	2.65155797494692e-10	1	1	0	1	1	-1	ID1000031654241616	CG18870-RA	FBgn0042180
7.4	1.775	2.272	1.712	28.46	0	5.60951845156332e-07	1	1	0	1	0	0	ID100003472024170	CG14549-RA	FBgn0039403
6.91	0.655	1.249	0.649	13.73	3e-05	9.30225715245696e-05	0	1	0	1	1	-1	ID100003172624173	CG31672-RA	FBgn0028952
7.57	1.558	2.502	1.112	83.35	0	1.66547136194289e-10	1	1	0	1	1	-1	ID100003664624175	CG6157-RA	FBgn0015926
13.43	0.922	1.211	1.043	10.48	0.00017	0.000486844640181596	0	1	0	1	0	0	ID1000040894241712	CG6457-RA	FBgn0040060
9.72	2.791	3.638	1.71	54.47	0	3.59221650589985e-09	1	1	0	1	1	-1	ID100004247224186	CG3509-RA	FBgn0038252
11.59	0.92	1.156	0.54	58.56	0	2.07579956922594e-09	0	1	0	1	0	-1	ID10000321343404	CG9412-RC	FBgn0015778
13.1	1.301	1.354	1.117	26.54	0	9.44161037763036e-07	1	1	0	1	0	0	ID10000313843414	CG1242-RA	FBgn0001233
6.99	0.626	1.062	0.634	9.56	3e-04	0.000824075905304354	0	1	0	1	0	0	ID10000421423426	CG11241-RA	FBgn0037186
7.28	1.349	1.938	1.313	47.85	0	9.77693023431826e-09	1	1	1	1	1	-1	ID100003486434218	CG1360-RA	FBgn0033195
9.68	1.599	2.455	1.143	68.72	0	6.21859729292624e-10	1	1	0	1	1	-1	ID10000417763446	CG4965-RA	FBgn0002673
6.58	0.536	1.223	0.551	11.85	7e-05	0.000235040781254975	0	1	0	0	1	-1	ID100003100634414	CG5491-RA	FBgn0039459
7.66	1.537	2.338	1.306	69.57	0	5.71712409353017e-10	1	1	1	1	1	-1	ID100004327034419	CG8828-RA	FBgn0033740
9.4	1.127	1.066	0.606	14.37	2e-05	6.91532815077862e-05	1	0	0	1	0	0	ID100004142234619	CG12141-RB	FBgn0027084
8.06	0.624	1.153	0.579	15.27	1e-05	4.67300929011052e-05	0	1	0	1	1	-1	ID10000329683481	CG32027-RA	FBgn0052027
8.58	0.815	1.084	0.749	29.03	0	4.83237506664303e-07	0	1	0	1	0	-1	ID100004487234810	CG13867-RA	FBgn0034503
6.65	1.329	1.976	1.269	33.34	0	1.64819641285198e-07	1	1	0	1	1	-1	ID10000314083498	CG12491-RA	FBgn0034900
8.13	1.1	1.715	1.017	79.38	0	2.29821683635609e-10	1	1	1	1	1	-1	ID100003673634910	CG6098-RA	FBgn0010398
10.15	1.31	1.984	0.851	37.11	0	7.12713895270135e-08	1	1	0	1	1	-1	ID100003755234914	CG1822-RC	FBgn0014133
7.63	0.922	1.429	0.942	45.95	0	1.34549249001216e-08	0	1	0	1	1	-1	ID100003522434915	CG16742-RA	FBgn0034529
9.59	1.853	2.684	1.245	97.62	0	5.5462538565402e-11	1	1	1	1	1	-1	ID100004293434102	CG4476-RB	FBgn0035969
7.89	1.119	1.478	0.77	43.38	0	2.10802400296546e-08	1	1	0	1	0	-1	ID100003098234107	CG5462-RD	FBgn0026178
8.5	0.781	1.01	0.688	19.74	0	7.97774643399837e-06	0	1	0	1	0	0	ID1000031768341015	CG5106-RA	FBgn0037879
7.46	1.181	1.734	1.139	22.91	0	2.76098129190793e-06	1	1	0	1	1	-1	ID100004449434117	CG32721-RA	FBgn0027553
9.74	0.701	1.103	0.596	39.49	0	4.38645100245111e-08	0	1	0	1	1	-1	ID100003789434119	CG3936-RA	FBgn0004647
8.97	1.605	2.066	1.037	46.12	0	1.31421887440744e-08	1	1	0	1	0	-1	ID1000039424341116	CG1058-RA	FBgn0022981
8.74	1.166	1.521	0.776	44.83	0	1.62799435076226e-08	1	1	0	1	0	-1	ID100003527234121	CG16868-RA	FBgn0034498
7.15	0.786	1.525	1.035	13.67	3e-05	9.56090294876505e-05	0	1	0	1	1	0	ID1000044800341211	CG13689-RA	FBgn0031270
6.7	1.053	1.969	1.45	18.38	0	1.32177126948465e-05	1	1	0	1	1	0	ID1000044446341214	CG32645-RB	FBgn0052645
9.71	0.918	1.236	0.633	82.34	0	1.81282565236923e-10	0	1	0	1	1	-1	ID100003983834131	CG8108-RA	FBgn0027567
9.27	1.496	1.745	1.3	60.48	0	1.63995811670561e-09	1	1	1	1	0	-1	ID100004096634147	CG9999-RA	FBgn0003346
7.44	3.816	5.365	2.594	186.13	0	6.82888211287782e-13	1	1	1	1	1	-1	ID100003832634148	CG13997-RA	FBgn0086266
8.6	0.647	1.099	0.649	19	0	1.04546357031985e-05	0	1	0	1	1	-1	ID100003791834149	CG3980-RB	FBgn0031575
10.03	0.68	1.023	0.553	19.23	0	9.60277909615252e-06	0	1	0	1	0	-1	ID1000037534341416	CG18177-RA	FBgn0036039
7.41	2.21	2.507	1.931	69.98	0	5.57041457329305e-10	1	1	1	1	0	-1	ID100004521434154	CG14286-RA	FBgn0038673
10.33	1.094	0.988	0.607	35.11	0	1.10613553667686e-07	1	0	0	1	0	0	ID100004024634155	CG8553-RA	FBgn0020615
7.96	1.134	1.55	0.956	10.39	0.00018	0.000511753349261568	1	1	0	1	0	0	ID1000040576341511	CG3035-RA	FBgn0000330
8.41	0.743	1.067	0.702	20.87	0	5.37391298965526e-06	0	1	0	1	0	-1	ID1000032152341513	CG9437-RA	FBgn0034599
5.91	1.214	2.365	1.467	20.14	0	6.9056559484663e-06	1	1	0	1	1	-1	ID1000037888341517	CG3924-RA	FBgn0013764
9.21	0.814	1.142	0.519	24.74	0	1.56935871442667e-06	0	1	0	1	0	-1	ID100004175234169	CG4399-RB	FBgn0010110
11.11	1.089	1.099	0.686	65.71	0	8.89103055417212e-10	1	1	0	1	0	-1	ID1000037126341614	CG8351-RA	FBgn0037632
10.36	1.084	1.179	0.848	27.91	0	6.4817847230699e-07	1	1	0	1	0	0	ID1000037504341618	CG18081-RA	FBgn0036537
9.48	0.805	1.082	0.504	50.22	0	6.68576091634031e-09	0	1	0	1	1	-1	ID100003182234173	CG5208-RA	FBgn0028470
7.31	0.703	1.146	0.615	24.12	0	1.89861938507557e-06	0	1	0	1	1	-1	ID100003829634176	CG13890-RA	FBgn0035169
9.17	1.113	1.532	1.011	22.48	0	3.17107017208506e-06	1	1	0	1	0	-1	ID1000036046341715	CG32956-RE	FBgn0043002
8.04	1.006	1.419	0.685	26.06	0	1.07613019299733e-06	1	1	0	1	0	-1	ID1000040264341816	CG8592-RA	FBgn0003527
7.53	0.981	1.591	0.989	48.55	0	8.70415872316394e-09	0	1	0	1	1	-1	ID100003615405017	CG7098-RA	FBgn0030891
7.37	0.616	1.181	0.516	19.17	0	9.8064730797916e-06	0	1	0	1	1	-1	ID100004423605018	CG17612-RB	FBgn0031597
10.1	0.934	1.435	0.688	73.09	0	4.0840175659082e-10	0	1	0	1	1	-1	ID100003926805111	CG10326-RA	FBgn0038453
7.87	0.725	1.41	0.74	32.37	0	2.07163830440953e-07	0	1	0	1	1	-1	ID10000404260523	CG10269-RA	FBgn0022935
7.76	1.424	1.99	0.588	25.52	0	1.25131966885904e-06	1	1	0	1	0	-1	ID100003384405210	CG12165-RA	FBgn0033156
7.58	1.188	1.341	0.728	25.25	0	1.35106519725559e-06	1	1	0	1	0	-1	ID100004274805311	CG31249-RA	FBgn0051249
10.76	1.224	1.696	0.885	74	0	3.77487983422514e-10	1	1	0	1	1	-1	ID10000399940542	CG3696-RA	FBgn0086902
6.83	2.398	3.802	2.219	63.84	0	1.09586666227427e-09	1	1	1	1	1	-1	ID100003694605416	CG8262-RA	FBgn0027513
9.9	0.666	1.146	0.699	12.07	7e-05	0.00021015171269207	0	1	0	1	0	0	ID100004191405417	CG31716-RA	FBgn0051716
7.62	1.102	1.696	0.913	14.06	2e-05	7.97365732226871e-05	1	1	0	1	0	-1	ID10000400660550	CG3849-RA	FBgn0063485
6.82	0.62	1.221	0.898	10.54	0.00016	0.000472668256644549	0	1	0	1	1	0	ID10000358360551	CG4998-RA	FBgn0036612
10.87	0.998	1.487	0.995	55.07	0	3.3283725554419e-09	0	1	0	1	1	-1	ID100003886005514	CG2201-RB	FBgn0032955
9.07	0.58	1.146	0.592	20.49	0	6.1351608820614e-06	0	1	0	1	1	-1	ID100003540405615	CG8591-RA	FBgn0035769
7.8	1.344	2.154	1.178	71.86	0	4.62070754752501e-10	1	1	1	1	1	-1	ID10000377080574	CG2669-RA	FBgn0086695
6.88	0.788	1.305	0.759	10.47	0.00017	0.000490244798636156	0	1	0	1	0	0	ID100003427605717	CG7929-RA	FBgn0041102
8.37	1.076	1.553	0.861	53.32	0	4.22514132400708e-09	1	1	0	1	1	-1	ID10000327640581	CG8367-RA	FBgn0000289
8.9	1.038	1.687	0.797	69.55	0	5.71712409353017e-10	1	1	0	1	1	-1	ID10000442840583	CG1772-RA	FBgn0010316
6.64	1.719	2.87	1.798	34.83	0	1.17173342686766e-07	1	1	0	1	1	-1	ID10000338680591	CG12219-RA	FBgn0043796
7.97	1.491	1.444	1.132	25.58	0	1.23157387055628e-06	1	1	0	1	0	0	ID10000338980592	CG12288-RA	FBgn0032620
7.88	0.757	1.151	0.644	37.02	0	7.2629952057987e-08	0	1	0	1	1	-1	ID10000312040598	CG16896-RA	FBgn0035073
7.5	2.25	2.487	1.697	37.12	0	7.12337780103084e-08	1	1	0	1	0	0	ID10000415960599	CG13992-RA	FBgn0031756
7.87	0.855	1.425	0.881	27.48	0	7.30366323035136e-07	0	1	0	1	1	-1	ID100003236205911	CG5877-RA	FBgn0030625
9.89	1	1.512	0.922	64.41	0	1.01812587426678e-09	1	1	0	1	1	-1	ID100004536405100	CG4548-RB	FBgn0039338
8.08	0.76	1.259	0.787	27.02	0	8.30019158433182e-07	0	1	0	1	1	-1	ID100004078005104	CG13951-RA	FBgn0016970
12.41	1.442	1.686	1.112	55.65	0	3.07891242691997e-09	1	1	1	1	0	-1	ID1000045052051013	CG4494-RA	FBgn0026170
9.22	0.87	1.312	0.769	36.91	0	7.44603695936765e-08	0	1	0	1	1	-1	ID1000035764051019	CG4877-RA	FBgn0036624
8.59	0.708	1.015	0.562	36.7	0	7.76437656356018e-08	0	1	0	1	1	-1	ID1000045388051111	CG4603-RA	FBgn0035593
8.41	0.71	1.133	0.534	26.44	0	9.66557699854475e-07	0	1	0	1	1	-1	ID1000039220051116	CG10018-RA	FBgn0037338
7.52	1.048	1.735	0.938	36	0	9.07886457330508e-08	1	1	0	1	1	-1	ID1000045034051118	CG4375-RA	FBgn0031295
9.6	0.723	1.048	0.501	24.16	0	1.86975884707072e-06	0	1	0	1	0	-1	ID1000030850051215	CG17255-RA	FBgn0030205
8.69	1.007	1.35	0.818	38.68	0	5.18813901480422e-08	1	1	0	1	1	-1	ID100003277005135	CG8378-RA	FBgn0027495
8.05	0.967	1.143	0.985	9.43	0.00032	0.00088567190674081	0	1	0	1	0	0	ID1000038884051315	CG2260-RA	FBgn0030000
9.2	3.079	5.992	3.881	44.92	0	1.60382373559895e-08	1	1	1	1	1	-1	ID1000042316051318	CG15570-RA	FBgn0029697
8.64	0.604	1.034	0.449	29.22	0	6.40598654603589e-07	0	1	0	1	1	-1	ID1000045004051419	CG4166-RA	FBgn0013717
12.48	3.192	4.006	2.139	31.69	0	2.43973096434282e-07	1	1	0	1	0	-1	ID100004501005154	CG4193-RA	FBgn0011761
8.9	0.755	1.009	0.791	23.67	0	2.1724347375161e-06	0	1	0	1	0	0	ID100003233805159	CG5838-RA	FBgn0015664
7.23	1.851	2.579	1.493	74.64	0	3.55156657520323e-10	1	1	1	1	1	-1	ID100004464405167	CG32443-RA	FBgn0003042
7.07	0.982	1.473	0.971	17.89	0	1.58894213087247e-05	0	1	0	1	0	0	ID1000036922051614	CG8159-RA	FBgn0037619
11.07	0.919	1.052	0.802	23.43	0	2.34823090639436e-06	0	1	0	1	0	0	ID1000037300051618	CG7654-RA	FBgn0036928
8.46	0.573	1.044	0.45	15.56	1e-05	4.12884525877229e-05	0	1	0	1	1	-1	ID1000040402051619	CG10229-RA	FBgn0040208
7.17	1.029	1.546	1.028	31.14	0	2.80415519351628e-07	1	1	0	1	1	-1	ID100003271605171	CG8270-RA	FBgn0035703
9.89	1.199	1.67	1.037	40.22	0	3.82868931387855e-08	1	1	0	1	1	-1	ID1000032722051711	CG8284-RA	FBgn0015321
10.03	0.817	1.132	0.73	41.27	0	3.12015635540791e-08	0	1	0	1	1	-1	ID1000032332051718	CG5821-RA	FBgn0022985
10.28	1.207	1.56	1.079	71.25	0	4.91466339429312e-10	1	1	1	1	1	-1	ID100003425805185	CG7897-RA	FBgn0033039
7.77	0.886	1.57	0.861	50.02	0	6.89018781758292e-09	0	1	0	1	1	-1	ID100004236405186	CG1569-RA	FBgn0003268
9.64	0.787	1.211	0.745	15.23	1e-05	4.73733555399524e-05	0	1	0	1	0	0	ID10000368981517	CG31453-RA	FBgn0051453
8.91	0.994	1.56	0.85	39.2	0	4.64101439716024e-08	0	1	0	1	1	-1	ID100004454815119	CG6742-RA	FBgn0039056
6.25	0.943	1.963	1.233	21.34	0	4.59212541865059e-06	0	1	0	1	1	-1	ID10000407141523	CG12102-RA	NA
7.65	1.1	1.874	1.157	20.13	0	6.91039375123274e-06	1	1	0	1	1	-1	ID100003413215210	CG9187-RA	FBgn0035194
10.1	1.206	1.586	1.019	35.3	0	1.05879776090565e-07	1	1	0	1	0	-1	ID100004378015215	CG8705-RA	FBgn0013726
8.92	0.839	1.26	0.77	26.63	0	9.1993182696817e-07	0	1	0	1	1	-1	ID100004181815312	CG3178-RA	FBgn0004584
8.33	3.564	6.61	3.641	85.21	0	1.43163673758338e-10	1	1	1	1	1	-1	ID100003493015317	CG13084-RA	FBgn0032788
9.4	1.06	1.415	0.762	45.28	0	1.51012594128338e-08	1	1	0	1	1	-1	ID10000388181559	CG3412-RA	FBgn0023423
7.49	1.121	1.831	1.199	33.79	0	1.47731852841378e-07	1	1	0	1	1	-1	ID100004380415518	CG8746-RA	FBgn0033330
11.5	1.355	0.706	0.224	9.45	0.00032	0.000874863685427063	1	0	0	1	0	0	ID10000372521576	CG6295-RA	FBgn0039471
10.2	0.937	1.286	0.666	34.29	0	1.32061473819044e-07	0	1	0	1	0	-1	ID10000422681585	CG1620-RA	FBgn0033183
9.64	0.822	1.218	0.941	28.14	0	6.10986596731554e-07	0	1	0	1	1	0	ID10000437861589	CG8714-RA	FBgn0028563
9.23	0.73	1.253	0.713	40.95	0	3.32264011676159e-08	0	1	0	1	1	-1	ID100003649015814	CG17436-RA	NA
9.18	0.998	1.187	0.782	57.93	0	2.24231838975541e-09	0	1	0	1	0	-1	ID10000418841599	CG3436-RA	FBgn0031229
8.96	0.551	1.016	0.498	9.86	0.00024	0.000690672346591039	0	1	0	1	0	-1	ID100004263415916	CG11427-RA	FBgn0003210
8.39	0.787	1.044	0.674	13.46	3e-05	0.000105822297047403	0	1	0	1	0	0	ID100004104415919	CG3069-RA	FBgn0026324
7.27	0.527	1.16	0.821	12.51	5e-05	0.000167973872991526	0	1	0	1	1	0	ID1000040732151010	CG12169-RA	FBgn0035143
10.04	0.873	1.198	0.694	26.43	0	9.7040692011184e-07	0	1	0	1	0	-1	ID1000040276151012	CG9745-RB	FBgn0000412
10.74	0.617	1.08	0.596	19.03	0	1.03589896393166e-05	0	1	0	1	1	-1	ID1000036052151019	CG12237-RA	FBgn0031048
7.8	0.734	1.049	0.643	26.99	0	8.37833513798354e-07	0	1	0	1	1	-1	ID100003720415118	CG6007-RA	FBgn0086360
10.58	1.027	1.426	0.948	47.61	0	1.01559628970666e-08	1	1	0	1	1	-1	ID100003535615121	CG4035-RC	FBgn0015218
7.35	1.192	1.745	1.199	11.5	9e-05	0.000282066574233063	1	1	0	1	0	0	ID1000044884151211	CG32041-RC	FBgn0001228
11.61	1.633	2.152	1.248	39.3	0	4.54445696250102e-08	1	1	0	1	0	-1	ID100003956215139	CG10480-RA	FBgn0002638
7.92	1.171	1.742	1.143	34.42	0	1.28151022723434e-07	1	1	0	1	1	-1	ID1000034540151313	CG15514-RA	FBgn0039712
7.85	0.988	1.401	0.95	52.71	0	4.60720600843509e-09	0	1	0	1	1	-1	ID1000043378151316	CG11820-RA	FBgn0039270
8.18	0.531	1.08	0.784	23.14	0	2.57000655923981e-06	0	1	0	1	1	0	ID100004375615140	CG8657-RA	FBgn0020930
8.08	1.069	1.342	1.048	31.07	0	2.84242547369334e-07	1	1	1	1	0	0	ID100004105015147	CG3083-RA	FBgn0031479
7.09	1.368	2.261	1.341	37.11	0	7.12713895270135e-08	1	1	0	1	1	-1	ID1000040738151413	CG12189-RA	FBgn0035150
7.91	1.541	1.952	1.333	50.4	0	6.50779631720377e-09	1	1	1	1	0	-1	ID1000045292151419	CG9613-RA	FBgn0037574
10.38	5.1	6.345	3.012	77.28	0	2.77872205934127e-10	1	1	0	1	1	-1	ID100004150015150	CG2879-RA	FBgn0025834
8.66	1.076	1.599	1.119	39.35	0	4.49435090881873e-08	1	1	1	1	1	-1	ID100004033015155	CG9874-RA	FBgn0003687
11.27	1.315	1.332	1.004	32.66	0	1.93867714201445e-07	1	1	0	1	0	0	ID100003341815158	CG14214-RA	FBgn0031049
7.35	1.581	2.309	1.748	17.3	0	2.00643533266315e-05	1	1	0	1	0	0	ID1000036844151519	CG31344-RA	FBgn0051344
8.65	1.885	2.824	1.546	64.62	0	9.9632776080763e-10	1	1	1	1	1	-1	ID100003651415174	CG17498-RA	FBgn0035640
8.56	0.907	1.421	0.9	19.42	0	8.96597207121533e-06	0	1	0	1	1	-1	ID100003574015177	CG7405-RA	FBgn0022936
7.74	0.934	1.445	1.17	17.14	1e-05	2.13859435519097e-05	0	1	0	1	0	0	ID100003840415181	CG4103-RA	FBgn0028925
10.69	0.981	1.276	0.575	54.06	0	3.77563843806442e-09	0	1	0	1	0	-1	ID100004070815189	CG12082-RA	FBgn0035402
7.13	1.44	1.917	1.439	28.5	0	5.56394406121333e-07	1	1	1	1	0	0	ID1000044188151810	CG9131-RA	FBgn0029161
7.03	1.005	1.662	0.991	24.8	0	1.54469964812411e-06	1	1	0	1	1	-1	ID100003431225012	CG7996-RA	FBgn0003450
7.92	1.817	2.448	1.069	82.01	0	1.86656693141123e-10	1	1	0	1	1	-1	ID100004424825018	CG1763-RA	FBgn0002948
8.98	0.659	1.232	0.583	18.28	0	1.37189126072367e-05	0	1	0	1	1	-1	ID100003739025112	CG7831-RA	FBgn0002924
8.6	1.05	1.455	0.688	28.71	0	5.2444516918142e-07	1	1	0	1	0	-1	ID100003155225113	CG10492-RA	FBgn0032748
8.46	0.69	1.06	0.631	17.2	1e-05	2.0820935830317e-05	0	1	0	1	0	-1	ID10000342942520	CG7959-RA	FBgn0013753
8.64	1.256	1.777	0.895	65.12	0	9.48078614660375e-10	1	1	0	1	1	-1	ID100003122225213	CG17054-RD	FBgn0259876
11.31	0.796	1.008	0.446	37.71	0	6.3232657662728e-08	0	1	0	1	0	-1	ID10000334962544	CG1100-RA	FBgn0028690
10.53	5.494	6.883	3.009	81.33	0	1.95134233228674e-10	1	1	0	1	1	-1	ID100003884825412	CG2175-RA	FBgn0000427
8.38	1.014	0.989	0.725	26.9	0	8.55549684629342e-07	1	0	0	1	0	0	ID10000358482551	CG5018-RA	FBgn0036578
8.54	1.023	1.411	0.486	37.86	0	6.13996543739367e-08	1	1	0	1	0	-1	ID100003776825516	CG2893-RA	FBgn0040030
10.64	0.995	1.434	0.772	55.28	0	3.25264768857562e-09	0	1	0	1	1	-1	ID100004423025519	CG1759-RA	FBgn0000251
9.8	2.525	3.327	1.67	113.83	0	2.19778808039718e-11	1	1	1	1	1	-1	ID100004082225611	CG14036-RA	FBgn0031677
10.14	3.086	3.926	1.994	140.12	0	4.64771117651943e-12	1	1	1	1	1	-1	ID10000438882575	CG17018-RD	FBgn0039972
5.86	1.218	2.254	1.364	24.48	0	1.6979175102563e-06	1	1	0	1	1	-1	ID100003659225713	CG32491-RJ	FBgn0002781
7.61	0.939	1.5	0.807	70.26	0	5.4360564793872e-10	0	1	0	1	1	-1	ID100003347225715	CG10959-RA	FBgn0030010
10.38	1.158	1.317	0.85	90.16	0	9.27072028826602e-11	1	1	0	1	0	-1	ID10000362322580	CG7263-RB	FBgn0031392
7.93	1.322	1.578	0.971	30.56	0	3.23820789031151e-07	1	1	0	1	0	-1	ID10000377742582	CG2910-RB	FBgn0027548
7.83	0.811	1.011	0.518	39.56	0	4.32076914875183e-08	0	1	0	1	0	-1	ID100004003025818	CG3766-RA	FBgn0011232
8.04	0.838	1.316	0.606	22.94	0	2.73677350487729e-06	0	1	0	1	1	-1	ID10000338802591	CG12236-RB	FBgn0029822
7.3	0.976	1.418	0.961	20.09	0	7.01831511879926e-06	0	1	0	1	0	0	ID100003654425910	CG3240-RA	FBgn0026778
8.81	0.918	1.288	0.62	28.26	0	5.91370582431694e-07	0	1	0	1	0	-1	ID100004537625100	CG4579-RA	FBgn0021761
11.4	0.878	1.113	0.79	19.43	0	8.93660433181023e-06	0	1	0	1	0	0	ID100003967025103	CG6302-RA	FBgn0010741
5.7	1.493	2.582	1.497	25.72	0	1.18284221354423e-06	1	1	0	1	1	-1	ID100003692825118	CG8193-RA	FBgn0033367
6.42	0.9	1.691	1.145	16.17	1e-05	3.18189830678885e-05	0	1	0	1	1	0	ID1000045400251111	CG4618-RA	FBgn0035589
7.66	0.878	1.43	0.684	22.63	0	3.01998732788497e-06	0	1	0	1	1	-1	ID1000039232251116	CG10105-RA	FBgn0033935
7.15	1.389	1.655	1.388	15.2	1e-05	4.79968958363016e-05	1	1	0	1	0	0	ID1000045046251118	CG4457-RA	FBgn0015298
9.26	1.286	2.118	1.042	51.18	0	5.7881786930373e-09	1	1	0	1	1	-1	ID100003582425126	CG4976-RA	FBgn0039559
7.69	1.028	1.129	0.795	21.18	0	4.84070166011988e-06	1	1	0	1	0	0	ID100003232025127	CG5800-RA	FBgn0030855
10.46	1.176	1.508	0.902	102.45	0	3.93818125005686e-11	1	1	0	1	1	-1	ID100003278225135	CG8409-RA	FBgn0003607
6.97	1.458	2.445	1.352	63.43	0	1.14907485714013e-09	1	1	1	1	1	-1	ID1000033904251312	CG12299-RA	FBgn0032295
7.78	1.319	2.087	1.02	42.66	0	2.41327906978014e-08	1	1	0	1	1	-1	ID100003080825141	CG17169-RA	FBgn0040514
7.54	0.596	1.136	0.412	11.29	1e-04	0.000315277962493393	0	1	0	1	0	-1	ID100004077425147	CG13933-RA	FBgn0035270
7.83	0.813	1.254	0.748	42.5	0	2.48499399926825e-08	0	1	0	1	1	-1	ID100003772625149	CG2712-RA	FBgn0024975
7.77	0.942	1.316	0.876	39.82	0	4.10991224073545e-08	0	1	0	1	1	-1	ID1000040462251413	CG10344-RB	FBgn0034729
8.6	1.059	1.582	0.899	60.36	0	1.65878817743672e-09	1	1	0	1	1	-1	ID1000037342251416	CG7745-RA	FBgn0033616
7.96	0.718	1.131	0.777	14.85	2e-05	5.5958288589842e-05	0	1	0	1	0	0	ID100003846425164	CG6758-RA	FBgn0034704
7.53	0.93	1.66	0.599	22.88	0	2.79215876013463e-06	0	1	0	1	1	-1	ID1000031558251616	CG10583-RA	FBgn0035627
7.5	1.255	1.879	0.897	24.51	0	1.68247716960139e-06	1	1	0	1	1	-1	ID100003311225179	CG12877-RA	FBgn0039544
9.9	1.82	2.503	1.353	44.51	0	1.71422167881786e-08	1	1	0	1	1	-1	ID1000032734251711	CG8303-RA	FBgn0034143
10.77	0.644	1.288	0.696	19.26	0	9.49241266350523e-06	0	1	0	1	1	-1	ID1000032344251718	CG5848-RB	FBgn0000250
10.23	0.993	1.477	0.679	37.28	0	6.8804844755068e-08	0	1	0	1	1	-1	ID100003966425182	CG6293-RA	FBgn0037807
7.58	0.677	1.153	0.693	14.52	2e-05	6.4898585495173e-05	0	1	0	1	1	-1	ID100003350225184	CG11025-RA	FBgn0028372
7.23	2.387	5.222	3.934	134.75	0	6.59635024984545e-12	1	1	1	1	1	-1	ID100004237625186	CG15721-RA	FBgn0030438
7.45	1.281	2.061	0.956	73.48	0	3.96953384050866e-10	1	1	0	1	1	-1	ID100003618425188	CG7161-RA	FBgn0035891
7.95	1.026	1.191	0.844	35.55	0	1.00444733472429e-07	1	1	0	1	0	0	ID10000433603502	CG11777-RA	FBgn0033527
8.62	1.295	1.495	1.188	26.33	0	9.96069752075307e-07	1	1	0	1	0	0	ID10000445663505	CG7182-RA	FBgn0035878
8.23	0.696	1.085	0.462	14.29	2e-05	7.18197464668972e-05	0	1	0	1	0	-1	ID100003460035012	CG15793-RA	FBgn0010269
7.93	1.38	2.018	0.964	83.01	0	1.72006220063116e-10	1	1	0	1	1	-1	ID100004067835014	CG11881-RA	FBgn0039638
7.19	1.143	2.058	1.176	36.26	0	8.59103635214978e-08	1	1	0	1	1	-1	ID10000395503511	CG10445-RA	FBgn0037531
11.49	0.948	1.373	0.775	32.67	0	1.93261469963561e-07	0	1	0	1	1	-1	ID10000434083516	CG11888-RA	FBgn0028692
7.48	1.237	1.648	1.117	24.01	0	1.9576230366978e-06	1	1	0	1	0	0	ID100003956835111	CG10495-RA	FBgn0032750
9.02	0.67	1.065	0.53	32.39	0	2.06098076341357e-07	0	1	0	1	1	-1	ID100004456035119	CG7115-RA	FBgn0027515
8.27	2.533	3.497	1.62	19.23	0	9.60277909615252e-06	1	1	0	1	0	-1	ID10000361183528	CG13991-RA	FBgn0031785
11.26	7.284	8.648	5.058	77.49	0	2.73880879999946e-10	1	1	1	1	0	-1	ID100003414435210	CG9271-RA	FBgn0003983
6.83	0.75	1.181	0.805	9.79	0.00026	0.00071835051503759	0	1	0	1	0	0	ID10000414463532	CG2099-RA	FBgn0037328
8.4	0.767	1.363	0.755	37.49	0	6.59947549526757e-08	0	1	0	1	1	-1	ID10000411343534	CG31109-RA	FBgn0051109
7.58	0.893	1.527	0.823	58.35	0	2.14113821781409e-09	0	1	0	1	1	-1	ID100004304835311	CG17129-RA	FBgn0035151
7.67	1.56	2.591	1.248	69.65	0	5.71160881139397e-10	1	1	0	1	1	-1	ID10000399103557	CG15324-RA	FBgn0029966
7.26	0.928	1.512	0.876	24.81	0	1.54084859113401e-06	0	1	0	1	1	-1	ID100003805635516	CG5655-RA	FBgn0011305
7.72	0.774	1.44	1.05	13.66	3e-05	9.60887922846107e-05	0	1	0	1	1	0	ID10000425923566	CG1134-RA	FBgn0035483
8.04	0.779	1.159	0.564	29.06	0	4.80565728594305e-07	0	1	0	1	1	-1	ID10000383743569	CG4049-RA	FBgn0034976
10.22	0.968	1.209	0.761	29.74	0	3.99934010059611e-07	0	1	0	1	0	-1	ID10000365203580	CG17514-RA	FBgn0039959
8.94	1.021	1.481	0.604	38.13	0	5.81769494103957e-08	1	1	0	1	1	-1	ID100003649635812	CG1745-RA	FBgn0030301
7.58	1.181	1.786	1.105	65.38	0	9.21880102498682e-10	1	1	1	1	1	-1	ID10000418963599	CG3634-RA	FBgn0037026
8.15	0.879	1.122	0.666	18.92	0	1.07980267441894e-05	0	1	0	1	0	0	ID1000040288351012	CG9771-RA	FBgn0040466
9.52	0.764	1.118	0.605	15.93	1e-05	3.52242830646428e-05	0	1	0	1	0	-1	ID100003572835113	CG7384-RA	FBgn0032262
9.53	0.818	1.2	0.665	45.68	0	1.402762003082e-08	0	1	0	1	1	-1	ID1000035374351112	CG40411-RC	FBgn0010247
9.29	1.137	1.631	1.009	28.75	0	5.18832851371925e-07	1	1	0	1	1	-1	ID100003536835121	CG4039-RA	FBgn0025815
6.88	1.234	2.01	1.099	35.9	0	9.30007020811101e-08	1	1	0	1	1	-1	ID100003260835127	CG15047-RA	FBgn0030938
8.24	0.893	1.258	0.678	16.6	1e-05	2.65335172224356e-05	0	1	0	1	0	-1	ID1000033814351212	CG2091-RA	FBgn0037372
7.27	0.842	1.519	0.959	40.55	0	3.58640802682763e-08	0	1	0	1	1	-1	ID1000039184351315	CG3325-RA	FBgn0003480
7.44	1.785	2.828	1.298	69.41	0	9.88976594518376e-10	1	1	0	1	1	-1	ID100004033635145	CG9883-RA	FBgn0031435
9.83	0.988	1.005	0.637	30.23	0	3.50927176629026e-07	0	1	0	1	0	0	ID1000041470351414	CG2263-RA	FBgn0030007
9.97	1.106	1.931	0.92	48.96	0	8.13291094255406e-09	1	1	0	1	1	-1	ID1000044134351417	CG9027-RB	FBgn0033631
8.78	0.923	1.492	0.563	26.77	0	8.8560422250591e-07	0	1	0	1	1	-1	ID100004531035154	CG9641-RA	FBgn0031483
9.35	1.148	1.83	0.764	62.4	0	1.29761153903149e-09	1	1	0	1	1	-1	ID1000038032351510	CG5148-RA	FBgn0038478
11.36	1.222	1.894	0.998	48.55	0	8.70415872316394e-09	1	1	0	1	1	-1	ID1000036856351519	CG31363-RE	FBgn0051363
11.15	1.079	1.218	0.853	25.42	0	1.28776500061677e-06	1	1	0	1	0	0	ID100003342435160	CG14224-RA	FBgn0031057
10.54	1.61	2.016	1.111	36.93	0	7.40760852709541e-08	1	1	0	1	0	-1	ID1000031912351615	CG6146-RA	FBgn0004924
7.55	1.519	1.887	1.178	40.92	0	3.34134589743799e-08	1	1	0	1	0	-1	ID100003839235176	CG4079-RA	FBgn0011291
13.35	0.978	1.145	0.644	45.88	0	1.35966882809864e-08	0	1	0	1	0	-1	ID1000039544351717	CG10423-RA	FBgn0039300
7.8	0.785	1.203	0.544	21.09	0	4.98428497436574e-06	0	1	0	1	0	-1	ID100003995235182	CG15439-RA	FBgn0031606
8.26	1.011	1.823	1.302	47.3	0	1.07334186769866e-08	1	1	1	1	1	-1	ID100004266435186	CG11495-RA	FBgn0024194
6.34	0.786	1.898	1.316	16.83	1e-05	2.41538488758891e-05	0	1	0	1	1	0	ID1000042256351811	CG15924-RA	FBgn0085428
9.08	2.729	3.492	1.831	16.48	1e-05	2.79338186411321e-05	1	1	0	1	0	-1	ID1000036070351815	CG12743-RA	FBgn0003023
8.11	0.79	1.225	0.569	32.4	0	2.05716095048683e-07	0	1	0	1	1	-1	ID1000032296351817	CG11727-RB	FBgn0030299
8.27	0.993	1.53	0.785	22.78	0	2.87901277833733e-06	0	1	0	1	1	-1	ID10000320250604	CG5235-RA	FBgn0036565
9.75	0.907	1.062	0.785	19.65	0	8.23135881881204e-06	0	1	0	1	0	0	ID100003740106016	CG10635-RA	FBgn0035603
7.92	0.779	1.262	0.653	9.8	0.00025	0.000715284430041058	0	1	0	1	0	0	ID10000396990610	CG4707-RA	FBgn0035036
7.28	0.679	1.05	0.712	22.23	0	3.43485201162951e-06	0	1	0	1	1	-1	ID100003783306211	CG11539-RA	FBgn0039859
7.33	0.97	1.441	0.938	27.97	0	6.38628354092289e-07	0	1	0	1	1	-1	ID10000451230633	CG3552-RA	FBgn0035999
8.46	1.548	2.446	1.132	38.27	0	5.66246981674375e-08	1	1	0	1	1	-1	ID100003091506313	CG3227-RA	FBgn0031434
9.34	1.572	2.037	0.938	58.09	0	2.19028237282851e-09	1	1	0	1	1	-1	ID10000389370641	CG14931-RA	FBgn0032374
7.18	1.229	1.771	1.086	22.14	0	3.52622362154361e-06	1	1	0	1	0	-1	ID10000382350647	CG32069-RA	FBgn0052069
8.68	0.981	1.516	0.824	26.45	0	9.6594944161791e-07	0	1	0	1	1	-1	ID100003089706414	CG32251-RA	FBgn0052251
11.28	0.768	1.237	0.705	20.36	0	6.4056509586785e-06	0	1	0	1	1	-1	ID10000447150655	CG6963-RB	FBgn0250823
6.21	1.115	1.718	0.811	21.49	0	4.35513750167241e-06	1	1	0	1	1	-1	ID100004431306519	CG4157-RA	FBgn0028693
8.29	1.454	2.026	1.114	21.04	0	5.06807274901092e-06	1	1	0	1	0	-1	ID10000351210662	CG1745-RB	FBgn0030301
7.3	1.022	1.478	0.756	32.89	0	1.83444249952592e-07	1	1	0	1	1	-1	ID10000423870666	CG31329-RA	FBgn0250732
10.12	1.209	1.907	0.972	20.41	0	6.30338641938534e-06	1	1	0	1	1	-1	ID100003471306610	CG1453-RC	FBgn0030268
8.15	1.688	2.426	1.142	32.9	0	1.83124427243698e-07	1	1	0	1	1	-1	ID100004128306617	CG4586-RA	FBgn0029924
9.73	1.165	1.636	0.794	33.03	0	1.7805337788243e-07	1	1	0	1	1	-1	ID100004131306619	CG5358-RA	FBgn0037770
6.52	0.585	1.153	0.698	13.76	3e-05	9.1640705090555e-05	0	1	0	1	1	-1	ID10000320670671	CG5334-RA	FBgn0030577
8.42	0.834	1.335	0.809	23.48	0	2.31254084176371e-06	0	1	0	1	1	-1	ID10000378030674	CG11307-RA	FBgn0037106
9.83	2.045	2.697	1.38	62.15	0	1.32935534755839e-09	1	1	0	1	1	-1	ID10000378570682	CG11674-RA	FBgn0030551
7.17	1.522	2.492	1.471	65.15	0	9.46818093633227e-10	1	1	1	1	1	-1	ID100003629706814	CG33090-RB	FBgn0028916
11.09	0.784	1.085	0.632	27.43	0	7.41641906530319e-07	0	1	0	1	0	-1	ID10000416970694	CG7619-RA	FBgn0015283
7.06	1.19	1.936	1.22	31.99	0	2.2702574371205e-07	1	1	0	1	1	-1	ID100004244106916	CG32707-RA	FBgn0052707
6.52	1.017	1.676	0.911	29.57	0	4.18339163372497e-07	1	1	0	1	1	-1	ID100004430706917	CG4140-RA	FBgn0028535
9.14	1.81	2.104	1.095	23.47	0	2.32089340041686e-06	1	1	0	1	0	-1	ID100003975306103	CG4790-RA	FBgn0005390
8.02	1.37	1.673	1.28	63.44	0	1.14907485714013e-09	1	1	1	1	0	-1	ID1000044745061014	CG7011-RA	FBgn0036489
7.11	1.407	2.083	1.097	34.12	0	1.37212099926222e-07	1	1	0	1	1	-1	ID100004125906115	CG4065-RA	FBgn0034982
7.61	1.65	1.743	1.48	61.1	0	1.51118677941915e-09	1	1	1	1	0	0	ID100004400106130	CG8025-RA	FBgn0036916
9.91	0.669	1.143	0.634	30.37	0	3.39663193955299e-07	0	1	0	1	1	-1	ID100003432906132	CG10159-RA	FBgn0015602
11.84	1.467	1.637	1.183	62.08	0	1.33370120428272e-09	1	1	1	1	0	-1	ID1000034347061313	CG10576-RA	FBgn0035630
7.25	0.873	1.17	0.754	16.27	1e-05	3.04574926259314e-05	0	1	0	1	0	0	ID1000042411061318	CG3194-RA	FBgn0033087
10.06	2.099	2.827	1.419	46.13	0	1.31269489637138e-08	1	1	0	1	1	-1	ID1000032043061513	CG5272-RA	FBgn0001120
7.69	1.055	1.472	0.969	27.08	0	8.19017926197369e-07	1	1	0	1	0	-1	ID1000037017061614	CG17785-RA	FBgn0039188
9.27	1.679	2.448	1.142	55.13	0	3.30366775908708e-09	1	1	0	1	1	-1	ID1000040881061712	CG6433-RA	FBgn0003187
7.44	1.229	2.052	1.227	21.2	0	4.8094427385805e-06	1	1	0	1	1	-1	ID1000039339061717	CG14352-RA	FBgn0031351
5.87	0.684	1.156	0.648	9.4	0.00033	0.000901284830621538	0	1	0	1	0	0	ID100003626706188	CG32805-RA	NA
8.8	0.85	1.211	0.644	30.63	0	3.18195332589425e-07	0	1	0	1	1	-1	ID1000031251061813	CG2919-RA	FBgn0037348
6.85	1.056	1.691	1.244	22.01	0	3.67241282521263e-06	1	1	0	1	1	0	ID1000040155061816	CG3622-RA	FBgn0086408
11.51	1.035	1.371	0.801	55.52	0	3.13140300530342e-09	1	1	0	1	1	-1	ID1000032091061817	CG5384-RA	FBgn0032216
11.96	1.91	2.493	1.318	54.41	0	3.62427755912017e-09	1	1	0	1	1	-1	ID10000433231601	CG8947-RA	FBgn0250848
7.81	0.557	1.063	0.625	22	0	3.680914108116e-06	0	1	0	1	1	-1	ID100004287316010	CG4353-RA	FBgn0010303
6.61	0.823	1.394	0.885	24.55	0	1.66231787439283e-06	0	1	0	1	1	-1	ID100003634516017	CG12320-RA	FBgn0038590
8.09	2.751	6.03	4.352	160.28	0	1.70076708137875e-12	1	1	1	1	1	-1	ID100004442716018	CG32602-RA	FBgn0052602
7.79	0.754	1.282	0.82	19.53	0	8.60107747840004e-06	0	1	0	1	1	-1	ID10000368011617	CG7957-RA	FBgn0038578
8.72	0.995	1.119	0.571	47.79	0	9.87175486038964e-09	0	1	0	1	0	-1	ID10000417631646	CG4735-RA	FBgn0003401
10.17	0.982	1.119	0.794	30.18	0	3.55335407595526e-07	0	1	0	1	0	0	ID100003564916411	CG1910-RA	FBgn0022349
6.28	2.072	3.253	1.743	50.61	0	6.28622906116061e-09	1	1	0	1	1	-1	ID100003902716412	CG9183-RA	FBgn0003114
9.66	2.272	3.131	1.603	117.87	0	1.6007501384194e-11	1	1	1	1	1	-1	ID100004325716419	CG8811-RB	FBgn0033757
11.47	1.111	1.337	0.787	70.03	0	5.55134862281174e-10	1	1	0	1	0	-1	ID10000402571650	CG8580-RA	FBgn0082598
7.8	1.201	1.552	0.95	32.62	0	1.95713452128232e-07	1	1	0	1	0	-1	ID10000398011657	CG8038-RA	FBgn0035831
7.98	1.143	1.621	0.973	41.3	0	3.11040041426511e-08	1	1	0	1	1	-1	ID100003679516512	CG7824-RA	FBgn0039711
9.57	0.627	1.099	0.599	36.5	0	8.13424289443847e-08	0	1	0	1	1	-1	ID10000417451661	CG4268-RA	FBgn0016696
11.3	1.195	1.381	0.884	49.45	0	7.53425855870535e-09	1	1	0	1	0	-1	ID10000375451668	CG18212-RG	FBgn0038535
7.16	0.575	1.227	0.865	14.2	2e-05	7.48609242604811e-05	0	1	0	1	1	0	ID100004215316612	CG11261-RA	FBgn0036332
9.01	0.796	1.35	0.652	56.07	0	2.88472500021027e-09	0	1	0	1	1	-1	ID100003519316613	CG1659-RA	FBgn0025549
11.05	1.016	1.429	0.816	51.62	0	5.41469148801384e-09	1	1	0	1	1	-1	ID100003559516615	CG1871-RA	FBgn0011586
9.35	1.216	1.783	0.936	53.58	0	4.0589498689312e-09	1	1	0	1	1	-1	ID100004363516719	CG7037-RA	FBgn0020224
8.91	1.375	1.958	0.826	79.21	0	2.3159558667181e-10	1	1	0	1	1	-1	ID10000364111680	CG12734-RA	FBgn0035411
8.65	0.739	1.259	0.603	55.13	0	3.30366775908708e-09	0	1	0	1	1	-1	ID10000436891689	CG7357-RA	FBgn0038551
11.83	5.9	6.988	3.382	62.09	0	1.33370120428272e-09	1	1	0	1	0	-1	ID100003598516811	CG32798-RA	FBgn0052798
7.69	0.954	1.383	0.767	54.05	0	3.77596305869963e-09	0	1	0	1	1	-1	ID10000420991695	CG11133-RA	FBgn0037205
9.55	0.82	1.263	0.759	21.06	0	5.03311168324873e-06	0	1	0	1	1	-1	ID10000417871699	CG5102-RA	FBgn0000413
8.21	0.646	1.162	0.675	31.76	0	2.39714201798038e-07	0	1	0	1	1	-1	ID100003254716913	CG6650-RA	FBgn0036402
7.18	1.292	2.325	1.415	64.71	0	9.88976594518376e-10	1	1	1	1	1	-1	ID100004253716916	CG12702-RA	FBgn0031070
9.53	1.083	0.384	0.642	15.37	1e-05	4.46745603983274e-05	1	0	0	1	-1	0	ID100003869716918	CG5150-RA	FBgn0035620
8.2	0.815	1.522	0.991	37.48	0	6.62138053719633e-08	0	1	0	1	1	-1	ID100003710716118	CG7837-RA	FBgn0039696
10.26	1.307	1.504	1.026	62.07	0	1.33370120428272e-09	1	1	1	1	0	-1	ID1000035979161115	CG3278-RA	FBgn0032988
9	0.654	1.176	0.714	33.91	0	1.4363745647411e-07	0	1	0	1	1	-1	ID1000037131161219	CG8506-RA	FBgn0031991
9.97	0.751	1.127	0.591	13.39	3e-05	0.00010961428182772	0	1	0	1	0	-1	ID100003410716133	CG10128-RD	FBgn0003742
8.67	0.646	1.169	0.672	13.17	4e-05	0.000121422519335903	0	1	0	1	1	-1	ID100003675316136	CG6568-RA	FBgn0034210
9.64	0.727	1.068	0.539	31.9	0	2.3152737673832e-07	0	1	0	1	1	-1	ID1000034065161317	CG10055-RA	FBgn0037482
8.17	1.605	2.281	1.315	73.76	0	3.86562717726963e-10	1	1	1	1	1	-1	ID1000041361161414	CG12026-RB	FBgn0035289
8.33	1.133	1.734	1.117	39.33	0	4.51626915762447e-08	1	1	1	1	1	-1	ID1000037875161517	CG3891-RA	FBgn0035993
6.28	1.008	2.245	0.978	20.94	0	5.23812237686381e-06	0	1	0	1	1	-1	ID100003331516160	CG5701-RA	FBgn0036980
9.42	0.661	1.037	0.541	22.25	0	3.41973470188935e-06	0	1	0	1	1	-1	ID100003987316162	CG8182-RB	FBgn0034025
7.22	1.079	1.831	1.223	41.17	0	3.18516425697001e-08	1	1	1	1	1	-1	ID100004483516167	CG13776-RA	FBgn0031880
9.42	1.241	1.998	1.099	85.06	0	1.44453953698346e-10	1	1	1	1	1	-1	ID100003641716174	CG12795-RA	FBgn0031535
5.44	1.346	2.283	1.353	23.4	0	2.3685271561395e-06	1	1	0	1	1	-1	ID100004255516186	CG12756-RA	FBgn0035624
7.79	0.851	1.173	0.557	17.99	0	1.5336704744318e-05	0	1	0	1	0	-1	ID1000032577161812	CG6695-RA	FBgn0039215
11	0.618	1.275	0.427	12.37	6e-05	0.000179775286869202	0	1	0	1	1	-1	ID1000031347161813	CG12358-RA	FBgn0038100
9.24	1.233	1.811	1.007	82.6	0	1.78513583261661e-10	1	1	1	1	1	-1	ID1000035961161815	CG3274-RA	FBgn0042085
12	0.931	1.394	0.575	21.08	0	4.99422007642476e-06	0	1	0	1	0	-1	ID10000443732605	CG4265-RA	FBgn0010288
7.76	0.861	1.216	0.719	34.67	0	1.21288528819235e-07	0	1	0	1	1	-1	ID10000432212607	CG30426-RA	FBgn0086908
8.43	0.797	1.21	0.651	56.49	0	2.72211451513598e-09	0	1	0	1	1	-1	ID100004278926010	CG13472-RA	FBgn0036450
6.94	0.988	1.662	1.113	43.53	0	2.04514008635193e-08	0	1	1	1	1	-1	ID100003440726012	CG12127-RA	FBgn0000077
9.94	1.024	0.937	0.739	32.48	0	2.02475469193154e-07	1	0	0	1	0	0	ID10000336452624	CG18600-RA	FBgn0038601
8.78	0.517	1.049	0.528	21.62	0	4.18478093630749e-06	0	1	0	1	1	-1	ID100004359926215	CG30020-RA	FBgn0050020
10.64	1.247	1.341	0.845	34.22	0	1.34029072390289e-07	1	1	0	1	0	-1	ID10000409412634	CG6554-RA	FBgn0037834
7.08	1.518	2.224	1.328	63.41	0	1.14907485714013e-09	1	1	1	1	1	-1	ID10000451652639	CG3771-RA	FBgn0023130
8.83	0.696	1.317	0.762	34.99	0	1.12987494913827e-07	0	1	0	1	1	-1	ID100003284726319	CG5709-RA	FBgn0025186
8.89	0.972	1.552	0.887	62.04	0	1.33764003380502e-09	0	1	0	1	1	-1	ID100003325526418	CG3508-RB	FBgn0038251
9.43	1.306	1.924	1.241	45.85	0	1.36581161921041e-08	1	1	1	1	1	-1	ID100003479726513	CG14712-RA	FBgn0037924
7.65	2.644	3.595	1.989	74.52	0	3.56630545245894e-10	1	1	1	1	1	-1	ID100004432526519	CG4183-RA	FBgn0001225
8.61	1.962	2.884	1.427	54.14	0	3.76207619020472e-09	1	1	0	1	1	-1	ID10000351032667	CG17286-RA	FBgn0027500
7.25	0.784	1.424	0.928	16.21	1e-05	3.11749527662119e-05	0	1	0	1	1	-1	ID10000381812669	CG3169-RA	FBgn0037981
7.64	1.039	1.633	1.026	37.67	0	6.36817196335598e-08	1	1	0	1	1	-1	ID10000320792671	CG5359-RA	FBgn0037773
9.97	0.9	1.402	0.765	65.17	0	9.46818093633227e-10	0	1	0	1	1	-1	ID10000378692682	CG1172-RA	FBgn0037321
7.83	0.719	1.187	0.858	20.71	0	5.675028599365e-06	0	1	0	1	1	0	ID10000331832684	CG31495-RA	FBgn0051495
6.5	0.648	1.313	0.789	11.94	8e-05	0.000259364635286562	0	1	0	1	1	0	ID10000397352687	CG4764-RA	FBgn0031310
7.12	1.034	1.361	0.991	23.92	0	2.00922933382645e-06	1	1	0	1	0	0	ID100003590126811	CG31278-RA	FBgn0051278
9.87	1.383	1.286	1.201	27.29	0	7.70844228964858e-07	1	1	0	1	0	0	ID10000417092694	CG7637-RA	FBgn0033548
10.73	1.282	1.752	0.812	47	0	1.12972044720387e-08	1	1	0	1	1	-1	ID10000417032699	CG7627-RA	FBgn0032026
9.85	0.862	1.362	0.876	62.36	0	1.30241295605719e-09	0	1	0	1	1	-1	ID100004086326919	CG6398-RA	FBgn0030870
5.86	0.719	1.28	0.616	16.79	1e-05	2.45557247889772e-05	0	1	0	1	1	-1	ID100003976526103	CG4813-RA	FBgn0039013
10.47	2.885	3.659	1.84	87.56	0	1.15851496625598e-10	1	1	1	1	1	-1	ID1000031677261011	CG2913-RA	FBgn0015565
10.9	1.356	1.527	0.964	16.28	1e-05	3.04147734052657e-05	1	1	0	1	0	0	ID1000044757261014	CG7033-RB	FBgn0030086
8.78	0.836	1.137	0.609	34.69	0	1.20970730166158e-07	0	1	0	1	0	-1	ID1000037479261017	CG11115-RA	FBgn0037202
8.71	1.049	1.657	0.998	37.48	0	6.6218513631899e-08	1	1	0	1	1	-1	ID100003669326111	CG7156-RA	FBgn0038588
7.42	0.823	1.244	0.724	15.74	1e-05	3.81039666777646e-05	0	1	0	1	0	-1	ID100004439726117	CG4326-RA	FBgn0034986
6.49	0.782	1.624	0.986	14.89	2e-05	5.48713226538904e-05	0	1	0	1	1	-1	ID1000042447261110	CG32809-RD	FBgn0023531
8.84	0.668	1.087	0.701	27.72	0	6.83374555641132e-07	0	1	0	1	1	-1	ID1000037077261117	CG17947-RA	FBgn0010215
9.47	1.148	1.695	1.078	50.8	0	6.11592040917003e-09	1	1	1	1	1	-1	ID100004124726129	CG3998-RA	FBgn0022720
7	1.239	2.19	1.262	30.84	0	3.02098150881453e-07	1	1	0	1	1	-1	ID1000033621261212	CG18528-RA	FBgn0039189
6.5	0.665	1.354	0.853	30.43	0	3.34685223420634e-07	0	1	0	1	1	-1	ID100003434126132	CG10431-RA	FBgn0032730
8.7	1.052	1.557	0.874	28.21	0	6.00942261285375e-07	1	1	0	1	1	-1	ID1000031695261311	CG30467-RA	FBgn0050467
6.41	0.883	1.527	1.178	9.53	3e-04	0.000838794530507576	0	1	0	1	0	0	ID1000040557261413	CG14911-RA	FBgn0035701
8.12	1.398	2.039	1.318	69.52	0	5.71784770171046e-10	1	1	1	1	1	-1	ID100004131926150	CG5553-RA	FBgn0259676
7.84	0.866	1.268	0.868	18.2	0	1.41642146983677e-05	0	1	0	1	0	0	ID100004398926151	CG7974-RA	FBgn0035254
9.46	1.043	1.082	0.832	41.09	0	3.23031758925778e-08	1	1	0	1	0	0	ID100003709526153	CG1799-RA	FBgn0003204
9.91	1.512	2.015	1.176	61.89	0	1.36471742402509e-09	1	1	1	1	1	-1	ID1000032055261513	CG5313-RA	FBgn0032244
8.67	0.786	1.12	0.778	24.67	0	1.60459069979801e-06	0	1	0	1	1	-1	ID100003323126160	CG3289-RA	FBgn0016698
7.64	1.731	2.25	1.458	75.76	0	3.19576497995861e-10	1	1	1	1	1	-1	ID100003855926164	CG10753-RA	FBgn0016940
11.71	1.122	1.038	0.824	12.97	4e-05	0.000134279706720028	1	0	0	1	0	0	ID100004165526169	CG7542-RA	FBgn0036738
8.91	0.581	1.036	0.637	18.54	0	1.24591891459692e-05	0	1	0	1	1	-1	ID100003282326171	CG5669-RA	FBgn0039169
10.01	2.561	2.943	1.822	145.56	0	3.91265652217409e-12	1	1	1	1	0	-1	ID100004247126186	CG3506-RA	FBgn0003970
9.67	0.605	1.016	0.509	27.52	0	7.22522613117073e-07	0	1	0	1	1	-1	ID100003627926188	CG3287-RB	FBgn0028954
7.52	1.312	1.832	1.048	24.22	0	1.83837356659446e-06	1	1	0	1	0	-1	ID1000044007261810	CG8069-RB	FBgn0033380
7.92	0.703	1.15	0.656	14.17	2e-05	7.59252638089255e-05	0	1	0	1	0	-1	ID10000433353601	CG8971-RA	FBgn0030092
7.2	2.129	3.239	1.59	25.69	0	1.1961263381291e-06	1	1	0	1	1	-1	ID10000433113616	CG8924-RA	FBgn0030710
9.94	0.699	1.102	0.386	56.44	0	2.73054638964936e-09	0	1	0	1	1	-1	ID100003758136112	CG1829-RA	FBgn0031126
8.59	1.916	2.763	1.234	70.04	0	5.55134862281174e-10	1	1	0	1	1	-1	ID100003258336115	CG6704-RA	FBgn0033887
9.33	1.434	2.05	1.009	46.95	0	1.14021532859185e-08	1	1	0	1	1	-1	ID10000360213628	CG32858-RB	FBgn0003447
9.11	1.24	1.802	0.961	64.61	0	9.97223809387548e-10	1	1	0	1	1	-1	ID10000437253630	CG7538-RA	FBgn0014861
7.59	1.065	1.83	1.055	21.24	0	4.74277630370408e-06	1	1	0	1	1	-1	ID10000417753646	CG4936-RA	FBgn0038768
11.6	0.855	1.195	0.671	40.43	0	3.66245750257713e-08	0	1	0	1	1	-1	ID100003566136411	CG1938-RB	FBgn0030276
9.64	1.316	1.844	0.627	28.63	0	5.36515620058637e-07	1	1	0	1	0	-1	ID100003100536414	CG5490-RA	FBgn0003717
8.38	0.731	1.15	0.643	22.5	0	3.15528809071708e-06	0	1	0	1	1	-1	ID10000402693650	CG8600-RA	FBgn0035765
6.08	1.315	1.895	1.225	13.06	4e-05	0.000128374976746387	1	1	0	1	0	0	ID10000360393651	CG32951-RA	FBgn0031455
6.8	1.173	2.124	1.247	41.11	0	3.22101831857547e-08	1	1	0	1	1	-1	ID10000448233655	CG13742-RA	FBgn0033372
8.4	1.317	1.963	1.092	76.55	0	3.0009797012772e-10	1	1	1	1	1	-1	ID10000375273656	CG18145-RA	FBgn0032189
10.31	1.883	2.582	1.67	74.98	0	3.44783109053746e-10	1	1	1	1	1	-1	ID10000387333659	CG5371-RA	FBgn0011703
9.22	1.023	0.793	0.669	20.31	0	6.507829962034e-06	1	0	0	1	0	0	ID10000440793675	CG13096-RA	FBgn0032050
9.41	6.16	11.661	7.112	143.56	0	4.10710782964405e-12	1	1	1	1	1	-1	ID100003366336715	CG6533-RA	FBgn0000356
6.51	1.702	3.803	2.583	37.3	0	1.02683239348222e-07	1	1	1	1	1	-1	ID100003640536814	CG12716-RA	FBgn0030439
7.73	0.836	1.389	0.932	39.41	0	4.45417849763122e-08	0	1	0	1	1	-1	ID10000341013692	CG10117-RA	FBgn0020245
7.26	1.133	1.755	1.249	35.72	0	9.65323303246064e-08	1	1	1	1	1	-1	ID1000040647361010	CG30496-RA	FBgn0050496
8.87	1.398	1.829	0.904	35.46	0	1.02420086464288e-07	1	1	0	1	0	-1	ID100004136736115	CG12047-RB	FBgn0002873
9.92	0.462	1.034	0.224	19.26	0	9.4889588965701e-06	0	1	0	1	1	-1	ID100003711936118	CG8153-RB	FBgn0004698
8.56	0.652	1.289	0.4	30.36	0	3.40125954318386e-07	0	1	0	1	1	-1	ID100003366936122	CG6586-RA	FBgn0028980
7.57	0.897	1.438	0.621	30.22	0	3.51773180340625e-07	0	1	0	1	1	-1	ID100003294936125	CG31990-RA	FBgn0067622
7.68	0.88	1.155	0.849	24.08	0	1.91710807432618e-06	0	1	0	1	0	0	ID100003601536126	CG3284-RA	FBgn0004855
9.36	1.948	2.708	1.327	159.89	0	1.70076708137875e-12	1	1	1	1	1	-1	ID1000033717361212	CG6875-RA	FBgn0000140
7.1	1.104	2.738	2.068	32.36	0	2.07747025549363e-07	1	1	1	1	1	-1	ID1000044445361214	CG32644-RB	FBgn0052644
8.19	2.144	2.477	1.884	19.62	0	8.3446299903772e-06	1	1	0	1	0	0	ID1000045189361216	CG14189-RA	FBgn0040885
10.88	1.169	1.086	0.818	15.59	1e-05	4.07268077416223e-05	1	1	0	1	0	0	ID100004023936145	CG8545-RA	FBgn0033741
11.37	0.6	1.034	0.457	23.43	0	2.34799113096985e-06	0	1	0	1	1	-1	ID100003143736152	CG12559-RD	FBgn0003256
9.45	1.117	1.687	0.934	45.84	0	1.36664128686311e-08	1	1	0	1	1	-1	ID1000031815361615	CG5194-RA	FBgn0035955
9.08	0.76	1.179	0.504	58.69	0	2.05877100627898e-09	0	1	0	1	1	-1	ID100003182136173	CG5206-RA	FBgn0023097
8.64	1.151	1.534	1.027	32.28	0	2.10897132258909e-07	1	1	0	1	0	-1	ID100003674136175	CG6258-RA	FBgn0028700
8.15	1.109	1.478	0.867	50.15	0	6.76039905374775e-09	1	1	0	1	1	-1	ID100003985536182	CG8142-RA	FBgn0030871
10.52	1.055	1.264	1.016	31.34	0	2.6665396723446e-07	1	1	1	1	0	0	ID1000032589361812	CG6719-RA	FBgn0037893
6.19	0.555	1.156	0.839	16.2	1e-05	3.13857807149933e-05	0	1	0	1	1	0	ID1000044031361814	CG12931-RA	FBgn0033422
8.62	1.918	4.016	2.822	33.68	0	1.516163496538e-07	1	1	1	1	1	-1	ID1000035973361815	CG32774-RA	FBgn0052774
7.8	1.325	1.614	0.94	26.29	0	1.00870838241794e-06	1	1	0	1	0	-1	ID1000040263361816	CG8589-RA	FBgn0033921
6.06	2.507	3.506	2.479	34.25	0	1.33171897327558e-07	1	1	1	1	1	-1	ID10000446730718	CG32550-RA	FBgn0259223
6.09	2.47	4.149	2.383	41.34	0	3.08404006983111e-08	1	1	0	1	1	-1	ID100003465907218	CG13329-RA	FBgn0040477
10.49	1.351	1.504	1.161	58.28	0	2.14547571852366e-09	1	1	1	1	0	0	ID10000319230731	CG3297-RA	FBgn0002778
7.6	1.421	2.076	1.167	39.02	0	4.83733112161105e-08	1	1	0	1	1	-1	ID10000411450732	CG15104-RA	FBgn0034410
10.93	1.493	1.679	1.255	63.71	0	1.1153605723069e-09	1	1	1	1	0	-1	ID10000408330734	CG1404-RA	FBgn0020255
7.03	0.923	1.396	0.908	9.37	0.00033	0.000917219382510398	0	1	0	1	0	0	ID10000450570739	CG4553-RA	FBgn0039336
6.31	0.956	1.733	0.822	16.03	1e-05	3.37682496059526e-05	0	1	0	1	1	-1	ID100003081907313	CG17187-RA	FBgn0037882
6.95	1.222	1.894	0.998	23.45	0	2.33652170849143e-06	1	1	0	1	1	-1	ID10000392970748	CG10501-RA	FBgn0000075
8.96	0.695	1.202	0.682	30.81	0	3.04543217262338e-07	0	1	0	1	1	-1	ID100004039507410	CG10217-RA	FBgn0039113
8.66	1.181	1.802	0.863	42.63	0	2.42870194717456e-08	1	1	0	1	1	-1	ID100004236907413	CG15707-RA	FBgn0034098
10.54	1.455	1.621	0.962	48.24	0	9.14237878853358e-09	1	1	0	1	0	-1	ID100003694507416	CG8258-RA	FBgn0033342
6.67	1.142	1.561	0.987	18.39	0	1.31590044954705e-05	1	1	0	1	0	0	ID100003885907514	CG2200-RA	FBgn0030447
8.52	1.13	1.503	0.744	35.62	0	9.90433815390002e-08	1	1	0	1	0	-1	ID100003775507516	CG2843-RA	FBgn0031452
6.75	1.311	2.123	1.13	48.75	0	8.41935682460553e-09	1	1	0	1	1	-1	ID10000350250762	CG8786-RB	FBgn0036897
9.16	0.609	1.018	0.353	20.42	0	6.28805441983527e-06	0	1	0	1	1	-1	ID10000408030770	CG14005-RA	FBgn0031739
9.43	0.665	1.108	0.479	36.19	0	8.71346203166798e-08	0	1	0	1	1	-1	ID10000319710771	CG33096-RB	FBgn0053096
6.29	1.287	1.773	1.287	14.85	2e-05	5.58231670761771e-05	1	1	0	1	0	0	ID10000454170773	CG4647-RA	FBgn0030433
10.94	1.267	1.39	1.074	40.14	0	3.88180566909813e-08	1	1	1	1	0	0	ID10000369630776	CG8340-RA	FBgn0010339
8.03	1.23	1.769	1.024	50.66	0	6.25066829417882e-09	1	1	0	1	1	-1	ID100003852307710	CG6874-RA	FBgn0036815
8.74	0.695	1.104	0.545	20.23	0	6.68396696039884e-06	0	1	0	1	1	-1	ID100003427507717	CG7926-RA	FBgn0026597
7.31	1.396	1.719	1.297	58.7	0	2.056041466586e-09	1	1	1	1	0	-1	ID10000442830783	CG17726-RA	FBgn0037880
9.79	0.98	1.411	0.657	73.06	0	4.08857163646737e-10	0	1	0	1	1	-1	ID100003620107814	CG7187-RA	FBgn0011481
6.63	1.423	2.298	1.481	18.22	0	1.40405281041365e-05	1	1	0	1	1	-1	ID100004543507819	CG4674-RA	FBgn0037856
9.46	1.013	1.328	0.556	75.49	0	3.25300282976463e-10	1	1	0	1	1	-1	ID10000338670791	CG12218-RA	FBgn0026206
8.82	1.349	1.829	1.127	9.99	0.00023	0.00064375622130151	1	1	0	1	0	0	ID1000031569071011	CG10981-RA	FBgn0037384
8.93	0.84	1.167	0.62	20.55	0	6.00277829413843e-06	0	1	0	1	0	-1	ID100003506707121	CG9028-RA	FBgn0036389
8.81	0.725	1.131	0.644	15.83	1e-05	3.66717318071531e-05	0	1	0	1	0	-1	ID1000030849071215	CG17252-RA	FBgn0026149
7.1	1.764	2.422	1.674	22.23	0	3.43542052714836e-06	1	1	0	1	0	0	ID1000036939071219	CG8239-RA	FBgn0030683
7	0.758	1.303	1.067	17.5	0	1.85454282559067e-05	0	1	0	1	1	0	ID100003963307131	CG6215-RA	FBgn0015025
7.78	1.116	1.523	0.989	14.81	2e-05	5.67730026535133e-05	1	1	0	1	0	0	ID100004152307134	CG12340-RA	FBgn0027499
9.95	1.854	2.622	1.453	107.02	0	3.25719884124985e-11	1	1	1	1	1	-1	ID1000034227071319	CG7840-RA	FBgn0032014
6.82	0.753	1.074	0.581	10.82	0.00014	0.000406047238955573	0	1	0	1	0	0	ID100003079507141	CG17141-RA	FBgn0039020
11.12	1.735	1.979	1.371	102.8	0	3.93818125005686e-11	1	1	1	1	0	-1	ID1000037731071510	CG2720-RA	FBgn0024352
9.9	0.862	1.269	0.88	41.9	0	2.78614038548566e-08	0	1	0	1	1	-1	ID1000043473071512	CG1836-RB	FBgn0026777
8.2	1.04	1.797	0.846	60.2	0	1.69410175050769e-09	1	1	0	1	1	-1	ID1000033849071611	CG12179-RA	FBgn0025388
7.55	0.919	1.296	0.798	30.12	0	3.60349792086348e-07	0	1	0	1	1	-1	ID1000038907071613	CG2371-RC	FBgn0030323
8.16	1.164	1.742	1.024	37.85	0	6.14662746440953e-08	1	1	0	1	1	-1	ID1000031545071616	CG10318-RA	FBgn0034650
10.59	0.964	1.303	0.809	48.24	0	9.14237878853358e-09	0	1	0	1	1	-1	ID100003965107182	CG6251-RA	FBgn0034118
9.38	0.786	1.179	0.606	29.54	0	4.22030086136275e-07	0	1	0	1	1	-1	ID100003617107188	CG7129-RA	FBgn0010877
8.59	0.575	1.079	0.506	9.73	0.00026	0.000741785722394857	0	1	0	1	0	-1	ID100004041907189	CG10255-RA	FBgn0033984
7.48	0.928	1.243	0.915	16.7	1e-05	2.5566391458901e-05	0	1	0	1	0	0	ID1000043827071814	CG16892-RA	FBgn0030122
10.2	1.724	1.861	1.299	49.43	0	7.53742187497014e-09	1	1	1	1	0	-1	ID100004452317018	CG6226-RA	FBgn0013269
10.25	1.364	1.895	1.269	42.79	0	2.35956832357122e-08	1	1	1	1	1	-1	ID10000395371711	CG10417-RA	FBgn0033021
8.74	1.006	1.449	0.567	80.06	0	2.20074596722024e-10	1	1	0	1	1	-1	ID100003572117110	CG7372-RA	FBgn0036522
10.5	0.861	1.333	0.797	31.18	0	2.77586187360199e-07	0	1	0	1	1	-1	ID100003955517111	CG10465-RA	FBgn0033017
10.24	1.291	1.852	1.112	71.67	0	4.70457996418726e-10	1	1	1	1	1	-1	ID100003182717113	CG5965-RA	FBgn0010328
8.82	1.039	1.459	0.797	15.26	1e-05	4.68569106216541e-05	1	1	0	1	0	-1	ID100003838517117	CG4063-RA	FBgn0023444
6.36	1.041	1.817	1.397	17.81	0	1.63948835443075e-05	1	1	0	1	1	0	ID100004454717119	CG6736-RA	FBgn0044049
8.05	0.868	1.178	0.821	11.79	8e-05	0.000241848063214338	0	1	0	1	0	0	ID10000422251726	CG15845-RB	FBgn0000054
10.28	1.439	1.916	1.125	98.57	0	5.32586347448652e-11	1	1	1	1	1	-1	ID100004303517311	CG16725-RA	FBgn0036641
9.12	1.021	1.454	0.764	40.13	0	3.88733267458504e-08	1	1	0	1	1	-1	ID10000402811742	CG9755-RC	FBgn0003165
7.2	0.902	1.396	0.885	13.55	3e-05	0.000101287630037836	0	1	0	1	0	0	ID10000388171759	CG3411-RA	FBgn0004101
7.46	1.05	1.625	1.042	60.71	0	1.59786600832787e-09	1	1	1	1	1	-1	ID100004373117719	CG8609-RA	FBgn0035754
8.26	0.803	1.364	0.829	18.62	0	1.20320953708896e-05	0	1	0	1	1	-1	ID10000330511781	CG1584-RA	FBgn0023180
6.56	0.818	1.73	1.11	26.62	0	9.2271783615609e-07	0	1	0	1	1	-1	ID10000337951790	CG2052-RA	FBgn0039905
8	1.357	1.921	1.077	55.44	0	3.16555702287898e-09	1	1	0	1	1	-1	ID100004104317919	CG3068-RA	FBgn0000147
10.43	1.117	1.246	0.807	34.34	0	1.30379725094849e-07	1	1	0	1	0	-1	ID1000040275171012	CG9742-RA	FBgn0030765
8.06	1.403	1.827	1.25	22.35	0	3.31660085731227e-06	1	1	0	1	0	0	ID100004145117115	CG2147-RA	FBgn0030025
8.91	1.381	1.78	0.826	96.12	0	6.13778731065355e-11	1	1	0	1	1	-1	ID1000035337171114	CG40300-RA	NA
9.33	1.068	1.453	0.966	25.54	0	1.24548911716009e-06	1	1	0	1	0	-1	ID1000045321171118	CG9662-RA	FBgn0031529
9.05	0.572	1.197	0.668	18.16	0	1.43358209453015e-05	0	1	0	1	1	-1	ID1000032241171218	CG11593-RA	FBgn0035488
7.62	1.181	1.688	0.988	54.09	0	3.76902720754136e-09	1	1	0	1	1	-1	ID100003452117132	CG15435-RA	FBgn0031608
6.68	0.598	1.015	0.713	15.91	1e-05	3.55906473098083e-05	0	1	0	1	1	0	ID100003956117139	CG10478-RA	FBgn0035657
7.57	1.263	1.629	0.671	15.34	1e-05	4.51904784604651e-05	1	1	0	1	0	-1	ID1000031875171311	CG6066-RA	FBgn0039488
7.11	1.276	1.824	1.117	61	0	1.52837828449816e-09	1	1	1	1	1	-1	ID100004029917146	CG9793-RA	FBgn0037620
7.02	0.775	1.356	0.949	23.42	0	2.35371256493219e-06	0	1	0	1	1	-1	ID1000040737171413	CG12182-RA	FBgn0028504
12.55	2.835	3.652	1.951	84.2	0	1.54499334052977e-10	1	1	1	1	1	-1	ID1000038019171510	CG4916-RA	FBgn0004419
8.57	0.66	1.073	0.51	12.31	6e-05	0.000185400429714725	0	1	0	1	0	-1	ID1000043761171512	CG8666-RA	FBgn0032943
8.84	0.689	1.019	0.467	52.91	0	4.48692720280429e-09	0	1	0	1	1	-1	ID1000031833171616	CG5977-RA	FBgn0039141
10.14	0.982	1.551	0.909	55.06	0	3.32893877368225e-09	0	1	0	1	1	-1	ID100003651317174	CG17494-RA	FBgn0040011
8.66	0.893	1.278	0.659	41.36	0	3.07383414340016e-08	0	1	0	1	1	-1	ID1000039531171717	CG10395-RA	FBgn0033019
8.62	0.88	1.237	0.71	32.67	0	1.93303816445227e-07	0	1	0	1	1	-1	ID100004070717189	CG12058-RA	FBgn0005639
6.62	1.97	2.907	1.71	20.75	0	5.59636774221535e-06	1	1	0	1	0	-1	ID1000032673171812	CG15356-RA	FBgn0031377
7.73	0.952	1.7	0.96	28.07	0	6.2153647678895e-07	0	1	0	1	1	-1	ID1000044115171814	CG8994-RC	FBgn0000615
10.17	1.035	1.127	0.808	29.39	0	4.39871164108284e-07	1	1	0	1	0	0	ID100003431127012	CG7993-RA	FBgn0038585
7.62	0.845	1.268	0.578	24.09	0	1.9131705143315e-06	0	1	0	1	1	-1	ID100003201327013	CG33146-RA	FBgn0034389
7.22	1.06	1.348	0.955	27.83	0	6.64315322747208e-07	1	1	0	1	0	0	ID10000396152710	CG6187-RA	FBgn0032256
11	0.726	1.162	0.747	31.55	0	2.52329272542351e-07	0	1	0	1	1	-1	ID100003930327214	CG10545-RA	FBgn0001105
6.77	1.326	2.032	1.321	43.94	0	1.89215890119796e-08	1	1	1	1	1	-1	ID100003467727217	CG13367-RA	FBgn0025634
9.81	1.505	2.35	1.341	55	0	3.35856143216397e-09	1	1	1	1	1	-1	ID100003467127218	CG13345-RA	FBgn0086356
10.15	0.917	1.122	0.827	43.02	0	2.25659035988455e-08	0	1	0	1	0	-1	ID10000319352731	CG33009-RA	FBgn0061360
11.83	0.93	1.356	0.778	41.77	0	2.8546828476606e-08	0	1	0	1	1	-1	ID100003923727315	CG10149-RB	FBgn0028689
8.63	0.926	1.26	0.796	25.92	0	1.11750676401673e-06	0	1	0	1	0	-1	ID10000334952744	CG11007-RA	FBgn0034455
7.8	1.549	2.999	1.955	49.2	0	7.8262747593308e-09	1	1	1	1	1	-1	ID10000381512747	CG14891-RA	FBgn0038445
7.36	1.155	1.47	1.009	15.27	1e-05	4.66495211018498e-05	1	1	0	1	0	0	ID10000393092748	CG10585-RA	FBgn0037044
8.59	0.913	1.688	0.839	20.49	0	6.1351608820614e-06	0	1	0	1	1	-1	ID10000373352756	CG7730-RC	FBgn0036689
12.84	1.359	1.319	0.881	9.99	0.00023	0.00064375622130151	1	0	0	1	0	0	ID10000350372762	CG8869-RA	FBgn0031654
7.78	0.929	1.362	0.984	37.55	0	6.52947302441538e-08	0	1	0	1	1	-1	ID100003541527615	CG8950-RA	FBgn0034186
8.42	0.986	1.644	0.788	45.77	0	1.38214275202435e-08	0	1	0	1	1	-1	ID10000377192774	CG2694-RB	FBgn0024991
10.41	1.712	1.411	0.956	11.85	7e-05	0.00023472312943947	1	0	0	1	0	0	ID100004345527719	CG18179-RA	FBgn0036023
9.72	1.218	1.661	1.129	59.06	0	1.97058100451412e-09	1	1	1	1	1	-1	ID10000377732782	CG2910-RA	FBgn0027548
12.12	1.421	1.563	1.547	12.6	5e-05	0.000160286752167143	1	1	0	1	0	0	ID10000435092789	CG18681-RA	FBgn0010425
7.57	1.064	1.559	0.971	22.11	0	3.56236164360334e-06	1	1	0	1	1	-1	ID100003503127915	CG8833-RA	FBgn0036386
7.94	0.975	1.16	0.836	48	0	9.518436824413e-09	0	1	0	1	0	-1	ID100004274127102	CG31237-RA	FBgn0053520
9.72	0.714	1.079	0.686	10.09	0.00021	0.00060585354397463	0	1	0	1	0	0	ID1000031575271015	CG11148-RB	FBgn0039936
11.1	1.002	1.51	1.013	26.38	0	9.82782034419286e-07	1	1	0	1	1	-1	ID1000035775271019	CG4898-RA	FBgn0003721
5.97	0.934	2.005	0.95	25.13	0	1.40414529023615e-06	0	1	0	1	1	-1	ID1000045399271111	CG4617-RA	FBgn0029936
7.17	1.029	1.778	0.878	21.98	0	3.70762313019803e-06	1	1	0	1	1	-1	ID100003507927121	CG9100-RA	FBgn0031882
9.13	0.995	1.58	1.014	29.05	0	4.81738629952345e-07	0	1	0	1	1	-1	ID1000036951271219	CG8276-RA	FBgn0033073
8.31	1.117	1.91	0.819	62.13	0	1.32994401443769e-09	1	1	0	1	1	-1	ID100004391727130	CG17064-RA	FBgn0033845
10.8	0.639	1.13	0.542	11.09	0.00012	0.000349396828117817	0	1	0	1	0	-1	ID100003964527131	CG6235-RA	FBgn0004889
7.3	0.83	1.193	0.81	14.7	2e-05	5.99155851859166e-05	0	1	0	1	0	0	ID100003928527139	CG10414-RA	FBgn0032691
8.11	1.278	1.685	0.889	51.41	0	5.58524902354233e-09	1	1	0	1	1	-1	ID100004347927140	CG1845-RA	FBgn0033155
7.23	1.51	2.181	1.232	69.54	0	5.71712409353017e-10	1	1	1	1	1	-1	ID100004502127154	CG4282-RA	FBgn0034114
9.77	1.066	1.416	0.801	60.39	0	1.65194879461094e-09	1	1	0	1	1	-1	ID1000040383271511	CG10198-RA	FBgn0039120
8.71	1.185	1.384	0.606	46.67	0	1.19566964446085e-08	1	1	0	1	0	-1	ID100003313527160	CG12928-RA	FBgn0033432
6.71	0.648	1.222	0.455	17.98	0	1.53882536642007e-05	0	1	0	1	1	-1	ID100003969327162	CG6355-RA	FBgn0028741
7.19	1.122	1.741	1.124	12.56	5e-05	0.000163330568472473	1	1	0	1	0	0	ID100003846327164	CG6757-RA	FBgn0040475
11.68	1.595	2.09	1.305	39.37	0	4.48603408368244e-08	1	1	0	1	0	-1	ID100003623727174	CG7269-RA	FBgn0014189
9.64	7.059	10.377	4.211	139.97	0	4.64771117651943e-12	1	1	1	1	1	-1	ID100003812727181	CG1478-RA	FBgn0000359
8.3	1.283	1.949	1.124	53.5	0	4.1054236816962e-09	1	1	1	1	1	-1	ID10000310713708	CG3878-RA	FBgn0053525
7.51	1.01	1.562	1.029	18.68	0	1.17759355776432e-05	1	1	0	1	1	-1	ID100003803737211	CG5202-RA	FBgn0032391
9.35	1.01	0.989	0.674	34.86	0	1.16419032851528e-07	1	0	0	1	0	0	ID10000322233731	CG11555-RA	FBgn0086856
9.75	1.088	1.59	1.04	62.94	0	1.21012465713845e-09	1	1	1	1	1	-1	ID10000411333734	CG31108-RA	FBgn0051108
7.47	1.36	1.759	1.2	30.56	0	3.23820789031151e-07	1	1	0	1	0	-1	ID10000337833744	CG2034-RA	FBgn0015359
8	1.506	1.934	1.12	41.64	0	2.92926909589442e-08	1	1	0	1	0	-1	ID10000384393747	CG4118-RA	FBgn0036640
8.14	0.809	1.422	0.74	22.6	0	3.05286612021692e-06	0	1	0	1	1	-1	ID100004266937413	CG11504-RB	FBgn0039733
7.56	0.962	1.476	1.047	20.81	0	5.47583880414613e-06	0	1	0	1	1	0	ID10000403653750	CG9948-RA	FBgn0035721
10.24	0.842	1.006	0.676	18.75	0	1.14731261595022e-05	0	1	0	1	0	0	ID10000391653754	CG33217-RA	FBgn0053217
7.68	1.82	2.609	1.416	23.81	0	2.08620866401413e-06	1	1	0	1	0	-1	ID10000376233756	CG3026-RA	FBgn0040347
10.59	1.426	1.808	1.216	75.89	0	3.15945888320741e-10	1	1	1	1	1	-1	ID10000418533761	CG3249-RA	FBgn0029764
11.46	1.018	1.445	0.826	61.17	0	1.50209818217507e-09	1	1	0	1	1	-1	ID100003530137613	CG40191-RC	FBgn0058191
7.96	1.972	2.563	1.095	26.97	0	8.41654642449575e-07	1	1	0	1	0	-1	ID100004148737617	CG2707-RA	FBgn0000927
13.05	0.974	1.126	0.576	34.72	0	1.19938945502856e-07	0	1	0	1	0	-1	ID10000383673778	CG4046-RA	FBgn0034743
6.93	1.27	1.825	1.085	27.11	0	8.11018661716512e-07	1	1	0	1	1	-1	ID100004492537716	CG32109-RA	FBgn0052109
10.22	2.582	3.427	2.008	60.17	0	1.69418873238799e-09	1	1	1	1	1	-1	ID10000330633781	CG17161-RA	FBgn0011598
6.71	1.558	2.386	1.392	24.8	0	1.54469964812411e-06	1	1	0	1	1	-1	ID10000380613782	CG5742-RA	FBgn0034304
8.08	1.671	2.232	1.486	72.51	0	4.31979851264468e-10	1	1	1	1	1	-1	ID10000445833783	CG7744-RA	FBgn0034447
7.24	0.938	1.061	0.853	17.04	1e-05	2.22332856434287e-05	0	1	0	1	0	0	ID10000341673791	CG9378-RB	FBgn0014023
8.41	0.708	1.053	0.698	37.39	0	6.73026137634363e-08	0	1	0	1	1	-1	ID10000419013794	CG3732-RA	FBgn0034750
8.02	0.615	1.551	0.731	16.47	1e-05	2.81066468724326e-05	0	1	0	1	1	-1	ID100003729337105	CG6477-RA	FBgn0034249
9.91	1.289	1.584	0.89	16	1e-05	3.41395166224215e-05	1	1	0	1	0	0	ID1000040743371010	CG12234-RA	FBgn0031051
8.35	0.976	1.368	1	63.44	0	1.14907485714013e-09	0	1	0	1	1	-1	ID1000031869371011	CG6054-RA	FBgn0005355
6.85	0.576	1.007	0.508	13.31	3e-05	0.000113663305786497	0	1	0	1	1	-1	ID100004146337115	CG2225-RE	FBgn0032957
7.16	1.048	1.545	0.922	13.31	3e-05	0.000113551484153417	1	1	0	1	0	0	ID1000039519371116	CG10375-RA	FBgn0039116
7.55	1.478	2.421	1.211	62.26	0	1.31461133771647e-09	1	1	0	1	1	-1	ID1000045285371216	CG9594-RA	FBgn0023395
7.81	0.809	1.087	0.811	23.63	0	2.19967042340964e-06	0	1	0	1	0	0	ID100004223137143	CG15863-RA	FBgn0033467
10.27	0.869	1.344	0.709	56.83	0	2.60532802762063e-09	0	1	0	1	1	-1	ID100003842137148	CG41099-RB	FBgn0039955
11.94	2.224	2.403	1.642	36.97	0	7.35215016157485e-08	1	1	0	1	0	0	ID1000040671371511	CG11844-RB	FBgn0046214
9.7	0.857	1.015	0.674	48.98	0	8.11131890010197e-09	0	1	0	1	0	-1	ID100003342337160	CG14222-RA	FBgn0031043
9.62	1.105	0.994	0.812	52.8	0	4.55189559551345e-09	1	0	0	1	0	0	ID100003191737173	CG6155-RA	FBgn0014877
7.46	1.724	2.516	1.261	70.58	0	5.24135759974613e-10	1	1	0	1	1	-1	ID1000039543371717	CG10422-RA	FBgn0000158
6.92	1.079	1.422	0.922	23.12	0	2.58213073900412e-06	1	1	0	1	0	-1	ID1000032613371719	CG15061-RA	FBgn0030911
7.56	0.722	1.445	0.978	12.14	6e-05	0.000202785852054526	0	1	0	1	1	0	ID100003995137182	CG15436-RA	FBgn0031610
9.69	1.088	1.658	0.847	69.75	0	5.69528955861289e-10	1	1	0	1	1	-1	ID100004266337186	CG11494-RA	FBgn0012049
9.03	2.135	2.863	1.311	110.44	0	2.67561207420555e-11	1	1	1	1	1	-1	ID1000036069371815	CG12701-RA	FBgn0031071
9.96	0.915	1.061	0.805	29.45	0	4.32772936713866e-07	0	1	0	1	0	0	ID100003209608013	CG5394-RA	FBgn0005674
9.01	0.994	1.471	0.772	14.97	1e-05	5.29277219945963e-05	0	1	0	1	0	-1	ID100004433008018	CG4195-RA	FBgn0002283
8.45	1.389	2.111	0.814	42.97	0	2.27429317963957e-08	1	1	0	1	1	-1	ID10000393440811	CG1435-RA	FBgn0026144
11.19	1.089	0.733	0.378	12.69	5e-05	0.000153762942514117	1	0	0	1	0	0	ID10000367040817	CG7433-RA	FBgn0036927
8.24	3.568	5.131	1.559	122.29	0	1.24173043414378e-11	1	1	0	1	1	-1	ID100003932008315	CG14309-RA	FBgn0038611
6.35	0.887	1.678	0.946	13.95	2e-05	8.3979287584522e-05	0	1	0	1	1	-1	ID100003704008416	CG17853-RA	FBgn0026393
6.57	1.493	2.554	1.361	29.73	0	4.00932438625476e-07	1	1	0	1	1	-1	ID10000359300851	CG31457-RB	FBgn0051457
7.66	2.053	2.864	1.802	77.7	0	2.68911288137574e-10	1	1	1	1	1	-1	ID10000447140855	CG6961-RA	FBgn0030959
8.45	0.81	1.182	0.652	50.21	0	6.68928395807082e-09	0	1	0	1	1	-1	ID10000374480868	CG10915-RA	FBgn0034308
9.72	1.259	1.497	0.689	48.52	0	8.74145296716323e-09	1	1	0	1	0	-1	ID100003861808710	CG10868-RA	FBgn0004882
7.81	0.837	1.105	0.746	18.86	0	1.10078250103216e-05	0	1	0	1	0	0	ID100003437008717	CG11110-RA	FBgn0034535
7.71	0.707	1.142	0.822	9.3	0.00035	0.000956607356851294	0	1	0	1	0	0	ID100004353808719	CG17295-RA	FBgn0032034
10.17	1.008	1.481	0.621	46.7	0	1.19208551141723e-08	1	1	0	1	1	-1	ID10000328580881	CG5726-RA	FBgn0034313
8.56	2.15	3.021	1.571	88.4	0	1.09222578206153e-10	1	1	1	1	1	-1	ID100004469608816	CG6927-RA	FBgn0029733
8.91	1.34	2.001	0.976	54.52	0	3.57043079826008e-09	1	1	0	1	1	-1	ID10000339620891	CG1070-RA	FBgn0037471
7.73	0.827	1.342	0.838	16.31	1e-05	2.99663282030457e-05	0	1	0	1	1	-1	ID10000327860896	CG5595-RA	FBgn0003330
5.53	1.272	2.364	1.251	20.17	0	6.84167438434967e-06	1	1	0	1	1	-1	ID100003744208914	CG10889-RA	FBgn0038769
8.29	1.339	1.891	1.365	80.12	0	2.19696470491509e-10	1	1	1	1	1	-1	ID1000045146081013	CG3658-RA	FBgn0026143
10.67	3.338	2.985	2.549	62.4	0	1.29761153903149e-09	1	1	1	1	0	0	ID1000035858081019	CG31039-RA	FBgn0003358
9.93	1.526	1.762	1.046	113.48	0	2.21221622564525e-11	1	1	1	1	0	-1	ID100004438408117	CG4299-RA	FBgn0014879
11.37	1.324	1.718	1.093	37.85	0	6.13996543739367e-08	1	1	0	1	0	-1	ID1000035168081112	CG1782-RA	FBgn0023143
6.86	0.851	1.428	0.719	11.92	7e-05	0.000226519153189396	0	1	0	1	0	-1	ID100003516208121	CG17788-RA	FBgn0259143
9.26	0.902	1.37	0.49	31.28	0	2.70916007858298e-07	0	1	0	1	1	-1	ID100003284008125	CG5694-RB	FBgn0032197
7.46	1.148	1.845	1.166	32.51	0	2.01011794959615e-07	1	1	0	1	1	-1	ID1000044336081214	CG4203-RA	FBgn0038300
8.45	1.137	1.645	1.039	60.04	0	1.71854990505023e-09	1	1	1	1	1	-1	ID100004013008145	CG3570-RA	FBgn0035035
7.34	1.853	2.708	1.487	73.23	0	4.03334816746817e-10	1	1	1	1	1	-1	ID100004085608147	CG6386-RB	FBgn0027889
6.71	1.029	1.898	1.234	18.55	0	1.23794742888694e-05	1	1	0	1	1	-1	ID1000043544081412	CG17559-RA	FBgn0024245
9.21	0.779	1.116	0.688	16.95	1e-05	2.30354047146464e-05	0	1	0	1	0	0	ID1000043928081417	CG7581-RA	FBgn0025457
8.96	0.86	1.762	0.962	36.71	0	7.75263998887847e-08	0	1	0	1	1	-1	ID100004130608150	CG5199-RA	FBgn0036994
6.24	0.713	1.28	0.934	12.37	7e-05	0.00021045760725146	0	1	0	1	0	0	ID100004510408154	CG3389-RA	FBgn0038247
8.64	1.243	1.512	1.063	41.78	0	2.84652916458822e-08	1	1	1	1	0	-1	ID1000037826081510	CG11508-RA	FBgn0033267
7.37	2.123	2.903	1.893	84.4	0	1.52923042003396e-10	1	1	1	1	1	-1	ID1000041672081518	CG7574-RA	FBgn0026263
8.84	1.6	2.19	1.344	76.88	0	2.91130269854505e-10	1	1	1	1	1	-1	ID100003321808160	CG32491-RW	FBgn0002781
8.21	1.213	1.738	1.1	64.91	0	9.67047669376046e-10	1	1	1	1	1	-1	ID100003977608162	CG4840-RA	FBgn0086757
7.87	0.635	1.267	0.727	38.94	0	4.90958092802697e-08	0	1	0	1	1	-1	ID100003854608164	CG10732-RA	FBgn0036365
7.73	1.569	2.099	1.542	36.37	0	8.38319062924142e-08	1	1	1	1	1	-1	ID100004394608165	CG7698-RA	FBgn0038636
7.63	1.797	2.419	1.507	75.56	0	3.23439823956629e-10	1	1	1	1	1	-1	ID100004507408166	CG3327-RB	FBgn0020445
8.09	1.282	1.745	1.513	14.81	2e-05	5.68962400669647e-05	1	1	0	1	0	0	ID1000040496081619	CG14803-RA	FBgn0023513
7.14	2.822	4.049	1.528	77.69	0	2.68911288137574e-10	1	1	0	1	1	-1	ID100003554608177	CG14187-RA	FBgn0036938
8.99	0.647	1.129	0.594	16.92	1e-05	2.33245170660601e-05	0	1	0	1	1	-1	ID1000031250081813	CG2917-RA	FBgn0023181
9.19	1.178	1.643	1.033	38.91	0	4.94108338527117e-08	1	1	0	1	1	-1	ID100004287218010	CG4351-RA	FBgn0030448
7.38	2.08	2.991	1.726	71.86	0	4.62070754752501e-10	1	1	1	1	1	-1	ID100003137618015	CG12414-RA	FBgn0037212
4.67	0.722	1.765	1.162	22.19	0	3.48407066785666e-06	0	1	0	1	1	-1	ID10000440481812	CG13014-RA	FBgn0030759
8.52	0.93	1.28	0.77	34.79	0	1.18432377943694e-07	0	1	0	1	1	-1	ID10000432981816	CG8892-RC	FBgn0031664
6.92	1.474	2.264	1.321	28.47	0	5.59367768455059e-07	1	1	0	1	1	-1	ID10000406161823	CG30443-RA	FBgn0050443
10.81	0.76	1.026	0.761	36.67	0	7.82827074538991e-08	0	1	0	1	1	-1	ID10000386481836	CG4665-RA	FBgn0035964
6.18	1.741	3.005	2.909	13.59	3e-05	9.96079184785445e-05	1	1	1	1	1	0	ID100003483218317	CG13427-RA	FBgn0034514
11.31	2.167	2.759	2.002	47.24	0	1.08077442174353e-08	1	1	1	1	0	-1	ID10000390321841	CG9193-RA	FBgn0005655
10.22	0.843	1.325	0.593	52.75	0	4.58373614971093e-09	0	1	0	1	1	-1	ID100003902618412	CG9181-RD	FBgn0003138
7.17	1.049	1.601	1.041	13.96	2e-05	8.33246537333676e-05	1	1	0	1	0	0	ID100003333818418	CG5859-RA	FBgn0025830
8.72	1.321	1.959	1.052	113.7	0	2.19778808039718e-11	1	1	1	1	1	-1	ID100004440818519	CG32575-RB	FBgn0026575
7.78	1.734	2.268	1.345	102.5	0	3.93818125005686e-11	1	1	1	1	1	-1	ID10000424881860	CG1258-RA	FBgn0011692
9.06	0.837	1.321	0.863	17.3	0	2.00454092303491e-05	0	1	0	1	1	-1	ID10000371541876	CG9088-RA	FBgn0031759
7.51	1.152	1.937	1.009	31.19	0	2.76801887418926e-07	1	1	0	1	1	-1	ID100003871418710	CG5229-RA	FBgn0028387
7.92	0.859	1.33	0.789	28.63	0	5.35664540978252e-07	0	1	0	1	1	-1	ID100004363418719	CG7034-RA	FBgn0038856
8.65	1.634	2.258	1.402	102.84	0	3.93818125005686e-11	1	1	1	1	1	-1	ID10000398181887	CG8068-RF	FBgn0003612
6.21	0.992	1.728	0.98	20.09	0	7.0267002656857e-06	0	1	0	1	1	-1	ID10000417921894	CG5285-RA	FBgn0038490
7.87	1.729	2.475	1.61	41.28	0	3.11636815106561e-08	1	1	1	1	1	-1	ID100003869618918	CG5140-RA	FBgn0034314
8	1.213	1.685	1.095	76.21	0	3.08429491105092e-10	1	1	1	1	1	-1	ID100003096818107	CG5439-RA	FBgn0032476
7.98	1.3	1.666	1.119	9.27	0.00036	0.00097497286607975	1	1	0	1	0	0	ID1000031760181011	CG5087-RA	FBgn0035953
7.07	0.963	2.563	2.153	22.16	0	3.50201544916496e-06	0	1	1	1	1	0	ID100003365618122	CG6508-RA	FBgn0032303
11.77	1.178	1.412	0.847	51.18	0	5.7881786930373e-09	1	1	0	1	0	-1	ID100004286618123	CG4337-RA	FBgn0010438
7.44	0.42	1.017	0.513	11.49	9e-05	0.00028315706825603	0	1	0	0	1	-1	ID100003293618125	CG31953-RA	FBgn0051953
7.01	1.409	2.113	1.476	25.04	0	1.43989724056776e-06	1	1	0	1	1	-1	ID1000044432181214	CG32625-RA	FBgn0052625
8.57	0.944	1.353	0.867	17.86	0	1.60815475763435e-05	0	1	0	1	0	0	ID1000037130181219	CG8494-RA	FBgn0033916
9.04	0.678	1.059	0.536	27.05	0	8.23766451003765e-07	0	1	0	1	1	-1	ID100003296018135	CG32016-RC	FBgn0052016
7.93	0.611	1.006	0.527	18.46	0	1.27970435366412e-05	0	1	0	1	1	-1	ID100004020218146	CG8464-RA	FBgn0038233
12.54	0.992	1.265	0.771	16.65	1e-05	2.60301216797483e-05	0	1	0	1	0	0	ID100004095218147	CG9983-RA	FBgn0001215
9	0.963	1.368	0.7	30.01	0	3.71531523963767e-07	0	1	0	1	1	-1	ID1000037520181416	CG1812-RA	FBgn0031119
7.18	1.073	1.263	0.648	10.77	0.00014	0.000415928406602466	1	0	0	1	0	0	ID1000044024181417	CG12897-RA	FBgn0033517
7.64	1.799	2.549	1.387	82.53	0	1.79436032665952e-10	1	1	1	1	1	-1	ID100004140218150	CG12109-RB	FBgn0030054
7.3	1.167	2.064	1.392	26.54	0	9.4403341322577e-07	1	1	0	1	1	-1	ID1000037874181517	CG3886-RA	FBgn0005624
10.13	2.268	3.317	1.639	111.13	0	2.58524511643423e-11	1	1	1	1	1	-1	ID100003987218162	CG8180-RA	FBgn0034021
9.42	0.842	1.195	0.551	27.21	0	7.90228241443247e-07	0	1	0	1	0	-1	ID100003864218164	CG4612-RA	FBgn0035016
6.8	0.665	1.05	0.748	15	1e-05	5.23335443143826e-05	0	1	0	1	0	0	ID100004483418167	CG13775-RA	FBgn0031874
7.71	1.063	1.533	1.118	19.22	0	9.62934568596038e-06	1	1	0	1	0	0	ID1000037112181614	CG7928-RA	FBgn0039740
10.19	1.171	1.185	0.944	32.43	0	2.04502086101573e-07	1	1	0	1	0	0	ID100003641618174	CG12792-RA	FBgn0022288
11.27	1.059	1.515	0.852	66.76	0	7.86216028817694e-10	1	1	0	1	1	-1	ID100003672818175	CG5784-RA	FBgn0034282
8.58	0.703	1.232	0.743	28.15	0	6.09477026113257e-07	0	1	0	1	1	-1	ID100003329018179	CG5524-RA	FBgn0039164
14.82	0.924	1.262	0.795	13.25	3e-05	0.000116641025946103	0	1	0	1	0	0	ID1000040976181712	CR30425-RA	NA
7.39	1.434	1.655	1.374	26.84	0	8.66693968046752e-07	1	1	1	1	0	0	ID1000039434181717	CG10603-RA	FBgn0032720
10.36	1.307	1.301	0.922	11.6	9e-05	0.000266950089874746	1	0	0	1	0	0	ID1000032522181718	CG6603-RB	FBgn0026418
8.83	1.117	1.643	0.609	24.76	0	1.56228907595023e-06	1	1	0	1	0	-1	ID100003444818185	CG30149-RB	FBgn0250850
7.22	0.833	1.63	1.331	25.65	0	1.2050059052519e-06	0	1	1	1	1	0	ID1000032576181812	CG6694-RA	FBgn0035900
9.84	1.252	1.26	1.103	13.88	2e-05	8.6504088135195e-05	1	1	0	1	0	0	ID100003210828013	CG5417-RA	FBgn0038808
9.48	1.409	2.037	0.867	32.31	0	2.09798104129973e-07	1	1	0	1	1	-1	ID10000312862814	CG2995-RA	FBgn0040372
7.49	1.528	2.056	1.279	57.4	0	2.41973387108956e-09	1	1	1	1	1	-1	ID10000432142816	CG30183-RA	FBgn0050183
8.92	2.062	1.806	1.305	25.3	0	1.33385557770947e-06	1	1	0	1	0	0	ID100003939828214	CG14500-RA	FBgn0034318
8.1	0.653	1.509	0.793	20.54	0	7.70209959746518e-06	0	1	0	1	1	-1	ID10000320302831	CG5247-RA	FBgn0011774
8.77	0.826	1.083	0.531	10.62	0.00015	0.000450996181055891	0	1	0	1	0	0	ID10000451342833	CG3619-RB	FBgn0000463
6.99	1.64	2.461	1.52	49.86	0	7.0490915299941e-09	1	1	1	1	1	-1	ID10000409402834	CG6551-RA	FBgn0001079
8.02	0.82	1.44	0.802	24.97	0	1.46812065312905e-06	0	1	0	1	1	-1	ID100004163628312	CG7504-RA	FBgn0035842
9.19	0.566	1.071	0.551	26.01	0	1.08982866990306e-06	0	1	0	1	1	-1	ID100003284628319	CG5708-RA	FBgn0032196
9.72	0.687	1.011	0.453	28.49	0	5.56754402877075e-07	0	1	0	1	1	-1	ID10000335902844	CG1841-RA	FBgn0030330
8.76	0.907	1.124	0.693	14.62	2e-05	6.1944005094752e-05	0	1	0	1	0	0	ID100004050228410	CG14816-RA	FBgn0023517
6.23	1.537	2.842	1.684	29.86	0	3.87206791646345e-07	1	1	0	1	1	-1	ID100003479628513	CG14711-RA	FBgn0037922
8.06	1.294	1.832	0.998	47.47	0	1.04110459696848e-08	1	1	0	1	1	-1	ID10000374602868	CG10979-RA	FBgn0037379
6.91	1.386	2.131	1.371	44.62	0	1.68320600854211e-08	1	1	1	1	1	-1	ID100003510828613	CG17343-RA	FBgn0032751
7.49	1.003	1.666	0.638	15.01	1e-05	5.20857301746058e-05	1	1	0	1	0	-1	ID100003093228616	CG3231-RA	FBgn0086129
10.14	1.246	1.529	1.077	88.37	0	1.09222578206153e-10	1	1	1	1	1	-1	ID10000370702876	CG17931-RA	FBgn0038421
9.85	0.733	1.053	0.539	15.14	1e-05	4.92597209726822e-05	0	1	0	1	0	-1	ID10000443902883	CG4317-RA	FBgn0026060
9.1	1.201	1.979	1.07	50.14	0	6.76039905374775e-09	1	1	0	1	1	-1	ID10000339742891	CG10923-RA	FBgn0004379
7.02	1.141	1.856	1.033	34.41	0	1.28568710380178e-07	1	1	0	1	1	-1	ID10000340042892	CG11456-RA	FBgn0037031
7.87	1.425	2.079	1.155	44.87	0	1.61978654136189e-08	1	1	0	1	1	-1	ID10000420142895	CG14941-RA	FBgn0000588
8.05	0.862	1.176	0.686	36.02	0	9.04247493322356e-08	0	1	0	1	1	-1	ID1000031676281011	CG2899-RA	FBgn0015402
7.38	1.161	1.956	0.944	23.15	0	2.56667060377561e-06	1	1	0	1	1	-1	ID1000031670281015	CG2534-RA	FBgn0259212
7.9	3.707	6.174	3.506	96.82	0	5.90672296900135e-11	1	1	1	1	1	-1	ID100003285228125	CG5717-RA	FBgn0041709
12.86	2.105	1.91	1.556	22.26	0	3.40852846522989e-06	1	1	0	1	0	0	ID100003591828126	CG31362-RA	FBgn0003357
8.46	0.547	1.114	0.399	31.02	0	2.88615261729529e-07	0	1	0	1	1	-1	ID1000044348281214	CG4215-RB	FBgn0015546
8.18	0.536	1.031	0.507	30.7	0	3.12507019337808e-07	0	1	0	1	1	-1	ID1000045092281216	CG33352-RA	FBgn0053558
7.61	1.052	1.525	0.828	21.05	0	5.04747044668318e-06	1	1	0	1	0	-1	ID100003974028131	CG4771-RA	FBgn0039018
7.56	1.046	1.67	1.068	34.16	0	1.35967169672974e-07	1	1	0	1	1	-1	ID100003938028139	CG14450-RA	FBgn0037184
10.12	1.366	1.664	0.875	74.95	0	3.44783109053746e-10	1	1	0	1	0	-1	ID1000042422281318	CG3226-RA	FBgn0029882
6.78	0.942	1.423	0.968	19.57	0	8.49078164022078e-06	0	1	0	1	1	0	ID100004086828147	CG6407-RA	FBgn0010194
7.71	1.248	1.857	0.81	33.18	0	1.71542258059513e-07	1	1	0	1	1	-1	ID100004131828150	CG5460-RB	FBgn0001169
10.06	0.698	1.098	0.524	17.38	0	1.93904279829855e-05	0	1	0	1	0	-1	ID1000043580281512	CG2182-RA	FBgn0037360
6.89	1.26	2.061	1.344	39.46	0	4.40988846383659e-08	1	1	1	1	1	-1	ID1000032054281513	CG5310-RA	FBgn0030573
6.76	1.367	2.121	1.448	55.55	0	3.12188624772027e-09	1	1	1	1	1	-1	ID1000041684281518	CG7593-RA	FBgn0039687
9.34	0.768	1.261	0.611	19.26	0	9.5102036193245e-06	0	1	0	1	1	-1	ID1000036662281519	CG6538-RA	FBgn0010421
8.38	1.804	2.772	1.469	54.48	0	3.59221650589985e-09	1	1	0	1	1	-1	ID1000037406281618	CG10667-RA	FBgn0022772
9.83	2.141	2.586	1.283	93	0	7.5838967641633e-11	1	1	1	1	0	-1	ID100003471828170	CG14545-RA	FBgn0040602
7.21	1.344	1.984	1.065	58.64	0	2.06671109760772e-09	1	1	0	1	1	-1	ID1000032828281711	CG5674-RA	FBgn0032656
12.84	0.764	1.019	0.715	9.45	0.00032	0.000876686366946699	0	1	0	1	0	0	ID100003975828182	CG4800-RA	FBgn0037874
7.65	0.69	1.077	0.517	21.78	0	3.96219207484779e-06	0	1	0	1	1	-1	ID1000044006281810	CG8060-RA	FBgn0034113
9.4	1.579	2.354	1.112	38.08	0	5.89193110747313e-08	1	1	0	1	1	-1	ID1000032102281817	CG5403-RB	FBgn0004795
8.08	0.753	1.222	0.708	15.77	1e-05	3.76364252351414e-05	0	1	0	1	1	-1	ID10000429263815	CG4455-RA	FBgn0028506
8.2	0.942	1.579	0.868	44.03	0	1.86420810922476e-08	0	1	0	1	1	-1	ID100003174238113	CG5056-RA	FBgn0032231
11.11	1.622	1.758	1.405	48.99	0	8.1013847614893e-09	1	1	1	1	0	0	ID10000337403824	CG7008-RA	FBgn0035121
7.57	0.901	1.145	0.816	17.4	0	1.92688831267283e-05	0	1	0	1	0	0	ID10000360203828	CG32856-RA	FBgn0052856
8.56	1.188	1.246	0.632	19.54	0	8.59531505734415e-06	1	1	0	1	0	0	ID100003141238213	CG12499-RA	FBgn0038968
12.32	0.904	1.053	0.822	24.65	0	1.61207193380365e-06	0	1	0	1	0	0	ID100003949438214	CG10701-RB	FBgn0011661
6.96	0.693	1.737	1.505	17.46	0	1.88643975535698e-05	0	1	1	1	1	0	ID10000341243838	CG10163-RA	FBgn0035697
8.37	0.79	1.013	0.668	20.05	0	7.12393739431885e-06	0	1	0	1	0	0	ID10000395003848	CG10722-RA	FBgn0032848
5.55	0.755	1.922	1.091	15.18	1e-05	4.84676570579581e-05	0	1	0	1	1	-1	ID100004326838419	CG8825-RA	FBgn0031506
8.96	1.307	2.156	1.033	39.5	0	4.38034206706559e-08	1	1	0	1	1	-1	ID10000402683850	CG8599-RA	FBgn0003598
9.62	1.675	2.169	1.116	26.16	0	1.04629234827444e-06	1	1	0	1	0	-1	ID10000448223855	CG13741-RA	FBgn0033374
10.05	1.104	1.127	0.783	22.16	0	3.50201544916496e-06	1	1	0	1	0	0	ID10000387323859	CG5353-RA	FBgn0027081
9.66	1.529	2.142	0.972	92.24	0	7.92202144884639e-11	1	1	0	1	1	-1	ID100003906238514	CG9252-RA	NA
8.64	4.25	6.818	3.991	122.96	0	1.24173043414378e-11	1	1	1	1	1	-1	ID10000382763869	CG13804-RA	FBgn0035328
6.37	1.209	1.169	0.78	10.75	0.00014	0.000420274344230747	1	0	0	1	0	0	ID100004101238611	CR32807-RA	FBgn0044508
7.56	1.22	1.851	1.168	54.9	0	3.41185951384442e-09	1	1	1	1	1	-1	ID100003520438613	CG16711-RB	FBgn0036032
7.55	0.985	1.443	1.1	21.33	0	4.61065391454435e-06	0	1	0	1	0	0	ID100004139038617	CG12077-RA	FBgn0035435
6.44	1.741	2.751	1.91	17.91	0	1.5779243467635e-05	1	1	0	1	1	0	ID100004142038619	CG12135-RA	FBgn0040235
7.85	1.566	1.983	1.005	37.07	0	7.18647384527433e-08	1	1	0	1	0	-1	ID100003104638718	CG5568-RA	FBgn0035641
9.15	1.049	1.395	0.851	33.96	0	1.42231046512334e-07	1	1	0	1	0	-1	ID10000437003889	CG7413-RA	FBgn0015799
7.42	0.67	1.083	0.965	13.47	3e-05	0.000105228012136176	0	1	0	1	0	0	ID100003834838815	CG14104-RA	FBgn0040786
7.19	1.017	2.017	0.914	23.85	0	2.05515325001383e-06	1	1	0	1	1	-1	ID100003255838913	CG6667-RA	FBgn0000462
7.43	1.189	1.568	1.121	30.65	0	3.16240527108751e-07	1	1	0	1	0	-1	ID100004328638106	CG8862-RA	FBgn0033690
10.1	1.425	1.397	1.013	31.01	0	2.88971346005245e-07	1	1	0	1	0	0	ID1000040190381012	CG8439-RA	FBgn0010621
8.59	0.545	1.086	0.657	16.39	1e-05	2.89953185053107e-05	0	1	0	1	1	-1	ID100003561238114	CG18780-RA	FBgn0013531
7.19	1.472	2.196	1.466	34.99	0	1.13054623564573e-07	1	1	1	1	1	-1	ID100004449238117	CG3271-RA	FBgn0033088
8.52	0.768	1.187	0.527	24.23	0	1.83538476293573e-06	0	1	0	1	1	-1	ID100003218038120	CG9495-RA	FBgn0003334
11.48	0.737	1.01	0.615	25.04	0	1.44028885154416e-06	0	1	0	1	0	-1	ID100004134238129	CG12000-RB	FBgn0250746
10.06	0.502	1.096	0.434	27.52	0	7.23205542597392e-07	0	1	0	1	1	-1	ID1000031052381215	CG5588-RA	FBgn0039532
8.18	0.755	1.055	0.655	28.11	0	6.15132755664293e-07	0	1	0	1	1	-1	ID100003676438136	CG6819-RA	FBgn0026207
7.38	1.118	1.336	0.764	11.2	0.00011	0.000330394324499364	1	1	0	1	0	0	ID100004367038140	CG7246-RA	FBgn0030081
7.42	0.827	1.405	0.633	22.8	0	2.86300079270655e-06	0	1	0	1	1	-1	ID100004021438146	CG8490-RA	FBgn0033715
9.7	1.016	1	0.545	23.03	0	2.65711885983029e-06	1	0	0	1	0	0	ID1000035246381410	CG16792-RA	FBgn0000426
8.37	1.949	2.514	1.24	44.63	0	1.68098291434373e-08	1	1	0	1	0	-1	ID1000041372381414	CG12052-RG	FBgn0005630
6.48	1.184	1.953	1.379	12.22	6e-05	0.000194621083933244	1	1	0	1	0	0	ID1000037532381416	CG18166-RB	FBgn0029526
7.88	0.758	1.248	0.684	12.13	6e-05	0.000203685534649657	0	1	0	1	0	-1	ID100003719038153	CG9933-RA	FBgn0028965
7.82	1.309	1.844	1.114	34	0	1.40905611583595e-07	1	1	0	1	1	-1	ID100004175038169	CG4332-RA	FBgn0030456
12.37	0.808	1.011	0.79	20.14	0	6.89338571277512e-06	0	1	0	1	0	0	ID100003674038175	CG6253-RA	FBgn0017579
10.55	0.783	1.181	0.664	22.66	0	2.99889840309683e-06	0	1	0	1	1	-1	ID100003330238179	CG5604-RA	FBgn0032208
5.96	1.26	2.88	2.213	17.86	0	1.60524129027273e-05	1	1	0	1	1	0	ID100003637438188	CG12517-RA	FBgn0032311
8.7	0.9	1.263	0.864	33.03	0	1.77823138092839e-07	0	1	0	1	1	-1	ID1000032198381817	CG9523-RA	FBgn0031812
9.54	0.836	1.286	0.621	39.97	0	3.98998056851415e-08	0	1	0	1	1	-1	ID10000431120907	CG9181-RB	FBgn0003138
8.73	0.956	1.418	0.688	28.65	0	5.33797431365988e-07	0	1	0	1	1	-1	ID10000307700908	CG17078-RA	FBgn0086855
10.73	0.791	1.23	0.611	29.4	0	4.3815214701662e-07	0	1	0	1	1	-1	ID10000335300909	CG11081-RD	FBgn0025741
7.86	0.979	1.498	0.833	28.79	0	5.15241185407957e-07	0	1	0	1	1	-1	ID100003926609111	CG10309-RA	FBgn0038418
8.2	1.065	1.467	1	22.69	0	2.96548905980033e-06	1	1	0	1	0	0	ID100003237809115	CG5916-RA	FBgn0038401
6.81	1.592	1.826	1.222	13.97	2e-05	8.30693673252865e-05	1	1	0	1	0	0	ID10000408320934	CG14048-RA	FBgn0040389
7.88	0.908	1.57	0.778	26.03	0	1.08338837871664e-06	0	1	0	1	1	-1	ID100003922409315	CG10061-RA	FBgn0011020
7.44	0.881	1.254	0.755	22.46	0	3.18750535540699e-06	0	1	0	1	0	-1	ID100004039409410	CG10215-RA	FBgn0028434
6.3	0.506	1.064	0.431	10.85	0.00013	0.00039824967626498	0	1	0	0	1	-1	ID10000312260952	CG17085-RA	FBgn0032309
11.29	2.047	2.614	1.659	109.52	0	2.79213482478376e-11	1	1	1	1	1	-1	ID10000388640954	CG2207-RA	FBgn0022893
7.49	1.144	1.611	0.994	55.22	0	3.27483293795657e-09	1	1	0	1	1	-1	ID10000396080957	CG6176-RA	FBgn0026431
9.56	0.96	1.195	0.752	42.18	0	2.64399366660385e-08	0	1	0	1	0	-1	ID100003885809514	CG2199-RA	FBgn0035213
7.61	1.845	2.569	1.17	42.23	0	2.62060876477534e-08	1	1	0	1	1	-1	ID100004351409518	CG18740-RA	FBgn0002783
7.18	0.966	1.595	1.029	20.81	0	5.47583880414613e-06	0	1	0	1	1	-1	ID10000422960960	CG15523-RB	FBgn0039727
9.41	0.975	1.523	0.707	92.53	0	7.76425163168728e-11	0	1	0	1	1	-1	ID10000349940967	CG8590-RA	FBgn0011606
7.15	0.83	1.186	0.873	15.56	1e-05	4.1274965424772e-05	0	1	0	1	0	0	ID100003345809715	CG10927-RA	FBgn0034360
9.79	2.092	1.44	1.549	21.2	0	4.8094427385805e-06	1	0	0	1	0	0	ID100003427409717	CG7923-RA	FBgn0029172
7.32	1.212	1.596	1.081	12.82	4e-05	0.000144129207782721	1	1	0	1	0	0	ID100004466609810	CG32536-RA	FBgn0052536
10.27	1.11	1.38	0.894	39.27	0	4.57030063112137e-08	1	1	0	1	0	-1	ID100003579209811	CG4924-RA	FBgn0029079
9.71	4.099	5.368	2.634	62.74	0	1.24036486239738e-09	1	1	0	1	1	-1	ID10000312020998	CG16874-RA	FBgn0014076
6.5	0.496	1.015	0.582	9.73	0.00027	0.00074384831306304	0	1	0	1	1	0	ID100003734609914	CG7753-RA	FBgn0002716
7.76	2.096	2.99	1.669	100.41	0	4.6923313188957e-11	1	1	1	1	1	-1	ID100003699209105	CG8478-RA	FBgn0037746
7.83	1.131	1.678	0.605	59.29	0	1.9044678938668e-09	1	1	0	1	1	-1	ID100003077609107	CG1708-RA	FBgn0000352
9.02	0.738	1.111	0.6	22.38	0	3.28289661434538e-06	0	1	0	1	1	-1	ID100003617609108	CG7143-RA	FBgn0037141
9.47	0.96	1.473	0.877	45.67	0	1.40461988682445e-08	0	1	0	1	1	-1	ID1000031562091015	CG1071-RA	FBgn0024371
7.29	1.061	1.459	0.997	19.99	0	7.26490264521907e-06	1	1	0	1	0	0	ID100003581009126	CG4951-RA	FBgn0039563
10.89	1.715	2.57	1.161	63.97	0	1.0788135169991e-09	1	1	0	1	1	-1	ID100004113809129	CG15092-RA	FBgn0259682
9.24	0.958	1.236	0.79	40.49	0	3.62777113260877e-08	0	1	0	1	0	-1	ID100003391409133	CG12317-RA	FBgn0028425
8.86	1.002	1.556	0.704	47.39	0	1.05657732732482e-08	1	1	0	1	1	-1	ID100003276809135	CG8374-RA	FBgn0016792
11.94	0.939	1.493	0.7	37.6	0	6.45816796225982e-08	0	1	0	1	1	-1	ID1000038882091315	CG2257-RA	FBgn0029996
7.8	0.959	1.222	1.067	26.65	0	9.15868085497845e-07	0	1	1	1	0	0	ID1000035042091410	CG8890-RA	FBgn0031661
10.77	0.89	1.158	0.738	41.05	0	3.25382098370955e-08	0	1	0	1	0	-1	ID1000043832091417	CG16901-RB	FBgn0086897
8.21	1.005	0.978	0.825	9.59	0.00029	0.000806804791427577	1	0	0	1	0	0	ID1000045002091419	CG4152-RA	FBgn0001986
8.19	0.737	1.118	0.441	15.63	1e-05	3.99752567774029e-05	0	1	0	1	0	-1	ID100004275209157	CG31262-RA	FBgn0051262
8.05	0.682	1.049	0.82	14.9	2e-05	5.47830385304449e-05	0	1	0	1	0	0	ID100004082609168	CG14040-RA	FBgn0031676
7.53	0.666	1.033	0.576	17.89	0	1.58924908346824e-05	0	1	0	1	0	-1	ID1000033848091611	CG12176-RA	FBgn0030506
9.89	0.78	1.024	0.35	36.61	0	7.92453903467689e-08	0	1	0	1	0	-1	ID1000038906091613	CG2368-RB	FBgn0004399
7.72	2.023	2.548	1.541	106.12	0	3.41115788589493e-11	1	1	1	1	1	-1	ID1000040400091619	CG10225-RA	FBgn0039110
7.44	2.07	2.886	1.661	49.35	0	7.62165148306541e-09	1	1	0	1	1	-1	ID1000039242091717	CG10158-RA	FBgn0031871
9.97	2.221	3.123	1.545	98	0	5.49204681781774e-11	1	1	1	1	1	-1	ID1000032330091718	CG5814-RA	FBgn0015625
10.73	1.761	2.215	1.162	68.87	0	6.14170313231302e-10	1	1	0	1	1	-1	ID100004041809189	CG10254-RA	FBgn0027512
8.53	1.508	2.171	1.389	75.6	0	3.23439823956629e-10	1	1	1	1	1	-1	ID10000434001907	CG11874-RA	FBgn0039634
7.17	1.52	2.371	1.432	52.66	0	4.63742774898408e-09	1	1	1	1	1	-1	ID100004066419014	CG11802-RA	FBgn0030346
7.36	1.247	1.968	1.295	24.83	0	1.5296099338233e-06	1	1	0	1	1	-1	ID100003759219016	CG30051-RB	FBgn0050051
7.14	1.472	2.047	1.374	31.3	0	2.69269357650176e-07	1	1	0	1	1	-1	ID10000368961917	CG31450-RA	FBgn0051450
10.07	0.66	1.093	0.535	17.37	0	1.94853535163409e-05	0	1	0	1	1	-1	ID100003266619115	CG15319-RB	FBgn0015624
7.03	2.311	3.241	1.726	90.33	0	9.19407586757297e-11	1	1	1	1	1	-1	ID10000361041928	CG13550-RA	FBgn0034853
7.57	0.935	1.525	0.989	36.69	0	7.79510732972738e-08	0	1	0	1	1	-1	ID10000414321932	CG1971-RA	FBgn0039881
8.56	0.742	1.152	0.704	23.77	0	2.10981656722656e-06	0	1	0	1	1	-1	ID10000395841948	CG10528-RB	FBgn0004811
6.77	1.849	3.072	1.774	46.89	0	1.15088741684257e-08	1	1	0	1	1	-1	ID10000315141952	CG31658-RA	FBgn0051658
7.65	1.137	1.443	1.067	38.03	0	5.95072990724195e-08	1	1	1	1	0	-1	ID10000449061955	CG32075-RA	FBgn0052075
8.44	1.231	1.369	0.827	77.4	0	2.75326982663782e-10	1	1	0	1	0	-1	ID10000418401961	CG32300-RB	FBgn0015360
7.94	0.93	1.742	0.881	15.24	1e-05	4.71954879115295e-05	0	1	0	1	1	-1	ID100003996219614	CG15457-RB	FBgn0031111
8.03	1.202	1.685	0.884	66.95	0	7.74615647901905e-10	1	1	0	1	1	-1	ID100003569019615	CG7326-RA	FBgn0030970
8.32	0.521	1.1	1.277	13.58	3e-05	9.97723914765501e-05	0	1	1	1	1	0	ID10000441621975	CG9081-RA	FBgn0030615
5.78	1.067	1.821	1.148	26.03	0	1.08419401941463e-06	1	1	0	1	1	-1	ID100004373019719	CG8607-RA	FBgn0035760
10.47	1.522	1.835	1.26	107.68	0	3.15455252202472e-11	1	1	1	1	1	-1	ID10000380481982	CG5499-RA	FBgn0001197
6.7	0.819	1.409	0.881	9.82	0.00025	0.000708141249204609	0	1	0	1	0	0	ID10000445701983	CG7352-RA	FBgn0037581
8.97	1.143	1.478	0.691	32.56	0	1.98548279355512e-07	1	1	0	1	0	-1	ID10000422661985	CG1615-RB	FBgn0017561
9.61	1.016	1.555	0.897	51.51	0	5.49841491002574e-09	1	1	0	1	1	-1	ID10000337941990	CG2051-RA	FBgn0037376
7.76	0.715	1.066	0.508	17.94	0	1.56180652833858e-05	0	1	0	1	0	-1	ID100003763419914	CG3034-RA	FBgn0040339
11.92	1.352	1.5	1.003	19.3	0	9.33471145371456e-06	1	1	0	1	0	0	ID100004449819917	CG5525-RA	FBgn0032444
7.82	1.192	1.927	1.201	50.45	0	6.45609549557779e-09	1	1	1	1	1	-1	ID100004337019106	CG11798-RB	FBgn0015371
7.26	1.114	1.636	0.81	19.7	0	8.07543248873365e-06	1	1	0	1	0	-1	ID1000031850191015	CG6023-RA	FBgn0030912
8.85	0.73	1.17	0.67	20.4	0	6.31801158706193e-06	0	1	0	1	1	-1	ID1000037256191117	CG6323-RB	FBgn0039465
9.51	1.264	1.875	0.922	64.36	0	1.0224535372563e-09	1	1	0	1	1	-1	ID100003375219122	CG1962-RA	FBgn0032876
9.07	4.113	5.516	2.329	228.88	0	1.10125731833022e-13	1	1	1	1	1	-1	ID100003992019131	CG15351-RA	FBgn0014466
6.48	1.403	2.054	1.108	29.89	0	3.83632061779889e-07	1	1	0	1	1	-1	ID1000034514191319	CG15411-RA	FBgn0085423
7.97	0.797	1.257	0.732	53.92	0	3.84961930002945e-09	0	1	0	1	1	-1	ID100003727419153	CG6410-RA	FBgn0034265
8.06	0.598	1.029	0.607	9.23	0.00037	0.000997743032119525	0	1	0	1	0	0	ID1000031898191615	CG6121-RA	FBgn0026080
8.23	0.801	1.319	0.644	15.22	1e-05	4.76673090029799e-05	0	1	0	1	0	-1	ID100003190419173	CG6134-RA	FBgn0003495
7.95	0.83	1.134	0.856	12.93	4e-05	0.000136798637796616	0	1	0	1	0	0	ID1000036128191715	CG14174-RA	FBgn0036036
7.9	0.66	1.035	0.685	22.13	0	3.53339632829942e-06	0	1	0	1	1	-1	ID100004070619189	CG12052-RX	FBgn0005630
10.38	0.751	1.036	0.514	30.83	0	3.02849729844173e-07	0	1	0	1	0	-1	ID1000040346191816	CG9901-RA	FBgn0011742
7.26	1.291	2.17	1.369	17.67	0	1.73114532977688e-05	1	1	0	1	1	-1	ID10000430702902	CG8001-RA	FBgn0035268
8.6	0.812	1.067	0.664	40.46	0	3.63718997081538e-08	0	1	0	1	0	-1	ID100003201229013	CG33145-RB	FBgn0053145
7.89	1.218	1.802	1.037	41.64	0	2.92926909589442e-08	1	1	0	1	1	-1	ID10000438682912	CG16975-RA	FBgn0032475
6.46	1.334	1.918	1.239	22.11	0	3.55408002035511e-06	1	1	0	1	0	-1	ID10000335482924	CG11122-RA	FBgn0030266
6.31	0.347	1.028	0.439	13.66	3e-05	9.59387653399503e-05	0	1	0	0	1	-1	ID10000358282928	CG4982-RA	FBgn0036598
9.65	1.043	1.606	0.825	64.25	0	1.03681604514318e-09	1	1	0	1	1	-1	ID100003385429210	CG12190-RA	FBgn0034763
10.21	1.333	1.921	0.848	47.21	0	1.08650655944477e-08	1	1	0	1	1	-1	ID100003467629217	CG13366-RA	FBgn0025633
7.48	2.153	2.789	1.703	48.28	0	9.08602072054868e-09	1	1	0	1	1	-1	ID100003467029218	CG13344-RA	FBgn0033884
8.57	0.689	1.074	0.508	47.57	0	1.02392219367168e-08	0	1	0	1	1	-1	ID10000312382952	CG1716-RA	FBgn0030486
6.98	0.772	1.175	0.843	11.52	9e-05	0.000279355277958554	0	1	0	1	0	0	ID10000343162963	CG8004-RA	FBgn0036920
6.33	0.807	1.459	0.698	12.37	6e-05	0.000180108089209168	0	1	0	1	1	-1	ID100004122829619	CG15267-RA	FBgn0028862
8.48	1.533	2.232	1.094	104.83	0	3.48974056099755e-11	1	1	1	1	1	-1	ID10000377182974	CG2684-RA	FBgn0002542
7.76	1.674	2.325	1.191	97.99	0	5.49204681781774e-11	1	1	1	1	1	-1	ID10000380782978	CG14561-RA	FBgn0037149
10.92	0.929	1.17	0.697	31.99	0	2.27028100700036e-07	0	1	0	1	0	-1	ID100003347029715	CG10954-RA	FBgn0032859
10.81	0.894	1.305	0.58	39.81	0	4.11142848665095e-08	0	1	0	1	1	-1	ID10000327742981	CG8390-RA	FBgn0010633
11.51	1.23	2.075	1.11	35.59	0	9.95378680885274e-08	1	1	0	1	1	-1	ID100003580429811	CG4944-RA	FBgn0026084
10.9	2.091	2.819	1.389	118.37	0	1.60072627164332e-11	1	1	1	1	1	-1	ID10000339082992	CG12306-RA	FBgn0003124
8.67	0.824	1.156	0.691	17.01	1e-05	2.25010177905222e-05	0	1	0	1	0	0	ID100003237229911	CG5899-RA	FBgn0032157
9.87	1.378	1.98	0.856	77.47	0	2.73880879999946e-10	1	1	0	1	1	-1	ID1000039998291012	CG3707-RA	FBgn0004655
7.38	1.329	1.932	1.348	22.17	0	3.49651798018033e-06	1	1	0	1	1	0	ID1000037382291017	CG7818-RA	FBgn0032016
8.06	0.768	1.081	0.595	19.01	0	1.04383658757862e-05	0	1	0	1	0	-1	ID1000045452291018	CG4699-RB	FBgn0038364
7.64	0.925	1.176	0.87	12.74	5e-05	0.000149714439244202	0	1	0	1	0	0	ID1000035798291115	CG4933-RA	FBgn0036615
6.59	0.955	1.781	1.031	19.92	0	7.45299730464139e-06	0	1	0	1	1	-1	ID1000045044291118	CG4444-RA	FBgn0003175
9.52	1.264	1.74	0.918	83.69	0	1.61614635744806e-10	1	1	0	1	1	-1	ID100003507829121	CG9096-RC	FBgn0010315
7.29	2.147	2.824	1.986	80.82	0	2.03988319953252e-10	1	1	1	1	1	-1	ID1000044606291211	CG32202-RA	FBgn0052202
8.89	0.994	1.346	0.756	52.99	0	4.4214358334e-09	0	1	0	1	1	-1	ID1000030860291215	CG17270-RA	FBgn0038828
8.3	1.052	1.767	1.011	54.64	0	3.51590787261786e-09	1	1	1	1	1	-1	ID1000031964291218	CG33088-RA	FBgn0028377
8.02	1.416	1.955	1.182	53.15	0	4.32289503844359e-09	1	1	1	1	1	-1	ID1000036950291219	CG8273-RA	FBgn0037716
9.27	1.796	2.232	1.1	39.99	0	3.98298851516507e-08	1	1	0	1	0	-1	ID1000031598291311	CG11411-RA	FBgn0004650
9.48	0.946	1.181	0.785	35.76	0	9.57042331584133e-08	0	1	0	1	0	-1	ID1000043100291316	CG8877-RA	FBgn0033688
7.81	0.84	1.313	0.7	41.05	0	3.25260033597932e-08	0	1	0	1	1	-1	ID100004002229146	CG3753-RA	FBgn0031655
8.5	0.986	1.425	0.813	54.36	0	3.64761469508745e-09	0	1	0	1	1	-1	ID1000043460291412	CG18247-RA	FBgn0015295
6.94	1.037	1.814	1.183	27.45	0	7.36993664505032e-07	1	1	0	1	1	-1	ID1000037340291416	CG7741-RA	FBgn0033615
7.92	1.131	1.497	0.963	18.25	0	1.38850902225944e-05	1	1	0	1	0	0	ID100004502029154	CG4281-RA	FBgn0025626
8.31	0.802	1.172	0.607	64.84	0	9.7202936547492e-10	0	1	0	1	1	-1	ID100004005229155	CG3820-RA	FBgn0010660
6.36	0.794	1.463	1.002	21.4	0	4.50056668211137e-06	0	1	0	1	1	-1	ID1000037694291517	CG2617-RA	FBgn0032877
10.19	1.007	1.12	0.918	68.58	0	6.29974745978541e-10	1	1	0	1	0	0	ID100003846229164	CG6756-RB	FBgn0032397
7.98	0.853	1.26	0.67	37.2	0	7.00339699981936e-08	0	1	0	1	1	-1	ID100004386229165	CG16969-RA	FBgn0032390
7.6	0.545	1.06	0.107	35.08	0	1.11217051217361e-07	0	1	0	1	1	-1	ID100003272629171	CG8290-RA	FBgn0026573
6.96	0.991	1.621	0.957	25.87	0	1.1335157274139e-06	0	1	0	1	1	-1	ID100003162829173	CG12254-RA	FBgn0038760
10.26	1.292	0.741	0.645	45.13	0	1.54707672604555e-08	1	0	0	1	-1	0	ID100003623629174	CG7266-RC	FBgn0000565
7.11	1.668	2.551	1.476	35.07	0	1.11380972312496e-07	1	1	0	1	1	-1	ID100003654829175	CG32417-RA	FBgn0040298
6.76	0.557	1.077	0.974	9.75	0.00026	0.00073700479953896	0	1	0	1	0	0	ID100003311629178	CG12880-RA	FBgn0046258
11.91	0.978	1.097	0.597	43.11	0	2.22109813390919e-08	0	1	0	1	0	-1	ID100003426829185	CG7917-RA	FBgn0016685
9.23	0.568	1.05	0.459	22.56	0	3.09256734419289e-06	0	1	0	1	1	-1	ID100003618229188	CG7154-RA	FBgn0031947
7.49	0.896	1.218	0.89	28.79	0	5.15241185407957e-07	0	1	0	1	0	0	ID1000040070291816	CG3857-RA	FBgn0023520
7.85	1.372	2.156	1.32	92.67	0	7.72372512334355e-11	1	1	1	1	1	-1	ID1000032006291817	CG3313-RA	FBgn0037980
9.67	1.286	1.684	0.948	68.51	0	6.35775041714828e-10	1	1	0	1	1	-1	ID10000434123907	CG11897-RB	FBgn0039644
7.62	0.666	1.055	0.569	28.33	0	5.80732194413427e-07	0	1	0	1	1	-1	ID10000395483911	CG10443-RA	FBgn0000464
7.65	2.304	3.375	1.836	236.57	0	8.80001489255939e-14	1	1	1	1	1	-1	ID10000361163928	CG13914-RA	FBgn0035209
7.05	0.719	1.263	0.783	21.47	0	4.39233349647077e-06	0	1	0	1	1	-1	ID100003495839218	CG13151-RA	FBgn0033750
9.4	0.641	1.076	0.495	32.33	0	2.08805567621492e-07	0	1	0	1	1	-1	ID10000414443932	CG2087-RA	FBgn0037327
7.37	0.61	1.139	0.611	23.95	0	1.99205035532854e-06	0	1	0	1	1	-1	ID10000411323934	CG31107-RA	FBgn0259178
7.29	1.007	1.415	0.504	62.16	0	1.32933975839634e-09	1	1	0	1	1	-1	ID10000387563936	CG33455-RA	FBgn0085444
9.23	0.557	1.049	0.591	20.38	0	6.3617409300549e-06	0	1	0	1	1	-1	ID10000388283959	CG3437-RA	FBgn0035998
9.69	0.977	1.136	0.849	28.99	0	4.893221760355e-07	0	1	0	1	0	0	ID10000353243962	CG40263-RA	FBgn0058263
7.77	1.261	2.11	1.139	76.29	0	3.06817306292403e-10	1	1	1	1	1	-1	ID10000376523968	CG3041-RA	FBgn0015270
9.37	0.9	1.311	0.772	41.93	0	2.76819022208492e-08	0	1	0	1	1	-1	ID100004226039612	CG1594-RA	FBgn0004864
5.59	1.069	2.177	1.203	23.69	0	2.15994172561037e-06	1	1	0	1	1	-1	ID10000372623976	CG6340-RB	FBgn0030648
7.94	0.921	1.336	0.749	45.16	0	1.54101514099187e-08	0	1	0	1	1	-1	ID10000437963989	CG8735-RA	FBgn0033309
7.87	1.4	1.973	1.363	18.26	0	1.38549654035963e-05	1	1	0	1	0	0	ID100003609239811	CG13350-RA	FBgn0033890
10.87	2.091	2.988	1.292	69.63	0	5.71160881139397e-10	1	1	0	1	1	-1	ID10000315023998	CG31641-RB	FBgn0051641
7.42	1.164	2.115	0.961	62.3	0	1.31035791426595e-09	1	1	0	1	1	-1	ID100004264439916	CG11451-RA	FBgn0037025
12.1	1.226	1.321	0.965	35.09	0	1.11217051217361e-07	1	1	0	1	0	0	ID100003729239105	CG6476-RB	FBgn0003600
6.21	1.311	2.232	1.393	28.05	0	6.24801624083597e-07	1	1	0	1	1	-1	ID100003107639107	CG3895-RA	FBgn0004860
9.1	0.587	1.046	0.526	15.21	1e-05	4.78511715750473e-05	0	1	0	1	1	-1	ID1000036062391019	CG12399-RA	FBgn0011648
6.91	1.452	2.206	1.384	54.91	0	3.41053460667318e-09	1	1	1	1	1	-1	ID1000042638391110	CG11436-RA	FBgn0029713
7.96	0.705	1.05	0.609	29.83	0	3.90260328400763e-07	0	1	0	1	1	-1	ID1000037268391117	CG6363-RA	FBgn0027378
8.65	0.863	1.273	0.715	22.93	0	2.7480487453238e-06	0	1	0	1	1	-1	ID1000045332391118	CG9684-RA	FBgn0037583
10.8	1.282	1.237	0.961	13.85	3e-05	8.78478065221437e-05	1	1	0	1	0	0	ID100003536639121	CG4038-RA	FBgn0011824
11.88	2.391	2.918	1.571	23.78	0	2.10256941825082e-06	1	1	0	1	0	-1	ID100003611039126	CG1372-RA	FBgn0004649
7.54	1.916	4.221	2.879	88.38	0	1.09222578206153e-10	1	1	1	1	1	-1	ID100004182239134	CG31926-RA	FBgn0051926
7.99	1.53	2.891	1.393	46.24	0	1.28997159560324e-08	1	1	0	1	1	-1	ID100003801239149	CG4570-RA	FBgn0037844
7.77	0.888	1.307	0.727	45.13	0	1.54707672604555e-08	0	1	0	1	1	-1	ID1000040748391413	CG12252-RA	FBgn0035026
9.73	1.33	2.027	1.057	79.46	0	2.28596947427998e-10	1	1	1	1	1	-1	ID100004530839154	CG9638-RA	FBgn0037555
6.04	1.283	2.42	1.517	20.35	0	6.42513734675014e-06	1	1	0	1	1	-1	ID100004527839166	CG9586-RB	FBgn0032101
6.75	0.686	1.003	0.641	15.79	1e-05	3.73765400907037e-05	0	1	0	1	0	0	ID1000037598391618	CG30093-RA	FBgn0050093
7.41	0.92	1.378	1.113	12.84	4e-05	0.00014252496253139	0	1	0	1	0	0	ID100003191639173	CG6151-RB	FBgn0036533
7.8	1.494	1.628	0.916	20.53	0	6.0507381267308e-06	1	1	0	1	0	0	ID1000040358391816	CG9925-RA	FBgn0038191
10.41	1.272	1.923	1.046	22.18	0	3.49207184292968e-06	1	1	0	1	1	-1	ID1000032095010013	CG5393-RA	FBgn0015903
13.8	2.622	2.72	2.404	11.01	0.00012	0.000365525704954504	1	1	0	1	0	0	ID1000031279010015	CG2985-RA	FBgn0004045
7.68	1.34	1.721	0.963	35.38	0	1.0399507937558e-07	1	1	0	1	0	-1	ID100004395101012	CG7718-RA	FBgn0038649
9.4	0.857	1.061	0.777	11.59	9e-05	0.000269237622196431	0	1	0	1	0	0	ID100004320101016	CG2875-RA	FBgn0029672
11.06	1.034	1.2	0.772	31.1	0	2.82067790424528e-07	1	1	0	1	0	-1	ID100003279101021	CG5605-RA	FBgn0036974
7.85	0.69	1.07	0.619	17.24	1e-05	2.0542260347389e-05	0	1	0	1	0	-1	ID100004051901023	CG1484-RA	FBgn0000709
9.29	0.688	1.024	0.444	40.71	0	3.46726730588646e-08	0	1	0	1	1	-1	ID100003201701031	CG5216-RA	FBgn0024291
7.62	0.767	1.471	0.641	14.44	2e-05	6.71186315164486e-05	0	1	0	1	1	-1	ID100003855101036	CG10741-RA	FBgn0036373
10.54	1.447	1.996	1.08	46.58	0	1.21342596241813e-08	1	1	0	1	1	-1	ID1000032833010319	CG5683-RA	FBgn0005694
6.73	0.962	1.764	0.99	22.74	0	2.91479388754858e-06	0	1	0	1	1	-1	ID100003893501041	CG1492-RA	FBgn0030361
6.1	1.546	2.863	1.601	51.56	0	5.46542455343551e-09	1	1	1	1	1	-1	ID1000040489010410	CG14791-RC	FBgn0025382
8.38	0.955	1.619	1.068	30.2	0	3.53329129522687e-07	0	1	0	1	1	-1	ID1000042007010417	CG1474-RA	FBgn0023506
7.54	0.551	1.17	0.431	29.72	0	4.01279860515102e-07	0	1	0	1	1	-1	ID100003895901054	CG14965-RA	FBgn0035414
10.56	0.74	1.161	0.767	13.1	4e-05	0.000125903814100036	0	1	0	1	0	0	ID100003741701056	CG10724-RA	FBgn0036357
9.75	1.777	2.587	1.125	81.51	0	1.9374651524656e-10	1	1	0	1	1	-1	ID100003862301059	CG10895-RC	FBgn0019686
8.5	1.228	1.41	0.776	35.15	0	1.09762690035959e-07	1	1	0	1	0	-1	ID100003439901063	CG11956-RB	FBgn0040282
8.71	1.089	1.556	1.021	40.54	0	3.59647888901832e-08	1	1	1	1	1	-1	ID1000040903010611	CG6479-RA	FBgn0036710
10.76	1.478	1.459	1.095	44.3	0	1.77794989507747e-08	1	1	0	1	0	0	ID1000041311010619	CG5258-RA	FBgn0029148
8.81	0.759	1.001	0.781	17.25	0	2.03963354579251e-05	0	1	0	1	0	0	ID100004396901075	CG7889-RA	FBgn0031003
8.1	1.665	3.712	2.631	40.16	0	3.87644483006768e-08	1	1	1	1	1	-1	ID1000038569010711	CG1077-RA	FBgn0037405
7.77	1.503	2.113	1.196	68.3	0	6.52370953621756e-10	1	1	1	1	1	-1	ID1000044695010816	CG6923-RA	FBgn0037944
6.71	1.303	1.787	1.136	23.37	0	2.38722378452878e-06	1	1	0	1	0	-1	ID1000040111010818	CG3527-RA	FBgn0029714
8.52	1.023	1.359	0.862	28.27	0	5.90497067814503e-07	1	1	0	1	0	-1	ID1000036625010910	CG5776-RA	FBgn0032450
12.58	0.759	1.057	0.704	24.63	0	1.61987097541224e-06	0	1	0	1	0	-1	ID1000038599010918	CG10837-RA	NA
7.32	1.836	2.722	1.463	73.67	0	3.8822849945091e-10	1	1	1	1	1	-1	ID1000039751010103	CG4788-RA	FBgn0032354
7.62	1.181	1.712	0.439	26.39	0	9.8239934611494e-07	1	1	0	1	0	-1	ID1000036271010108	CG32822-RA	FBgn0052822
7.28	0.639	1.052	0.751	17.32	1e-05	2.46893064291953e-05	0	1	0	1	1	0	ID10000400810101012	CG3448-RB	FBgn0035996
6.6	1.315	2.159	1.374	48.14	0	9.28893961245693e-09	1	1	1	1	1	-1	ID10000351430101114	CG17658-RA	FBgn0034924
9.59	0.657	1.009	0.542	20.99	0	5.15215585546979e-06	0	1	0	1	1	-1	ID1000032071010120	CG5339-RA	FBgn0034925
8.68	0.714	1.153	0.613	16.69	1e-05	2.55951991623825e-05	0	1	0	1	1	-1	ID1000034327010132	CG10133-RA	FBgn0036366
13.76	2.959	3.091	2.716	15.19	1e-05	4.83183053032342e-05	1	1	0	1	0	0	ID10000316810101311	CG2979-RA	FBgn0005391
7.91	1.094	1.044	0.645	10.7	0.00015	0.000432079858030048	1	0	0	1	0	0	ID10000343210101319	CG10034-RA	FBgn0000964
8.21	0.781	1.143	0.758	26.65	0	9.15850115021547e-07	0	1	0	1	1	-1	ID1000040105010146	CG3511-RA	FBgn0035027
9.89	1.226	0.905	1.024	27.03	0	8.29336133812921e-07	1	0	0	1	0	0	ID10000450970101419	CG33486-RA	FBgn0041607
8.78	1.295	1.506	0.928	12.49	5e-05	0.00016994605776843	1	1	0	1	0	0	ID10000317050101615	CG31226-RA	FBgn0051226
7.06	1.062	1.473	0.961	22.94	0	2.74166423810725e-06	1	1	0	1	0	-1	ID10000404950101619	CG14802-RB	FBgn0026873
9.56	0.778	1.208	0.715	10.04	0.00022	0.000624139003595736	0	1	0	1	0	0	ID1000036631010175	CG5886-RA	FBgn0039379
9.47	0.686	1.05	0.531	28.46	0	5.60484369227854e-07	0	1	0	1	1	-1	ID1000037495110016	CG18042-RA	FBgn0250903
8.85	0.987	1.632	0.87	32.96	0	1.80821921717371e-07	0	1	0	1	1	-1	ID1000036343110017	CG12298-RA	FBgn0003545
7.62	1.399	2.045	1.293	67.49	0	7.21067875069547e-10	1	1	1	1	1	-1	ID1000036337110019	CG12265-RA	FBgn0038489
10.64	1.232	1.34	0.978	27.25	0	7.7940362582728e-07	1	1	0	1	0	0	ID100003136911014	CG12396-RA	FBgn0022069
11.1	1.529	1.613	1.254	32.43	0	2.04647141389952e-07	1	1	0	1	0	0	ID1000038287110117	CG13849-RA	FBgn0038964
11.3	1.716	2.518	1.303	25.25	0	1.35146244101651e-06	1	1	0	1	1	-1	ID1000039481110214	CG10682-RA	FBgn0027936
7.97	1.053	1.738	1.032	34.75	0	1.19053270270526e-07	1	1	0	1	1	-1	ID100003903111041	CG9191-RA	FBgn0004378
6.73	1.064	1.968	1.293	64.46	0	1.01404396485052e-09	1	1	1	1	1	-1	ID100003367311044	CG6632-RA	FBgn0030945
7.11	0.554	1.01	0.651	10.56	0.00016	0.000467933928792904	0	1	0	1	0	0	ID100004025511050	CG8578-RA	FBgn0030699
8.11	1.1	1.608	1.163	17.95	0	1.55387266228397e-05	1	1	0	1	0	0	ID1000038671110510	CG4884-RA	FBgn0039565
10.56	0.877	1.127	0.633	25.07	0	1.917597207629e-06	0	1	0	1	0	-1	ID1000036793110512	CG7769-RA	FBgn0027049
10.38	1.098	1.804	0.951	39.77	0	4.13820960621066e-08	1	1	0	1	1	-1	ID100004248111066	CG12567-RA	FBgn0039958
7.51	0.812	1.369	0.812	27.02	0	8.3049671755074e-07	0	1	0	1	1	-1	ID100003518511067	CG1647-RA	FBgn0039602
9.82	1.13	1.482	0.571	26.48	0	9.58110694141536e-07	1	1	0	1	0	-1	ID1000040999110611	CR32078-RA	FBgn0052078
8.32	0.797	1.314	0.9	14.67	2e-05	6.05973970106343e-05	0	1	0	1	1	0	ID1000039865110614	CG8169-RA	FBgn0011660
7.74	1.027	-0.382	0.737	60.1	0	1.7084948071187e-09	1	0	0	1	-1	1	ID1000038665110711	CG4830-RA	FBgn0037996
7.18	1.285	2.118	1.077	52.87	0	4.49877157702451e-09	1	1	0	1	1	-1	ID1000033649110715	CG6477-RB	FBgn0034249
8.28	1.429	1.94	1.18	27.53	0	7.20552052827416e-07	1	1	0	1	0	-1	ID1000034465110717	CG30176-RA	FBgn0034918
8.34	0.911	1.369	0.754	57.65	0	2.33244258225584e-09	0	1	0	1	1	-1	ID100003640911080	CG12728-RA	FBgn0029825
6.09	0.539	1.03	0.655	10.44	0.00017	0.000499104966021734	0	1	0	1	1	0	ID100004447311083	CG32696-RB	FBgn0259147
11.27	1.492	1.766	1.122	72.65	0	4.25951751842878e-10	1	1	1	1	0	-1	ID100003326511084	CG5374-RA	FBgn0003676
9.55	1.562	2.216	1.134	30.27	0	3.47259844926335e-07	1	1	0	1	1	-1	ID100003981711087	CG8068-RC	FBgn0003612
7.37	1.934	1.958	1.798	19.38	0	9.06805297346975e-06	1	1	0	1	0	0	ID1000044857110810	CG1381-RA	FBgn0033485
12.65	2.533	2.768	2.148	26.66	0	9.12549178977845e-07	1	1	0	1	0	0	ID100004209711095	CG11129-RA	FBgn0004047
7.48	1.442	1.863	1.289	44.02	0	1.86992543280513e-08	1	1	1	1	0	-1	ID1000041353110115	CG12019-RA	FBgn0011573
7.97	0.983	1.588	0.651	15.4	1e-05	4.41927871533885e-05	0	1	0	1	0	-1	ID10000352631101112	CG16838-RC	FBgn0036574
7	1.343	2.159	1.382	58.57	0	2.07579956922594e-09	1	1	1	1	1	-1	ID1000033655110122	CG6506-RA	FBgn0030874
8.57	1.194	1.664	1.065	53.72	0	3.96941261895422e-09	1	1	1	1	1	-1	ID1000036751110136	CG6540-RA	FBgn0030943
7.46	1.574	2.051	1.42	81.98	0	1.86656693141123e-10	1	1	1	1	1	-1	ID1000042121110143	CG11170-RB	FBgn0034705
9.86	1.579	1.68	1.284	30.48	0	3.30434303714622e-07	1	1	0	1	0	0	ID1000037903110149	CG3949-RA	FBgn0015393
8.86	1.084	1.654	0.645	97.84	0	5.54007218885942e-11	1	1	0	1	1	-1	ID10000352331101410	CG16757-RA	FBgn0010905
8.64	0.911	1.098	0.79	11.43	9e-05	0.000292088802554142	0	1	0	1	0	0	ID1000045199110154	CG14230-RA	FBgn0031062
9.42	1.221	1.58	0.805	43.37	0	2.10845034238752e-08	1	1	0	1	0	-1	ID10000367451101519	CG6384-RB	FBgn0000283
8.87	0.698	1.063	0.619	22.39	0	3.26779744674825e-06	0	1	0	1	1	-1	ID1000033313110160	CG5692-RA	FBgn0040080
8.73	1.309	1.458	0.968	58.29	0	2.14547571852366e-09	1	1	0	1	0	-1	ID1000044833110167	CG13773-RA	FBgn0042092
9.41	2.376	3.245	1.565	81.41	0	1.94062357083228e-10	1	1	0	1	1	-1	ID1000041017110168	CR32885-RA	FBgn0016053
6.85	1.456	2.51	1.405	44.75	0	1.64825535829437e-08	1	1	0	1	1	-1	ID1000041737110169	CG40441-RB	FBgn0058441
8.05	1.473	1.84	1.114	78.27	0	2.54892411141947e-10	1	1	1	1	1	-1	ID10000390971101613	CG9325-RA	FBgn0004873
8.92	0.955	1.061	0.709	37.97	0	6.01381047928414e-08	0	1	0	1	0	-1	ID1000033289110179	CG5519-RA	FBgn0013969
6.48	1.033	1.649	0.879	25.5	0	1.2613303518239e-06	1	1	0	1	1	-1	ID1000041383110180	CG12066-RB	FBgn0000274
9.92	0.775	1.019	0.7	26.69	0	9.047978651941e-07	0	1	0	1	0	0	ID1000042553110186	CG12752-RA	FBgn0028411
5.64	0.433	1.182	0.651	10.72	0.00014	0.000428296157682865	0	1	0	0	1	0	ID10000325751101812	CG6693-RA	FBgn0037878
8.31	0.902	1.666	0.883	52.13	0	5.00871644193562e-09	0	1	0	1	1	-1	ID100003363721009	CG18582-RA	FBgn0025743
9.78	0.84	1.194	0.686	16.87	1e-05	2.37774197683187e-05	0	1	0	1	0	-1	ID1000040483210014	CG14764-RA	FBgn0033236
7.62	0.573	1.091	0.667	15.67	1e-05	3.92823829504875e-05	0	1	0	1	1	-1	ID1000044341210018	CG4208-RA	FBgn0026751
7.34	0.659	1.319	0.767	24.97	0	1.47066335934615e-06	0	1	0	1	1	-1	ID1000044365210119	CG4252-RA	FBgn0004367
6.39	0.923	2.103	1.755	29.1	0	4.75400437704086e-07	0	1	1	1	1	0	ID100003280321021	CG5627-RA	FBgn0030613
10.02	0.985	1.444	0.613	57.7	0	2.31820372172962e-09	0	1	0	1	1	-1	ID100003402721038	CG12238-RA	FBgn0085381
8.27	1.006	1.437	0.789	47.26	0	1.07907467935709e-08	1	1	0	1	1	-1	ID1000042853210311	CG13620-RA	FBgn0083077
8.24	0.925	1.434	0.801	46.57	0	1.21342596241813e-08	0	1	0	1	1	-1	ID1000033187210316	CG31687-RA	FBgn0051687
7.55	0.99	1.217	0.951	12.24	6e-05	0.000192623346013429	0	1	0	1	0	0	ID1000040501210410	CG14813-RA	FBgn0028969
10.56	0.675	1.03	0.367	12.29	6e-05	0.000187530975957278	0	1	0	1	0	-1	ID1000033253210418	CG3431-RA	FBgn0011327
9.3	1.608	2.532	1.351	66.33	0	8.24544030100158e-10	1	1	1	1	1	-1	ID100003742921056	CG10800-RA	FBgn0017551
7.64	0.841	1.205	0.786	19.14	0	9.91358222577354e-06	0	1	0	1	0	0	ID1000034795210513	CG14710-RA	FBgn0037920
10.4	0.879	1.157	0.716	13.78	3e-05	9.0862013032144e-05	0	1	0	1	0	0	ID1000042067210612	CG16901-RD	FBgn0086897
7.87	0.845	2.522	2.098	16.5	1e-05	2.77105869488042e-05	0	1	0	0	1	0	ID100003817321078	CG31661-RA	FBgn0051661
6.67	0.883	1.478	0.876	14.38	2e-05	6.89738451520411e-05	0	1	0	1	1	-1	ID1000038629210710	CG10907-RA	FBgn0036207
8.45	0.967	1.371	0.75	29.2	0	4.62021028704463e-07	0	1	0	1	1	-1	ID100003400321092	CG11416-RA	FBgn0035025
9.93	0.684	1.137	0.748	44.46	0	1.73214987075689e-08	0	1	0	1	1	-1	ID1000035125210915	CG17528-RD	FBgn0032999
8.15	0.625	1.04	0.43	27.19	0	7.93958975938826e-07	0	1	0	1	1	-1	ID1000037099210105	CG18009-RD	FBgn0026758
7.85	0.995	1.404	0.801	22.06	0	3.60837529273643e-06	0	1	0	1	0	-1	ID1000036283210108	CG32955-RB	FBgn0052831
8.74	0.86	1.173	0.849	15.62	1e-05	4.00736200793836e-05	0	1	0	1	0	0	ID10000316752101011	CG2890-RA	FBgn0030208
7.91	1.032	1.298	0.791	11.15	0.00011	0.000338888004458167	1	1	0	1	0	0	ID10000447552101014	CG7028-RA	FBgn0027587
8.27	1.033	1.659	0.946	21.63	0	4.17289843376432e-06	1	1	0	1	1	-1	ID1000041629210134	CG7487-RA	FBgn0040290
8.64	0.946	1.222	0.849	23.06	0	2.63492399818978e-06	0	1	0	1	0	0	ID1000042091210138	CG1737-RA	FBgn0030293
7.48	1.296	1.925	1.227	60.66	0	1.60672594784635e-09	1	1	1	1	1	-1	ID10000343572101313	CG10850-RA	FBgn0041147
8.61	0.702	1.186	0.601	21.28	0	4.69273954040451e-06	0	1	0	1	1	-1	ID10000343332101319	CG10212-RA	FBgn0027783
9.61	1.271	1.132	0.814	35.96	0	9.16185626381178e-08	1	1	0	1	0	0	ID1000040141210145	CG3593-RA	FBgn0003257
6.07	1.039	1.842	1.178	22.04	0	3.63165845616273e-06	1	1	0	1	1	-1	ID10000405552101413	CG14906-RA	FBgn0015351
8.33	1.881	2.482	1.211	32.32	0	2.09139971724541e-07	1	1	0	1	0	-1	ID1000045115210154	CG3457-RA	FBgn0024984
7.15	1.019	1.766	1.09	33.86	0	1.45320306177189e-07	1	1	0	1	1	-1	ID1000032821210171	CG5664-RA	FBgn0037082
9.72	0.68	1.038	0.531	31.62	0	2.4772399760931e-07	0	1	0	1	1	-1	ID10000328272101711	CG5671-RC	FBgn0026379
8.66	0.438	1.015	0.31	21.38	0	4.52751421654188e-06	0	1	0	1	1	-1	ID10000324192101719	CG9828-RA	FBgn0032474
8.36	1.011	0.965	0.569	13.53	3e-05	0.000102286828319303	1	0	0	1	0	0	ID1000033595210184	CG18446-RA	FBgn0033458
7.25	1.479	2.174	1.329	87.65	0	1.15851496625598e-10	1	1	1	1	1	-1	ID10000420612101811	CG16717-RA	FBgn0036028
10.43	1.464	2.209	1.15	56.46	0	2.73027244135724e-09	1	1	0	1	1	-1	ID10000312612101813	CG2944-RB	NA
9.39	0.883	1.104	0.396	29.98	0	3.74736586828918e-07	0	1	0	1	0	-1	ID10000401652101816	CG3647-RB	FBgn0001978
7.62	1.412	1.881	1.18	72.8	0	4.19418160555028e-10	1	1	1	1	1	-1	ID100003373331009	CG6962-RA	FBgn0037958
6.79	1.036	1.508	1.018	31.01	0	2.88971346005245e-07	1	1	0	1	1	-1	ID1000034501310012	CG3028-RA	FBgn0016672
11.14	0.782	1.412	0.741	26	0	1.09419982650239e-06	0	1	0	1	1	-1	ID1000035635310110	CG1890-RA	FBgn0039869
6.45	0.667	1.21	0.95	13.78	3e-05	9.07044878375782e-05	0	1	0	1	1	0	ID1000035587310116	CG18661-RA	FBgn0040964
8.05	0.772	1.218	0.689	30.56	0	3.23820789031151e-07	0	1	0	1	1	-1	ID100003448331020	CG3025-RA	FBgn0014340
6.73	0.769	1.309	0.763	17.2	1e-05	2.08728395965099e-05	0	1	0	1	1	-1	ID100004062731023	CG30466-RA	FBgn0050466
11.94	0.731	1.022	0.712	19.22	0	9.61906324924295e-06	0	1	0	1	0	0	ID1000041731310312	CG4008-RA	FBgn0025117
7.11	1.257	2.161	1.276	80.96	0	2.02096859784451e-10	1	1	1	1	1	-1	ID1000033283310316	CG5466-RA	FBgn0038815
7.04	1.105	1.961	1.115	25.41	0	1.29162219493969e-06	1	1	0	1	1	-1	ID1000032941310319	CG31961-RA	FBgn0051961
7.54	0.656	1.24	0.682	15.9	1e-05	3.56225902847743e-05	0	1	0	1	1	-1	ID100003904331041	CG9211-RA	FBgn0031872
8.51	1.001	1.296	0.773	16.99	1e-05	2.27045545482117e-05	1	1	0	1	0	0	ID100003834131047	CG1406-RA	FBgn0033210
9.84	1.768	2.488	1.182	65.01	0	9.60248646399474e-10	1	1	0	1	1	-1	ID100003949931048	CG10719-RA	FBgn0010300
8.02	1.432	1.939	1.327	65.37	0	9.21880102498682e-10	1	1	1	1	1	-1	ID100004026731050	CG8598-RA	FBgn0035766
6.27	1.081	1.671	0.919	15.49	1e-05	4.24383204030565e-05	1	1	0	1	0	-1	ID100003142931052	CG12537-RA	FBgn0086364
9.43	1.118	1.157	0.873	28.46	0	5.60951845156332e-07	1	1	0	1	0	0	ID1000038683310510	CG5012-RA	FBgn0011787
7.18	1.167	1.586	1.167	26.48	0	9.58110694141536e-07	1	1	0	1	0	0	ID1000039061310514	CG9250-RA	FBgn0032921
7.17	2.046	2.991	1.828	79.27	0	2.30835867742093e-10	1	1	1	1	1	-1	ID100003335531064	CG5971-RA	FBgn0035918
6.5	0.733	1.331	0.839	9.86	0.00024	0.000692088472824789	0	1	0	1	0	0	ID1000041011310611	CR32730-RA	NA
6.84	1.622	1.993	1.446	34.4	0	1.28673035788505e-07	1	1	1	1	0	0	ID1000035605310615	CG18767-RA	FBgn0042112
8.01	1.014	0.969	0.665	16.23	1e-05	3.09827069867636e-05	1	0	0	1	0	0	ID1000041419310619	CG12134-RA	FBgn0033471
7.95	0.916	1.444	0.953	40.73	0	3.46030462761679e-08	0	1	0	1	1	-1	ID100004407731075	CG13088-RA	FBgn0032047
9.92	7.057	11.6	5.556	98.96	0	5.19466578979344e-11	1	1	1	1	1	-1	ID1000033661310715	CG6524-RA	FBgn0000358
10.16	1.388	1.82	0.994	20.3	0	6.52692386503162e-06	1	1	0	1	0	-1	ID100003642131080	CG12819-RB	FBgn0037810
10.09	0.714	1.017	0.672	15.34	1e-05	4.52731884907376e-05	0	1	0	1	0	0	ID100003296531081	CG32022-RA	FBgn0052022
8.33	0.534	1.185	0.705	11.13	0.00011	0.00034114788896488	0	1	0	1	1	0	ID1000036403310814	CG12713-RA	FBgn0036536
8.28	1.049	1.537	0.718	34.76	0	1.19008130640117e-07	1	1	0	1	1	-1	ID1000037549310914	CG18217-RA	FBgn0036646
8.02	0.788	1.164	0.686	15.31	1e-05	4.58805259292542e-05	0	1	0	1	0	-1	ID1000039859310103	CG8155-RA	FBgn0034009
8.74	1.122	1.561	0.749	22.53	0	3.12585014127292e-06	1	1	0	1	0	-1	ID10000317713101011	CG5109-RA	FBgn0003044
7.81	0.743	1.21	0.879	21.67	0	4.10752113453119e-06	0	1	0	1	1	0	ID10000401893101012	CG8435-RA	FBgn0034084
7.81	0.869	1.268	0.357	30.38	0	3.3853777598166e-07	0	1	0	1	0	-1	ID10000317653101015	CG5098-RA	FBgn0034300
8.33	0.819	1.271	0.79	22.25	0	3.42060311741482e-06	0	1	0	1	1	-1	ID10000359653101019	CG32756-RA	FBgn0052756
6.79	0.771	1.515	0.869	24.22	0	1.8361576039939e-06	0	1	0	1	1	-1	ID1000036787310111	CG7609-RA	FBgn0027518
10.27	1.14	1.659	0.881	79.71	0	2.23665615910276e-10	1	1	0	1	1	-1	ID1000035611310114	CG1877-RC	FBgn0015509
7.61	1.257	1.691	1.14	38.16	0	5.78802988327165e-08	1	1	1	1	1	-1	ID1000041365310115	CG12031-RA	FBgn0035145
6.58	2.311	3.379	1.96	52.16	0	4.98728520103906e-09	1	1	1	1	1	-1	ID1000037891310119	CG3929-RA	FBgn0000524
7.92	1.114	1.788	0.972	53.12	0	4.33828488652153e-09	1	1	0	1	1	-1	ID1000032509310127	CG6583-RA	FBgn0032420
7.93	3.113	6.834	4.582	202.24	0	3.35458536825793e-13	1	1	1	1	1	-1	ID10000444433101214	CG32642-RC	FBgn0052642
7.39	1.747	2.466	1.475	44.04	0	1.86346611257088e-08	1	1	0	1	1	-1	ID10000317893101311	CG5146-RA	FBgn0035617
8.12	0.716	1.106	0.667	20.2	0	6.76273475177681e-06	0	1	0	1	1	-1	ID10000344293101319	CG30105-RA	FBgn0050105
6.89	1.324	2.178	1.3	34.6	0	1.23184238107098e-07	1	1	0	1	1	-1	ID1000040963310147	CG9996-RA	FBgn0039273
6.13	1.013	1.986	1.153	11.49	9e-05	0.000283351119982367	0	1	0	1	1	0	ID10000436513101412	CG7130-RA	FBgn0037151
8.39	1.125	1.227	0.842	22.9	0	2.76704194358419e-06	1	1	0	1	0	0	ID1000041413310150	CG12128-RA	FBgn0033473
8.36	0.338	1.07	0.528	22.08	0	3.59099335460601e-06	0	1	0	0	1	-1	ID1000032539310159	CG6631-RA	FBgn0039206
9.73	0.856	1.17	0.8	40.72	0	3.46513674561352e-08	0	1	0	1	1	-1	ID10000379333101510	CG40045-RA	FBgn0058045
11.28	1.251	1.433	0.936	37.63	0	6.41589903924067e-08	1	1	0	1	0	-1	ID10000433393101515	CG8977-RA	FBgn0015019
8.94	1.224	1.72	1.047	44.29	0	1.78033267076912e-08	1	1	0	1	1	-1	ID1000033301310179	CG5602-RA	FBgn0034922
9.01	0.946	1.445	0.826	41.16	0	3.18887565661597e-08	0	1	0	1	1	-1	ID1000033691310184	CG6742-RB	FBgn0039056
7.91	0.968	1.596	0.994	30.99	0	2.90386599352569e-07	0	1	0	1	1	-1	ID1000034459310185	CG30169-RA	FBgn0050169
8.97	1.281	1.186	0.983	39.37	0	4.48603408368244e-08	1	1	0	1	0	0	ID10000421573101811	CG11267-RA	FBgn0036334
14.43	1.028	0.836	0.648	14.43	2e-05	6.73980495867373e-05	1	0	0	1	0	0	ID10000313573101813	CG12374-RA	FBgn0033774
8.71	1.442	1.59	0.711	17.85	0	1.61532212266531e-05	1	1	0	1	0	-1	ID10000440293101814	CG12927-RA	FBgn0085393
8.73	0.738	1.209	0.425	24.42	0	2.31878283146525e-06	0	1	0	1	1	-1	ID1000042679011010	CG31137-RD	FBgn0011725
8.28	0.954	1.552	0.908	12.84	4e-05	0.000142627676155365	0	1	0	1	0	0	ID100004042301123	CG10265-RA	FBgn0033990
7.88	0.682	1.181	0.459	19.4	0	9.00648298246723e-06	0	1	0	1	1	-1	ID100004351901130	CG18802-RA	FBgn0011740
8.32	0.819	1.421	0.669	27.83	0	6.64315322747208e-07	0	1	0	1	1	-1	ID100003159101143	CG11329-RA	FBgn0031848
8.08	0.92	1.476	0.715	38.64	0	5.22746315116279e-08	0	1	0	1	1	-1	ID1000030799011414	CG17149-RA	FBgn0036955
7.56	0.825	1.546	0.885	12.04	7e-05	0.000212669139567604	0	1	0	1	1	-1	ID1000043063011419	CG7861-RA	FBgn0033055
8.01	2.494	3.277	1.545	64.4	0	1.01812587426678e-09	1	1	0	1	1	-1	ID1000044215011519	CG17566-RA	FBgn0010097
8.5	0.771	1.225	0.641	23.41	0	2.36145070931681e-06	0	1	0	1	1	-1	ID100003502301162	CG8783-RA	FBgn0036397
11.61	0.927	1.141	0.699	21.01	0	5.11474275503605e-06	0	1	0	1	0	0	ID100003735101168	CG7762-RA	FBgn0028695
10.12	0.745	1.204	0.517	54.82	0	3.41912396879837e-09	0	1	0	1	1	-1	ID100003196901171	CG33095-RA	FBgn0053095
8.24	0.859	1.374	0.666	21.59	0	4.21580390493933e-06	0	1	0	1	1	-1	ID100004428101183	CG17724-RA	FBgn0033802
7.73	0.744	1.168	0.686	24.58	0	1.65106917259364e-06	0	1	0	1	1	-1	ID100004349501189	CG18616-RA	FBgn0028495
10.05	1	1.334	0.742	49.12	0	7.9136232045142e-09	0	1	0	1	1	-1	ID1000036199011814	CG7185-RA	FBgn0035872
9.86	0.988	1.189	0.727	50.34	0	6.56837312177194e-09	0	1	0	1	0	-1	ID1000037345011914	CG7752-RA	FBgn0037066
8.32	0.616	1.01	0.507	15.37	1e-05	4.47109824781442e-05	0	1	0	1	0	-1	ID10000373690111017	CG7793-RA	FBgn0001965
9.06	0.851	1.245	0.731	14.1	2e-05	7.8236220650541e-05	0	1	0	1	0	0	ID10000350710111112	CG9053-RA	FBgn0030606
10.37	1.365	1.662	1.086	54.75	0	3.45171665527866e-09	1	1	1	1	0	-1	ID1000031975011120	CG33100-RA	FBgn0053100
9.81	0.934	1.053	0.786	22.01	0	3.66929735735048e-06	0	1	0	1	0	0	ID10000369370111219	CG8235-RA	FBgn0033351
9.5	1.191	1.656	0.706	54.27	0	3.69492562670924e-09	1	1	0	1	1	-1	ID1000033913011133	CG12316-RA	FBgn0036483
7.54	1.429	2.602	1.509	53.22	0	6.86689462432628e-09	1	1	1	1	1	-1	ID10000430870111316	CG8362-RA	FBgn0028997
12.63	0.999	1.207	0.861	37.11	0	7.12713895270135e-08	0	1	0	1	0	0	ID1000037711011149	CG2674-RH	FBgn0005278
7.6	1.351	1.949	1.221	23.51	0	2.28973103487026e-06	1	1	0	1	1	-1	ID10000404470111413	CG10315-RA	FBgn0034858
8.63	0.479	1.064	0.486	10.75	0.00016	0.000478271512117905	0	1	0	0	1	-1	ID10000373270111416	CG7713-RA	FBgn0038545
12.51	1.055	1.31	0.715	29.9	0	3.82428948635428e-07	1	1	0	1	0	-1	ID10000438310111417	CG16901-RA	FBgn0086897
7.01	0.663	1.447	1.092	22.22	0	3.44361418144561e-06	0	1	0	1	1	0	ID1000031231011152	CG17131-RA	FBgn0029128
11.17	0.868	1.18	0.676	46.68	0	1.19566964446085e-08	0	1	0	1	1	-1	ID1000042751011157	CG3125-RA	FBgn0027321
10.74	1.782	2.203	1.347	71.76	0	4.65601548468608e-10	1	1	1	1	1	-1	ID10000431350111515	CG9809-RA	FBgn0037248
7.59	1.181	1.778	1.073	13.38	3e-05	0.000109976631086694	1	1	0	1	0	0	ID10000415750111518	CG13625-RA	FBgn0039210
9.33	0.755	1.095	0.436	35.4	0	1.03600577394547e-07	0	1	0	1	1	-1	ID1000040825011168	CG1403-RB	FBgn0011710
9.1	0.94	1.215	0.653	51.9	0	5.1775783641441e-09	0	1	0	1	1	-1	ID10000316090111615	CG11811-RA	FBgn0036099
10.08	1.556	1.928	1.045	46.18	0	1.30094353564133e-08	1	1	0	1	0	-1	ID10000403990111619	CG10223-RA	FBgn0003732
8.84	0.896	1.454	0.738	41.76	0	2.85730958392788e-08	0	1	0	1	1	-1	ID10000323290111718	CG5813-RA	FBgn0000307
9.07	0.868	1.244	0.69	54.22	0	3.71879155172515e-09	0	1	0	1	1	-1	ID1000033487011184	CG10988-RA	FBgn0001612
8.21	1.211	1.787	1.099	29.11	0	4.73526303416067e-07	1	1	0	1	1	-1	ID10000323830111812	CG5923-RA	FBgn0005696
7.23	0.803	1.32	0.798	14.25	2e-05	7.31902124080229e-05	0	1	0	1	1	-1	ID10000311530111813	CG15861-RA	FBgn0035084
6.26	0.814	1.579	1.019	18.1	0	1.47071095610415e-05	0	1	0	1	1	-1	ID10000438250111814	CG16888-RA	FBgn0032533
8.38	1.62	2.348	1.301	109.69	0	2.79213482478376e-11	1	1	1	1	1	-1	ID10000357670111815	CG4880-RA	FBgn0030803
9.8	1.097	1.222	0.904	35.03	0	1.12229051006968e-07	1	1	0	1	0	0	ID10000319930111817	CG33123-RA	FBgn0053123
7.55	0.809	1.162	0.228	39.88	0	4.06460887507354e-08	0	1	0	1	0	-1	ID100004339911107	CG11873-RA	FBgn0039633
7.88	1.032	1.573	0.863	35.36	0	1.04594689673926e-07	1	1	0	1	1	-1	ID100003105711108	CG3773-RA	FBgn0038692
6.98	0.941	1.478	0.978	12.61	5e-05	0.000159320238934532	0	1	0	1	0	0	ID1000037591111016	CG30046-RB	FBgn0050046
7.58	1.203	1.749	1.183	29.11	0	4.73612156843293e-07	1	1	0	1	1	-1	ID1000038383111117	CG4061-RA	FBgn0025630
8.18	1.58	2.327	1.124	109.46	0	2.79213482478376e-11	1	1	1	1	1	-1	ID100003382311124	CG2108-RA	FBgn0037364
9.89	0.984	1.012	0.79	24.77	0	1.55538777523972e-06	0	1	0	1	0	0	ID100004027911142	CG9750-RA	FBgn0040075
7.36	1.307	2.493	1.427	26.14	0	1.05136652206947e-06	1	1	0	1	1	-1	ID100003958311148	CG10528-RA	FBgn0004811
10.55	1.301	1.367	1.082	32.45	0	2.0344883531993e-07	1	1	0	1	0	0	ID1000035743111411	CG7421-RA	FBgn0037137
8.15	1.293	2.123	1.29	36.22	0	8.6804259980936e-08	1	1	0	1	1	-1	ID1000038041111516	CG5303-RA	FBgn0002715
7.62	1.426	2.064	0.697	38.58	0	5.29185628094602e-08	1	1	0	1	1	-1	ID100003763911168	CG30377-RA	FBgn0050377
6.77	1.25	2.339	1.23	27.53	0	7.21666157604853e-07	1	1	0	1	1	-1	ID100004108911170	CG31048-RA	FBgn0051048
11.16	1.474	2.242	1.23	17.95	0	1.55146510146864e-05	1	1	0	1	0	-1	ID1000033745111715	CG1943-RA	FBgn0037468
10.02	1.497	2.208	1.169	66.84	0	7.82400825993798e-10	1	1	1	1	1	-1	ID1000036481111812	CG17383-RA	FBgn0039350
11.66	1.806	1.88	1.474	75.68	0	3.21118766623807e-10	1	1	1	1	0	0	ID100003379311190	CG2050-RA	FBgn0002780
8.44	1.127	1.614	0.787	65.59	0	9.01666795261957e-10	1	1	0	1	1	-1	ID100004219311195	CG15736-RA	FBgn0043001
8.36	0.918	1.279	0.818	32.63	0	1.95187996075978e-07	0	1	0	1	1	-1	ID100004188111199	CG3363-RA	FBgn0034987
8.37	1.882	2.746	1.438	52.27	0	4.92157719729502e-09	1	1	0	1	1	-1	ID1000042631111916	CG11420-RA	FBgn0000826
8.2	0.769	1.332	0.757	33.37	0	1.63704201401552e-07	0	1	0	1	1	-1	ID1000041041111919	CG3065-RA	FBgn0034946
10.82	1.269	1.342	1.03	58.59	0	2.07211794591701e-09	1	1	1	1	0	0	ID10000407291111010	CG12157-RB	FBgn0016041
10	1.114	1.23	0.717	18.77	0	1.13840933080604e-05	1	1	0	1	0	0	ID10000453371111013	CG9696-RE	FBgn0020306
6.02	0.938	1.86	1.129	19.42	0	8.9541840173796e-06	0	1	0	1	1	-1	ID10000372551111117	CG6318-RA	FBgn0030931
8.37	0.794	1.323	0.645	23.42	0	2.35647887447572e-06	0	1	0	1	1	-1	ID1000033751111122	CG1960-RA	FBgn0002872
7.32	0.967	1.243	1.005	17.29	0	2.00908804477534e-05	0	1	0	1	0	0	ID10000445271111214	CG6296-RA	FBgn0039470
10.09	0.754	1.002	0.493	13.36	3e-05	0.000111174212406525	0	1	0	1	0	0	ID10000372251111219	CG6122-RA	FBgn0004872
10.3	1.278	1.789	0.81	46.58	0	1.21342596241813e-08	1	1	0	1	1	-1	ID1000042271111138	CG1624-RB	FBgn0015930
9.45	0.899	1.193	0.581	36.51	0	8.10944670534533e-08	0	1	0	1	0	-1	ID10000318731111311	CG6061-RA	FBgn0033846
11.11	1.136	0.343	0.287	11.75	8e-05	0.000246338292792809	1	0	0	1	0	0	ID10000341771111312	CG9466-RA	FBgn0032068
8.04	1.24	1.679	1.045	71.48	0	4.78492504902831e-10	1	1	1	1	1	-1	ID1000043753111140	CG8648-RA	FBgn0025832
7.32	0.89	1.249	0.923	17.9	0	1.58431820255251e-05	0	1	0	1	0	0	ID1000031081111141	CG3922-RB	FBgn0005533
6.98	1.742	2.943	1.712	63.05	0	1.19850325868931e-09	1	1	1	1	1	-1	ID10000437351111412	CG8617-RA	FBgn0033925
9.84	0.983	1.511	0.809	24.75	0	1.5641970423116e-06	0	1	0	1	1	-1	ID10000452891111419	CG9609-RA	FBgn0030787
9.26	0.939	1.355	0.787	39.96	0	3.99630912229924e-08	0	1	0	1	1	-1	ID10000379691111517	CG3797-RA	FBgn0036842
8.09	1.124	1.346	0.8	33.5	0	1.58955578428203e-07	1	1	0	1	0	-1	ID1000045265111166	CG9548-RA	FBgn0031822
7.84	1.167	1.534	0.814	15.48	1e-05	4.25821910025395e-05	1	1	0	1	0	0	ID10000372071111614	CG6015-RA	FBgn0038927
8.27	1.152	1.279	0.117	16.35	1e-05	2.94588523369166e-05	1	0	0	1	0	-1	ID10000406871111619	CG11940-RA	FBgn0031079
8.01	0.911	1.676	0.94	33.1	0	1.75251573594753e-07	0	1	0	1	1	-1	ID1000034543111185	CG15524-RA	FBgn0039731
8.9	3.921	4.78	1.415	254.61	0	4.81186206489236e-14	1	1	0	1	1	-1	ID10000326711111812	CG15350-RA	FBgn0014465
9.2	1.247	1.738	0.876	10.38	0.00018	0.000516046301268805	1	1	0	1	0	0	ID10000403451111816	CG9900-RB	FBgn0004643
9.99	1.264	1.583	1.007	21.13	0	4.913059128633e-06	1	1	0	1	0	0	ID1000040387211014	CG10203-RA	FBgn0028554
7.66	0.978	1.46	0.628	32.41	0	2.05162366721033e-07	0	1	0	1	1	-1	ID1000036163211017	CG7110-RB	FBgn0032521
10.64	0.896	1.587	0.621	48.49	0	8.782939662286e-09	0	1	0	1	1	-1	ID1000035395211116	CG8465-RB	FBgn0028343
7.13	1.01	1.468	0.902	36.88	0	7.49484507951258e-08	1	1	0	1	1	-1	ID100003270721121	CG8247-RA	FBgn0033348
7.76	1.033	1.656	0.865	51.98	0	5.12072256384307e-09	1	1	0	1	1	-1	ID100003354721124	CG11120-RA	FBgn0039250
10.69	2.128	2.731	1.616	68.88	0	6.14170313231302e-10	1	1	1	1	1	-1	ID100004194721126	CG31762-RD	FBgn0000114
8.6	1.343	1.747	1.268	32.53	0	2.00050804371839e-07	1	1	1	1	0	0	ID100004537921129	CG4584-RB	FBgn0250837
10.49	0.884	1.395	0.709	49.53	0	7.45711026481636e-09	0	1	0	1	1	-1	ID1000034675211217	CG13363-RA	FBgn0025639
7.51	1.192	1.593	1.479	16.08	1e-05	3.29907752858554e-05	1	1	0	1	0	0	ID100003193321131	CG33005-RB	FBgn0061362
7.38	1.203	1.705	0.835	66.46	0	8.12739888020013e-10	1	1	0	1	1	-1	ID100004506721139	CG4591-RA	FBgn0037848
8.82	0.766	1.161	0.534	37.38	0	6.74884301135159e-08	0	1	0	1	1	-1	ID100003885121141	CG2183-RA	FBgn0033273
7.12	1.088	1.331	0.942	14.51	2e-05	6.50285512958719e-05	1	1	0	1	0	0	ID100004000321142	CG3712-RA	FBgn0040907
6.93	0.966	1.545	1.058	37.91	0	6.08091342219725e-08	0	1	1	1	1	-1	ID100003584521151	CG5013-RA	FBgn0038396
8.37	0.713	1.254	0.596	27.32	0	7.65848467412516e-07	0	1	0	1	1	-1	ID100004462921155	CG32365-RA	FBgn0052365
14.42	0.904	1.27	0.758	49.7	0	7.23321807955269e-09	0	1	0	1	1	-1	ID100003503521162	CG8857-RA	FBgn0033699
6	1.674	2.74	1.629	40.53	0	3.59920742037456e-08	1	1	0	1	1	-1	ID100003316321164	CG13001-RA	FBgn0030806
9.62	1.172	1.725	0.946	67.11	0	7.57680151029103e-10	1	1	0	1	1	-1	ID1000034627211610	CG13281-RA	FBgn0022213
9.96	0.976	1.267	0.453	14.2	2e-05	7.48609242604811e-05	0	1	0	1	0	-1	ID1000040819211611	CG14033-RA	FBgn0046776
8.2	0.799	1.164	0.57	17.29	0	2.01435112583258e-05	0	1	0	1	0	-1	ID1000035413211615	CG8878-RB	FBgn0027504
7.19	1.281	1.786	1.068	33.3	0	1.66428303636504e-07	1	1	0	1	1	-1	ID100004161121194	CG14440-RA	FBgn0029894
7.99	0.864	1.463	0.55	16.31	1e-05	2.99738266338595e-05	0	1	0	1	0	-1	ID100004191721195	CG3171-RA	FBgn0046687
7.87	0.361	1.003	0.544	15.77	1e-05	3.77295204514984e-05	0	1	0	0	1	-1	ID1000037357211914	CG7771-RA	FBgn0004666
7.24	0.935	1.704	1.09	66.11	0	8.49711293000304e-10	0	1	1	1	1	-1	ID1000031171211101	CG1605-RA	FBgn0025185
6.72	0.925	1.661	0.995	30.07	0	3.66323898828715e-07	0	1	0	1	1	-1	ID10000423492111110	CG15643-RA	FBgn0030654
11.18	3.193	3.981	2.243	162.39	0	1.70076708137875e-12	1	1	1	1	1	-1	ID10000350592111114	CG8994-RA	FBgn0000615
8.37	0.715	1.136	0.405	24.97	0	1.46812065312905e-06	0	1	0	1	1	-1	ID1000035821211126	CG4973-RA	FBgn0038772
8.08	0.633	1.14	0.592	11.96	7e-05	0.000221716713885306	0	1	0	1	1	-1	ID10000308592111215	CG17269-RA	FBgn0038827
9.83	0.811	1.002	0.685	11.17	0.00011	0.000334412590783816	0	1	0	1	0	0	ID1000032779211135	CG8402-RA	FBgn0005777
10.68	1.418	2.067	1.363	17.45	0	1.88980599144656e-05	1	1	0	1	0	0	ID1000041995211138	CG3183-RA	FBgn0033081
9.19	0.768	1.37	0.737	22.07	0	3.60090223144926e-06	0	1	0	1	1	-1	ID10000315972111311	CG11397-RA	FBgn0015391
9.66	1.291	1.907	0.95	28.2	0	6.00970091657079e-07	1	1	0	1	1	-1	ID1000030805211141	CG17163-RA	FBgn0039942
7.11	2.387	2.931	1.626	57.65	0	2.33244258225584e-09	1	1	0	1	0	-1	ID1000031243211152	CG17202-RA	FBgn0038043
8.42	0.738	1.34	0.579	14.1	2e-05	7.83165511833523e-05	0	1	0	1	1	-1	ID1000033139211158	CG12942-RA	FBgn0033569
11.13	1.177	1.612	1.108	91.04	0	8.61553570562897e-11	1	1	1	1	1	-1	ID10000377412111510	CG2791-RA	FBgn0037533
8.5	0.877	1.367	0.636	51.63	0	5.41285784925424e-09	0	1	0	1	1	-1	ID1000038461211164	CG6755-RA	FBgn0039066
8.47	0.848	1.111	0.712	16.08	1e-05	3.30416801916799e-05	0	1	0	1	0	0	ID10000373092111618	CG7671-RA	FBgn0038609
6.94	1.281	2.284	1.251	40.87	0	3.36624147419496e-08	1	1	0	1	1	-1	ID1000031627211173	CG12253-RA	FBgn0026148
10.59	1.241	0.785	0.566	33.12	0	1.7437415418324e-07	1	0	0	1	0	0	ID1000036235211174	CG7266-RA	FBgn0000565
6.19	0.919	1.717	0.813	14.34	2e-05	7.04126655167268e-05	0	1	0	1	1	-1	ID10000454032111716	CG4621-RA	FBgn0032321
6.22	0.948	1.52	0.919	12.82	4e-05	0.000144131100484488	0	1	0	1	0	0	ID1000038125211181	CG14786-RA	FBgn0027794
11.46	2.799	3.737	2.043	95.29	0	6.45695043908077e-11	1	1	1	1	1	-1	ID10000323952111812	CG5940-RA	FBgn0000404
7.08	0.555	1.06	0.698	22.15	0	3.51571609193946e-06	0	1	0	1	1	-1	ID10000400692111816	CG3856-RB	FBgn0024944
7.23	1.634	2.673	1.387	98.38	0	5.3953801943174e-11	1	1	1	1	1	-1	ID100004335731102	CG11770-RA	FBgn0002552
7.87	1.045	1.444	1.075	34.89	0	1.15665583767959e-07	1	1	1	1	1	-1	ID1000040675311014	CG11875-RA	FBgn0039301
7.24	0.941	1.436	0.898	17.88	0	1.59564531274515e-05	0	1	0	1	1	-1	ID1000044533311018	CG6379-RA	FBgn0029693
9.26	2.568	3.294	1.649	71.04	0	5.0102713951118e-10	1	1	0	1	1	-1	ID100004302131115	CG15737-RA	FBgn0030353
7.65	1.032	1.618	1.122	40.73	0	3.46030462761679e-08	1	1	1	1	1	-1	ID1000039565311111	CG10489-RA	FBgn0035644
5.96	1.216	1.843	1.108	13.29	3e-05	0.000114332890731358	1	1	0	1	0	0	ID100003913931141	CG33183-RB	FBgn0000448
7.65	0.9	1.192	0.836	15.83	1e-05	3.67418073700027e-05	0	1	0	1	0	0	ID100004186931146	CG33154-RA	FBgn0053964
9.26	1.021	1.306	0.608	35.11	0	1.10613553667686e-07	1	1	0	1	0	-1	ID100003959531148	CG10542-RA	FBgn0086694
9.27	1.408	1.91	0.973	40.06	0	3.93375955820675e-08	1	1	0	1	1	-1	ID1000042619311415	CG11399-RB	FBgn0037021
7.95	0.783	1.251	0.906	13.85	3e-05	8.78780932867561e-05	0	1	0	1	0	0	ID100003613331151	CG14232-RA	FBgn0031061
4.17	0.806	1.698	1.365	10.49	0.00017	0.00048654326312569	0	1	0	1	1	0	ID100003916331154	CG33213-RA	FBgn0053213
7.28	1.072	1.502	1.164	21.79	0	3.94809745835271e-06	1	1	0	1	0	0	ID100003990731157	CG15317-RA	FBgn0030137
8.28	1.049	1.55	0.906	20.59	0	5.91953073395412e-06	1	1	0	1	0	-1	ID100004259531160	CG11357-RA	FBgn0035558
8.59	0.765	1.068	0.602	37.39	0	6.73026137634363e-08	0	1	0	1	1	-1	ID100003460331163	CG15812-RA	FBgn0035405
6.7	0.786	1.63	1.159	21.44	0	4.42799363893467e-06	0	1	0	1	1	0	ID1000034915311610	CG13053-RA	FBgn0040801
6.1	1.328	2.414	1.36	24.03	0	1.94464988365627e-06	1	1	0	1	1	-1	ID1000038821311710	CG3419-RB	FBgn0035002
8.36	0.671	1.074	0.505	44.66	0	1.67454456064008e-08	0	1	0	1	1	-1	ID100003805931182	CG5720-RA	FBgn0028471
6.41	1.034	1.931	1.244	48.34	0	9.00021170866948e-09	1	1	1	1	1	-1	ID100003992531187	CG15367-RA	FBgn0040467
8.09	0.87	1.076	0.844	10.99	0.00012	0.000368432880271712	0	1	0	1	0	0	ID1000037291311105	CG6474-RA	FBgn0000617
7	1.224	2.045	1.112	43.65	0	1.99936533688614e-08	1	1	0	1	1	-1	ID10000407413111010	CG12200-RA	FBgn0031018
8.66	0.647	1.003	0.579	18.46	0	1.28064206727914e-05	0	1	0	1	1	-1	ID10000376693111017	CG3060-RA	FBgn0002791
8.54	2.017	2.565	1.734	36.2	0	8.70512179665751e-08	1	1	0	1	0	-1	ID10000360613111019	CG12398-RA	FBgn0030596
7.48	0.795	1.481	0.836	26.04	0	1.08184856989185e-06	0	1	0	1	1	-1	ID1000041461311115	CG2222-RA	FBgn0030196
6.5	0.933	1.048	1.015	11.9	7e-05	0.000228709786404225	0	1	0	1	0	0	ID1000037213311118	CG6048-RA	FBgn0029827
9.62	0.919	1.054	0.741	29.49	0	4.27991325080108e-07	0	1	0	1	0	0	ID10000341713111317	CG9401-RA	FBgn0002736
6.93	0.669	1.206	0.671	20.23	0	6.70223126013625e-06	0	1	0	1	1	-1	ID1000031093311141	CG3995-RA	FBgn0038472
7.05	0.536	1.111	0.7	13.1	4e-05	0.00012597337446799	0	1	0	1	1	0	ID1000038011311149	CG4558-RA	FBgn0029914
11.88	1.23	2.219	1.502	86.64	0	1.23646192325422e-10	1	1	1	1	1	-1	ID10000349813111415	CG13200-RA	FBgn0033631
7.29	0.918	1.343	1.073	14.09	2e-05	7.84319090634654e-05	0	1	0	1	0	0	ID10000376273111416	CG30291-RA	FBgn0050291
8.86	0.732	1.338	0.591	25.24	0	1.35790560442978e-06	0	1	0	1	1	-1	ID1000045307311154	CG9636-RB	FBgn0037556
9.08	1.159	1.236	0.817	18.47	0	1.27581759363368e-05	1	1	0	1	0	0	ID10000322453111513	CG11604-RA	FBgn0086912
10.78	1.115	1.538	0.684	37.35	0	6.77666632566527e-08	1	1	0	1	1	-1	ID1000033421311160	CG14217-RB	FBgn0031030
8.22	4.311	5.207	2.704	93.08	0	7.57557177583461e-11	1	1	1	1	0	-1	ID1000044149311165	CG9050-RA	FBgn0086265
7.73	0.727	1.259	0.688	31.67	0	2.45095595124739e-07	0	1	0	1	1	-1	ID10000318433111616	CG6005-RA	FBgn0038672
8.39	1.415	1.992	1.324	46.27	0	1.28357790723904e-08	1	1	1	1	1	-1	ID10000375973111618	CG30085-RA	FBgn0050085
8.16	1.442	2.233	1.553	23.65	0	2.1902113603408e-06	1	1	0	1	1	-1	ID10000406993111619	CG12018-RA	FBgn0027903
11.88	0.763	1.01	0.485	20.42	0	6.28805441983527e-06	0	1	0	1	0	-1	ID1000036523311174	CG17520-RB	FBgn0000258
6.83	1.155	1.653	0.877	21.53	0	4.30625088549771e-06	1	1	0	1	0	-1	ID1000042661311186	CG11491-RE	FBgn0000210
7.97	0.507	1.003	0.51	22.85	0	2.81401782304078e-06	0	1	0	1	1	-1	ID1000036469311188	CG17361-RA	FBgn0036395
11.04	2.022	2.641	1.279	143.57	0	4.10710782964405e-12	1	1	1	1	1	-1	ID10000403573111816	CG9924-RA	NA
