# Supplementary material for: Gene expression during Drosophila melanogaster egg development before and after reproductive diapause
Source: BMC Genomics. 2009 May 24;10:242. doi: 10.1186/1471-2164-10-242 (PMC2700134; doi:10.1186/1471-2164-10-242)
Supplement: Additional file 3 — Suppressed egg development gene table. Expression levels and gene tables of transcripts suppressed during diapause, later involved in egg production. [file 1471-2164-10-242-S3.txt]

A	Coef_Dv24H	Coef_Dv48H	Coef_Dv72H	F	F_p_value	Res_Dv24H_1	Res_Dv48H_1	Res_Dv72H_1	Res_Dv24	Res_h24v48	Res_h48v72	Genes_ID	Genes_Name	Genes_FlyBaseID
9.22	0.633	0.525	0.395	9.05	0.00041	0	0	0	0	0	0	ID10000432060016	CG2972-RA	FBgn0030177
7.59	0.626	1.081	0.82	12.37	6e-05	0	1	0	1	0	0	ID100003747600112	CG11103-RA	FBgn0030522
9.17	0.552	0.797	0.273	31.27	0	0	0	0	1	0	-1	ID10000320220031	CG5227-RC	FBgn0021764
10.13	2.442	3.196	1.684	72.89	0	1	1	1	1	1	-1	ID100004246800413	CG3429-RA	FBgn0003655
11.9	2.167	2.595	1.697	83.1	0	1	1	1	1	0	-1	ID100003324600418	CG3333-RA	FBgn0023184
8.38	1.424	1.975	0.923	29.3	0	1	1	0	1	0	-1	ID10000423960060	CG3158-RA	FBgn0003483
7.66	0.486	0.908	0.416	10.58	0.00016	0	0	0	1	0	-1	ID100004244400916	CG32796-RA	FBgn0040388
9.54	0.688	0.949	0.726	15.66	1e-05	0	0	0	1	0	0	ID100003937200139	CG14434-RA	FBgn0029915
10.37	1.79	2.188	1.182	59.79	0	1	1	0	1	0	-1	ID1000034326001319	CG10125-RA	FBgn0024177
7.94	1.297	1.969	0.651	47.88	0	1	1	0	1	1	-1	ID100004203000143	CG15312-RB	FBgn0030174
7.79	0.943	1.231	0.636	25.6	0	0	1	0	1	0	-1	ID100003714010416	CG8771-RA	FBgn0033766
9.88	0.376	0.747	0.341	17.07	1e-05	0	0	0	1	1	-1	ID100004215610612	CG11265-RA	FBgn0030049
7.71	1.015	1.587	0.619	23.32	0	1	1	0	1	1	-1	ID100004141210619	CG12124-RA	FBgn0030112
7.65	1.131	1.542	0.72	30.43	0	1	1	0	1	0	-1	ID100003103810718	CG5557-RA	FBgn0010768
7.46	1.056	1.407	1.055	16.4	1e-05	1	1	0	1	0	0	ID10000340621091	CG10050-RA	FBgn0037492
8.45	0.79	1.077	0.699	25.95	0	0	1	0	1	0	-1	ID100003788410119	CG3918-RA	FBgn0029873
7.75	0.661	0.977	0.495	16.45	1e-05	0	0	0	1	0	-1	ID100004140610150	CG12113-RA	FBgn0026679
7.73	0.886	1.378	0.565	32.87	0	0	1	0	1	1	-1	ID100004404610165	CG13005-RA	FBgn0030794
7.44	0.504	0.956	0.694	7.59	0.00112	0	0	0	0	0	0	ID10000432182016	CG3032-RA	FBgn0029928
8.15	1.815	2.321	1.019	28.98	0	1	1	0	1	0	-1	ID100003937820111	CG14444-RA	FBgn0029879
11.06	3.029	4.086	2.264	73.67	0	1	1	1	1	1	-1	ID10000401042042	CG3510-RA	FBgn0000405
8.16	0.567	0.815	0.444	13.02	4e-05	0	0	0	1	0	0	ID10000320822071	CG5367-RA	FBgn0032228
8.75	1.197	1.223	0.884	31.73	0	1	1	0	1	0	0	ID100003590420811	CG31289-RA	FBgn0024558
9.99	0.742	0.809	0.56	20.38	0	0	0	0	1	0	0	ID100004319420106	CG2691-RA	FBgn0030504
10.33	1.107	1.599	0.854	81.88	0	1	1	0	1	1	-1	ID1000037080201117	CG17950-RA	FBgn0004362
7.86	0.839	1.131	0.621	11.31	1e-04	0	1	0	1	0	0	ID1000032442201718	CG9984-RA	FBgn0010416
10.54	1.857	2.389	1.646	45.38	0	1	1	1	1	0	-1	ID10000433383001	CG8975-RA	FBgn0011704
8.35	0.883	1.329	0.542	49.29	0	0	1	0	1	1	-1	ID10000433203007	CG8944-RA	FBgn0030680
10.02	1.278	1.778	0.921	20.72	0	1	1	0	1	0	-1	ID100003868230711	CG4999-RC	FBgn0035936
9.22	0.6	0.875	0.485	24.98	0	0	0	0	1	1	-1	ID100004449630117	CG32732-RA	FBgn0052732
9.51	1.685	2.266	1.07	26.85	0	1	1	0	1	0	-1	ID100003789630119	CG3938-RB	FBgn0010382
8.24	0.415	0.999	0.523	18.77	0	0	0	0	1	1	-1	ID100003984030131	CG8116-RA	FBgn0037614
8.05	0.563	0.843	0.579	15.38	1e-05	0	0	0	1	0	0	ID1000041784301518	CG5068-RA	FBgn0035951
7.12	1.598	2.6	1.216	34.09	0	1	1	0	1	1	-1	ID100003615601017	CG7101-RA	FBgn0030963
9	1.627	2.335	1.074	130.98	0	1	1	1	1	1	-1	ID10000431100116	CG9135-RB	FBgn0031769
7.38	0.868	2.524	1.555	17.06	1e-05	0	1	0	0	1	-1	ID10000404280123	CG10274-RA	FBgn0035690
9.54	0.828	0.902	0.5	26.07	0	0	0	0	1	0	-1	ID10000377640182	CG2867-RA	FBgn0004901
9.86	1.978	2.661	1.324	69.56	0	1	1	0	1	1	-1	ID100004078201104	CG1395-RA	FBgn0003525
8.45	0.931	1.35	0.7	26.94	0	0	1	0	1	1	-1	ID100004308601106	CG8357-RA	FBgn0024732
10.48	0.822	0.484	0.306	15.67	1e-05	0	0	0	1	0	0	ID100003274801125	CG8327-RB	FBgn0037723
8.03	3.169	6.533	3.833	129.97	0	1	1	1	1	1	-1	ID1000042318011318	CG15573-RB	FBgn0041252
7.73	1.726	2.522	1.166	21.18	0	1	1	0	1	0	-1	ID100003812401148	CG14781-RA	FBgn0026871
9.63	0.695	0.553	0.483	9.05	0.00041	0	0	0	0	0	0	ID100003312601160	CG12909-RA	FBgn0033507
8.36	1.729	2.232	1.346	65.74	0	1	1	1	1	1	-1	ID1000036924011614	CG8171-RA	FBgn0000996
9.73	1.636	2.23	1.137	57.84	0	1	1	0	1	1	-1	ID100003912611412	CG33166-RA	FBgn0020248
10.06	0.982	1.613	0.757	17.2	1e-05	0	1	0	1	1	-1	ID100004150811619	CG2924-RA	FBgn0023528
7.96	0.809	1.412	0.608	16.17	1e-05	0	1	0	1	1	-1	ID100004104611919	CG3075-RA	FBgn0029905
8.43	0.505	0.299	0.354	9.49	0.00031	0	0	0	1	0	0	ID100003341411160	CG14210-RA	FBgn0031040
9.35	0.704	0.866	0.573	25.26	0	0	0	0	1	0	0	ID10000350102167	CG8675-RA	FBgn0030834
9.22	0.874	1.288	0.453	48.02	0	0	1	0	1	1	-1	ID100003580821811	CG4949-RB	FBgn0030813
8.13	1.293	1.915	0.826	29.49	0	1	1	0	1	1	-1	ID100003772821149	CG2714-RB	FBgn0000376
6.52	1.3	2.727	1.836	27.32	0	1	1	0	1	1	-1	ID10000430023103	CG15348-RA	FBgn0014464
7.43	1.135	1.88	1.03	27.57	0	1	1	0	1	1	-1	ID10000338343109	CG2129-RA	FBgn0030008
7.73	0.505	0.924	0.321	15.27	1e-05	0	0	0	1	1	-1	ID100004453831018	CG6500-RA	FBgn0000242
9.21	1.319	2.048	1.163	52.22	0	1	1	1	1	1	-1	ID100003957031111	CG10498-RB	FBgn0004107
7.88	2.193	3.157	1.411	97.33	0	1	1	0	1	1	-1	ID10000402963142	CG9786-RA	FBgn0001180
8.68	1.022	1.083	0.99	16.55	1e-05	1	1	0	1	0	0	ID1000045288311216	CG9606-RA	FBgn0030789
7.84	1.35	1.776	0.913	50.92	0	1	1	0	1	1	-1	ID1000042618311318	CG11398-RA	FBgn0040366
7.97	0.96	1.723	1.002	34.37	0	0	1	0	1	1	-1	ID100003128302015	CG2990-RA	FBgn0030170
8.27	0.498	0.818	0.285	11.54	9e-05	0	0	0	1	0	-1	ID100004433302018	CG4200-RA	FBgn0003416
11.5	1.688	2.05	1.311	81.47	0	1	1	1	1	0	-1	ID10000312770214	CG2982-RB	FBgn0029704
9.42	0.624	0.583	0.289	8.48	6e-04	0	0	0	0	0	0	ID10000336350224	CG18572-RA	FBgn0003189
9.32	0.535	0.999	0.432	10.63	0.00015	0	0	0	1	0	-1	ID10000340190238	CG12054-RA	FBgn0039831
12.22	1.574	1.594	0.746	29.3	0	1	1	0	1	0	-1	ID10000386270259	CG10901-RB	FBgn0003015
6.83	0.634	1.162	0.862	15.48	1e-05	0	1	0	1	1	0	ID10000439730275	CG7914-RA	FBgn0030995
8.2	0.782	1.204	0.755	11.82	8e-05	0	1	0	1	0	0	ID10000363170280	CG3319-RA	FBgn0015617
7.41	1.434	1.996	0.981	98.27	0	1	1	0	1	1	-1	ID100003125902101	CG2941-RA	FBgn0029686
8.45	0.479	0.712	0.426	10.34	0.00018	0	0	0	1	0	0	ID1000040085021012	CG3458-RA	FBgn0026015
11.78	1.327	1.561	0.78	36.05	0	1	1	0	1	0	-1	ID1000044747021014	CG7014-RA	FBgn0038277
9.77	1.314	1.571	1.091	64.79	0	1	1	1	1	0	-1	ID100003207502120	CG5352-RA	FBgn0010083
7.3	1.846	2.508	1.59	44.79	0	1	1	1	1	1	-1	ID1000044339021214	CG4206-RA	FBgn0024332
9.86	1.216	1.153	0.904	19.23	0	1	1	0	1	0	0	ID1000034325021319	CG10122-RA	FBgn0019938
8.24	0.532	0.828	0.583	14.46	2e-05	0	0	0	1	0	0	ID100003708502153	CG1796-RA	FBgn0030365
10.54	1.348	1.901	0.895	74.92	0	1	1	0	1	1	-1	ID100004164502169	CG7524-RB	FBgn0003501
9.46	0.613	0.456	0.44	14.56	2e-05	0	0	0	1	0	0	ID100003946112111	CG10648-RA	FBgn0030067
7.81	0.714	1.319	0.642	16.59	1e-05	0	1	0	1	1	-1	ID10000390351241	CG9203-RA	FBgn0030646
7.58	0.689	1.067	0.393	25.58	0	0	1	0	1	1	-1	ID100004253912916	CG12717-RA	FBgn0030420
9.9	1.402	1.985	0.948	96.36	0	1	1	0	1	1	-1	ID1000033707121212	CG6824-RA	FBgn0003028
9.3	0.973	0.966	0.732	18.52	0	0	0	0	1	0	0	ID100004294712157	CG4510-RA	FBgn0038746
10.21	0.913	1.214	1.034	11.22	0.00011	0	1	0	1	0	0	ID100003479922513	CG14715-RA	FBgn0037930
9.68	0.918	0.968	0.675	38.26	0	0	0	0	1	0	0	ID100004362522518	CG3071-RA	FBgn0023527
7.8	0.467	1.166	0.46	11.44	9e-05	0	1	0	0	1	-1	ID1000034001221312	CG11403-RA	FBgn0026876
8.41	0.654	0.879	0.414	10.58	0.00016	0	0	0	1	0	0	ID1000034361221313	CG10965-RA	FBgn0030028
6.79	0.772	1.551	0.756	19.51	0	0	1	0	1	1	-1	ID1000043559221412	CG18262-RA	FBgn0030012
9.88	1.32	1.358	0.961	38.94	0	1	1	0	1	0	0	ID1000040895221712	CG6459-RA	FBgn0034259
8.69	0.412	0.23	0.274	10.42	0.00017	0	0	0	1	0	0	ID100003976122182	CG4806-RA	FBgn0035048
9.22	0.518	0.897	0.332	30.28	0	0	0	0	1	1	-1	ID100003904132412	CG9209-RA	FBgn0003969
10.39	0.775	1.137	0.589	22.69	0	0	1	0	1	0	-1	ID100003100732414	CG5492-RB	FBgn0036769
8.65	1.765	2.342	1.513	24.08	0	1	1	0	1	0	-1	ID100003868132711	CG4978-RA	FBgn0020633
7.98	0.69	0.733	0.279	9.91	0.00024	0	0	0	1	0	0	ID100004153103312	CG12714-RB	FBgn0040862
7.87	0.493	1.036	0.396	22.23	0	0	1	0	1	1	-1	ID10000334850344	CG10986-RB	FBgn0001087
7.87	1.607	2.413	1.305	67.49	0	1	1	1	1	1	-1	ID100003538103813	CG8173-RA	FBgn0030864
7.37	0.997	1.579	0.845	14.14	2e-05	0	1	0	1	0	-1	ID100003617903108	CG7147-RA	FBgn0015954
8.15	0.467	0.319	0.349	7.06	0.00165	0	0	0	0	0	0	ID100003274703125	CG8326-RA	FBgn0030851
6.72	1.486	2.344	1.108	44.35	0	1	1	0	1	1	-1	ID1000030851031215	CG17256-RA	FBgn0029970
6.31	0.977	1.955	1.011	19.4	0	0	1	0	1	1	-1	ID1000040061031816	CG3842-RA	FBgn0029866
9.1	0.644	1.019	0.53	27.2	0	0	1	0	1	1	-1	ID10000433491302	CG11757-RA	FBgn0085377
10.19	1.262	1.944	0.966	63.25	0	1	1	0	1	1	-1	ID10000329871321	CG14516-RA	FBgn0039640
7.46	0.985	1.388	0.827	28.43	0	0	1	0	1	1	-1	ID10000391311341	CG33172-RA	FBgn0053172
7.78	0.796	0.76	0.338	28.76	0	0	0	0	1	0	-1	ID10000410931370	CG31054-RA	FBgn0051054
6.82	1.926	2.451	1.658	25.46	0	1	1	0	1	0	0	ID100004373313719	CG8611-RB	FBgn0027602
7.52	0.439	0.647	0.35	10.99	0.00012	0	0	0	1	0	0	ID10000329811396	CG14446-RA	FBgn0029850
7.22	1.198	1.67	1.057	45.63	0	1	1	1	1	1	-1	ID100004104513919	CG3073-RA	FBgn0027296
9.89	0.613	0.625	0.553	10.02	0.00022	0	0	0	1	0	0	ID100003569913114	CG7338-RA	FBgn0037073
9.1	0.669	0.748	0.457	24.42	0	0	0	0	1	0	0	ID1000032243131218	CG11596-RB	FBgn0023522
9.81	0.706	0.77	0.369	18.19	0	0	0	0	1	0	0	ID1000037229131219	CG6137-RA	FBgn0000146
7.36	1.12	1.592	0.674	32.83	0	1	1	0	1	1	-1	ID1000037589131618	CG3003-RB	FBgn0030144
7.6	1.081	1.397	0.911	34.27	0	1	1	0	1	0	-1	ID10000431212316	CG9422-RA	FBgn0033092
8.16	0.8	0.916	0.714	8.25	7e-04	0	0	0	0	0	0	ID10000380872369	CG14618-RA	FBgn0031189
7.77	1.489	2.294	1.451	67.89	0	1	1	1	1	1	-1	ID1000031577231015	CG11164-RA	FBgn0030507
12.49	2.046	1.874	1.185	40.35	0	1	1	0	1	0	0	ID1000034265231313	CG7911-RA	FBgn0039735
9.86	2.701	3.407	1.806	85.27	0	1	1	1	1	1	-1	ID1000032735231711	CG8308-RA	FBgn0087040
8.1	0.779	1.196	0.405	46.52	0	0	1	0	1	1	-1	ID1000045407231716	CG4626-RB	FBgn0027342
7.92	0.603	1.315	0.835	12.2	6e-05	0	1	0	1	1	0	ID10000342233338	CG9704-RA	FBgn0004108
7.97	0.57	0.854	0.675	13.03	4e-05	0	0	0	1	0	0	ID10000380093374	CG4542-RA	FBgn0029906
7.2	1.069	1.932	1.172	28.71	0	1	1	0	1	1	-1	ID10000441773375	CG9114-RA	FBgn0030628
7.12	0.614	1.093	0.685	15.87	1e-05	0	1	0	1	1	-1	ID1000037241331219	CG6205-RA	FBgn0004957
7.77	0.703	1.017	0.605	9.87	0.00024	0	1	0	1	0	0	ID100004033733145	CG9884-RA	FBgn0011818
8.25	0.634	0.744	0.444	8.07	0.00079	0	0	0	0	0	0	ID100004106333147	CG31009-RA	FBgn0039709
8.2	3.3	4.906	1.35	58.22	0	1	1	0	1	1	-1	ID1000037985331517	CG4015-RA	FBgn0000644
9.33	1.465	2.143	1.201	26.17	0	1	1	0	1	1	-1	ID100003839333176	CG4082-RA	FBgn0017577
11.71	1.533	1.756	0.794	19.93	0	1	1	0	1	0	-1	ID10000386260459	CG10901-RA	FBgn0003015
8.35	1.542	2.078	1.093	70.78	0	1	1	1	1	1	-1	ID100004205804612	CG1616-RA	FBgn0015929
8.99	0.618	0.45	0.408	14.15	2e-05	0	0	0	1	0	0	ID100003437204717	CG11130-RA	FBgn0020909
7.46	1.13	1.54	0.923	45.03	0	1	1	0	1	1	-1	ID100004244204916	CG32711-RA	FBgn0052711
9.77	1.065	0.957	0.736	15.11	1e-05	1	0	0	1	0	0	ID100004085204919	CG6375-RB	FBgn0025140
9.55	0.645	1.028	0.629	39.77	0	0	1	0	1	1	-1	ID100003322004160	CG32505-RE	FBgn0023177
9.01	0.54	0.866	0.52	23.34	0	0	0	0	1	1	-1	ID100003554804177	CG14228-RA	FBgn0086384
7.68	1.355	1.721	0.78	57.27	0	1	1	0	1	0	-1	ID10000428921403	CG4385-RB	FBgn0003310
8.55	1.132	1.263	0.422	27.97	0	1	1	0	1	0	-1	ID100003557814116	CG1863-RA	FBgn0085393
8.11	1.428	1.285	1.558	8.49	6e-04	1	0	0	0	0	0	ID100003829014117	CG1385-RA	FBgn0010385
9.84	1.269	1.397	1.072	19.46	0	1	1	0	1	0	0	ID10000390581454	CG9246-RA	FBgn0032925
6.61	0.754	1.391	0.844	21.04	0	0	1	0	1	1	-1	ID100003365214715	CG6492-RA	FBgn0030872
9.28	0.598	1.111	0.463	31.01	0	0	1	0	1	1	-1	ID100004212414143	CG11177-RA	FBgn0030501
11.72	2.2	1.734	1.014	21.81	0	1	0	0	1	0	0	ID1000037492141618	CG18030-RA	FBgn0039778
7.4	1.079	1.236	0.728	10.44	0.00017	1	0	0	1	0	0	ID100003548824813	CG12904-RA	FBgn0085392
10.22	3.189	4.149	2.216	67.81	0	1	1	0	1	1	-1	ID1000043942241417	CG7660-RA	FBgn0038538
7.57	1.558	2.502	1.112	83.31	0	1	1	0	1	1	-1	ID100003664624175	CG6157-RA	FBgn0015926
9.74	0.701	1.103	0.596	39.47	0	0	1	0	1	1	-1	ID100003789434119	CG3936-RA	FBgn0004647
9.17	1.113	1.532	1.011	22.48	0	1	1	0	1	0	-1	ID1000036046341715	CG32956-RE	FBgn0043002
7.53	0.981	1.591	0.989	48.55	0	0	1	0	1	1	-1	ID100003615405017	CG7098-RA	FBgn0030891
8.9	1.038	1.687	0.797	69.55	0	1	1	0	1	1	-1	ID10000442840583	CG1772-RA	FBgn0010316
6.64	1.719	2.87	1.798	34.83	0	1	1	0	1	1	-1	ID10000338680591	CG12219-RA	FBgn0043796
7.97	1.491	1.444	1.132	25.58	0	1	1	0	1	0	0	ID10000338980592	CG12288-RA	FBgn0032620
9.17	0.831	0.834	0.761	7.06	0.00165	0	0	0	0	0	0	ID100003391605133	CG12325-RA	FBgn0033557
8.05	0.967	1.143	0.985	9.43	0.00032	0	1	0	1	0	0	ID1000038884051315	CG2260-RA	FBgn0030000
12.48	3.192	4.006	2.139	31.69	0	1	1	0	1	0	-1	ID100004501005154	CG4193-RA	FBgn0011761
7.23	1.851	2.579	1.493	74.64	0	1	1	1	1	1	-1	ID100004464405167	CG32443-RA	FBgn0003042
10.1	1.205	1.586	1.018	35.25	0	1	1	0	1	0	-1	ID100004378015215	CG8705-RA	FBgn0013726
7.8	0.799	0.558	0.603	8.49	6e-04	0	0	0	0	0	0	ID10000453461539	CG9709-RA	FBgn0034629
8.22	0.454	0.868	0.548	14.56	2e-05	0	0	0	1	1	-1	ID10000418601546	CG32775-RA	FBgn0066114
7.67	0.123	0.563	0.22	12.65	5e-05	0	0	0	0	1	-1	ID100004225015612	CG15914-RA	FBgn0030700
10.61	0.511	0.919	0.373	22.05	0	0	0	0	1	1	-1	ID10000329801596	CG14442-RA	FBgn0029893
9.35	0.887	0.954	0.708	14.04	2e-05	0	0	0	1	0	0	ID1000042628151110	CG11417-RA	FBgn0024364
7.58	0.656	1.137	0.687	8.74	5e-04	0	1	0	0	0	0	ID1000031138151215	CG4041-RA	FBgn0029736
7.92	1.816	2.447	1.068	81.59	0	1	1	0	1	1	-1	ID100004424825018	CG1763-RA	FBgn0002948
8.39	0.752	0.482	0.414	14.64	2e-05	0	0	0	1	0	0	ID10000396162510	CG6189-RA	FBgn0001341
8.38	1.013	0.988	0.724	26.94	0	1	0	0	1	0	0	ID10000358482551	CG5018-RA	FBgn0036578
8.54	1.023	1.411	0.486	37.59	0	1	1	0	1	0	-1	ID100003776825516	CG2893-RA	FBgn0040030
9.38	0.54	0.543	0.373	16.08	1e-05	0	0	0	1	0	0	ID10000343182563	CG8010-RA	FBgn0031008
8.04	0.838	1.316	0.605	22.91	0	0	1	0	1	1	-1	ID10000338802591	CG12236-RB	FBgn0029822
12.27	0.628	0.771	0.428	21.26	0	0	0	0	1	0	-1	ID100003736025914	CG7777-RA	FBgn0033635
8.81	0.918	1.288	0.619	28.16	0	0	1	0	1	0	-1	ID100004537625100	CG4579-RA	FBgn0021761
7.69	1.028	1.129	0.794	21.16	0	1	1	0	1	0	0	ID100003232025127	CG5800-RA	FBgn0030855
9	0.417	0.548	0.303	13.68	3e-05	0	0	0	1	0	0	ID1000036952251219	CG8289-RA	FBgn0030854
7.78	1.318	2.087	1.02	42.77	0	1	1	0	1	1	-1	ID100003080825141	CG17169-RA	FBgn0040514
8.02	0.625	0.87	0.547	8.48	6e-04	0	0	0	0	0	0	ID100004120625180	CG15220-RA	FBgn0030322
7.23	2.388	5.222	3.934	134.88	0	1	1	1	1	1	-1	ID100004237625186	CG15721-RA	FBgn0030438
8.72	0.718	0.949	0.577	20.49	0	0	0	0	1	0	-1	ID10000434323501	CG11943-RB	FBgn0031078
8.23	0.696	1.085	0.462	14.3	2e-05	0	1	0	1	0	-1	ID100003460035012	CG15793-RA	FBgn0010269
8.94	1.02	1.481	0.604	38.27	0	1	1	0	1	1	-1	ID100003649635812	CG1745-RA	FBgn0030301
9.29	1.137	1.631	1.009	28.75	0	1	1	0	1	1	-1	ID100003536835121	CG4039-RA	FBgn0025815
9.12	0.499	0.342	0.271	10.97	0.00012	0	0	0	1	0	0	ID100004415235165	CG9060-RA	FBgn0030096
8.26	1.011	1.823	1.302	47.26	0	1	1	1	1	1	-1	ID100004266435186	CG11495-RA	FBgn0024194
9.08	2.729	3.491	1.83	16.48	1e-05	1	1	0	1	0	-1	ID1000036070351815	CG12743-RA	FBgn0003023
11.87	0.781	0.926	0.577	23.2	0	0	0	0	1	0	0	ID100004049106410	CG14792-RD	FBgn0003517
8.29	1.454	2.026	1.114	21.04	0	1	1	0	1	0	-1	ID10000351210662	CG1745-RB	FBgn0030301
13.87	0.689	0.743	0.587	9.42	0.00032	0	0	0	1	0	0	ID100004090506611	CG6483-RA	FBgn0035665
8.15	1.688	2.426	1.142	32.9	0	1	1	0	1	1	-1	ID100004128306617	CG4586-RA	FBgn0029924
9.73	1.165	1.636	0.794	33.03	0	1	1	0	1	1	-1	ID100004131306619	CG5358-RA	FBgn0037770
9.83	2.045	2.697	1.38	62.14	0	1	1	0	1	1	-1	ID10000378570682	CG11674-RA	FBgn0030551
9.14	1.81	2.104	1.095	23.47	0	1	1	0	1	0	-1	ID100003975306103	CG4790-RA	FBgn0005390
9.42	0.804	0.808	0.671	11.5	9e-05	0	0	0	1	0	0	ID1000033969061317	CG10805-RA	FBgn0086451
8.24	0.969	0.997	0.94	9.45	0.00032	0	0	0	1	0	0	ID100004397706151	CG7925-RB	FBgn0003714
10.06	2.099	2.827	1.419	46.13	0	1	1	0	1	1	-1	ID1000032043061513	CG5272-RA	FBgn0001120
7.81	0.556	1.062	0.625	21.95	0	0	1	0	1	1	-1	ID100004287316010	CG4353-RA	FBgn0010303
8.09	2.751	6.03	4.352	160.28	0	1	1	1	1	1	-1	ID100004442716018	CG32602-RA	FBgn0052602
8.72	0.995	1.119	0.571	47.78	0	0	1	0	1	0	-1	ID10000417631646	CG4735-RA	FBgn0003401
6.94	0.989	1.663	1.114	43.55	0	0	1	1	1	1	-1	ID100003440726012	CG12127-RA	FBgn0000077
10.64	1.246	1.341	0.844	34.18	0	1	1	0	1	0	-1	ID10000409412634	CG6554-RA	FBgn0037834
7.08	1.519	2.225	1.329	63.39	0	1	1	1	1	1	-1	ID10000451652639	CG3771-RA	FBgn0023130
8.45	0.635	0.973	0.642	13.49	3e-05	0	0	0	1	0	0	ID100004129526617	CG4920-RA	FBgn0000533
10.73	1.282	1.752	0.811	46.97	0	1	1	0	1	1	-1	ID10000417032699	CG7627-RA	FBgn0032026
10.47	2.885	3.658	1.84	87.54	0	1	1	1	1	1	-1	ID1000031677261011	CG2913-RA	FBgn0015565
10.9	1.355	1.526	0.963	16.24	1e-05	1	1	0	1	0	0	ID1000044757261014	CG7033-RB	FBgn0030086
9.15	0.808	0.715	0.514	28.81	0	0	0	0	1	0	0	ID100004357526140	CG1994-RA	FBgn0027330
10.01	2.562	2.943	1.823	145.75	0	1	1	1	1	0	-1	ID100004247126186	CG3506-RA	FBgn0003970
7.2	2.129	3.239	1.59	25.68	0	1	1	0	1	1	-1	ID10000433113616	CG8924-RA	FBgn0030710
7.95	0.456	0.885	0.456	10.01	0.00022	0	0	0	1	1	-1	ID10000390453641	CG9213-RA	FBgn0030655
7.59	1.065	1.83	1.055	21.24	0	1	1	0	1	1	-1	ID10000417753646	CG4936-RA	FBgn0038768
8.38	0.731	1.15	0.643	22.5	0	0	1	0	1	1	-1	ID10000402693650	CG8600-RA	FBgn0035765
10.31	1.883	2.582	1.67	75	0	1	1	1	1	1	-1	ID10000387333659	CG5371-RA	FBgn0011703
6.51	1.702	3.803	2.583	37.25	0	1	1	1	1	1	-1	ID100003640536814	CG12716-RA	FBgn0030439
7.1	1.104	2.738	2.068	32.36	0	1	1	1	1	1	-1	ID1000044445361214	CG32644-RB	FBgn0052644
7.99	0.939	0.969	0.782	17.94	0	0	0	0	1	0	0	ID1000031053361215	CG5589-RA	FBgn0036754
10.88	1.169	1.086	0.818	15.58	1e-05	1	1	0	1	0	0	ID100004023936145	CG8545-RA	FBgn0033741
9.29	0.498	0.876	0.473	20.19	0	0	0	0	1	1	-1	ID1000037887361517	CG3923-RA	FBgn0001337
8.69	0.756	0.345	0.404	10.77	0.00014	0	0	0	1	0	0	ID1000036759361519	CG6724-RA	FBgn0032298
8.64	1.151	1.534	1.027	32.26	0	1	1	0	1	0	-1	ID100003674136175	CG6258-RA	FBgn0028700
8.15	1.109	1.478	0.867	50.18	0	1	1	0	1	1	-1	ID100003985536182	CG8142-RA	FBgn0030871
7.8	1.325	1.614	0.94	26.28	0	1	1	0	1	0	-1	ID1000040263361816	CG8589-RA	FBgn0033921
7.03	1.072	1.29	0.855	8.08	0.00079	1	0	0	0	0	0	ID100003809707117	CG1463-RA	FBgn0030406
8.03	1.23	1.769	1.024	50.65	0	1	1	0	1	1	-1	ID100003852307710	CG6874-RA	FBgn0036815
8.93	0.84	1.167	0.62	20.55	0	0	1	0	1	0	-1	ID100003506707121	CG9028-RA	FBgn0036389
8.81	0.725	1.131	0.644	15.83	1e-05	0	1	0	1	0	-1	ID1000030849071215	CG17252-RA	FBgn0026149
7.1	1.764	2.422	1.674	22.23	0	1	1	0	1	0	0	ID1000036939071219	CG8239-RA	FBgn0030683
9.93	0.325	0.761	0.085	29.22	0	0	0	0	1	1	-1	ID100003348907184	CG10990-RA	FBgn0030520
7.48	0.928	1.243	0.915	16.63	1e-05	0	1	0	1	0	0	ID1000043827071814	CG16892-RA	FBgn0030122
10.2	1.724	1.861	1.299	49.43	0	1	1	1	1	0	-1	ID100004452317018	CG6226-RA	FBgn0013269
9.12	1.021	1.454	0.763	40.13	0	1	1	0	1	1	-1	ID10000402811742	CG9755-RC	FBgn0003165
7.2	0.902	1.396	0.885	13.55	3e-05	0	1	0	1	0	0	ID10000388171759	CG3411-RA	FBgn0004101
7.97	0.386	0.76	0.262	13.27	3e-05	0	0	0	1	1	-1	ID10000445711783	CG7369-RA	FBgn0037188
8.71	1.185	1.384	0.606	46.67	0	1	1	0	1	0	-1	ID100003313527160	CG12928-RA	FBgn0033432
8.3	1.283	1.949	1.124	53.53	0	1	1	1	1	1	-1	ID10000310713708	CG3878-RA	FBgn0053525
7.68	1.82	2.609	1.416	23.8	0	1	1	0	1	0	-1	ID10000376233756	CG3026-RA	FBgn0040347
7.96	1.972	2.563	1.095	26.95	0	1	1	0	1	0	-1	ID100004148737617	CG2707-RA	FBgn0000927
8.87	0.935	0.934	0.362	26.15	0	0	0	0	1	0	-1	ID100003375937715	CG1975-RA	FBgn0028408
9.34	0.548	0.912	0.296	22.04	0	0	0	0	1	1	-1	ID10000338073790	CG2079-RA	FBgn0029944
8.66	0.406	0.816	0.424	16.04	1e-05	0	0	0	1	1	-1	ID100004151137150	CG2938-RB	FBgn0029685
7.31	0.82	0.82	0.58	10.94	0.00013	0	0	0	1	0	0	ID100004034137155	CG9888-RA	FBgn0003062
9.03	2.135	2.863	1.311	110.47	0	1	1	1	1	1	-1	ID1000036069371815	CG12701-RA	FBgn0031071
9.62	0.922	1.056	0.417	10.56	0.00016	0	0	0	1	0	0	ID100003128008015	CG2986-RD	FBgn0015521
8.45	1.389	2.11	0.814	42.97	0	1	1	0	1	1	-1	ID10000393440811	CG1435-RA	FBgn0026144
7.68	0.591	0.837	0.487	10.21	2e-04	0	0	0	1	0	0	ID10000439700875	CG7893-RA	FBgn0040068
9.72	1.259	1.497	0.689	48.51	0	1	1	0	1	0	-1	ID100003861808710	CG10868-RA	FBgn0004882
8.56	2.15	3.021	1.571	88.37	0	1	1	1	1	1	-1	ID100004469608816	CG6927-RA	FBgn0029733
8.29	1.339	1.891	1.365	79.94	0	1	1	1	1	1	-1	ID1000045146081013	CG3658-RA	FBgn0026143
6.86	0.851	1.429	0.719	11.91	7e-05	0	1	0	1	0	-1	ID100003516208121	CG17788-RA	FBgn0259143
9.86	0.394	0.449	0.332	6.77	0.00203	0	0	0	0	0	0	ID1000033968081317	CG10798-RA	FBgn0000472
7.63	1.796	2.418	1.507	75.43	0	1	1	1	1	1	-1	ID100004507408166	CG3327-RB	FBgn0020445
8.09	1.282	1.745	1.513	14.8	2e-05	1	1	0	1	0	0	ID1000040496081619	CG14803-RA	FBgn0023513
8.72	1.321	1.958	1.051	113.78	0	1	1	1	1	1	-1	ID100004440818519	CG32575-RB	FBgn0026575
7.01	1.409	2.113	1.476	25.04	0	1	1	0	1	1	-1	ID1000044432181214	CG32625-RA	FBgn0052625
7.64	1.798	2.549	1.386	82.53	0	1	1	1	1	1	-1	ID100004140218150	CG12109-RB	FBgn0030054
9.42	0.842	1.195	0.551	27.2	0	0	1	0	1	0	-1	ID100003864218164	CG4612-RA	FBgn0035016
9.48	1.409	2.037	0.867	32.29	0	1	1	0	1	1	-1	ID10000312862814	CG2995-RA	FBgn0040372
6.99	1.64	2.461	1.52	49.86	0	1	1	1	1	1	-1	ID10000409402834	CG6551-RA	FBgn0001079
7.38	1.161	1.956	0.944	23.15	0	1	1	0	1	1	-1	ID1000031670281015	CG2534-RA	FBgn0259212
8.57	0.683	0.861	0.483	13.29	3e-05	0	0	0	1	0	0	ID100003402228133	CG12125-RA	FBgn0030037
8.93	0.501	0.238	0.213	8.37	0.00065	0	0	0	0	0	0	ID100004014228145	CG3594-RA	FBgn0035063
6.89	1.26	2.061	1.344	39.46	0	1	1	1	1	1	-1	ID1000032054281513	CG5310-RA	FBgn0030573
9.83	2.141	2.586	1.283	92.92	0	1	1	1	1	0	-1	ID100003471828170	CG14545-RA	FBgn0040602
9.61	0.668	0.844	0.491	22.96	0	0	0	0	1	0	-1	ID1000031262281813	CG2945-RB	FBgn0000316
8.56	1.188	1.246	0.632	19.54	0	1	1	0	1	0	0	ID100003141238213	CG12499-RA	FBgn0038968
9.62	1.675	2.169	1.116	26.16	0	1	1	0	1	0	-1	ID10000448223855	CG13741-RA	FBgn0033374
6.44	1.741	2.751	1.91	17.91	0	1	1	0	1	1	0	ID100004142038619	CG12135-RA	FBgn0040235
7.99	0.67	0.377	0.052	9.72	0.00027	0	0	0	1	0	0	ID100004254838916	CG12744-RA	FBgn0033459
9.66	0.82	0.637	0.44	26.34	0	0	0	0	1	0	0	ID100003527038121	CG1685-RA	FBgn0015527
7.38	1.118	1.336	0.764	11.2	0.00011	1	1	0	1	0	0	ID100004367038140	CG7246-RA	FBgn0030081
8.37	1.949	2.514	1.24	44.63	0	1	1	0	1	0	-1	ID1000041372381414	CG12052-RG	FBgn0005630
8.57	0.694	0.533	0.442	12.84	4e-05	0	0	0	1	0	0	ID1000036758381519	CG6712-RA	FBgn0032408
7.82	1.309	1.844	1.114	34	0	1	1	0	1	1	-1	ID100004175038169	CG4332-RA	FBgn0030456
8.2	1.065	1.467	1	22.69	0	1	1	0	1	0	0	ID100003237809115	CG5916-RA	FBgn0038401
6.81	1.592	1.826	1.222	13.97	2e-05	1	1	0	1	0	0	ID10000408320934	CG14048-RA	FBgn0040389
11.29	2.047	2.614	1.659	109.51	0	1	1	1	1	1	-1	ID10000388640954	CG2207-RA	FBgn0022893
7.61	1.845	2.569	1.17	42.23	0	1	1	0	1	1	-1	ID100004351409518	CG18740-RA	FBgn0002783
9.22	0.643	0.741	0.448	18.89	0	0	0	0	1	0	0	ID100003540209615	CG8571-RA	FBgn0016983
9.79	2.092	1.44	1.549	21.2	0	1	0	0	1	0	0	ID100003427409717	CG7923-RA	FBgn0029172
7.83	1.131	1.678	0.605	59.29	0	1	1	0	1	1	-1	ID100003077609107	CG1708-RA	FBgn0000352
9.5	0.646	0.269	0.359	13.45	3e-05	0	0	0	1	0	0	ID1000035048091114	CG8939-RA	FBgn0030720
10.89	1.715	2.57	1.161	63.97	0	1	1	0	1	1	-1	ID100004113809129	CG15092-RA	FBgn0259682
8.19	0.737	1.118	0.441	15.63	1e-05	0	1	0	1	0	-1	ID100004275209157	CG31262-RA	FBgn0051262
9.89	0.78	1.024	0.35	36.61	0	0	1	0	1	0	-1	ID1000038906091613	CG2368-RB	FBgn0004399
9.37	0.463	0.39	0.235	9.59	0.00029	0	0	0	1	0	0	ID10000322101931	CG11513-RA	FBgn0041164
7.94	0.929	1.742	0.881	15.23	1e-05	0	1	0	1	1	-1	ID100003996219614	CG15457-RB	FBgn0031111
8.03	1.201	1.684	0.883	66.84	0	1	1	0	1	1	-1	ID100003569019615	CG7326-RA	FBgn0030970
8.97	1.141	1.476	0.689	32.52	0	1	1	0	1	0	-1	ID10000422661985	CG1615-RB	FBgn0017561
7.26	1.114	1.636	0.81	19.72	0	1	1	0	1	0	-1	ID1000031850191015	CG6023-RA	FBgn0030912
8.01	0.64	0.944	0.402	19.32	0	0	0	0	1	0	-1	ID1000037970191517	CG3848-RD	FBgn0023518
11.77	0.843	0.847	0.594	11.33	1e-04	0	0	0	1	0	0	ID100004038829014	CG10206-RA	FBgn0026196
10.21	1.333	1.921	0.848	47.2	0	1	1	0	1	1	-1	ID100003467629217	CG13366-RA	FBgn0025633
9.87	1.378	1.98	0.856	77.47	0	1	1	0	1	1	-1	ID1000039998291012	CG3707-RA	FBgn0004655
9.52	1.264	1.74	0.918	83.69	0	1	1	0	1	1	-1	ID100003507829121	CG9096-RC	FBgn0010315
7.92	1.131	1.497	0.963	18.25	0	1	1	0	1	0	0	ID100004502029154	CG4281-RA	FBgn0025626
11.91	0.978	1.097	0.597	43.11	0	0	1	0	1	0	-1	ID100003426829185	CG7917-RA	FBgn0016685
7.49	0.896	1.218	0.89	28.79	0	0	1	0	1	0	0	ID1000040070291816	CG3857-RA	FBgn0023520
7.06	0.544	0.798	0.607	11.68	8e-05	0	0	0	1	0	0	ID100004453439018	CG6414-RA	FBgn0029690
9.07	0.644	0.908	0.659	14.1	2e-05	0	0	0	1	0	0	ID10000430223915	CG1575-RA	FBgn0029999
8.03	0.986	1.027	0.922	6.54	0.00243	0	0	0	0	0	0	ID100004338239106	CG11837-RA	FBgn0039627
11.88	2.391	2.918	1.571	23.78	0	1	1	0	1	0	-1	ID100003611039126	CG1372-RA	FBgn0004649
7.99	1.53	2.891	1.393	46.23	0	1	1	0	1	1	-1	ID100003801239149	CG4570-RA	FBgn0037844
7.4	0.583	0.987	0.358	15.69	1e-05	0	0	0	1	0	-1	ID100003342839158	CG14231-RA	FBgn0031060
7.8	1.494	1.628	0.916	20.54	0	1	1	0	1	0	0	ID1000040358391816	CG9925-RA	FBgn0038191
13.8	2.622	2.719	2.403	11	0.00012	1	1	0	1	0	0	ID1000031279010015	CG2985-RA	FBgn0004045
9.4	0.856	1.06	0.776	11.58	9e-05	0	1	0	1	0	0	ID100004320101016	CG2875-RA	FBgn0029672
7.85	0.69	1.07	0.62	17.24	1e-05	0	1	0	1	0	-1	ID100004051901023	CG1484-RA	FBgn0000709
9.75	1.777	2.586	1.124	81.53	0	1	1	0	1	1	-1	ID100003862301059	CG10895-RC	FBgn0019686
10.27	0.712	0.347	0.011	9.83	0.00025	0	0	0	1	0	0	ID1000035497010615	CG13210-RA	FBgn0259238
7.62	1.18	1.711	0.439	26.39	0	1	1	0	1	0	-1	ID1000036271010108	CG32822-RA	FBgn0052822
13.76	2.959	3.091	2.716	15.18	1e-05	1	1	0	1	0	0	ID10000316810101311	CG2979-RA	FBgn0005391
7.91	1.094	1.044	0.645	10.7	0.00015	1	0	0	1	0	0	ID10000343210101319	CG10034-RA	FBgn0000964
9.36	0.535	0.493	0.508	9.8	0.00025	0	0	0	1	0	0	ID100004329711016	CG8891-RA	FBgn0031663
11.1	1.529	1.613	1.254	32.44	0	1	1	0	1	0	0	ID1000038287110117	CG13849-RA	FBgn0038964
11.27	1.492	1.766	1.122	72.73	0	1	1	1	1	0	-1	ID100003326511084	CG5374-RA	FBgn0003676
7.81	0.36	0.884	0.327	29.44	0	0	0	0	1	1	-1	ID1000035983110811	CG32796-RB	FBgn0040388
12.65	2.533	2.768	2.148	26.67	0	1	1	0	1	0	0	ID100004209711095	CG11129-RA	FBgn0004047
8.16	0.729	0.963	0.474	12.69	5e-05	0	0	0	1	0	0	ID1000037537110914	CG18186-RA	FBgn0034255
9.86	1.579	1.68	1.284	30.46	0	1	1	0	1	0	0	ID1000037903110149	CG3949-RA	FBgn0015393
8.64	0.911	1.098	0.79	11.43	9e-05	0	1	0	1	0	0	ID1000045199110154	CG14230-RA	FBgn0031062
9.41	2.376	3.245	1.565	81.38	0	1	1	0	1	1	-1	ID1000041017110168	CR32885-RA	FBgn0016053
8.05	1.473	1.84	1.114	78.22	0	1	1	1	1	1	-1	ID10000390971101613	CG9325-RA	FBgn0004873
8.92	0.955	1.061	0.709	37.98	0	0	1	0	1	0	-1	ID1000033289110179	CG5519-RA	FBgn0013969
9.92	0.775	1.019	0.7	26.68	0	0	1	0	1	0	0	ID1000042553110186	CG12752-RA	FBgn0028411
8.31	0.901	1.665	0.882	52.09	0	0	1	0	1	1	-1	ID100003363721009	CG18582-RA	FBgn0025743
9.78	0.84	1.194	0.686	16.87	1e-05	0	1	0	1	0	-1	ID1000040483210014	CG14764-RA	FBgn0033236
7.34	0.659	1.319	0.767	24.97	0	0	1	0	1	1	-1	ID1000044365210119	CG4252-RA	FBgn0004367
8.74	0.86	1.172	0.848	15.64	1e-05	0	1	0	1	0	0	ID10000316752101011	CG2890-RA	FBgn0030208
8.27	1.033	1.659	0.946	21.61	0	1	1	0	1	1	-1	ID1000041629210134	CG7487-RA	FBgn0040290
8.64	0.945	1.221	0.847	23.07	0	0	1	0	1	0	0	ID1000042091210138	CG1737-RA	FBgn0030293
9.61	1.271	1.132	0.814	35.96	0	1	1	0	1	0	0	ID1000040141210145	CG3593-RA	FBgn0003257
8.33	1.881	2.481	1.21	32.32	0	1	1	0	1	0	-1	ID1000045115210154	CG3457-RA	FBgn0024984
9.18	0.656	0.873	0.388	12.43	5e-05	0	0	0	1	0	0	ID10000339552101611	CG10555-RA	FBgn0030034
11.63	0.534	0.641	0.38	14.32	2e-05	0	0	0	1	0	0	ID10000389952101710	CG15019-RA	FBgn0035541
8.36	1.011	0.965	0.568	13.52	3e-05	1	0	0	1	0	0	ID1000033595210184	CG18446-RA	FBgn0033458
7.54	0.656	1.24	0.682	15.88	1e-05	0	1	0	1	1	-1	ID100003904331041	CG9211-RA	FBgn0031872
8.01	1.014	0.969	0.665	16.21	1e-05	1	0	0	1	0	0	ID1000041419310619	CG12134-RA	FBgn0033471
7.93	3.113	6.834	4.582	202.19	0	1	1	1	1	1	-1	ID10000444433101214	CG32642-RC	FBgn0052642
8.71	1.442	1.59	0.711	17.87	0	1	1	0	1	0	-1	ID10000440293101814	CG12927-RA	FBgn0085393
8.75	0.674	0.611	0.475	9.2	0.00037	0	0	0	0	0	0	ID1000035425011113	CG9143-RA	FBgn0034496
7.6	1.351	1.949	1.221	23.51	0	1	1	0	1	1	-1	ID10000404470111413	CG10315-RA	FBgn0034858
10.74	1.782	2.203	1.347	71.76	0	1	1	1	1	1	-1	ID10000431350111515	CG9809-RA	FBgn0037248
7.59	1.181	1.778	1.073	13.38	3e-05	1	1	0	1	0	0	ID10000415750111518	CG13625-RA	FBgn0039210
8.21	1.211	1.787	1.099	29.11	0	1	1	0	1	1	-1	ID10000323830111812	CG5923-RA	FBgn0005696
10.55	1.301	1.366	1.082	32.46	0	1	1	0	1	0	0	ID1000035743111411	CG7421-RA	FBgn0037137
8.37	1.883	2.747	1.44	52.35	0	1	1	0	1	1	-1	ID1000042631111916	CG11420-RA	FBgn0000826
8.18	0.549	0.267	0.062	12.56	5e-05	0	0	0	1	0	0	ID10000448811111211	CG3203-RD	FBgn0029897
10.09	0.753	1.001	0.492	13.35	3e-05	0	1	0	1	0	0	ID10000372251111219	CG6122-RA	FBgn0004872
7.2	0.584	1.146	0.813	8.23	0.00071	0	1	0	0	0	0	ID10000391691111315	CG33223-RA	FBgn0053223
9.99	1.264	1.583	1.007	21.13	0	1	1	0	1	0	0	ID1000040387211014	CG10203-RA	FBgn0028554
10.69	2.128	2.731	1.616	68.87	0	1	1	1	1	1	-1	ID100004194721126	CG31762-RD	FBgn0000114
8.6	1.343	1.747	1.268	32.53	0	1	1	1	1	0	0	ID100004537921129	CG4584-RB	FBgn0250837
6.87	0.456	0.881	0.438	10.51	0.00016	0	0	0	1	1	-1	ID1000038131211148	CG14798-RA	FBgn0029588
9.26	2.568	3.294	1.649	71.04	0	1	1	0	1	1	-1	ID100004302131115	CG15737-RA	FBgn0030353
8.11	0.825	0.962	0.515	14.52	2e-05	0	0	0	1	0	0	ID100004497131118	CG3218-RA	FBgn0000810
9.27	1.408	1.91	0.973	40.07	0	1	1	0	1	1	-1	ID1000042619311415	CG11399-RB	FBgn0037021
7.79	0.716	0.999	0.528	10.78	0.00014	0	0	0	1	0	0	ID1000041485311617	CG2685-RA	FBgn0024998
8.9	0.863	0.96	0.84	10.19	2e-04	0	0	0	1	0	0	ID100003226931171	CG11660-RA	FBgn0036187
9.08	0.735	0.633	0.576	12.15	6e-05	0	0	0	1	0	0	ID100004458131183	CG7728-RA	FBgn0036686
11.57	0.679	0.936	0.735	18.72	0	0	0	0	1	0	0	ID100004227731185	CG1633-RA	FBgn0040309
8.54	2.016	2.564	1.733	36.12	0	1	1	0	1	0	-1	ID10000360613111019	CG12398-RA	FBgn0030596
7.48	0.795	1.481	0.836	25.97	0	0	1	0	1	1	-1	ID1000041461311115	CG2222-RA	FBgn0030196
9.62	0.919	1.054	0.74	29.48	0	0	1	0	1	0	0	ID10000341713111317	CG9401-RA	FBgn0002736
7.05	0.536	1.111	0.7	13.1	4e-05	0	1	0	1	1	0	ID1000038011311149	CG4558-RA	FBgn0029914
9.08	1.159	1.236	0.817	18.47	0	1	1	0	1	0	0	ID10000322453111513	CG11604-RA	FBgn0086912
10.78	1.115	1.538	0.684	37.29	0	1	1	0	1	1	-1	ID1000033421311160	CG14217-RB	FBgn0031030
8.39	1.414	1.991	1.323	46.18	0	1	1	1	1	1	-1	ID10000375973111618	CG30085-RA	FBgn0050085
