# Supplementary material for: Gene expression during Drosophila melanogaster egg development before and after reproductive diapause
Source: BMC Genomics. 2009 May 24;10:242. doi: 10.1186/1471-2164-10-242 (PMC2700134; doi:10.1186/1471-2164-10-242)
Supplement: Additional file 4 — Suppressed egg development GO annotation enrichment. The output of over-represented GO annotation of transcripts suppressed during diapause later involved in egg production. [file 1471-2164-10-242-S4.txt]

GO	Ontology	Term	adj.pval
GO:0007292	BP	female gamete generation	2.33E-014	FBgn0000114 FBgn0000146 FBgn0000352 FBgn0000472 FBgn0000533 FBgn0000810 FBgn0000996 FBgn0001079 FBgn0002736 FBgn0002783 FBgn0003015 FBgn0003023 FBgn0003028 FBgn0003165 FBgn0003310 FBgn0003401 FBgn0003416 FBgn0003483 FBgn0003501 FBgn0003655 FBgn0003970 FBgn0004045 FBgn0004047 FBgn0004367 FBgn0004399 FBgn0004647 FBgn0004649 FBgn0004872 FBgn0004873 FBgn0004882 FBgn0004901 FBgn0005390 FBgn0005391 FBg…
GO:0019953	BP	sexual reproduction	8.26E-014	FBgn0000114 FBgn0000146 FBgn0000352 FBgn0000472 FBgn0000533 FBgn0000810 FBgn0000826 FBgn0000927 FBgn0000996 FBgn0001079 FBgn0001120 FBgn0002736 FBgn0002783 FBgn0003015 FBgn0003023 FBgn0003028 FBgn0003165 FBgn0003310 FBgn0003401 FBgn0003416 FBgn0003483 FBgn0003501 FBgn0003655 FBgn0003970 FBgn0004045 FBgn0004047 FBgn0004367 FBgn0004399 FBgn0004647 FBgn0004649 FBgn0004872 FBgn0004873 FBgn0004882 FBg…
GO:0048477	BP	oogenesis	1.76E-013	FBgn0000114 FBgn0000146 FBgn0000352 FBgn0000472 FBgn0000533 FBgn0000810 FBgn0000996 FBgn0001079 FBgn0002736 FBgn0002783 FBgn0003015 FBgn0003023 FBgn0003028 FBgn0003165 FBgn0003310 FBgn0003401 FBgn0003416 FBgn0003483 FBgn0003501 FBgn0003655 FBgn0003970 FBgn0004367 FBgn0004399 FBgn0004647 FBgn0004649 FBgn0004872 FBgn0004873 FBgn0004882 FBgn0004901 FBgn0005390 FBgn0005391 FBgn0010269 FBgn0010303 FBg…
GO:0000003	BP	reproduction	5.30E-013	FBgn0000114 FBgn0000146 FBgn0000352 FBgn0000472 FBgn0000533 FBgn0000810 FBgn0000826 FBgn0000927 FBgn0000964 FBgn0000996 FBgn0001079 FBgn0001120 FBgn0002736 FBgn0002783 FBgn0003015 FBgn0003023 FBgn0003028 FBgn0003165 FBgn0003310 FBgn0003401 FBgn0003416 FBgn0003483 FBgn0003501 FBgn0003655 FBgn0003714 FBgn0003970 FBgn0004045 FBgn0004047 FBgn0004367 FBgn0004399 FBgn0004647 FBgn0004649 FBgn0004872 FBg…
GO:0006260	BP	DNA replication	3.33E-012	FBgn0000376 FBgn0000472 FBgn0000927 FBgn0000996 FBgn0001120 FBgn0005696 FBgn0010382 FBgn0011703 FBgn0011704 FBgn0015929 FBgn0017577 FBgn0020633 FBgn0024332 FBgn0025815 FBgn0026015 FBgn0026143 FBgn0028700 FBgn0030322 FBgn0030871 FBgn0040290
GO:0007276	BP	gamete generation	8.47E-012	FBgn0000114 FBgn0000146 FBgn0000352 FBgn0000472 FBgn0000533 FBgn0000810 FBgn0000996 FBgn0001079 FBgn0002736 FBgn0002783 FBgn0003015 FBgn0003023 FBgn0003028 FBgn0003165 FBgn0003310 FBgn0003401 FBgn0003416 FBgn0003483 FBgn0003501 FBgn0003655 FBgn0003970 FBgn0004045 FBgn0004047 FBgn0004367 FBgn0004399 FBgn0004647 FBgn0004649 FBgn0004872 FBgn0004873 FBgn0004882 FBgn0004901 FBgn0005390 FBgn0005391 FBg…
GO:0007028	BP	cytoplasm organization	1.07E-010	FBgn0000146 FBgn0000810 FBgn0002736 FBgn0003015 FBgn0003483 FBgn0003655 FBgn0003970 FBgn0004045 FBgn0004047 FBgn0004399 FBgn0004649 FBgn0004882 FBgn0005391 FBgn0041164 FBgn0086384
GO:0006259	BP	DNA metabolic process	1.75E-010	FBgn0000376 FBgn0000472 FBgn0000927 FBgn0000996 FBgn0001120 FBgn0004367 FBgn0004872 FBgn0005696 FBgn0010382 FBgn0011703 FBgn0011704 FBgn0015929 FBgn0017577 FBgn0020633 FBgn0024332 FBgn0024732 FBgn0025815 FBgn0026015 FBgn0026143 FBgn0026876 FBgn0028700 FBgn0030322 FBgn0030646 FBgn0030871 FBgn0037844 FBgn0040290 FBgn0040347
GO:0007281	BP	germ cell development	9.17E-010	FBgn0000114 FBgn0000146 FBgn0000533 FBgn0000810 FBgn0002736 FBgn0003015 FBgn0003023 FBgn0003165 FBgn0003483 FBgn0003655 FBgn0003970 FBgn0004399 FBgn0004647 FBgn0004872 FBgn0004873 FBgn0004882 FBgn0016053 FBgn0019686 FBgn0024177 FBgn0041164 FBgn0086384
GO:0007049	BP	cell cycle	1.06E-009	FBgn0000114 FBgn0000405 FBgn0000472 FBgn0000826 FBgn0000927 FBgn0000996 FBgn0001120 FBgn0002948 FBgn0003042 FBgn0003165 FBgn0003517 FBgn0003525 FBgn0003676 FBgn0004107 FBgn0004367 FBgn0004647 FBgn0004655 FBgn0004873 FBgn0010083 FBgn0010316 FBgn0010382 FBgn0010416 FBgn0011761 FBgn0011818 FBgn0013726 FBgn0015617 FBgn0015926 FBgn0015929 FBgn0019686 FBgn0023177 FBgn0026143 FBgn0026871 FBgn0029879 FBg…
GO:0006996	BP	organelle organization	5.01E-009	FBgn0000146 FBgn0000352 FBgn0000405 FBgn0000709 FBgn0000927 FBgn0001087 FBgn0002736 FBgn0002783 FBgn0002948 FBgn0003015 FBgn0003023 FBgn0003042 FBgn0003062 FBgn0003483 FBgn0003501 FBgn0003517 FBgn0003525 FBgn0003676 FBgn0003970 FBgn0004362 FBgn0004367 FBgn0004647 FBgn0004655 FBgn0004872 FBgn0004873 FBgn0010083 FBgn0010303 FBgn0010315 FBgn0013726 FBgn0015393 FBgn0015926 FBgn0015929 FBgn0016685 FBg…
GO:0022402	BP	cell cycle process	6.71E-009	FBgn0000114 FBgn0000405 FBgn0000927 FBgn0001120 FBgn0002948 FBgn0003165 FBgn0003517 FBgn0003525 FBgn0003676 FBgn0004107 FBgn0004367 FBgn0004655 FBgn0004873 FBgn0010083 FBgn0010316 FBgn0010382 FBgn0010416 FBgn0011761 FBgn0011818 FBgn0013726 FBgn0015617 FBgn0015926 FBgn0015929 FBgn0023177 FBgn0026143 FBgn0026871 FBgn0029879 FBgn0029897 FBgn0029970 FBgn0030049 FBgn0030067 FBgn0030086 FBgn0036389 FBg…
GO:0006139	BP	nucleobase nucleoside nucleotide and nucleic acid metabolic process	1.22E-008	FBgn0000114 FBgn0000146 FBgn0000352 FBgn0000376 FBgn0000472 FBgn0000533 FBgn0000927 FBgn0000964 FBgn0000996 FBgn0001079 FBgn0001120 FBgn0001180 FBgn0001341 FBgn0002783 FBgn0003015 FBgn0003028 FBgn0003042 FBgn0003062 FBgn0003165 FBgn0003189 FBgn0003257 FBgn0003483 FBgn0003970 FBgn0004101 FBgn0004362 FBgn0004367 FBgn0004399 FBgn0004647 FBgn0004872 FBgn0004882 FBgn0004901 FBgn0005630 FBgn0005696 FBg…
GO:0032502	BP	developmental process	1.55E-008	FBgn0000077 FBgn0000114 FBgn0000146 FBgn0000242 FBgn0000316 FBgn0000352 FBgn0000376 FBgn0000405 FBgn0000472 FBgn0000533 FBgn0000709 FBgn0000810 FBgn0000964 FBgn0000996 FBgn0001079 FBgn0001087 FBgn0001180 FBgn0002736 FBgn0003015 FBgn0003023 FBgn0003028 FBgn0003042 FBgn0003165 FBgn0003310 FBgn0003416 FBgn0003483 FBgn0003501 FBgn0003525 FBgn0003655 FBgn0003969 FBgn0003970 FBgn0004045 FBgn0004047 FBg…
GO:0016043	BP	cellular component organization	1.60E-008	FBgn0000146 FBgn0000242 FBgn0000352 FBgn0000405 FBgn0000709 FBgn0000810 FBgn0000927 FBgn0001087 FBgn0002736 FBgn0002783 FBgn0002948 FBgn0003015 FBgn0003023 FBgn0003028 FBgn0003042 FBgn0003062 FBgn0003165 FBgn0003483 FBgn0003501 FBgn0003517 FBgn0003525 FBgn0003655 FBgn0003676 FBgn0003970 FBgn0004045 FBgn0004047 FBgn0004108 FBgn0004362 FBgn0004367 FBgn0004399 FBgn0004647 FBgn0004649 FBgn0004655 FBg…
GO:0022403	BP	cell cycle phase	3.01E-008	FBgn0000114 FBgn0000405 FBgn0000927 FBgn0001120 FBgn0002948 FBgn0003165 FBgn0003517 FBgn0003525 FBgn0003676 FBgn0004107 FBgn0004367 FBgn0004655 FBgn0004873 FBgn0010083 FBgn0010316 FBgn0010382 FBgn0010416 FBgn0011761 FBgn0011818 FBgn0015617 FBgn0015929 FBgn0023177 FBgn0026143 FBgn0026871 FBgn0029879 FBgn0029897 FBgn0029970 FBgn0030067 FBgn0030086 FBgn0036389 FBgn0040235 FBgn0040347 FBgn0087040
GO:0006270	BP	DNA replication initiation	6.30E-008	FBgn0000996 FBgn0015929 FBgn0017577 FBgn0020633 FBgn0024332 FBgn0025815 FBgn0026143
GO:0000278	BP	mitotic cell cycle	1.44E-007	FBgn0000114 FBgn0000405 FBgn0000826 FBgn0000927 FBgn0001120 FBgn0002948 FBgn0003042 FBgn0003165 FBgn0003517 FBgn0003525 FBgn0003676 FBgn0004107 FBgn0004367 FBgn0004647 FBgn0010083 FBgn0010316 FBgn0010382 FBgn0010416 FBgn0015617 FBgn0015929 FBgn0023177 FBgn0026143 FBgn0026871 FBgn0029879 FBgn0029897 FBgn0029970 FBgn0030067 FBgn0030086 FBgn0036389 FBgn0040235 FBgn0087040
GO:0051726	BP	regulation of cell cycle	3.37E-007	FBgn0000114 FBgn0000472 FBgn0000826 FBgn0000996 FBgn0001120 FBgn0003165 FBgn0003525 FBgn0004107 FBgn0004367 FBgn0004647 FBgn0010316 FBgn0010382 FBgn0015617 FBgn0019686 FBgn0023177 FBgn0026143 FBgn0029970
GO:0046011	BP	regulation of oskar mRNA translation	7.25E-007	FBgn0000114 FBgn0000146 FBgn0003015 FBgn0003970 FBgn0004882 FBgn0041164
GO:0009948	BP	anterior/posterior axis specification	9.51E-007	FBgn0000146 FBgn0000810 FBgn0001180 FBgn0002736 FBgn0003015 FBgn0003165 FBgn0003483 FBgn0003655 FBgn0003970 FBgn0004399 FBgn0004647 FBgn0004882 FBgn0005390 FBgn0010269 FBgn0041164 FBgn0086384
GO:0007315	BP	pole plasm assembly	1.05E-006	FBgn0000146 FBgn0000810 FBgn0002736 FBgn0003015 FBgn0003483 FBgn0003655 FBgn0003970 FBgn0004399 FBgn0004882 FBgn0041164 FBgn0086384
GO:0022607	BP	cellular component assembly	1.06E-006	FBgn0000146 FBgn0000709 FBgn0000810 FBgn0002736 FBgn0002948 FBgn0003015 FBgn0003042 FBgn0003483 FBgn0003501 FBgn0003655 FBgn0003970 FBgn0004399 FBgn0004872 FBgn0004873 FBgn0004882 FBgn0016685 FBgn0022893 FBgn0030054 FBgn0041164 FBgn0086384
GO:0000279	BP	M phase	1.25E-006	FBgn0000114 FBgn0000405 FBgn0000927 FBgn0001120 FBgn0002948 FBgn0003165 FBgn0003517 FBgn0003525 FBgn0003676 FBgn0004367 FBgn0004655 FBgn0004873 FBgn0010083 FBgn0010382 FBgn0010416 FBgn0011761 FBgn0011818 FBgn0015617 FBgn0015929 FBgn0023177 FBgn0026871 FBgn0029879 FBgn0029897 FBgn0029970 FBgn0030067 FBgn0030086 FBgn0036389 FBgn0040235 FBgn0040347 FBgn0087040
GO:0009994	BP	oocyte differentiation	1.76E-006	FBgn0000146 FBgn0000533 FBgn0000810 FBgn0002736 FBgn0003015 FBgn0003483 FBgn0003655 FBgn0003970 FBgn0004399 FBgn0004647 FBgn0004873 FBgn0004882 FBgn0010316 FBgn0041164 FBgn0086384
GO:0007314	BP	oocyte anterior/posterior axis determination	2.03E-006	FBgn0000146 FBgn0000810 FBgn0002736 FBgn0003015 FBgn0003483 FBgn0003655 FBgn0003970 FBgn0004399 FBgn0004647 FBgn0004882 FBgn0041164 FBgn0086384
GO:0045727	BP	positive regulation of translation	2.64E-006	FBgn0000146 FBgn0003015 FBgn0003165 FBgn0003970 FBgn0004882
GO:0007316	BP	pole plasm RNA localization	2.75E-006	FBgn0000146 FBgn0000810 FBgn0002736 FBgn0003015 FBgn0003483 FBgn0003655 FBgn0003970 FBgn0004882 FBgn0041164 FBgn0086384
GO:0019094	BP	pole plasm mRNA localization	2.86E-006	FBgn0000146 FBgn0000810 FBgn0002736 FBgn0003015 FBgn0003483 FBgn0003655 FBgn0004882 FBgn0041164 FBgn0086384
GO:0048869	BP	cellular developmental process	3.96E-006	FBgn0000114 FBgn0000146 FBgn0000352 FBgn0000533 FBgn0000709 FBgn0000810 FBgn0000996 FBgn0001180 FBgn0002736 FBgn0003015 FBgn0003023 FBgn0003028 FBgn0003042 FBgn0003165 FBgn0003310 FBgn0003416 FBgn0003483 FBgn0003501 FBgn0003655 FBgn0003970 FBgn0004101 FBgn0004108 FBgn0004362 FBgn0004367 FBgn0004399 FBgn0004647 FBgn0004872 FBgn0004873 FBgn0004882 FBgn0005390 FBgn0005630 FBgn0010269 FBgn0010303 FBg…
GO:0003002	BP	regionalization	4.59E-006	FBgn0000146 FBgn0000242 FBgn0000376 FBgn0000533 FBgn0000810 FBgn0001079 FBgn0001180 FBgn0002736 FBgn0003015 FBgn0003028 FBgn0003042 FBgn0003165 FBgn0003483 FBgn0003655 FBgn0003970 FBgn0004399 FBgn0004647 FBgn0004882 FBgn0005390 FBgn0010269 FBgn0010303 FBgn0024194 FBgn0029905 FBgn0031872 FBgn0041164 FBgn0086384
GO:0006261	BP	DNA-dependent DNA replication	5.59E-006	FBgn0000472 FBgn0000996 FBgn0005696 FBgn0015929 FBgn0017577 FBgn0020633 FBgn0024332 FBgn0025815 FBgn0026015 FBgn0026143
GO:0009952	BP	anterior/posterior pattern formation	5.61E-006	FBgn0000146 FBgn0000810 FBgn0001180 FBgn0002736 FBgn0003015 FBgn0003165 FBgn0003483 FBgn0003655 FBgn0003970 FBgn0004399 FBgn0004647 FBgn0004882 FBgn0005390 FBgn0010269 FBgn0041164 FBgn0086384
GO:0009798	BP	axis specification	6.37E-006	FBgn0000146 FBgn0000533 FBgn0000810 FBgn0001180 FBgn0002736 FBgn0003015 FBgn0003165 FBgn0003483 FBgn0003655 FBgn0003970 FBgn0004399 FBgn0004647 FBgn0004882 FBgn0005390 FBgn0010269 FBgn0041164 FBgn0086384
GO:0008298	BP	intracellular mRNA localization	7.93E-006	FBgn0000146 FBgn0000810 FBgn0002736 FBgn0003015 FBgn0003483 FBgn0003655 FBgn0003970 FBgn0004882 FBgn0041164 FBgn0086384
GO:0048468	BP	cell development	9.14E-006	FBgn0000114 FBgn0000146 FBgn0000352 FBgn0000533 FBgn0000709 FBgn0000810 FBgn0000996 FBgn0001180 FBgn0002736 FBgn0003015 FBgn0003023 FBgn0003042 FBgn0003165 FBgn0003310 FBgn0003416 FBgn0003483 FBgn0003501 FBgn0003655 FBgn0003970 FBgn0004108 FBgn0004362 FBgn0004399 FBgn0004647 FBgn0004872 FBgn0004873 FBgn0004882 FBgn0005390 FBgn0005630 FBgn0010269 FBgn0010303 FBgn0010382 FBgn0010768 FBgn0013726 FBg…
GO:0048522	BP	positive regulation of cellular process	9.33E-006	FBgn0000114 FBgn0000146 FBgn0000352 FBgn0000472 FBgn0001180 FBgn0002783 FBgn0003015 FBgn0003165 FBgn0003970 FBgn0004647 FBgn0004882 FBgn0005630 FBgn0010315 FBgn0010382 FBgn0010385 FBgn0019686 FBgn0023518 FBgn0026143 FBgn0030028 FBgn0031872 FBgn0037770
GO:0007389	BP	pattern specification process	1.14E-005	FBgn0000146 FBgn0000242 FBgn0000376 FBgn0000533 FBgn0000810 FBgn0001079 FBgn0001180 FBgn0002736 FBgn0003015 FBgn0003028 FBgn0003042 FBgn0003165 FBgn0003483 FBgn0003655 FBgn0003970 FBgn0004399 FBgn0004647 FBgn0004882 FBgn0005390 FBgn0010269 FBgn0010303 FBgn0024194 FBgn0029905 FBgn0031872 FBgn0041164 FBgn0086384
GO:0007224	BP	smoothened signaling pathway	1.17E-005	FBgn0000352 FBgn0001079 FBgn0023518 FBgn0024194 FBgn0029905 FBgn0031872 FBgn0039709 FBgn0040388
GO:0030703	BP	eggshell formation	1.26E-005	FBgn0000146 FBgn0000996 FBgn0003483 FBgn0003970 FBgn0004647 FBgn0005390 FBgn0010303 FBgn0010382 FBgn0025815 FBgn0041164 FBgn0041252
GO:0006403	BP	RNA localization	1.60E-005	FBgn0000146 FBgn0000810 FBgn0002736 FBgn0003015 FBgn0003483 FBgn0003655 FBgn0003970 FBgn0004882 FBgn0028411 FBgn0041164 FBgn0086384
GO:0048518	BP	positive regulation of biological process	2.07E-005	FBgn0000114 FBgn0000146 FBgn0000352 FBgn0000472 FBgn0001180 FBgn0002783 FBgn0003015 FBgn0003165 FBgn0003970 FBgn0004647 FBgn0004882 FBgn0005630 FBgn0010315 FBgn0010382 FBgn0010385 FBgn0019686 FBgn0023518 FBgn0025743 FBgn0026143 FBgn0030028 FBgn0031872 FBgn0037770
GO:0007309	BP	oocyte axis determination	2.42E-005	FBgn0000146 FBgn0000533 FBgn0000810 FBgn0002736 FBgn0003015 FBgn0003483 FBgn0003655 FBgn0003970 FBgn0004399 FBgn0004647 FBgn0004882 FBgn0041164 FBgn0086384
GO:0048599	BP	oocyte development	2.57E-005	FBgn0000146 FBgn0000533 FBgn0000810 FBgn0002736 FBgn0003015 FBgn0003483 FBgn0003655 FBgn0003970 FBgn0004399 FBgn0004647 FBgn0004882 FBgn0041164 FBgn0086384
GO:0007306	BP	eggshell chorion formation	2.98E-005	FBgn0000146 FBgn0000996 FBgn0003483 FBgn0003970 FBgn0004647 FBgn0010303 FBgn0010382 FBgn0025815 FBgn0041164 FBgn0041252
GO:0009790	BP	embryonic development	2.98E-005	FBgn0000316 FBgn0000376 FBgn0000405 FBgn0000472 FBgn0000709 FBgn0001079 FBgn0001180 FBgn0003015 FBgn0003042 FBgn0003165 FBgn0003310 FBgn0003501 FBgn0003525 FBgn0003655 FBgn0004367 FBgn0004647 FBgn0004882 FBgn0004901 FBgn0005390 FBgn0010269 FBgn0010303 FBgn0011761 FBgn0023130 FBgn0024194 FBgn0029944 FBgn0041164 FBgn0087040 FBgn0259212
GO:0006267	BP	pre-replicative complex assembly	3.04E-005	FBgn0017577 FBgn0020633 FBgn0024332 FBgn0025815
GO:0030707	BP	ovarian follicle cell development	3.06E-005	FBgn0000146 FBgn0000352 FBgn0000810 FBgn0000996 FBgn0003416 FBgn0003483 FBgn0003501 FBgn0003970 FBgn0004647 FBgn0005390 FBgn0010269 FBgn0010303 FBgn0010382 FBgn0025815 FBgn0041164 FBgn0041252
GO:0030154	BP	cell differentiation	3.19E-005	FBgn0000114 FBgn0000146 FBgn0000352 FBgn0000533 FBgn0000709 FBgn0000810 FBgn0000996 FBgn0001180 FBgn0002736 FBgn0003015 FBgn0003023 FBgn0003028 FBgn0003042 FBgn0003165 FBgn0003310 FBgn0003416 FBgn0003483 FBgn0003501 FBgn0003655 FBgn0003970 FBgn0004101 FBgn0004108 FBgn0004362 FBgn0004399 FBgn0004647 FBgn0004872 FBgn0004873 FBgn0004882 FBgn0005390 FBgn0005630 FBgn0010269 FBgn0010303 FBgn0010316 FBg…
GO:0007308	BP	oocyte construction	3.45E-005	FBgn0000146 FBgn0000533 FBgn0000810 FBgn0002736 FBgn0003015 FBgn0003483 FBgn0003655 FBgn0003970 FBgn0004399 FBgn0004647 FBgn0004882 FBgn0041164 FBgn0086384
GO:0042254	BP	ribosome biogenesis	4.05E-005	FBgn0003062 FBgn0015393 FBgn0026196 FBgn0030720 FBgn0033741 FBgn0036686 FBgn0037073 FBgn0038746 FBgn0039627
GO:0007275	BP	multicellular organismal development	5.26E-005	FBgn0000077 FBgn0000146 FBgn0000242 FBgn0000316 FBgn0000352 FBgn0000376 FBgn0000405 FBgn0000472 FBgn0000533 FBgn0000709 FBgn0000810 FBgn0000964 FBgn0001079 FBgn0001087 FBgn0001180 FBgn0002736 FBgn0003015 FBgn0003023 FBgn0003028 FBgn0003042 FBgn0003165 FBgn0003310 FBgn0003483 FBgn0003501 FBgn0003525 FBgn0003655 FBgn0003969 FBgn0003970 FBgn0004101 FBgn0004108 FBgn0004362 FBgn0004367 FBgn0004399 FBg…
GO:0043283	BP	biopolymer metabolic process	5.63E-005	FBgn0000114 FBgn0000146 FBgn0000352 FBgn0000376 FBgn0000472 FBgn0000533 FBgn0000810 FBgn0000826 FBgn0000927 FBgn0000964 FBgn0000996 FBgn0001079 FBgn0001120 FBgn0001180 FBgn0001341 FBgn0002783 FBgn0003015 FBgn0003028 FBgn0003042 FBgn0003062 FBgn0003165 FBgn0003189 FBgn0003483 FBgn0003501 FBgn0003517 FBgn0003525 FBgn0003714 FBgn0003970 FBgn0004101 FBgn0004107 FBgn0004362 FBgn0004367 FBgn0004399 FBg…
GO:0007296	BP	vitellogenesis	6.03E-005	FBgn0004045 FBgn0004047 FBgn0004649 FBgn0005391
GO:0046594	BP	maintenance of pole plasm mRNA location	7.95E-005	FBgn0000146 FBgn0002736 FBgn0003015
GO:0034960	BP	cellular biopolymer metabolic process	8.24E-005	FBgn0000114 FBgn0000146 FBgn0000352 FBgn0000376 FBgn0000472 FBgn0000533 FBgn0000810 FBgn0000927 FBgn0000964 FBgn0000996 FBgn0001079 FBgn0001120 FBgn0001180 FBgn0001341 FBgn0002783 FBgn0003015 FBgn0003028 FBgn0003042 FBgn0003062 FBgn0003165 FBgn0003189 FBgn0003483 FBgn0003517 FBgn0003714 FBgn0003970 FBgn0004101 FBgn0004362 FBgn0004367 FBgn0004399 FBgn0004647 FBgn0004649 FBgn0004872 FBgn0004882 FBg…
GO:0007293	BP	germarium-derived egg chamber formation	9.45E-005	FBgn0000114 FBgn0001079 FBgn0003483 FBgn0003501 FBgn0003970 FBgn0004647 FBgn0004873 FBgn0004882 FBgn0010316
GO:0048134	BP	germ-line cyst formation	1.02E-004	FBgn0000114 FBgn0003023 FBgn0003970 FBgn0004873 FBgn0004882
GO:0051301	BP	cell division	1.07E-004	FBgn0000114 FBgn0000146 FBgn0000405 FBgn0003165 FBgn0004647 FBgn0004872 FBgn0004873 FBgn0004901 FBgn0010316 FBgn0010382 FBgn0013726 FBgn0015926 FBgn0029172 FBgn0087040
GO:0006323	BP	DNA packaging	1.08E-004	FBgn0000146 FBgn0000927 FBgn0003042 FBgn0003483 FBgn0004367 FBgn0004872 FBgn0016685 FBgn0017577 FBgn0022893 FBgn0026143 FBgn0030054
GO:0009987	BP	cellular process	1.11E-004	FBgn0000114 FBgn0000146 FBgn0000242 FBgn0000316 FBgn0000352 FBgn0000376 FBgn0000405 FBgn0000472 FBgn0000533 FBgn0000709 FBgn0000810 FBgn0000826 FBgn0000927 FBgn0000964 FBgn0000996 FBgn0001079 FBgn0001087 FBgn0001120 FBgn0001180 FBgn0001337 FBgn0001341 FBgn0002736 FBgn0002783 FBgn0002948 FBgn0003015 FBgn0003023 FBgn0003028 FBgn0003042 FBgn0003062 FBgn0003165 FBgn0003189 FBgn0003257 FBgn0003310 FBg…
GO:0046012	BP	positive regulation of oskar mRNA translation	1.45E-004	FBgn0000146 FBgn0003970 FBgn0004882
GO:0046843	BP	dorsal appendage formation	1.77E-004	FBgn0000146 FBgn0003483 FBgn0003970 FBgn0004647 FBgn0010303 FBgn0041164
GO:0048646	BP	anatomical structure formation	1.80E-004	FBgn0000114 FBgn0000146 FBgn0000996 FBgn0001079 FBgn0003483 FBgn0003501 FBgn0003970 FBgn0004647 FBgn0004873 FBgn0004882 FBgn0005390 FBgn0010303 FBgn0010316 FBgn0010382 FBgn0025815 FBgn0041164 FBgn0041252
GO:0001709	BP	cell fate determination	2.33E-004	FBgn0001180 FBgn0003015 FBgn0003165 FBgn0003310 FBgn0003483 FBgn0003970 FBgn0004647 FBgn0004872 FBgn0004873 FBgn0004882 FBgn0010316 FBgn0010382
GO:0051329	BP	interphase of mitotic cell cycle	2.55E-004	FBgn0000405 FBgn0003525 FBgn0004107 FBgn0010316 FBgn0010382 FBgn0026143
GO:0051325	BP	interphase	2.57E-004	FBgn0000405 FBgn0003525 FBgn0004107 FBgn0010316 FBgn0010382 FBgn0026143
GO:0006417	BP	regulation of translation	2.66E-004	FBgn0000114 FBgn0000146 FBgn0000810 FBgn0003015 FBgn0003165 FBgn0003970 FBgn0004882 FBgn0041164
GO:0031328	BP	positive regulation of cellular biosynthetic process	3.50E-004	FBgn0000146 FBgn0003015 FBgn0003165 FBgn0003970 FBgn0004882 FBgn0010385
GO:0007277	BP	pole cell development	4.00E-004	FBgn0000146 FBgn0003015 FBgn0003970 FBgn0004872 FBgn0016053
GO:0032270	BP	positive regulation of cellular protein metabolic process	4.11E-004	FBgn0000146 FBgn0003015 FBgn0003165 FBgn0003970 FBgn0004882
GO:0022613	BP	ribonucleoprotein complex biogenesis and assembly	4.24E-004	FBgn0000146 FBgn0003062 FBgn0003483 FBgn0015393 FBgn0026196 FBgn0028554 FBgn0030720 FBgn0033741 FBgn0034858 FBgn0036686 FBgn0037073 FBgn0038746 FBgn0039627
GO:0009058	BP	biosynthetic process	4.49E-004	FBgn0000114 FBgn0000146 FBgn0000316 FBgn0000352 FBgn0000376 FBgn0000472 FBgn0000533 FBgn0000810 FBgn0000927 FBgn0000964 FBgn0000996 FBgn0001079 FBgn0001087 FBgn0001120 FBgn0001180 FBgn0001341 FBgn0002783 FBgn0003015 FBgn0003028 FBgn0003042 FBgn0003165 FBgn0003189 FBgn0003257 FBgn0003483 FBgn0003517 FBgn0003714 FBgn0003970 FBgn0004101 FBgn0004362 FBgn0004399 FBgn0004647 FBgn0004649 FBgn0004872 FBg…
GO:0034961	BP	cellular biopolymer biosynthetic process	4.67E-004	FBgn0000114 FBgn0000146 FBgn0000352 FBgn0000376 FBgn0000472 FBgn0000533 FBgn0000810 FBgn0000927 FBgn0000964 FBgn0000996 FBgn0001079 FBgn0001120 FBgn0001180 FBgn0001341 FBgn0002783 FBgn0003015 FBgn0003028 FBgn0003042 FBgn0003165 FBgn0003189 FBgn0003483 FBgn0003517 FBgn0003714 FBgn0003970 FBgn0004101 FBgn0004362 FBgn0004399 FBgn0004647 FBgn0004649 FBgn0004872 FBgn0004882 FBgn0005630 FBgn0005696 FBg…
GO:0010608	BP	posttranscriptional regulation of gene expression	4.93E-004	FBgn0000114 FBgn0000146 FBgn0000810 FBgn0003015 FBgn0003165 FBgn0003483 FBgn0003970 FBgn0004872 FBgn0004882 FBgn0041164
GO:0034645	BP	cellular macromolecule biosynthetic process	5.58E-004	FBgn0000114 FBgn0000146 FBgn0000352 FBgn0000376 FBgn0000472 FBgn0000533 FBgn0000810 FBgn0000927 FBgn0000964 FBgn0000996 FBgn0001079 FBgn0001120 FBgn0001180 FBgn0001341 FBgn0002783 FBgn0003015 FBgn0003028 FBgn0003042 FBgn0003165 FBgn0003189 FBgn0003483 FBgn0003517 FBgn0003714 FBgn0003970 FBgn0004101 FBgn0004362 FBgn0004399 FBgn0004647 FBgn0004649 FBgn0004872 FBgn0004882 FBgn0004957 FBgn0005630 FBg…
GO:0000087	BP	M phase of mitotic cell cycle	5.84E-004	FBgn0000114 FBgn0000405 FBgn0000927 FBgn0001120 FBgn0003165 FBgn0003525 FBgn0004367 FBgn0010382 FBgn0010416 FBgn0015617 FBgn0029879 FBgn0029970
GO:0000578	BP	embryonic axis specification	6.29E-004	FBgn0001180 FBgn0003015 FBgn0003165 FBgn0003655 FBgn0004882 FBgn0005390 FBgn0010269 FBgn0041164
GO:0009059	BP	macromolecule biosynthetic process	6.36E-004	FBgn0000114 FBgn0000146 FBgn0000352 FBgn0000376 FBgn0000472 FBgn0000533 FBgn0000810 FBgn0000927 FBgn0000964 FBgn0000996 FBgn0001079 FBgn0001120 FBgn0001180 FBgn0001341 FBgn0002783 FBgn0003015 FBgn0003028 FBgn0003042 FBgn0003165 FBgn0003189 FBgn0003483 FBgn0003517 FBgn0003714 FBgn0003970 FBgn0004101 FBgn0004362 FBgn0004399 FBgn0004647 FBgn0004649 FBgn0004872 FBgn0004882 FBgn0004957 FBgn0005630 FBg…
GO:0048469	BP	cell maturation	6.95E-004	FBgn0000146 FBgn0003042 FBgn0003483
GO:0043284	BP	biopolymer biosynthetic process	7.90E-004	FBgn0000114 FBgn0000146 FBgn0000352 FBgn0000376 FBgn0000472 FBgn0000533 FBgn0000810 FBgn0000927 FBgn0000964 FBgn0000996 FBgn0001079 FBgn0001120 FBgn0001180 FBgn0001341 FBgn0002783 FBgn0003015 FBgn0003028 FBgn0003042 FBgn0003165 FBgn0003189 FBgn0003483 FBgn0003517 FBgn0003714 FBgn0003970 FBgn0004101 FBgn0004362 FBgn0004399 FBgn0004647 FBgn0004649 FBgn0004872 FBgn0004882 FBgn0005630 FBgn0005696 FBg…
GO:0016568	BP	chromatin modification	8.31E-004	FBgn0000146 FBgn0002783 FBgn0003042 FBgn0003483 FBgn0004872 FBgn0023518 FBgn0037770 FBgn0037834 FBgn0040372 FBgn0043002
GO:0031326	BP	regulation of cellular biosynthetic process	8.47E-004	FBgn0000114 FBgn0000146 FBgn0000810 FBgn0003015 FBgn0003165 FBgn0003970 FBgn0004882 FBgn0010385 FBgn0041164
GO:0051247	BP	positive regulation of protein metabolic process	8.84E-004	FBgn0000146 FBgn0003015 FBgn0003165 FBgn0003970 FBgn0004882
GO:0007318	BP	pole plasm protein localization	9.34E-004	FBgn0000146 FBgn0002736 FBgn0003015 FBgn0041164
GO:0009880	BP	embryonic pattern specification	9.55E-004	FBgn0000376 FBgn0001079 FBgn0001180 FBgn0003015 FBgn0003042 FBgn0003165 FBgn0003655 FBgn0004882 FBgn0005390 FBgn0010269 FBgn0024194 FBgn0041164
GO:0048856	BP	anatomical structure development	9.78E-004	FBgn0000077 FBgn0000114 FBgn0000146 FBgn0000242 FBgn0000352 FBgn0000709 FBgn0000964 FBgn0000996 FBgn0001079 FBgn0001180 FBgn0003028 FBgn0003042 FBgn0003165 FBgn0003310 FBgn0003483 FBgn0003501 FBgn0003525 FBgn0003969 FBgn0003970 FBgn0004101 FBgn0004108 FBgn0004362 FBgn0004367 FBgn0004399 FBgn0004647 FBgn0004873 FBgn0004882 FBgn0005390 FBgn0005630 FBgn0010269 FBgn0010303 FBgn0010316 FBgn0010382 FBg…
GO:0032268	BP	regulation of cellular protein metabolic process	0	FBgn0000114 FBgn0000146 FBgn0000352 FBgn0000810 FBgn0001079 FBgn0003015 FBgn0003165 FBgn0003501 FBgn0003970 FBgn0004882 FBgn0010316 FBgn0010382 FBgn0030208 FBgn0041164
GO:0008356	BP	asymmetric cell division	0	FBgn0000114 FBgn0000146 FBgn0003165 FBgn0004647 FBgn0004872 FBgn0004873 FBgn0010316 FBgn0010382
GO:0051276	BP	chromosome organization and biogenesis	0	FBgn0000146 FBgn0000405 FBgn0000927 FBgn0002783 FBgn0003023 FBgn0003042 FBgn0003483 FBgn0003501 FBgn0003970 FBgn0004362 FBgn0004367 FBgn0004655 FBgn0004872 FBgn0016685 FBgn0017577 FBgn0022893 FBgn0023518 FBgn0026143 FBgn0030049 FBgn0030054 FBgn0030854 FBgn0034255 FBgn0037770 FBgn0037834 FBgn0040372 FBgn0043002
GO:0007294	BP	germarium-derived oocyte fate determination	0	FBgn0003483 FBgn0003970 FBgn0004873 FBgn0004882 FBgn0010316
GO:0007243	BP	protein kinase cascade	0	FBgn0003501 FBgn0004107 FBgn0004647 FBgn0010269 FBgn0010303 FBgn0010315 FBgn0010382 FBgn0025743 FBgn0259212
GO:0051237	BP	maintenance of RNA location	0	FBgn0000146 FBgn0002736 FBgn0003015
GO:0040016	BP	embryonic cleavage	0	FBgn0004901 FBgn0087040
GO:0030706	BP	germarium-derived oocyte differentiation	0	FBgn0003483 FBgn0003970 FBgn0004873 FBgn0004882 FBgn0010316
GO:0050793	BP	regulation of developmental process	0	FBgn0001180 FBgn0004367 FBgn0004647 FBgn0004872 FBgn0010303 FBgn0010382 FBgn0011703 FBgn0011704 FBgn0015954 FBgn0019686 FBgn0021764 FBgn0024732 FBgn0025743 FBgn0029944 FBgn0030028 FBgn0037188 FBgn0037770 FBgn0040068 FBgn0086384 FBgn0259212
GO:0050789	BP	regulation of biological process	0	FBgn0000114 FBgn0000146 FBgn0000352 FBgn0000376 FBgn0000472 FBgn0000533 FBgn0000810 FBgn0000826 FBgn0000964 FBgn0000996 FBgn0001079 FBgn0001120 FBgn0001180 FBgn0002736 FBgn0002783 FBgn0003015 FBgn0003028 FBgn0003042 FBgn0003165 FBgn0003189 FBgn0003310 FBgn0003416 FBgn0003483 FBgn0003501 FBgn0003525 FBgn0003655 FBgn0003969 FBgn0003970 FBgn0004101 FBgn0004107 FBgn0004362 FBgn0004367 FBgn0004399 FBg…
GO:0007304	BP	chorion-containing eggshell formation	0	FBgn0000146 FBgn0000996 FBgn0003483 FBgn0003970 FBgn0004647 FBgn0005390 FBgn0010303 FBgn0010382 FBgn0025815 FBgn0041164 FBgn0041252
GO:0007346	BP	regulation of mitotic cell cycle	0	FBgn0000114 FBgn0000826 FBgn0001120 FBgn0003525 FBgn0004367 FBgn0004647 FBgn0010382 FBgn0023177 FBgn0026143 FBgn0029970
GO:0050794	BP	regulation of cellular process	0	FBgn0000114 FBgn0000146 FBgn0000352 FBgn0000376 FBgn0000472 FBgn0000533 FBgn0000810 FBgn0000826 FBgn0000964 FBgn0000996 FBgn0001079 FBgn0001120 FBgn0001180 FBgn0002783 FBgn0003015 FBgn0003028 FBgn0003042 FBgn0003165 FBgn0003189 FBgn0003310 FBgn0003416 FBgn0003483 FBgn0003501 FBgn0003525 FBgn0003969 FBgn0003970 FBgn0004101 FBgn0004107 FBgn0004362 FBgn0004367 FBgn0004399 FBgn0004647 FBgn0004872 FBg…
GO:0006277	BP	DNA amplification	0	FBgn0000996 FBgn0010382 FBgn0025815 FBgn0026143
GO:0030716	BP	oocyte fate determination	0	FBgn0003483 FBgn0003970 FBgn0004873 FBgn0004882 FBgn0010316
GO:0045451	BP	pole plasm oskar mRNA localization	0	FBgn0000146 FBgn0002736 FBgn0003483 FBgn0003655 FBgn0004882 FBgn0041164
GO:0001556	BP	oocyte maturation	0	FBgn0000146 FBgn0003483
GO:0065009	BP	regulation of molecular function	0	FBgn0000352 FBgn0001079 FBgn0010303 FBgn0010316 FBgn0011703 FBgn0011704 FBgn0015617 FBgn0019686 FBgn0025743 FBgn0029736 FBgn0038401
GO:0031570	BP	DNA integrity checkpoint	0	FBgn0000996 FBgn0004367 FBgn0019686
GO:0007067	BP	mitosis	0	FBgn0000114 FBgn0000405 FBgn0000927 FBgn0001120 FBgn0003165 FBgn0003525 FBgn0004367 FBgn0010382 FBgn0010416 FBgn0015617 FBgn0029879 FBgn0029970
GO:0043280	BP	positive regulation of caspase activity	0	FBgn0011703 FBgn0011704 FBgn0019686
GO:0044249	BP	cellular biosynthetic process	0	FBgn0000114 FBgn0000146 FBgn0000316 FBgn0000352 FBgn0000376 FBgn0000472 FBgn0000533 FBgn0000810 FBgn0000927 FBgn0000964 FBgn0000996 FBgn0001079 FBgn0001087 FBgn0001120 FBgn0001180 FBgn0001341 FBgn0002783 FBgn0003015 FBgn0003028 FBgn0003042 FBgn0003165 FBgn0003189 FBgn0003257 FBgn0003483 FBgn0003517 FBgn0003714 FBgn0003970 FBgn0004101 FBgn0004362 FBgn0004399 FBgn0004647 FBgn0004649 FBgn0004872 FBg…
GO:0031324	BP	negative regulation of cellular metabolic process	0	FBgn0000114 FBgn0000146 FBgn0000810 FBgn0000996 FBgn0001120 FBgn0003042 FBgn0003165 FBgn0003483 FBgn0004647 FBgn0004872 FBgn0010316 FBgn0010416 FBgn0041164 FBgn0053525
GO:0031325	BP	positive regulation of cellular metabolic process	0	FBgn0000146 FBgn0001180 FBgn0002783 FBgn0003015 FBgn0003165 FBgn0003970 FBgn0004882 FBgn0005630 FBgn0010385 FBgn0023518
GO:0007616	BP	long-term memory	0	FBgn0003015 FBgn0003165 FBgn0004647 FBgn0041164
GO:0009112	BP	nucleobase metabolic process	0	FBgn0003189 FBgn0003257 FBgn0004901
GO:0006325	BP	establishment or maintenance of chromatin architecture	0	FBgn0000146 FBgn0000927 FBgn0002783 FBgn0003042 FBgn0003483 FBgn0004362 FBgn0004872 FBgn0016685 FBgn0022893 FBgn0023518 FBgn0030054 FBgn0030854 FBgn0034255 FBgn0037770 FBgn0037834 FBgn0040372 FBgn0043002
GO:0018195	BP	peptidyl-arginine modification	0	FBgn0037770 FBgn0037834
GO:0000086	BP	G2/M transition of mitotic cell cycle	0	FBgn0000405 FBgn0003525 FBgn0004107
GO:0051053	BP	negative regulation of DNA metabolic process	0	FBgn0000996 FBgn0001120 FBgn0004872
GO:0008302	BP	ring canal formation actin assembly	0	FBgn0003501 FBgn0004873
GO:0032196	BP	transposition	0	FBgn0004872 FBgn0037844
GO:0006313	BP	transposition DNA-mediated	0	FBgn0004872 FBgn0037844
GO:0009792	BP	embryonic development ending in birth or egg hatching	0	FBgn0000316 FBgn0000405 FBgn0000472 FBgn0003165 FBgn0003501 FBgn0004367 FBgn0004647 FBgn0010303 FBgn0023130 FBgn0029944 FBgn0087040 FBgn0259212
GO:0044260	BP	cellular macromolecule metabolic process	0	FBgn0000114 FBgn0000146 FBgn0000316 FBgn0000352 FBgn0000376 FBgn0000472 FBgn0000533 FBgn0000810 FBgn0000826 FBgn0000927 FBgn0000964 FBgn0000996 FBgn0001079 FBgn0001120 FBgn0001180 FBgn0001341 FBgn0002783 FBgn0003015 FBgn0003028 FBgn0003042 FBgn0003062 FBgn0003165 FBgn0003189 FBgn0003310 FBgn0003401 FBgn0003483 FBgn0003501 FBgn0003517 FBgn0003525 FBgn0003676 FBgn0003714 FBgn0003970 FBgn0004101 FBg…
GO:0010604	BP	positive regulation of macromolecule metabolic process	0	FBgn0000146 FBgn0001180 FBgn0002783 FBgn0003015 FBgn0003165 FBgn0003970 FBgn0004882 FBgn0005630 FBgn0023518
GO:0006310	BP	DNA recombination	0	FBgn0004367 FBgn0004872 FBgn0037844 FBgn0040290 FBgn0040347
GO:0046112	BP	nucleobase biosynthetic process	0	FBgn0003189 FBgn0003257 FBgn0004901
GO:0022414	BP	reproductive process	0	FBgn0000826 FBgn0000927 FBgn0000964 FBgn0001120 FBgn0003023 FBgn0003028 FBgn0003714 FBgn0004045 FBgn0004047 FBgn0005391 FBgn0029172 FBgn0087040
GO:0008632	BP	apoptotic program	0	FBgn0011703 FBgn0011704 FBgn0019686 FBgn0024732
GO:0043281	BP	regulation of caspase activity	0	FBgn0011703 FBgn0011704 FBgn0019686
GO:0016072	BP	rRNA metabolic process	0.01	FBgn0003062 FBgn0026196 FBgn0030720 FBgn0033741 FBgn0039627
GO:0018216	BP	peptidyl-arginine methylation	0.01	FBgn0037770 FBgn0037834
GO:0007242	BP	intracellular signaling cascade	0.01	FBgn0003416 FBgn0003501 FBgn0003969 FBgn0004107 FBgn0004367 FBgn0004647 FBgn0010269 FBgn0010303 FBgn0010315 FBgn0010382 FBgn0011703 FBgn0011704 FBgn0019686 FBgn0024732 FBgn0025743 FBgn0029736 FBgn0029944 FBgn0030028 FBgn0037188 FBgn0038401 FBgn0040068 FBgn0040372 FBgn0259212
GO:0006364	BP	rRNA processing	0.01	FBgn0003062 FBgn0026196 FBgn0030720 FBgn0033741 FBgn0039627
GO:0000082	BP	G1/S transition of mitotic cell cycle	0.01	FBgn0004107 FBgn0010316 FBgn0010382
GO:0043170	BP	macromolecule metabolic process	0.01	FBgn0000114 FBgn0000146 FBgn0000316 FBgn0000352 FBgn0000376 FBgn0000472 FBgn0000533 FBgn0000810 FBgn0000826 FBgn0000927 FBgn0000964 FBgn0000996 FBgn0001079 FBgn0001120 FBgn0001180 FBgn0001341 FBgn0002783 FBgn0003015 FBgn0003028 FBgn0003042 FBgn0003062 FBgn0003165 FBgn0003189 FBgn0003310 FBgn0003401 FBgn0003483 FBgn0003501 FBgn0003517 FBgn0003525 FBgn0003676 FBgn0003714 FBgn0003970 FBgn0004101 FBg…
GO:0030717	BP	karyosome formation	0.01	FBgn0000146 FBgn0003483 FBgn0003501 FBgn0003970
GO:0007351	BP	tripartite regional subdivision	0.01	FBgn0001180 FBgn0003015 FBgn0003165 FBgn0003655 FBgn0005390 FBgn0010269
GO:0031497	BP	chromatin assembly	0.01	FBgn0000146 FBgn0003042 FBgn0003483 FBgn0004872 FBgn0016685 FBgn0022893 FBgn0030054
GO:0042770	BP	DNA damage response signal transduction	0.01	FBgn0004367 FBgn0019686 FBgn0030028
GO:0019856	BP	pyrimidine base biosynthetic process	0.01	FBgn0003189 FBgn0003257
GO:0009566	BP	fertilization	0.01	FBgn0000826 FBgn0000927 FBgn0001120 FBgn0087040
GO:0051345	BP	positive regulation of hydrolase activity	0.01	FBgn0011703 FBgn0011704 FBgn0019686
GO:0006919	BP	caspase activation	0.01	FBgn0011703 FBgn0011704 FBgn0019686
GO:0019919	BP	peptidyl-arginine methylation to asymmetrical-dimethyl arginine	0.01	FBgn0037770 FBgn0037834
GO:0043631	BP	RNA polyadenylation	0.01	FBgn0000114 FBgn0003970 FBgn0004882
GO:0034654	BP	nucleobase nucleoside nucleotide and nucleic acid biosynthetic process	0.01	FBgn0003189 FBgn0003257 FBgn0004901
GO:0016071	BP	mRNA metabolic process	0.01	FBgn0000114 FBgn0003015 FBgn0003165 FBgn0003970 FBgn0004882 FBgn0010083 FBgn0015393 FBgn0028554 FBgn0030551 FBgn0030789 FBgn0040235 FBgn0041164 FBgn0051054
GO:0035282	BP	segmentation	0.01	FBgn0000242 FBgn0000376 FBgn0001079 FBgn0001180 FBgn0003015 FBgn0003042 FBgn0003165 FBgn0003655 FBgn0004647 FBgn0005390 FBgn0010269 FBgn0024194
GO:0051052	BP	regulation of DNA metabolic process	0.01	FBgn0000996 FBgn0001120 FBgn0004872
GO:0034404	BP	nucleobase nucleoside and nucleotide biosynthetic process	0.01	FBgn0003189 FBgn0003257 FBgn0004901
GO:0006378	BP	mRNA polyadenylation	0.01	FBgn0000114 FBgn0003970 FBgn0004882
GO:0007227	BP	signal transduction downstream of smoothened	0.01	FBgn0000352 FBgn0001079
GO:0007228	BP	positive regulation of hh target transcription factor activity	0.01	FBgn0000352 FBgn0001079
GO:0007317	BP	regulation of pole plasm oskar mRNA localization	0.01	FBgn0000146 FBgn0002736 FBgn0003483 FBgn0003655 FBgn0041164
GO:0000226	BP	microtubule cytoskeleton organization and biogenesis	0.01	FBgn0000405 FBgn0002736 FBgn0002948 FBgn0003517 FBgn0003525 FBgn0003676 FBgn0004873 FBgn0010083 FBgn0015929 FBgn0026871 FBgn0029897 FBgn0030067 FBgn0030086 FBgn0036389 FBgn0040235 FBgn0041164 FBgn0087040
GO:0030423	BP	RNA interference targeting of mRNA for destruction	0.01	FBgn0000146 FBgn0003483
GO:0006396	BP	RNA processing	0.01	FBgn0000114 FBgn0003062 FBgn0003970 FBgn0004882 FBgn0010083 FBgn0015393 FBgn0026196 FBgn0028554 FBgn0030081 FBgn0030551 FBgn0030720 FBgn0030789 FBgn0033741 FBgn0039627 FBgn0040235 FBgn0051054
GO:0045165	BP	cell fate commitment	0.01	FBgn0001180 FBgn0003015 FBgn0003165 FBgn0003310 FBgn0003483 FBgn0003970 FBgn0004101 FBgn0004647 FBgn0004872 FBgn0004873 FBgn0004882 FBgn0010269 FBgn0010316 FBgn0010382
GO:0021700	BP	developmental maturation	0.01	FBgn0000146 FBgn0003042 FBgn0003483
GO:0018193	BP	peptidyl-amino acid modification	0.01	FBgn0003501 FBgn0024194 FBgn0024558 FBgn0037770 FBgn0037834
GO:0050790	BP	regulation of catalytic activity	0.01	FBgn0010303 FBgn0010316 FBgn0011703 FBgn0011704 FBgn0015617 FBgn0019686 FBgn0025743 FBgn0029736 FBgn0038401
GO:0009891	BP	positive regulation of biosynthetic process	0.01	FBgn0000146 FBgn0001180 FBgn0002783 FBgn0003015 FBgn0003165 FBgn0003970 FBgn0004882 FBgn0005630 FBgn0010385 FBgn0023518
GO:0007350	BP	blastoderm segmentation	0.01	FBgn0001079 FBgn0001180 FBgn0003015 FBgn0003042 FBgn0003165 FBgn0003655 FBgn0005390 FBgn0010269 FBgn0024194
GO:0051246	BP	regulation of protein metabolic process	0.01	FBgn0000114 FBgn0000146 FBgn0000352 FBgn0000810 FBgn0001079 FBgn0003015 FBgn0003165 FBgn0003501 FBgn0003970 FBgn0004882 FBgn0010316 FBgn0010382 FBgn0023528 FBgn0030208 FBgn0041164
GO:0004386	MF	helicase activity	3.38E-011	FBgn0003483 FBgn0003970 FBgn0015929 FBgn0017577 FBgn0020633 FBgn0024332 FBgn0025140 FBgn0025815 FBgn0026143 FBgn0026876 FBgn0027602 FBgn0030086 FBgn0030170 FBgn0030196 FBgn0030551 FBgn0030855 FBgn0034496 FBgn0036754 FBgn0040290 FBgn0041164
GO:0003678	MF	DNA helicase activity	7.27E-008	FBgn0015929 FBgn0017577 FBgn0020633 FBgn0024332 FBgn0025815 FBgn0026143 FBgn0026876 FBgn0030170 FBgn0030196 FBgn0040290 FBgn0041164
GO:0000166	MF	nucleotide binding	7.18E-006	FBgn0000114 FBgn0000352 FBgn0000826 FBgn0001079 FBgn0002948 FBgn0003189 FBgn0003483 FBgn0003501 FBgn0003676 FBgn0003970 FBgn0004047 FBgn0004107 FBgn0004882 FBgn0010269 FBgn0010303 FBgn0013726 FBgn0013969 FBgn0015617 FBgn0015929 FBgn0016983 FBgn0017577 FBgn0019686 FBgn0020445 FBgn0020633 FBgn0024332 FBgn0025140 FBgn0025743 FBgn0025815 FBgn0026015 FBgn0026876 FBgn0027602 FBgn0028554 FBgn0028700 FBg…
GO:0032559	MF	adenyl ribonucleotide binding	2.44E-005	FBgn0000352 FBgn0000826 FBgn0001079 FBgn0002948 FBgn0003189 FBgn0003483 FBgn0003501 FBgn0003676 FBgn0003970 FBgn0004047 FBgn0004107 FBgn0010269 FBgn0010303 FBgn0015617 FBgn0015929 FBgn0016983 FBgn0017577 FBgn0019686 FBgn0020445 FBgn0020633 FBgn0024332 FBgn0025140 FBgn0025743 FBgn0025815 FBgn0026015 FBgn0026876 FBgn0027602 FBgn0029736 FBgn0029970 FBgn0030086 FBgn0030573 FBgn0030683 FBgn0030855 FBg…
GO:0030554	MF	adenyl nucleotide binding	2.65E-005	FBgn0000352 FBgn0000826 FBgn0001079 FBgn0002948 FBgn0003189 FBgn0003483 FBgn0003501 FBgn0003676 FBgn0003970 FBgn0004047 FBgn0004107 FBgn0010269 FBgn0010303 FBgn0015617 FBgn0015929 FBgn0016983 FBgn0017577 FBgn0019686 FBgn0020445 FBgn0020633 FBgn0024332 FBgn0025140 FBgn0025743 FBgn0025815 FBgn0026015 FBgn0026876 FBgn0027602 FBgn0029736 FBgn0029924 FBgn0029970 FBgn0030086 FBgn0030573 FBgn0030596 FBg…
GO:0008026	MF	ATP-dependent helicase activity	2.81E-005	FBgn0003483 FBgn0003970 FBgn0025140 FBgn0026876 FBgn0027602 FBgn0030086 FBgn0030170 FBgn0030551 FBgn0030855 FBgn0034496 FBgn0036754 FBgn0040290
GO:0005524	MF	ATP binding	2.84E-005	FBgn0000352 FBgn0000826 FBgn0001079 FBgn0002948 FBgn0003189 FBgn0003483 FBgn0003501 FBgn0003676 FBgn0003970 FBgn0004047 FBgn0004107 FBgn0010269 FBgn0010303 FBgn0015617 FBgn0015929 FBgn0016983 FBgn0017577 FBgn0019686 FBgn0020445 FBgn0020633 FBgn0024332 FBgn0025140 FBgn0025743 FBgn0025815 FBgn0026015 FBgn0026876 FBgn0027602 FBgn0029736 FBgn0029970 FBgn0030086 FBgn0030573 FBgn0030683 FBgn0030855 FBg…
GO:0003729	MF	mRNA binding	3.88E-005	FBgn0000114 FBgn0003062 FBgn0003165 FBgn0003655 FBgn0004872 FBgn0004882 FBgn0010416 FBgn0015393 FBgn0028554 FBgn0031062 FBgn0032620 FBgn0034496 FBgn0035016 FBgn0035048 FBgn0035063 FBgn0036754 FBgn0037248
GO:0003676	MF	nucleic acid binding	5.84E-005	FBgn0000114 FBgn0000146 FBgn0000376 FBgn0000472 FBgn0000533 FBgn0000810 FBgn0000964 FBgn0000996 FBgn0001180 FBgn0001341 FBgn0002783 FBgn0002948 FBgn0003023 FBgn0003028 FBgn0003062 FBgn0003165 FBgn0003189 FBgn0003483 FBgn0003655 FBgn0003970 FBgn0004101 FBgn0004362 FBgn0004399 FBgn0004872 FBgn0004882 FBgn0005696 FBgn0010416 FBgn0010768 FBgn0015393 FBgn0015527 FBgn0015929 FBgn0016685 FBgn0017577 FBg…
GO:0003724	MF	RNA helicase activity	1.05E-004	FBgn0003483 FBgn0003970 FBgn0025140 FBgn0027602 FBgn0030551 FBgn0030855 FBgn0034496 FBgn0036754
GO:0017076	MF	purine nucleotide binding	1.60E-004	FBgn0000352 FBgn0000826 FBgn0001079 FBgn0002948 FBgn0003189 FBgn0003483 FBgn0003501 FBgn0003676 FBgn0003970 FBgn0004047 FBgn0004107 FBgn0010269 FBgn0010303 FBgn0013726 FBgn0013969 FBgn0015617 FBgn0015929 FBgn0016983 FBgn0017577 FBgn0019686 FBgn0020445 FBgn0020633 FBgn0024332 FBgn0025140 FBgn0025743 FBgn0025815 FBgn0026015 FBgn0026876 FBgn0027602 FBgn0029736 FBgn0029924 FBgn0029970 FBgn0030086 FBg…
GO:0032555	MF	purine ribonucleotide binding	1.96E-004	FBgn0000352 FBgn0000826 FBgn0001079 FBgn0002948 FBgn0003189 FBgn0003483 FBgn0003501 FBgn0003676 FBgn0003970 FBgn0004047 FBgn0004107 FBgn0010269 FBgn0010303 FBgn0013726 FBgn0013969 FBgn0015617 FBgn0015929 FBgn0016983 FBgn0017577 FBgn0019686 FBgn0020445 FBgn0020633 FBgn0024332 FBgn0025140 FBgn0025743 FBgn0025815 FBgn0026015 FBgn0026876 FBgn0027602 FBgn0029736 FBgn0029970 FBgn0030086 FBgn0030573 FBg…
GO:0032553	MF	ribonucleotide binding	1.98E-004	FBgn0000352 FBgn0000826 FBgn0001079 FBgn0002948 FBgn0003189 FBgn0003483 FBgn0003501 FBgn0003676 FBgn0003970 FBgn0004047 FBgn0004107 FBgn0010269 FBgn0010303 FBgn0013726 FBgn0013969 FBgn0015617 FBgn0015929 FBgn0016983 FBgn0017577 FBgn0019686 FBgn0020445 FBgn0020633 FBgn0024332 FBgn0025140 FBgn0025743 FBgn0025815 FBgn0026015 FBgn0026876 FBgn0027602 FBgn0029736 FBgn0029970 FBgn0030086 FBgn0030573 FBg…
GO:0003682	MF	chromatin binding	8.99E-004	FBgn0003042 FBgn0017577 FBgn0020633 FBgn0024332 FBgn0025815 FBgn0026143 FBgn0030854 FBgn0034255 FBgn0053525
GO:0042623	MF	ATPase activity coupled	0	FBgn0003483 FBgn0003676 FBgn0003970 FBgn0016685 FBgn0020445 FBgn0025140 FBgn0026876 FBgn0027602 FBgn0028700 FBgn0030086 FBgn0030170 FBgn0030551 FBgn0030855 FBgn0030871 FBgn0032026 FBgn0034496 FBgn0036754 FBgn0040290 FBgn0085393
GO:0016728	MF	oxidoreductase activity acting on CH or CH2 groups disulfide as acceptor	0	FBgn0011703 FBgn0011704
GO:0042393	MF	histone binding	0	FBgn0003042 FBgn0016685 FBgn0022893
GO:0016538	MF	cyclin-dependent protein kinase regulator activity	0	FBgn0000405 FBgn0010315 FBgn0010316 FBgn0010382
GO:0008757	MF	S-adenosylmethionine-dependent methyltransferase activity	0	FBgn0023518 FBgn0024558 FBgn0030720 FBgn0037770 FBgn0037834 FBgn0039627 FBgn0040372
GO:0035241	MF	protein-arginine omega-N monomethyltransferase activity	0	FBgn0037770 FBgn0037834
GO:0035242	MF	protein-arginine omega-N asymmetric methyltransferase activity	0	FBgn0037770 FBgn0037834
GO:0004748	MF	ribonucleoside-diphosphate reductase activity	0	FBgn0011703 FBgn0011704
GO:0016817	MF	hydrolase activity acting on acid anhydrides	0	FBgn0003483 FBgn0003676 FBgn0003970 FBgn0015929 FBgn0016685 FBgn0016983 FBgn0017577 FBgn0020445 FBgn0020633 FBgn0024332 FBgn0025140 FBgn0026876 FBgn0027602 FBgn0028700 FBgn0030086 FBgn0030170 FBgn0030551 FBgn0030855 FBgn0030871 FBgn0032026 FBgn0034496 FBgn0036754 FBgn0040290 FBgn0085393 FBgn0087040 FBgn0250837
GO:0016818	MF	hydrolase activity acting on acid anhydrides in phosphorus-containing anhydrides	0	FBgn0003483 FBgn0003676 FBgn0003970 FBgn0015929 FBgn0016685 FBgn0016983 FBgn0017577 FBgn0020445 FBgn0020633 FBgn0024332 FBgn0025140 FBgn0026876 FBgn0027602 FBgn0028700 FBgn0030086 FBgn0030170 FBgn0030551 FBgn0030855 FBgn0030871 FBgn0032026 FBgn0034496 FBgn0036754 FBgn0040290 FBgn0085393 FBgn0087040 FBgn0250837
GO:0008094	MF	DNA-dependent ATPase activity	0	FBgn0026876 FBgn0028700 FBgn0030170 FBgn0030871 FBgn0040290
GO:0008186	MF	RNA-dependent ATPase activity	0	FBgn0003483 FBgn0025140 FBgn0027602 FBgn0030551 FBgn0034496 FBgn0036754
GO:0042054	MF	histone methyltransferase activity	0	FBgn0023518 FBgn0037770 FBgn0037834 FBgn0040372
GO:0004004	MF	ATP-dependent RNA helicase activity	0	FBgn0003483 FBgn0025140 FBgn0027602 FBgn0030551 FBgn0034496 FBgn0036754
GO:0016725	MF	oxidoreductase activity acting on CH or CH2 groups	0.01	FBgn0011703 FBgn0011704
GO:0004702	MF	receptor signaling protein serine/threonine kinase activity	0.01	FBgn0010269 FBgn0010303 FBgn0025743 FBgn0029970 FBgn0031030
GO:0005488	MF	binding	0.01	FBgn0000077 FBgn0000114 FBgn0000146 FBgn0000242 FBgn0000352 FBgn0000376 FBgn0000472 FBgn0000533 FBgn0000709 FBgn0000810 FBgn0000826 FBgn0000927 FBgn0000964 FBgn0000996 FBgn0001079 FBgn0001087 FBgn0001180 FBgn0001337 FBgn0001341 FBgn0002783 FBgn0002948 FBgn0003023 FBgn0003028 FBgn0003042 FBgn0003062 FBgn0003165 FBgn0003189 FBgn0003401 FBgn0003416 FBgn0003483 FBgn0003501 FBgn0003655 FBgn0003676 FBg…
GO:0004674	MF	protein serine/threonine kinase activity	0.01	FBgn0000826 FBgn0001079 FBgn0004107 FBgn0010269 FBgn0010303 FBgn0015617 FBgn0019686 FBgn0025743 FBgn0029970 FBgn0030864 FBgn0031030 FBgn0036187
GO:0004708	MF	MAP kinase kinase activity	0.01	FBgn0010269 FBgn0010303
GO:0008143	MF	poly(A) binding	0.01	FBgn0032620 FBgn0035016
