# Supplementary material for: Gene expression during Drosophila melanogaster egg development before and after reproductive diapause
Source: BMC Genomics. 2009 May 24;10:242. doi: 10.1186/1471-2164-10-242 (PMC2700134; doi:10.1186/1471-2164-10-242)
Supplement: Additional file 5 — Early regulation gene table. Expression levels and gene tables of transcripts regulated early after the release of diapause. [file 1471-2164-10-242-S5.txt]

A	Coef_Dv24H	Coef_Dv48H	Coef_Dv72H	F	F_p_value	Res_Dv24H_1	Res_Dv48H_1	Res_Dv72H_1	Res_Dv24	Res_h24v48	Res_h48v72	Genes_ID	Genes_Name	Genes_FlyBaseID
7.59	0.626	1.081	0.82	12.37	6e-05	0	1	0	1	0	0	ID100003747600112	CG11103-RA	FBgn0030522
7.19	1.587	1.604	1.083	33.01	0	1	1	0	1	0	0	ID10000393960048	CG14499-RA	FBgn0034317
8.65	0.715	1.057	0.541	11.85	7e-05	0	1	0	1	0	0	ID10000381720069	CG31657-RA	FBgn0053526
8.94	1.052	0.9	0.874	45.68	0	1	0	0	1	0	0	ID100003471600610	CG14543-RA	FBgn0039404
10.81	1.221	1.217	0.82	18.59	0	1	1	0	1	0	0	ID100004085400919	CG6382-RA	FBgn0020443
7.35	1.223	1.651	0.754	10.76	0.00014	1	0	0	1	0	0	ID1000035148001114	CG17689-RA	FBgn0036374
9.18	1.034	1.015	0.779	31.87	0	1	1	0	1	0	0	ID100003284400125	CG5706-RA	FBgn0039175
8.65	0.885	1.156	0.852	33.2	0	0	1	0	1	0	0	ID100004400400130	CG8043-RA	FBgn0037610
11.07	1.537	1.683	1.175	25.27	0	1	1	0	1	0	0	ID100003401400133	CG11980-RB	FBgn0037652
6.99	1.107	1.407	1.215	11.78	8e-05	1	1	0	1	0	0	ID100004474200167	CG7006-RA	FBgn0039233
7.11	0.808	1.175	0.928	11.17	0.00011	0	1	0	1	0	0	ID1000042054001811	CG1577-RA	FBgn0033208
10.16	1.07	1.607	0.974	14.82	2e-05	1	1	0	1	0	0	ID100003946210111	CG1064-RA	FBgn0011715
6.68	0.578	1.038	0.653	9.91	0.00024	0	1	0	1	0	0	ID100003099610414	CG5475-RB	FBgn0015765
7.5	1.11	1.57	1.035	14.31	2e-05	1	1	0	1	0	0	ID10000387241059	CG5292-RA	FBgn0038491
8.38	1.097	0.419	-0.126	11.38	1e-04	1	0	0	1	0	0	ID10000321661071	CG9465-RA	FBgn0032067
7.46	1.056	1.407	1.055	16.4	1e-05	1	1	0	1	0	0	ID10000340621091	CG10050-RA	FBgn0037492
7.27	1.454	1.667	1.229	25.4	0	1	1	0	1	0	0	ID100004448410117	CG32708-RA	FBgn0052708
11.87	1.459	1.338	1.022	39.43	0	1	1	0	1	0	0	ID100003411010133	CG10130-RA	FBgn0010638
7.47	1.169	1.421	1.091	20.42	0	1	1	0	1	0	0	ID100004102210168	CR32957-RA	FBgn0047311
7.45	0.84	1.066	0.684	21.08	0	0	1	0	1	0	0	ID10000428342015	CG1358-RA	FBgn0033196
8.54	1.659	1.994	1.344	21.48	0	1	1	0	1	0	0	ID100003820820117	CG31869-RA	FBgn0051869
10.01	0.917	1.046	0.609	21.41	0	0	1	0	1	0	0	ID10000447302055	CG6987-RA	FBgn0040284
10.66	0.957	1.464	0.947	13.13	4e-05	0	1	0	1	0	0	ID100004092020611	CG6513-RA	FBgn0061515
8.75	1.197	1.223	0.884	31.73	0	1	1	0	1	0	0	ID100003590420811	CG31289-RA	FBgn0024558
7.4	1.376	1.745	1.277	10.27	0.00019	1	1	0	1	0	0	ID1000035874201019	CG3109-RA	FBgn0023519
7.21	1.498	0.999	1.39	22.81	0	1	0	0	1	0	0	ID1000035898201115	CG31259-RA	FBgn0051259
7.21	1.304	1.755	1.352	25.12	0	1	1	0	1	0	0	ID100003856220164	CG10757-RB	FBgn0032849
7.86	0.839	1.131	0.621	11.31	1e-04	0	1	0	1	0	0	ID1000032442201718	CG9984-RA	FBgn0010416
10.01	0.912	1.181	0.627	12.72	5e-05	0	1	0	1	0	0	ID100004372230518	CG7528-RA	FBgn0029113
7.7	0.936	1.234	0.94	24.35	0	0	1	0	1	0	0	ID100003678630713	CG7562-RA	FBgn0010287
10.71	1.04	1.115	0.662	26.7	0	1	1	0	1	0	0	ID100003865830164	CG4747-RA	FBgn0043456
9.09	0.862	1.364	0.853	14.1	2e-05	0	1	0	1	0	0	ID100003674430175	CG6349-RA	FBgn0259113
10.5	1.459	0.585	0.674	26	0	1	0	0	1	-1	0	ID1000031362301813	CG12385-RA	FBgn0011555
10.84	2.601	2.566	1.658	35.43	0	1	1	0	1	0	0	ID100003929401214	CG10475-RA	FBgn0035667
7.58	0.639	1.032	0.687	13	4e-05	0	1	0	1	0	0	ID10000385020149	CG6833-RA	FBgn0036405
9.05	1.047	1.289	0.944	28.81	0	1	1	0	1	0	0	ID100004237201413	CG15715-RA	FBgn0036538
9.33	1.094	1.434	0.905	14.69	2e-05	1	1	0	1	0	0	ID10000388680154	CG2218-RA	FBgn0039767
7.95	0.741	1.204	0.643	10.06	0.00021	0	1	0	1	0	0	ID100003469201513	CG13398-RA	FBgn0032042
10.45	0.918	1.048	0.754	34.36	0	0	1	0	1	0	0	ID100004501201154	CG4217-RA	FBgn0038805
9.86	1.62	1.089	1.781	19.34	0	1	0	0	1	0	0	ID10000418621146	CG3290-RA	FBgn0034711
8.47	0.774	1.034	0.631	19.38	0	0	1	0	1	0	0	ID10000376441168	CG3038-RA	FBgn0040373
7.61	1.05	1.547	0.993	17.71	0	1	1	0	1	0	0	ID1000034164111317	CG9376-RA	FBgn0036893
7	1.201	1.9	1.448	12.39	6e-05	1	1	0	1	0	0	ID100003574211177	CG7420-RA	FBgn0031344
7.02	0.927	1.303	0.984	10.17	2e-04	0	1	0	1	0	0	ID1000039180111710	CG33248-RA	FBgn0259166
13.81	0.897	1.151	0.757	23.54	0	0	1	0	1	0	0	ID10000427142103	CG31196-RA	FBgn0020238
8.99	0.873	1.022	0.728	18.09	0	0	1	0	1	0	0	ID100004537821100	CG4584-RA	FBgn0250837
7.32	0.711	1.209	0.853	12.05	7e-05	0	1	0	1	0	0	ID1000036954211219	CG8297-RA	FBgn0034050
10.82	1.336	1.38	1.044	56.54	0	1	1	1	1	0	0	ID100004002621146	CG3760-RB	FBgn0022343
12.88	1.029	1.599	1.178	9.74	0.00026	1	1	0	1	0	0	ID10000314823114	CG31618-RA	FBgn0051618
7.9	1.086	1.37	0.875	17.85	0	1	1	0	1	0	0	ID100004452031519	CG6144-RA	FBgn0032259
8.68	1.022	1.083	0.99	16.55	1e-05	1	1	0	1	0	0	ID1000045288311216	CG9606-RA	FBgn0030789
9.29	0.686	1.058	0.592	12.52	5e-05	0	1	0	1	0	0	ID1000037242311219	CG6210-RA	FBgn0036141
10.41	1.543	1.559	1.198	38.82	0	1	1	0	1	0	0	ID100003089902414	CG32253-RA	FBgn0035524
12.05	1.546	1.384	1.248	31.13	0	1	1	0	1	0	0	ID100003785302516	CG11654-RA	FBgn0014455
8.2	0.782	1.204	0.755	11.82	8e-05	0	1	0	1	0	0	ID10000363170280	CG3319-RA	FBgn0015617
7.26	1.439	1.5	1.243	60.19	0	1	1	1	1	0	0	ID10000416990294	CG7622-RA	FBgn0002579
8.94	0.773	1.126	0.648	13.13	4e-05	0	1	0	1	0	0	ID100003662902910	CG5861-RA	FBgn0015338
10.1	0.957	1.245	0.853	20.31	0	0	1	0	1	0	0	ID100004085302919	CG6376-RA	FBgn0011766
7.62	0.776	1.186	0.676	10.51	0.00016	0	1	0	1	0	0	ID100003665902136	CG6401-RA	FBgn0034270
9.86	1.216	1.153	0.904	19.23	0	1	1	0	1	0	0	ID1000034325021319	CG10122-RA	FBgn0019938
10.73	2.345	2.816	1.845	26.91	0	1	1	0	1	0	0	ID1000037781021517	CG11181-RA	FBgn0000392
12.14	1.152	1.462	1.094	38.28	0	1	1	1	1	0	0	ID100003793112211	CG40042-RA	FBgn0058042
12.91	0.992	1.129	0.685	24.75	0	0	1	0	1	0	0	ID10000336771244	CG6647-RB	FBgn0004363
10.78	2.759	1.879	1.358	43.56	0	1	1	0	1	0	0	ID10000321651271	CG9463-RA	FBgn0032066
7.98	1.071	1.614	1.006	10.53	0.00016	1	1	0	1	0	0	ID1000040181121012	CG8420-RA	FBgn0037664
8.28	0.789	1.041	0.597	14.18	2e-05	0	1	0	1	0	0	ID100003710912118	CG7869-RA	FBgn0025355
10.31	0.685	1.011	0.635	10.43	0.00017	0	1	0	1	0	0	ID1000034085121312	CG10084-RA	FBgn0002044
11.01	0.963	1.102	0.633	21.14	0	0	1	0	1	0	0	ID1000037925121510	CG3994-RA	FBgn0028516
9.32	0.713	1.041	0.595	12.79	4e-05	0	1	0	1	0	0	ID1000037877121517	CG3897-RB	FBgn0027660
7.85	1.036	1.374	0.892	15.86	1e-05	1	1	0	1	0	0	ID10000405352223	CG14882-RA	FBgn0038429
11.2	1.293	1.479	1.094	37.78	0	1	1	1	1	0	0	ID10000386392259	CG10922-RA	FBgn0011638
10.21	0.913	1.214	1.034	11.22	0.00011	0	1	0	1	0	0	ID100003479922513	CG14715-RA	FBgn0037930
7.97	1.247	1.475	1.197	18.08	0	1	1	0	1	0	0	ID100004355322719	CG17958-RA	FBgn0003512
10.87	0.941	1.199	0.885	20.37	0	0	1	0	1	0	0	ID100004086522919	CG6404-RA	FBgn0027615
7.4	1.466	1.813	1.4	28.08	0	1	1	0	1	0	0	ID1000040481221511	CG14762-RA	FBgn0033250
9.88	1.32	1.358	0.961	38.94	0	1	1	0	1	0	0	ID1000040895221712	CG6459-RA	FBgn0034259
8.27	0.863	1.167	0.587	11.98	7e-05	0	1	0	1	0	0	ID1000035879221815	CG31132-RA	FBgn0011785
7.38	0.83	1.204	1.073	12.27	6e-05	0	1	0	1	0	0	ID100004058332014	CG30373-RA	FBgn0050373
7.99	1.197	1.295	0.934	29.75	0	1	1	0	1	0	0	ID10000421853285	CG1131-RA	FBgn0015569
11.32	0.831	1.099	0.687	12.32	6e-05	0	1	0	1	0	0	ID1000041783321518	CG5061-RA	FBgn0028388
8.37	1.091	1.201	0.837	42.11	0	1	1	0	1	0	0	ID1000036761321519	CG6743-RA	FBgn0027868
8.7	0.966	1.071	1.023	52.8	0	0	1	1	1	0	0	ID1000044033321814	CG12935-RA	FBgn0033547
7.59	1.012	1.089	0.865	11.55	9e-05	1	1	0	1	0	0	ID10000430610302	CG7809-RA	FBgn0036919
7.28	0.871	1.093	0.64	13.46	3e-05	0	1	0	1	0	0	ID10000342830320	CG7940-RA	FBgn0038576
10.72	1.245	1.335	0.896	12.98	4e-05	1	1	0	1	0	0	ID10000326990321	CG8231-RA	FBgn0027329
11.36	3.028	2.634	1.718	35.91	0	1	1	0	1	0	0	ID100003082103313	CG17192-RA	FBgn0039472
7.44	1.141	1.674	1.309	18.61	0	1	1	0	1	0	0	ID100003694703416	CG8264-RA	FBgn0004856
7.48	1.74	1.686	1.438	16.87	1e-05	1	1	0	1	0	0	ID100003540503615	CG8635-RA	FBgn0033317
6.83	1.104	1.596	0.954	14.69	2e-05	1	1	0	1	0	0	ID1000044651031014	CG32491-RE	FBgn0002781
7.13	0.935	1.531	1.073	12.93	4e-05	0	1	0	1	0	0	ID100003541103114	CG8866-RB	FBgn0037679
10.45	1.173	1.155	1.031	17.61	0	1	1	0	1	0	0	ID100004004303155	CG3800-RA	FBgn0034802
6.88	0.978	1.309	1.028	22.3	0	0	1	0	1	0	0	ID1000033851031611	CG12186-RA	FBgn0027082
6.99	1.082	1.297	1.058	15.71	1e-05	1	1	0	1	0	0	ID1000045395031716	CG4610-RA	FBgn0034735
7.8	1.118	1.413	0.787	10.68	0.00015	1	1	0	1	0	0	ID10000337731344	CG2006-RA	FBgn0039664
7.59	1.128	1.37	1.089	19.57	0	1	1	0	1	0	0	ID10000322611371	CG1163-RA	FBgn0003275
12.11	1.003	0.557	0.666	12.32	6e-05	1	0	0	1	0	0	ID10000372531376	CG6298-RA	FBgn0023197
6.82	1.926	2.451	1.658	25.46	0	1	1	0	1	0	0	ID100004373313719	CG8611-RB	FBgn0027602
8.27	0.849	1.176	0.903	28.85	0	0	1	0	1	0	0	ID100003452313132	CG15438-RA	FBgn0025684
6.39	1.285	1.824	1.077	13.99	2e-05	1	1	0	1	0	0	ID100004181313134	CG31723-RA	FBgn0051723
8.13	0.951	1.326	0.837	14.63	2e-05	0	1	0	1	0	0	ID1000034139131611	CG9233-RA	FBgn0029173
7.26	1.254	0.861	1.178	11.28	1e-04	1	0	0	1	0	0	ID100003454713185	CG15533-RA	FBgn0039768
8.11	0.863	1.295	0.792	13.96	2e-05	0	1	0	1	0	0	ID100004039123014	CG10209-RA	FBgn0033971
7.73	1.497	2.044	1.423	13.36	3e-05	1	1	0	1	0	0	ID100003119923015	CG16865-RA	FBgn0028919
9.95	1.491	1.59	1.269	83.3	0	1	1	1	1	0	0	ID10000335512324	CG11128-RA	FBgn0037203
7.66	1.089	1.499	0.949	11.92	7e-05	1	1	0	1	0	0	ID10000358312328	CG4989-RA	FBgn0034268
7.69	1.303	1.463	1.114	27.72	0	1	1	0	1	0	0	ID100003428923717	CG7946-RA	FBgn0039743
8.61	1.113	1.352	1.011	44.11	0	1	1	1	1	0	0	ID1000040001231012	CG3710-RA	FBgn0010422
12.49	2.046	1.874	1.185	40.35	0	1	1	0	1	0	0	ID1000034265231313	CG7911-RA	FBgn0039735
8.87	1.124	1.38	0.81	17.59	0	1	1	0	1	0	0	ID1000043463231412	CG1828-RA	FBgn0002183
7.52	0.698	1.112	0.62	9.66	0.00028	0	1	0	1	0	0	ID1000039257231717	CG10263-RC	FBgn0032812
7.3	0.74	1.073	0.599	10.72	0.00014	0	1	0	1	0	0	ID100003966523182	CG6294-RA	FBgn0030640
7.61	1.062	1.252	0.994	12.59	5e-05	1	1	0	1	0	0	ID100003350323184	CG11027-RA	FBgn0013749
8.73	0.744	1.046	0.481	10.61	0.00015	0	1	0	1	0	0	ID1000035783231815	CG4903-RA	FBgn0034240
7.55	1.058	1.473	1.103	16.22	1e-05	1	1	0	1	0	0	ID100003107933107	CG3910-RA	FBgn0037778
8.95	0.845	1.161	0.596	13.78	3e-05	0	1	0	1	0	0	ID100003721733118	CG6070-RA	FBgn0039487
7.77	0.703	1.017	0.605	9.87	0.00024	0	1	0	1	0	0	ID100004033733145	CG9884-RA	FBgn0011818
9.43	0.773	1.022	0.821	35.43	0	0	1	0	1	0	0	ID1000037601331618	CG30109-RA	FBgn0050109
9.86	1.154	1.147	0.84	36.74	0	1	1	0	1	0	0	ID10000443620405	CG4247-RA	FBgn0038307
6.61	0.813	1.283	0.825	10.35	0.00018	0	1	0	1	0	0	ID100003785204516	CG1162-RA	FBgn0026564
9.77	1.065	0.957	0.736	15.11	1e-05	1	0	0	1	0	0	ID100004085204919	CG6375-RB	FBgn0025140
8.9	0.857	1.141	0.85	23.95	0	0	1	0	1	0	0	ID100003240404127	CG9752-RA	FBgn0034614
11.01	1.257	1.351	0.915	28.8	0	1	1	0	1	0	0	ID100004397804151	CG7935-RA	FBgn0026252
7.57	0.791	1.022	0.908	21.65	0	0	1	0	1	0	0	ID1000037780041517	CG11173-RA	FBgn0034913
9.35	0.936	1.018	0.684	24.2	0	0	1	0	1	0	0	ID100003977804162	CG4845-RA	FBgn0243511
8.89	0.726	1.02	0.684	13.96	2e-05	0	1	0	1	0	0	ID1000031252041813	CG2921-RA	FBgn0034689
7.87	1.156	1.527	1.24	18.11	0	1	1	0	1	0	0	ID10000437141430	CG7458-RA	FBgn0037144
12.8	1.104	1.202	1.087	31.98	0	1	1	1	1	0	0	ID100003565014411	CG1913-RA	FBgn0003884
11.06	1.354	1.225	0.921	20.95	0	1	1	0	1	0	0	ID100003099414414	CG5474-RA	FBgn0011016
9.84	1.269	1.397	1.072	19.46	0	1	1	0	1	0	0	ID10000390581454	CG9246-RA	FBgn0032925
14.03	1.04	1.062	0.814	27.07	0	1	1	0	1	0	0	ID10000337001490	CG6779-RA	FBgn0002622
11.72	2.2	1.734	1.014	21.81	0	1	0	0	1	0	0	ID1000037492141618	CG18030-RA	FBgn0039778
9.29	0.809	1.148	0.647	12.93	4e-05	0	1	0	1	0	0	ID100003741424016	CG10712-RB	FBgn0044324
9.94	0.83	1.193	0.584	11.71	8e-05	0	1	0	1	0	0	ID10000386082449	CG10847-RA	FBgn0004875
8.25	0.762	1.071	0.708	18.37	0	0	1	0	1	0	0	ID100004091824611	CG6511-RA	FBgn0035923
7.39	0.877	1.119	0.954	9.79	0.00025	0	1	0	1	0	0	ID100003551224615	CG1349-RA	FBgn0039802
7.4	1.079	1.236	0.728	10.44	0.00017	1	0	0	1	0	0	ID100003548824813	CG12904-RA	FBgn0085392
7.49	0.649	1.186	0.637	9.4	0.00033	0	1	0	1	0	0	ID100004165624169	CG7544-RA	FBgn0033994
7.4	1.775	2.272	1.712	28.46	0	1	1	0	1	0	0	ID100003472024170	CG14549-RA	FBgn0039403
13.43	0.922	1.211	1.043	10.48	0.00017	0	1	0	1	0	0	ID1000040894241712	CG6457-RA	FBgn0040060
13.1	1.303	1.355	1.118	26.61	0	1	1	0	1	0	0	ID10000313843414	CG1242-RA	FBgn0001233
6.99	0.627	1.063	0.634	9.56	3e-04	0	1	0	1	0	0	ID10000421423426	CG11241-RA	FBgn0037186
9.4	1.127	1.065	0.606	14.37	2e-05	1	0	0	1	0	0	ID100004142234619	CG12141-RB	FBgn0027084
8.5	0.781	1.011	0.688	19.74	0	0	1	0	1	0	0	ID1000031768341015	CG5106-RA	FBgn0037879
10.33	1.094	0.988	0.607	35.11	0	1	0	0	1	0	0	ID100004024634155	CG8553-RA	FBgn0020615
7.96	1.134	1.55	0.955	10.38	0.00018	1	1	0	1	0	0	ID1000040576341511	CG3035-RA	FBgn0000330
10.36	1.084	1.179	0.848	27.91	0	1	1	0	1	0	0	ID1000037504341618	CG18081-RA	FBgn0036537
9.9	0.666	1.146	0.699	12.07	7e-05	0	1	0	1	0	0	ID100004191405417	CG31716-RA	FBgn0051716
6.88	0.788	1.305	0.759	10.47	0.00017	0	1	0	1	0	0	ID100003427605717	CG7929-RA	FBgn0041102
7.97	1.491	1.444	1.132	25.58	0	1	1	0	1	0	0	ID10000338980592	CG12288-RA	FBgn0032620
7.5	2.25	2.487	1.697	37.12	0	1	1	0	1	0	0	ID10000415960599	CG13992-RA	FBgn0031756
8.05	0.967	1.143	0.985	9.43	0.00032	0	1	0	1	0	0	ID1000038884051315	CG2260-RA	FBgn0030000
8.9	0.755	1.009	0.791	23.67	0	0	1	0	1	0	0	ID100003233805159	CG5838-RA	FBgn0015664
7.07	0.982	1.473	0.971	17.89	0	0	1	0	1	0	0	ID1000036922051614	CG8159-RA	FBgn0037619
11.07	0.919	1.052	0.802	23.43	0	0	1	0	1	0	0	ID1000037300051618	CG7654-RA	FBgn0036928
9.64	0.787	1.211	0.745	15.22	1e-05	0	1	0	1	0	0	ID10000368981517	CG31453-RA	FBgn0051453
11.5	1.354	0.705	0.224	9.45	0.00032	1	0	0	1	0	0	ID10000372521576	CG6295-RA	FBgn0039471
8.39	0.786	1.044	0.673	13.44	3e-05	0	1	0	1	0	0	ID100004104415919	CG3069-RA	FBgn0026324
7.35	1.193	1.746	1.2	11.51	9e-05	1	1	0	1	0	0	ID1000044884151211	CG32041-RC	FBgn0001228
8.08	1.068	1.341	1.047	31.06	0	1	1	1	1	0	0	ID100004105015147	CG3083-RA	FBgn0031479
11.27	1.315	1.332	1.004	32.66	0	1	1	0	1	0	0	ID100003341815158	CG14214-RA	FBgn0031049
7.35	1.581	2.309	1.748	17.3	0	1	1	0	1	0	0	ID1000036844151519	CG31344-RA	FBgn0051344
7.74	0.934	1.445	1.17	17.16	1e-05	0	1	0	1	0	0	ID100003840415181	CG4103-RA	FBgn0028925
7.13	1.44	1.918	1.439	28.49	0	1	1	1	1	0	0	ID1000044188151810	CG9131-RA	FBgn0029161
8.38	1.013	0.988	0.724	26.94	0	1	0	0	1	0	0	ID10000358482551	CG5018-RA	FBgn0036578
7.3	0.976	1.418	0.962	20.09	0	0	1	0	1	0	0	ID100003654425910	CG3240-RA	FBgn0026778
11.4	0.878	1.113	0.79	19.42	0	0	1	0	1	0	0	ID100003967025103	CG6302-RA	FBgn0010741
7.15	1.389	1.655	1.39	15.18	1e-05	1	1	0	1	0	0	ID1000045046251118	CG4457-RA	FBgn0015298
7.69	1.028	1.129	0.794	21.16	0	1	1	0	1	0	0	ID100003232025127	CG5800-RA	FBgn0030855
7.96	0.718	1.131	0.777	14.82	2e-05	0	1	0	1	0	0	ID100003846425164	CG6758-RA	FBgn0034704
7.95	1.025	1.19	0.843	35.54	0	1	1	0	1	0	0	ID10000433603502	CG11777-RA	FBgn0033527
8.62	1.295	1.494	1.187	26.35	0	1	1	0	1	0	0	ID10000445663505	CG7182-RA	FBgn0035878
7.48	1.237	1.648	1.117	24	0	1	1	0	1	0	0	ID100003956835111	CG10495-RA	FBgn0032750
6.83	0.75	1.182	0.805	9.79	0.00025	0	1	0	1	0	0	ID10000414463532	CG2099-RA	FBgn0037328
8.15	0.879	1.123	0.666	18.92	0	0	1	0	1	0	0	ID1000040288351012	CG9771-RA	FBgn0040466
9.83	0.988	1.004	0.637	30.25	0	0	1	0	1	0	0	ID1000041470351414	CG2263-RA	FBgn0030007
11.15	1.08	1.218	0.853	25.45	0	1	1	0	1	0	0	ID100003342435160	CG14224-RA	FBgn0031057
9.75	0.907	1.062	0.786	19.64	0	0	1	0	1	0	0	ID100003740106016	CG10635-RA	FBgn0035603
7.92	0.779	1.262	0.653	9.8	0.00025	0	1	0	1	0	0	ID10000396990610	CG4707-RA	FBgn0035036
7.61	1.65	1.743	1.48	61.1	0	1	1	1	1	0	0	ID100004400106130	CG8025-RA	FBgn0036916
7.25	0.873	1.17	0.754	16.27	1e-05	0	1	0	1	0	0	ID1000042411061318	CG3194-RA	FBgn0033087
5.87	0.684	1.156	0.648	9.4	0.00033	0	1	0	1	0	0	ID100003626706188	CG32805-RA	NA
10.17	0.982	1.119	0.794	30.18	0	0	1	0	1	0	0	ID100003564916411	CG1910-RA	FBgn0022349
9.53	1.083	0.384	0.642	15.36	1e-05	1	0	0	1	-1	0	ID100003869716918	CG5150-RA	FBgn0035620
9.94	1.024	0.938	0.74	32.51	0	1	0	0	1	0	0	ID10000336452624	CG18600-RA	FBgn0038601
7.12	1.035	1.362	0.992	23.93	0	1	1	0	1	0	0	ID100003590126811	CG31278-RA	FBgn0051278
9.87	1.383	1.286	1.202	27.3	0	1	1	0	1	0	0	ID10000417092694	CG7637-RA	FBgn0033548
10.9	1.355	1.526	0.963	16.24	1e-05	1	1	0	1	0	0	ID1000044757261014	CG7033-RB	FBgn0030086
6.41	0.883	1.528	1.179	9.53	3e-04	0	1	0	1	0	0	ID1000040557261413	CG14911-RA	FBgn0035701
7.84	0.866	1.268	0.867	18.2	0	0	1	0	1	0	0	ID100004398926151	CG7974-RA	FBgn0035254
9.46	1.042	1.082	0.832	41.07	0	1	1	0	1	0	0	ID100003709526153	CG1799-RA	FBgn0003204
11.71	1.121	1.036	0.823	12.93	4e-05	1	0	0	1	0	0	ID100004165526169	CG7542-RA	FBgn0036738
6.08	1.315	1.895	1.224	13.06	4e-05	1	1	0	1	0	0	ID10000360393651	CG32951-RA	FBgn0031455
9.22	1.023	0.793	0.669	20.3	0	1	0	0	1	0	0	ID10000440793675	CG13096-RA	FBgn0032050
7.68	0.88	1.155	0.849	24.06	0	0	1	0	1	0	0	ID100003601536126	CG3284-RA	FBgn0004855
8.19	2.144	2.477	1.884	19.61	0	1	1	0	1	0	0	ID1000045189361216	CG14189-RA	FBgn0040885
10.88	1.169	1.086	0.818	15.58	1e-05	1	1	0	1	0	0	ID100004023936145	CG8545-RA	FBgn0033741
10.52	1.055	1.264	1.016	31.33	0	1	1	1	1	0	0	ID1000032589361812	CG6719-RA	FBgn0037893
10.49	1.351	1.504	1.161	58.29	0	1	1	1	1	0	0	ID10000319230731	CG3297-RA	FBgn0002778
7.03	0.923	1.396	0.909	9.37	0.00033	0	1	0	1	0	0	ID10000450570739	CG4553-RA	FBgn0039336
6.67	1.142	1.561	0.987	18.38	0	1	1	0	1	0	0	ID100003885907514	CG2200-RA	FBgn0030447
6.29	1.287	1.773	1.287	14.85	2e-05	1	1	0	1	0	0	ID10000454170773	CG4647-RA	FBgn0030433
10.94	1.267	1.39	1.074	40.18	0	1	1	1	1	0	0	ID10000369630776	CG8340-RA	FBgn0010339
8.82	1.349	1.829	1.127	9.99	0.00023	1	1	0	1	0	0	ID1000031569071011	CG10981-RA	FBgn0037384
7.1	1.764	2.422	1.674	22.23	0	1	1	0	1	0	0	ID1000036939071219	CG8239-RA	FBgn0030683
7.78	1.116	1.523	0.989	14.81	2e-05	1	1	0	1	0	0	ID100004152307134	CG12340-RA	FBgn0027499
6.82	0.753	1.074	0.58	10.81	0.00014	0	1	0	1	0	0	ID100003079507141	CG17141-RA	FBgn0039020
7.48	0.928	1.243	0.915	16.63	1e-05	0	1	0	1	0	0	ID1000043827071814	CG16892-RA	FBgn0030122
8.05	0.868	1.178	0.822	11.79	8e-05	0	1	0	1	0	0	ID10000422251726	CG15845-RB	FBgn0000054
7.2	0.902	1.396	0.885	13.55	3e-05	0	1	0	1	0	0	ID10000388171759	CG3411-RA	FBgn0004101
8.06	1.403	1.827	1.25	22.35	0	1	1	0	1	0	0	ID100004145117115	CG2147-RA	FBgn0030025
10.17	1.035	1.127	0.808	29.39	0	1	1	0	1	0	0	ID100003431127012	CG7993-RA	FBgn0038585
7.22	1.06	1.348	0.956	27.82	0	1	1	0	1	0	0	ID10000396152710	CG6187-RA	FBgn0032256
7.36	1.155	1.47	1.009	15.27	1e-05	1	1	0	1	0	0	ID10000393092748	CG10585-RA	FBgn0037044
12.84	1.359	1.319	0.881	9.99	0.00023	1	0	0	1	0	0	ID10000350372762	CG8869-RA	FBgn0031654
10.41	1.712	1.411	0.956	11.85	7e-05	1	0	0	1	0	0	ID100004345527719	CG18179-RA	FBgn0036023
12.12	1.421	1.563	1.547	12.6	5e-05	1	1	0	1	0	0	ID10000435092789	CG18681-RA	FBgn0010425
9.72	0.714	1.079	0.686	10.09	0.00021	0	1	0	1	0	0	ID1000031575271015	CG11148-RB	FBgn0039936
7.3	0.83	1.193	0.811	14.7	2e-05	0	1	0	1	0	0	ID100003928527139	CG10414-RA	FBgn0032691
7.19	1.122	1.741	1.124	12.56	5e-05	1	1	0	1	0	0	ID100003846327164	CG6757-RA	FBgn0040475
9.35	1.01	0.989	0.674	34.78	0	1	0	0	1	0	0	ID10000322233731	CG11555-RA	FBgn0086856
10.24	0.842	1.006	0.676	18.75	0	0	1	0	1	0	0	ID10000391653754	CG33217-RA	FBgn0053217
7.24	0.938	1.061	0.853	17.04	1e-05	0	1	0	1	0	0	ID10000341673791	CG9378-RB	FBgn0014023
9.91	1.289	1.584	0.89	16	1e-05	1	1	0	1	0	0	ID1000040743371010	CG12234-RA	FBgn0031051
7.16	1.048	1.545	0.922	13.31	3e-05	1	1	0	1	0	0	ID1000039519371116	CG10375-RA	FBgn0039116
7.81	0.809	1.087	0.811	23.63	0	0	1	0	1	0	0	ID100004223137143	CG15863-RA	FBgn0033467
11.94	2.224	2.403	1.642	36.95	0	1	1	0	1	0	0	ID1000040671371511	CG11844-RB	FBgn0046214
9.62	1.105	0.994	0.812	52.75	0	1	0	0	1	0	0	ID100003191737173	CG6155-RA	FBgn0014877
9.96	0.915	1.061	0.805	29.44	0	0	1	0	1	0	0	ID100003209608013	CG5394-RA	FBgn0005674
11.19	1.089	0.733	0.378	12.69	5e-05	1	0	0	1	0	0	ID10000367040817	CG7433-RA	FBgn0036927
7.81	0.837	1.105	0.746	18.87	0	0	1	0	1	0	0	ID100003437008717	CG11110-RA	FBgn0034535
7.71	0.706	1.142	0.822	9.3	0.00035	0	1	0	1	0	0	ID100004353808719	CG17295-RA	FBgn0032034
10.67	3.337	2.985	2.548	62.36	0	1	1	1	1	0	0	ID1000035858081019	CG31039-RA	FBgn0003358
9.21	0.778	1.116	0.688	16.94	1e-05	0	1	0	1	0	0	ID1000043928081417	CG7581-RA	FBgn0025457
6.24	0.712	1.28	0.934	12.37	7e-05	0	1	0	1	0	0	ID100004510408154	CG3389-RA	FBgn0038247
8.09	1.282	1.745	1.513	14.8	2e-05	1	1	0	1	0	0	ID1000040496081619	CG14803-RA	FBgn0023513
7.17	1.05	1.602	1.041	13.96	2e-05	1	1	0	1	0	0	ID100003333818418	CG5859-RA	FBgn0025830
7.98	1.299	1.665	1.118	9.27	0.00036	1	1	0	1	0	0	ID1000031760181011	CG5087-RA	FBgn0035953
8.57	0.944	1.351	0.865	17.81	0	0	1	0	1	0	0	ID1000037130181219	CG8494-RA	FBgn0033916
12.54	0.992	1.265	0.771	16.65	1e-05	0	1	0	1	0	0	ID100004095218147	CG9983-RA	FBgn0001215
7.18	1.073	1.263	0.648	10.78	0.00014	1	0	0	1	0	0	ID1000044024181417	CG12897-RA	FBgn0033517
6.8	0.665	1.051	0.749	15.02	1e-05	0	1	0	1	0	0	ID100004483418167	CG13775-RA	FBgn0031874
7.71	1.063	1.533	1.118	19.22	0	1	1	0	1	0	0	ID1000037112181614	CG7928-RA	FBgn0039740
10.19	1.171	1.185	0.944	32.42	0	1	1	0	1	0	0	ID100003641618174	CG12792-RA	FBgn0022288
14.82	0.924	1.262	0.795	13.25	3e-05	0	1	0	1	0	0	ID1000040976181712	CR30425-RA	NA
7.39	1.434	1.654	1.373	26.84	0	1	1	1	1	0	0	ID1000039434181717	CG10603-RA	FBgn0032720
10.36	1.307	1.301	0.922	11.6	9e-05	1	0	0	1	0	0	ID1000032522181718	CG6603-RB	FBgn0026418
9.84	1.252	1.26	1.103	13.88	2e-05	1	1	0	1	0	0	ID100003210828013	CG5417-RA	FBgn0038808
8.92	2.062	1.806	1.305	25.3	0	1	1	0	1	0	0	ID100003939828214	CG14500-RA	FBgn0034318
8.77	0.826	1.083	0.531	10.62	0.00015	0	1	0	1	0	0	ID10000451342833	CG3619-RB	FBgn0000463
8.76	0.907	1.124	0.693	14.61	2e-05	0	1	0	1	0	0	ID100004050228410	CG14816-RA	FBgn0023517
12.86	2.105	1.91	1.556	22.26	0	1	1	0	1	0	0	ID100003591828126	CG31362-RA	FBgn0003357
12.84	0.764	1.019	0.715	9.45	0.00032	0	1	0	1	0	0	ID100003975828182	CG4800-RA	FBgn0037874
11.11	1.622	1.758	1.405	48.99	0	1	1	1	1	0	0	ID10000337403824	CG7008-RA	FBgn0035121
7.57	0.901	1.145	0.816	17.4	0	0	1	0	1	0	0	ID10000360203828	CG32856-RA	FBgn0052856
8.56	1.188	1.246	0.632	19.54	0	1	1	0	1	0	0	ID100003141238213	CG12499-RA	FBgn0038968
12.32	0.904	1.053	0.822	24.65	0	0	1	0	1	0	0	ID100003949438214	CG10701-RB	FBgn0011661
8.37	0.79	1.013	0.668	20.05	0	0	1	0	1	0	0	ID10000395003848	CG10722-RA	FBgn0032848
10.05	1.104	1.127	0.783	22.16	0	1	1	0	1	0	0	ID10000387323859	CG5353-RA	FBgn0027081
6.37	1.209	1.169	0.78	10.75	0.00014	1	0	0	1	0	0	ID100004101238611	CR32807-RA	FBgn0044508
7.55	0.985	1.443	1.1	21.33	0	0	1	0	1	0	0	ID100004139038617	CG12077-RA	FBgn0035435
7.42	0.67	1.083	0.965	13.47	3e-05	0	1	0	1	0	0	ID100003834838815	CG14104-RA	FBgn0040786
10.1	1.425	1.397	1.013	31.01	0	1	1	0	1	0	0	ID1000040190381012	CG8439-RA	FBgn0010621
7.38	1.118	1.336	0.764	11.2	0.00011	1	1	0	1	0	0	ID100004367038140	CG7246-RA	FBgn0030081
9.7	1.016	1	0.545	23.03	0	1	0	0	1	0	0	ID1000035246381410	CG16792-RA	FBgn0000426
6.48	1.184	1.953	1.379	12.22	6e-05	1	1	0	1	0	0	ID1000037532381416	CG18166-RB	FBgn0029526
12.37	0.808	1.011	0.79	20.14	0	0	1	0	1	0	0	ID100003674038175	CG6253-RA	FBgn0017579
8.2	1.065	1.467	1	22.69	0	1	1	0	1	0	0	ID100003237809115	CG5916-RA	FBgn0038401
6.81	1.592	1.826	1.222	13.97	2e-05	1	1	0	1	0	0	ID10000408320934	CG14048-RA	FBgn0040389
7.15	0.83	1.186	0.873	15.56	1e-05	0	1	0	1	0	0	ID100003345809715	CG10927-RA	FBgn0034360
9.79	2.092	1.44	1.549	21.2	0	1	0	0	1	0	0	ID100003427409717	CG7923-RA	FBgn0029172
7.32	1.212	1.596	1.081	12.82	4e-05	1	1	0	1	0	0	ID100004466609810	CG32536-RA	FBgn0052536
7.29	1.061	1.459	0.997	19.99	0	1	1	0	1	0	0	ID100003581009126	CG4951-RA	FBgn0039563
7.8	0.959	1.222	1.067	26.65	0	0	1	1	1	0	0	ID1000035042091410	CG8890-RA	FBgn0031661
8.21	1.005	0.978	0.825	9.59	0.00029	1	0	0	1	0	0	ID1000045002091419	CG4152-RA	FBgn0001986
8.05	0.682	1.049	0.82	14.9	2e-05	0	1	0	1	0	0	ID100004082609168	CG14040-RA	FBgn0031676
6.7	0.819	1.41	0.881	9.82	0.00025	0	1	0	1	0	0	ID10000445701983	CG7352-RA	FBgn0037581
11.92	1.352	1.501	1.003	19.32	0	1	1	0	1	0	0	ID100004449819917	CG5525-RA	FBgn0032444
7.95	0.83	1.135	0.856	12.93	4e-05	0	1	0	1	0	0	ID1000036128191715	CG14174-RA	FBgn0036036
6.98	0.772	1.175	0.843	11.52	9e-05	0	1	0	1	0	0	ID10000343162963	CG8004-RA	FBgn0036920
8.67	0.824	1.156	0.691	17.01	1e-05	0	1	0	1	0	0	ID100003237229911	CG5899-RA	FBgn0032157
7.64	0.925	1.176	0.87	12.74	5e-05	0	1	0	1	0	0	ID1000035798291115	CG4933-RA	FBgn0036615
7.92	1.131	1.497	0.963	18.25	0	1	1	0	1	0	0	ID100004502029154	CG4281-RA	FBgn0025626
10.19	1.007	1.12	0.918	68.58	0	1	1	0	1	0	0	ID100003846229164	CG6756-RB	FBgn0032397
10.26	1.292	0.741	0.645	45.13	0	1	0	0	1	-1	0	ID100003623629174	CG7266-RC	FBgn0000565
6.76	0.557	1.077	0.974	9.75	0.00026	0	1	0	1	0	0	ID100003311629178	CG12880-RA	FBgn0046258
7.49	0.896	1.218	0.89	28.79	0	0	1	0	1	0	0	ID1000040070291816	CG3857-RA	FBgn0023520
9.69	0.977	1.136	0.849	29.01	0	0	1	0	1	0	0	ID10000353243962	CG40263-RA	FBgn0058263
7.87	1.4	1.973	1.363	18.25	0	1	1	0	1	0	0	ID100003609239811	CG13350-RA	FBgn0033890
12.1	1.226	1.321	0.965	35.08	0	1	1	0	1	0	0	ID100003729239105	CG6476-RB	FBgn0003600
10.8	1.282	1.237	0.961	13.85	3e-05	1	1	0	1	0	0	ID100003536639121	CG4038-RA	FBgn0011824
6.75	0.686	1.003	0.641	15.79	1e-05	0	1	0	1	0	0	ID1000037598391618	CG30093-RA	FBgn0050093
7.41	0.92	1.378	1.113	12.88	4e-05	0	1	0	1	0	0	ID100003191639173	CG6151-RB	FBgn0036533
7.8	1.494	1.628	0.916	20.54	0	1	1	0	1	0	0	ID1000040358391816	CG9925-RA	FBgn0038191
13.8	2.622	2.719	2.403	11	0.00012	1	1	0	1	0	0	ID1000031279010015	CG2985-RA	FBgn0004045
9.4	0.856	1.06	0.776	11.58	9e-05	0	1	0	1	0	0	ID100004320101016	CG2875-RA	FBgn0029672
10.56	0.74	1.161	0.767	13.1	4e-05	0	1	0	1	0	0	ID100003741701056	CG10724-RA	FBgn0036357
10.76	1.478	1.459	1.094	44.31	0	1	1	0	1	0	0	ID1000041311010619	CG5258-RA	FBgn0029148
8.81	0.759	1.001	0.781	17.25	1e-05	0	1	0	1	0	0	ID100004396901075	CG7889-RA	FBgn0031003
13.76	2.959	3.091	2.716	15.18	1e-05	1	1	0	1	0	0	ID10000316810101311	CG2979-RA	FBgn0005391
7.91	1.094	1.044	0.645	10.7	0.00015	1	0	0	1	0	0	ID10000343210101319	CG10034-RA	FBgn0000964
9.89	1.226	0.905	1.024	27.02	0	1	0	0	1	0	0	ID10000450970101419	CG33486-RA	FBgn0041607
8.78	1.295	1.506	0.928	12.48	5e-05	1	1	0	1	0	0	ID10000317050101615	CG31226-RA	FBgn0051226
9.56	0.778	1.208	0.714	10.04	0.00022	0	1	0	1	0	0	ID1000036631010175	CG5886-RA	FBgn0039379
10.64	1.232	1.34	0.978	27.25	0	1	1	0	1	0	0	ID100003136911014	CG12396-RA	FBgn0022069
11.1	1.529	1.613	1.254	32.44	0	1	1	0	1	0	0	ID1000038287110117	CG13849-RA	FBgn0038964
7.11	0.554	1.01	0.651	10.55	0.00016	0	1	0	1	0	0	ID100004025511050	CG8578-RA	FBgn0030699
8.11	1.1	1.608	1.163	17.94	0	1	1	0	1	0	0	ID1000038671110510	CG4884-RA	FBgn0039565
7.37	1.934	1.958	1.798	19.38	0	1	1	0	1	0	0	ID1000044857110810	CG1381-RA	FBgn0033485
12.65	2.533	2.768	2.148	26.67	0	1	1	0	1	0	0	ID100004209711095	CG11129-RA	FBgn0004047
9.86	1.579	1.68	1.284	30.46	0	1	1	0	1	0	0	ID1000037903110149	CG3949-RA	FBgn0015393
8.64	0.911	1.098	0.79	11.43	9e-05	0	1	0	1	0	0	ID1000045199110154	CG14230-RA	FBgn0031062
9.92	0.775	1.019	0.7	26.68	0	0	1	0	1	0	0	ID1000042553110186	CG12752-RA	FBgn0028411
7.55	0.99	1.216	0.951	12.23	6e-05	0	1	0	1	0	0	ID1000040501210410	CG14813-RA	FBgn0028969
7.64	0.84	1.205	0.786	19.19	0	0	1	0	1	0	0	ID1000034795210513	CG14710-RA	FBgn0037920
10.4	0.879	1.157	0.716	13.76	3e-05	0	1	0	1	0	0	ID1000042067210612	CG16901-RD	FBgn0086897
8.74	0.86	1.172	0.848	15.64	1e-05	0	1	0	1	0	0	ID10000316752101011	CG2890-RA	FBgn0030208
7.91	1.032	1.298	0.791	11.13	0.00011	1	1	0	1	0	0	ID10000447552101014	CG7028-RA	FBgn0027587
8.64	0.945	1.221	0.847	23.07	0	0	1	0	1	0	0	ID1000042091210138	CG1737-RA	FBgn0030293
9.61	1.271	1.132	0.814	35.96	0	1	1	0	1	0	0	ID1000040141210145	CG3593-RA	FBgn0003257
8.36	1.011	0.965	0.568	13.52	3e-05	1	0	0	1	0	0	ID1000033595210184	CG18446-RA	FBgn0033458
11.94	0.731	1.022	0.712	19.22	0	0	1	0	1	0	0	ID1000041731310312	CG4008-RA	FBgn0025117
8.51	1.001	1.296	0.773	16.98	1e-05	1	1	0	1	0	0	ID100003834131047	CG1406-RA	FBgn0033210
9.43	1.118	1.157	0.873	28.44	0	1	1	0	1	0	0	ID1000038683310510	CG5012-RA	FBgn0011787
7.18	1.167	1.586	1.167	26.48	0	1	1	0	1	0	0	ID1000039061310514	CG9250-RA	FBgn0032921
6.5	0.733	1.331	0.839	9.86	0.00024	0	1	0	1	0	0	ID1000041011310611	CR32730-RA	NA
6.84	1.622	1.993	1.446	34.41	0	1	1	1	1	0	0	ID1000035605310615	CG18767-RA	FBgn0042112
8.01	1.014	0.969	0.665	16.21	1e-05	1	0	0	1	0	0	ID1000041419310619	CG12134-RA	FBgn0033471
10.09	0.714	1.017	0.672	15.33	1e-05	0	1	0	1	0	0	ID100003296531081	CG32022-RA	FBgn0052022
8.39	1.125	1.227	0.842	22.91	0	1	1	0	1	0	0	ID1000041413310150	CG12128-RA	FBgn0033473
8.97	1.281	1.186	0.983	39.38	0	1	1	0	1	0	0	ID10000421573101811	CG11267-RA	FBgn0036334
14.43	1.028	0.836	0.648	14.44	2e-05	1	0	0	1	0	0	ID10000313573101813	CG12374-RA	FBgn0033774
8.28	0.954	1.552	0.908	12.83	4e-05	0	1	0	1	0	0	ID100004042301123	CG10265-RA	FBgn0033990
11.61	0.927	1.141	0.699	21.01	0	0	1	0	1	0	0	ID100003735101168	CG7762-RA	FBgn0028695
9.06	0.851	1.245	0.731	14.11	2e-05	0	1	0	1	0	0	ID10000350710111112	CG9053-RA	FBgn0030606
9.81	0.934	1.053	0.786	22.01	0	0	1	0	1	0	0	ID10000369370111219	CG8235-RA	FBgn0033351
12.63	0.999	1.207	0.861	37.09	0	0	1	0	1	0	0	ID1000037711011149	CG2674-RH	FBgn0005278
7.59	1.181	1.778	1.073	13.38	3e-05	1	1	0	1	0	0	ID10000415750111518	CG13625-RA	FBgn0039210
9.8	1.097	1.222	0.904	35.03	0	1	1	0	1	0	0	ID10000319930111817	CG33123-RA	FBgn0053123
6.98	0.942	1.48	0.98	12.63	5e-05	0	1	0	1	0	0	ID1000037591111016	CG30046-RB	FBgn0050046
9.89	0.984	1.013	0.791	24.74	0	0	1	0	1	0	0	ID100004027911142	CG9750-RA	FBgn0040075
10.55	1.301	1.366	1.082	32.46	0	1	1	0	1	0	0	ID1000035743111411	CG7421-RA	FBgn0037137
11.66	1.807	1.881	1.474	75.8	0	1	1	1	1	0	0	ID100003379311190	CG2050-RA	FBgn0002780
10.82	1.268	1.341	1.029	58.63	0	1	1	1	1	0	0	ID10000407291111010	CG12157-RB	FBgn0016041
10	1.113	1.229	0.716	18.75	0	1	1	0	1	0	0	ID10000453371111013	CG9696-RE	FBgn0020306
7.32	0.967	1.244	1.006	17.29	0	0	1	0	1	0	0	ID10000445271111214	CG6296-RA	FBgn0039470
10.09	0.753	1.001	0.492	13.35	3e-05	0	1	0	1	0	0	ID10000372251111219	CG6122-RA	FBgn0004872
11.11	1.136	0.343	0.286	11.75	8e-05	1	0	0	1	0	0	ID10000341771111312	CG9466-RA	FBgn0032068
7.32	0.891	1.251	0.925	17.93	0	0	1	0	1	0	0	ID1000031081111141	CG3922-RB	FBgn0005533
7.84	1.165	1.532	0.811	15.46	1e-05	1	1	0	1	0	0	ID10000372071111614	CG6015-RA	FBgn0038927
9.2	1.248	1.739	0.877	10.39	0.00018	1	1	0	1	0	0	ID10000403451111816	CG9900-RB	FBgn0004643
9.99	1.264	1.583	1.007	21.13	0	1	1	0	1	0	0	ID1000040387211014	CG10203-RA	FBgn0028554
8.6	1.343	1.747	1.268	32.53	0	1	1	1	1	0	0	ID100004537921129	CG4584-RB	FBgn0250837
7.51	1.192	1.593	1.479	16.09	1e-05	1	1	0	1	0	0	ID100003193321131	CG33005-RB	FBgn0061362
7.12	1.088	1.331	0.942	14.52	2e-05	1	1	0	1	0	0	ID100004000321142	CG3712-RA	FBgn0040907
9.83	0.811	1.002	0.685	11.19	0.00011	0	1	0	1	0	0	ID1000032779211135	CG8402-RA	FBgn0005777
10.68	1.418	2.067	1.363	17.45	0	1	1	0	1	0	0	ID1000041995211138	CG3183-RA	FBgn0033081
8.47	0.848	1.111	0.712	16.07	1e-05	0	1	0	1	0	0	ID10000373092111618	CG7671-RA	FBgn0038609
10.59	1.241	0.785	0.566	33.12	0	1	0	0	1	0	0	ID1000036235211174	CG7266-RA	FBgn0000565
6.22	0.948	1.52	0.919	12.82	4e-05	0	1	0	1	0	0	ID1000038125211181	CG14786-RA	FBgn0027794
5.96	1.216	1.843	1.108	13.29	3e-05	1	1	0	1	0	0	ID100003913931141	CG33183-RB	FBgn0000448
7.65	0.9	1.192	0.835	15.83	1e-05	0	1	0	1	0	0	ID100004186931146	CG33154-RA	FBgn0053964
7.95	0.782	1.25	0.906	13.84	3e-05	0	1	0	1	0	0	ID100003613331151	CG14232-RA	FBgn0031061
7.28	1.072	1.503	1.164	21.78	0	1	1	0	1	0	0	ID100003990731157	CG15317-RA	FBgn0030137
8.09	0.87	1.075	0.843	10.98	0.00012	0	1	0	1	0	0	ID1000037291311105	CG6474-RA	FBgn0000617
6.5	0.933	1.048	1.015	11.9	7e-05	0	1	0	1	0	0	ID1000037213311118	CG6048-RA	FBgn0029827
9.62	0.919	1.054	0.74	29.48	0	0	1	0	1	0	0	ID10000341713111317	CG9401-RA	FBgn0002736
7.29	0.918	1.343	1.074	14.09	2e-05	0	1	0	1	0	0	ID10000376273111416	CG30291-RA	FBgn0050291
9.08	1.159	1.236	0.817	18.47	0	1	1	0	1	0	0	ID10000322453111513	CG11604-RA	FBgn0086912
9.17	-0.687	-1.198	-0.917	12.15	6e-05	0	-1	0	-1	0	0	ID10000432120007	CG30104-RA	FBgn0050104
7.97	-0.783	-1.223	-0.72	12.93	4e-05	0	-1	0	-1	0	0	ID10000316920043	CG30386-RA	FBgn0050386
7.2	-0.989	-1.255	-0.746	11.19	0.00011	0	-1	0	-1	0	0	ID10000382380047	CG32082-RA	FBgn0052082
7.08	-0.928	-1.017	-0.558	19.59	0	0	-1	0	-1	0	0	ID10000313020098	CG30019-RA	FBgn0061356
9.31	-1.144	-1.183	-0.962	40.29	0	-1	-1	0	-1	0	0	ID100003627600108	CG32836-RA	FBgn0085442
7.37	-0.872	-1.134	-0.836	25.67	0	0	-1	0	-1	0	0	ID100003701400118	CG17778-RA	FBgn0023534
11.33	-2.187	-2.816	-2.185	40.99	0	-1	-1	-1	-1	0	0	ID1000045132001118	CG3609-RA	FBgn0031418
10.92	-1.47	-2.308	-1.511	14.66	2e-05	-1	-1	0	-1	0	0	ID100003555000177	CG14292-RA	FBgn0038658
7.67	-1.278	-1.613	-1.232	19.88	0	-1	-1	0	-1	0	0	ID100003319800179	CG32040-RA	FBgn0052040
8.18	-1.369	-2.167	-1.323	14.09	2e-05	-1	-1	0	-1	0	0	ID100003627000188	CG32821-RA	FBgn0052821
12.42	-1.495	-2.185	-1.687	13.36	3e-05	-1	-1	0	-1	0	0	ID100003750010016	CG18067-RA	FBgn0034512
8.49	-2.161	-2.985	-2.005	21.24	0	-1	-1	0	-1	0	0	ID10000397981010	CG8028-RA	FBgn0031010
8.35	-1.229	-1.639	-1.062	11.31	1e-04	-1	-1	0	-1	0	0	ID100003173410113	CG5043-RA	FBgn0032636
9.26	-1.326	-2.03	-1.325	12.84	4e-05	-1	-1	0	-1	0	0	ID10000321181031	CG9372-RA	FBgn0036891
8.5	-1.547	-1.776	-1.339	51.18	0	-1	-1	-1	-1	0	0	ID10000383341047	CG14031-RA	FBgn0031695
6.08	-1.725	-1.781	-1.182	24.41	0	-1	-1	0	-1	0	0	ID10000440701075	CG13063-RA	FBgn0036601
7.46	-0.809	-1.115	-0.61	11.68	8e-05	0	-1	0	-1	0	0	ID100003250210127	CG6571-RA	FBgn0004366
7.28	-1.623	-1.792	-1.415	45.67	0	-1	-1	-1	-1	0	0	ID100004434620018	CG4213-RA	FBgn0031251
7.28	-1.39	-1.557	-0.988	16.23	1e-05	-1	-1	0	-1	0	0	ID10000389522041	CG14957-RA	FBgn0035412
7.71	-1.057	-1.274	-0.927	32.89	0	-1	-1	0	-1	0	0	ID10000424022066	CG31719-RB	FBgn0051719
10.07	-1.013	-1.154	-0.756	21.5	0	-1	-1	0	-1	0	0	ID100003438620717	CG11299-RA	FBgn0034897
8.91	-1.719	-2.114	-1.746	36.06	0	-1	-1	-1	-1	0	0	ID10000339782091	CG10962-RB	FBgn0030073
10.47	-1.028	-1.083	-0.78	17.42	0	-1	-1	0	-1	0	0	ID100003513020915	CG17568-RA	FBgn0032763
8.54	-5.703	-6.434	-4.994	55.21	0	-1	-1	-1	-1	0	0	ID100004432220917	CG4178-RA	FBgn0002563
12.96	-0.92	-1.232	-1.141	10.93	0.00013	0	-1	0	-1	0	0	ID100004512020154	CG3523-RA	FBgn0027571
8.06	-1.116	-1.785	-1.124	12.86	4e-05	-1	-1	0	-1	0	0	ID100003324020158	CG33269-RA	FBgn0053269
9.17	-0.964	-1.047	-1.052	17.95	0	0	-1	0	-1	0	0	ID100003323420160	CG33087-RC	FBgn0053087
8.02	-1.101	-1.499	-1.082	23.27	0	-1	-1	0	-1	0	0	ID100004509020166	CG33347-RA	FBgn0053347
8.39	-0.698	-1.121	-0.832	10.04	0.00022	0	-1	0	-1	0	0	ID1000037032201614	CG17834-RB	FBgn0028394
7.63	-1.355	-1.569	-1.283	27.91	0	-1	-1	-1	-1	0	0	ID10000360423051	CG32954-RA	FBgn0000056
8.05	-1.904	-2.488	-2.065	36.72	0	-1	-1	-1	-1	0	0	ID100004139430617	CG1208-RA	FBgn0037386
13.62	-1.541	-2.058	-1.609	30.46	0	-1	-1	-1	-1	0	0	ID10000341043092	CG10120-RB	FBgn0002719
8.87	-0.757	-1.212	-0.875	13.79	3e-05	0	-1	0	-1	0	0	ID1000034080301317	CG10079-RB	FBgn0003731
8.06	-1.383	-1.532	-1.273	29.8	0	-1	-1	-1	-1	0	0	ID1000037890301517	CG3927-RA	FBgn0034739
8.5	-1.29	-1.554	-1.098	32.34	0	-1	-1	0	-1	0	0	ID100003333030160	CG5819-RA	FBgn0034717
9.02	-2.554	-2.665	-1.452	12.72	5e-05	-1	0	0	-1	0	0	ID100003829830176	CG13905-RA	FBgn0035176
10.45	-0.725	-1.036	-0.948	27.09	0	0	-1	0	-1	0	0	ID100003565830177	CG1927-RA	FBgn0027547
8.82	-0.961	-1.195	-0.805	14.33	2e-05	0	-1	0	-1	0	0	ID100003384601210	CG12171-RA	FBgn0037354
11.74	-0.958	-1.088	-0.798	15.57	1e-05	0	-1	0	-1	0	0	ID1000036942011219	CG8251-RA	FBgn0003074
7.73	-1.058	-0.971	-0.893	17.32	0	-1	0	0	-1	0	0	ID1000043092011316	CG8497-RA	FBgn0026374
7.04	-2.288	-2.552	-2.063	26.87	0	-1	-1	0	-1	0	0	ID1000037686011517	CG2559-RA	FBgn0002562
7.39	-1.286	-1.206	-0.911	30.14	0	-1	-1	0	-1	0	0	ID1000041580011518	CG13673-RA	NA
8.58	-0.946	-1.312	-0.799	10.02	0.00022	0	-1	0	-1	0	0	ID100003271801171	CG8277-RA	FBgn0035823
7.24	-4.362	-4.714	-4.623	13.62	3e-05	-1	-1	0	-1	0	0	ID100003643811019	CG17285-RB	FBgn0000639
12.75	-1.671	-1.927	-1.314	32.47	0	-1	-1	0	-1	0	0	ID10000399001157	CG15293-RA	FBgn0028526
9.97	-1.468	-1.579	-1.103	16.12	1e-05	-1	-1	0	-1	0	0	ID100003682211910	CG3129-RA	FBgn0015794
10.55	-0.882	-1.364	-1.089	16.6	1e-05	0	-1	0	-1	0	0	ID1000031860111011	CG6042-RA	FBgn0038681
8.89	-0.879	-1.307	-0.825	10.27	0.00019	0	-1	0	-1	0	0	ID1000039510111116	CG10353-RB	FBgn0030349
7.94	-1.148	-0.931	-0.84	33.09	0	-1	0	0	-1	0	0	ID100004105211147	CG3090-RA	FBgn0005612
9.5	-1.649	-2.755	-2.012	11.11	0.00011	-1	-1	0	-1	0	0	ID1000035334111410	CG40295-RA	NA
7.47	-0.946	-1.182	-0.812	16.53	1e-05	0	-1	0	-1	0	0	ID10000319382131	CG3301-RB	FBgn0038878
7.95	-1.346	-1.47	-1.13	27.41	0	-1	-1	0	-1	0	0	ID1000042354211110	CG15658-RA	FBgn0034602
10.25	-0.721	-1.121	-0.613	12.03	7e-05	0	-1	0	-1	0	0	ID1000040074211816	CG3868-RA	FBgn0036422
7.11	-0.948	-1.061	-0.633	23.6	0	0	-1	0	-1	0	0	ID10000342243138	CG9726-RA	FBgn0026190
10.85	-0.735	-1.055	-0.995	19.36	0	0	-1	0	-1	0	0	ID100004262431415	CG1140-RB	FBgn0035298
9.18	-1.832	-2.305	-2.342	18.13	0	-1	-1	-1	-1	0	0	ID100004336831419	CG11796-RA	FBgn0036992
10.03	-0.788	-1.174	-0.886	19.38	0	0	-1	0	-1	0	0	ID10000388323159	CG3446-RA	FBgn0029868
9.8	-0.802	-1.123	-0.851	22.15	0	0	-1	0	-1	0	0	ID100003805831516	CG5663-RA	FBgn0000455
7.92	-0.991	-1.401	-0.971	17.59	0	0	-1	0	-1	0	0	ID100003650431814	CG1747-RA	FBgn0030300
12.63	-0.69	-1.096	-1.013	9.29	0.00035	0	-1	0	-1	0	0	ID100003265831913	CG15261-RA	FBgn0086691
9.56	-1.213	-2.053	-1.365	12.49	5e-05	-1	-1	0	-1	0	0	ID100003421831133	CG9681-RA	FBgn0043578
11.84	-2.904	-3.374	-2.667	34.83	0	-1	-1	-1	-1	0	0	ID1000043776311512	CG8696-RA	FBgn0002570
12.1	-1.147	-1.274	-1.059	31.02	0	-1	-1	-1	-1	0	0	ID1000039546311717	CG10433-RA	FBgn0034638
12.22	-1.286	-1.832	-1.08	15.39	1e-05	-1	-1	0	-1	0	0	ID100003209902013	CG5399-RA	FBgn0038353
10.93	-1.41	-2.099	-1.589	18.9	0	-1	-1	0	-1	0	0	ID100004354102719	CG17524-RA	FBgn0063497
9.53	-1.079	-1.467	-1.014	24.1	0	-1	-1	0	-1	0	0	ID1000043547021412	CG1774-RA	FBgn0039856
7.86	-0.871	-1.066	-0.646	11.64	8e-05	0	-1	0	-1	0	0	ID1000043235021515	CG3114-RA	FBgn0005427
7.45	-0.642	-1.021	-0.484	9.76	0.00026	0	-1	0	-1	0	0	ID1000032429021718	CG9903-RA	FBgn0030756
7.73	-1.123	-1.495	-0.944	20.66	0	-1	-1	0	-1	0	0	ID1000035867021815	CG31076-RA	FBgn0051076
10.42	-1.576	-2.18	-1.716	12.65	5e-05	-1	-1	0	-1	0	0	ID10000375171256	CG18108-RA	FBgn0034329
11.3	-1.098	-1.346	-0.928	21.5	0	-1	-1	0	-1	0	0	ID10000387231259	CG5288-RB	FBgn0035950
7.8	-1.106	-1.648	-0.998	14.22	2e-05	-1	-1	0	-1	0	0	ID10000375471268	CG18214-RB	FBgn0024277
7.18	-1.007	-1.207	-0.964	21.16	0	-1	-1	0	-1	0	0	ID10000329571281	CG32005-RA	FBgn0085432
9.29	-0.578	-1.03	-0.641	10.53	0.00016	0	-1	0	-1	0	0	ID100003557312813	CG18627-RA	FBgn0028970
11.67	-0.901	-1.606	-1.256	10.97	0.00012	0	-1	0	-1	0	0	ID1000039413121116	CG10570-RA	FBgn0040992
9.15	-0.913	-1.149	-0.804	25.31	0	0	-1	0	-1	0	0	ID100003445112185	CG30152-RA	FBgn0034543
7.43	-1.076	-1.116	-0.732	38.07	0	-1	-1	0	-1	0	0	ID10000447292255	CG6986-RB	FBgn0029723
7.43	-0.837	-1.144	-0.859	15.06	1e-05	0	-1	0	-1	0	0	ID10000363292280	CG33264-RB	FBgn0041622
9.44	-1.632	-2.266	-1.758	22.28	0	-1	-1	0	-1	0	0	ID100003247122911	CR32864-RA	FBgn0000003
13.86	-0.782	-1.05	-0.594	13.22	4e-05	0	-1	0	-1	0	0	ID1000033983221317	CG11051-RA	FBgn0040813
8.3	-1.344	-1.667	-1.186	13.47	3e-05	-1	-1	0	-1	0	0	ID1000032105221817	CG5407-RA	FBgn0038504
8.33	-1.092	-1.241	-0.986	27.76	0	-1	-1	0	-1	0	0	ID10000402713250	CG8603-RA	FBgn0085408
8.12	-0.93	-1.219	-0.926	19.54	0	0	-1	0	-1	0	0	ID100004216732612	CG11282-RA	FBgn0023095
9.78	-1.004	-1.631	-1.319	11.28	1e-04	-1	-1	0	-1	0	0	ID100003988132614	CG8196-RA	FBgn0033366
7.5	-1.012	-0.954	-0.936	17.42	1e-05	-1	0	0	-1	0	0	ID10000391193297	CG9360-RA	FBgn0030332
7.97	-0.835	-1.395	-0.714	10.55	0.00016	0	-1	0	-1	0	0	ID100004098532104	CR31490-RA	FBgn0026162
9.47	-0.832	-1.173	-0.81	10.02	0.00022	0	-1	0	-1	0	0	ID1000040655321413	CG3057-RA	FBgn0019830
10.92	-3.159	-3.669	-2.759	44.84	0	-1	-1	-1	-1	0	0	ID1000040577321511	CG30360-RA	FBgn0050360
7.58	-1.505	-1.891	-1.537	43.07	0	-1	-1	-1	-1	0	0	ID100003865732164	CG4739-RA	FBgn0040257
7.53	-0.965	-1.109	-0.626	17.3	0	0	-1	0	-1	0	0	ID100004175332169	CG4500-RA	FBgn0028519
7.22	-1.044	-1.29	-1.203	9.97	0.00026	-1	-1	0	-1	0	0	ID1000032519321719	CG6600-RA	FBgn0259164
7.48	-0.912	-1.002	-0.997	11.88	7e-05	0	-1	0	-1	0	0	ID100003985732182	CG8144-RD	FBgn0026188
7.64	-0.709	-1.011	-0.584	10.55	0.00016	0	-1	0	-1	0	0	ID10000335330309	CG1108-RA	FBgn0015574
6.53	-1.582	-1.829	-2.019	20.29	0	-1	-1	-1	-1	0	0	ID10000438590312	CG16963-RA	FBgn0005664
7.3	-1.354	-1.398	-1.04	30.38	0	-1	-1	0	-1	0	0	ID10000415550361	CG13314-RA	FBgn0035949
8.84	-0.832	-1.226	-0.865	18.1	0	0	-1	0	-1	0	0	ID10000373550368	CG7768-RA	FBgn0036415
8.5	-1.376	-1.973	-1.403	22	0	-1	-1	0	-1	0	0	ID100003461903610	CG13255-RA	FBgn0040636
6.57	-0.73	-1.111	-0.621	11.99	7e-05	0	-1	0	-1	0	0	ID10000416030394	CG14237-RA	FBgn0039428
9.21	-0.905	-1.076	-0.85	22.57	0	0	-1	0	-1	0	0	ID100003927503139	CG10365-RC	FBgn0039109
7.84	-1.187	-1.5	-0.995	21.2	0	-1	-1	0	-1	0	0	ID100003233903159	CG5840-RB	FBgn0038516
7.12	-0.834	-1.002	-0.623	18.12	0	0	-1	0	-1	0	0	ID100004335513419	CG11767-RA	FBgn0026394
7.66	-0.91	-1.225	-0.634	11.89	7e-05	0	-1	0	-1	0	0	ID10000333651384	CG14087-RA	FBgn0036868
12.54	-0.908	-1.281	-1.01	24.2	0	0	-1	-1	-1	0	0	ID100003145113101	CG31523-RA	FBgn0051523
10.13	-0.698	-1.041	-0.879	14.98	1e-05	0	-1	0	-1	0	0	ID100004419513130	CG9148-RA	FBgn0025682
7.07	-3.475	-3.563	-3.458	161.5	0	-1	-1	-1	-1	0	0	ID100004526913166	CG9564-RA	FBgn0015316
7.56	-0.957	-1.355	-0.81	11.14	0.00011	0	-1	0	-1	0	0	ID100004111713168	CG31089-RA	FBgn0051089
8.39	-0.675	-1.052	-0.747	13.78	3e-05	0	-1	0	-1	0	0	ID1000044189131810	CG9132-RB	FBgn0030791
7.36	-1.002	-1.152	-0.783	19.62	0	-1	-1	0	-1	0	0	ID1000042245131811	CG15902-RA	FBgn0040250
9.31	-1.207	-1.446	-1.089	18.65	0	-1	-1	0	-1	0	0	ID100004424923018	CG17646-RA	FBgn0031362
9.78	-0.737	-1.126	-0.846	17.91	0	0	-1	0	-1	0	0	ID10000392632311	CG10293-RB	FBgn0017397
6.08	-1.129	-1.328	-1.02	17.9	0	-1	-1	0	-1	0	0	ID100004120123617	CG15212-RA	FBgn0040842
7.32	-0.842	-1.209	-0.676	13.08	4e-05	0	-1	0	-1	0	0	ID100003347923122	CG10970-RA	FBgn0030078
9.16	-1.674	-2.412	-1.83	22.32	0	-1	-1	0	-1	0	0	ID100004194523143	CG31761-RA	FBgn0043904
7.65	-1.514	-1.583	-1.335	30.36	0	-1	-1	-1	-1	0	0	ID1000037697231517	CG2647-RA	FBgn0003068
7.77	-0.887	-1.235	-0.784	15.5	1e-05	0	-1	0	-1	0	0	ID1000037313231618	CG7676-RA	FBgn0038612
8.82	-0.902	-1.187	-0.916	16.58	1e-05	0	-1	0	-1	0	0	ID10000425933366	CG11352-RC	FBgn0027339
11.51	-1.004	-1.297	-0.991	14.5	2e-05	-1	-1	0	-1	0	0	ID10000341693391	CG9390-RA	FBgn0012034
9.15	-1.376	-1.256	-0.93	58.24	0	-1	-1	0	-1	0	0	ID100003266333911	CG15309-RA	FBgn0030183
6.52	-0.709	-1.021	-0.62	13.4	3e-05	0	-1	0	-1	0	0	ID100003532133915	CG40249-RA	FBgn0058249
8.94	-1.281	-1.942	-1.483	11.86	7e-05	-1	-1	0	-1	0	0	ID100004264733916	CG11459-RA	FBgn0037396
8.92	-2.262	-2.007	-1.391	44.7	0	-1	-1	0	-1	0	0	ID100004451333917	CG5966-RA	FBgn0029831
8.06	-1.157	-1.647	-0.878	11.83	8e-05	-1	-1	0	-1	0	0	ID100003799133119	CG41118-RA	NA
8.58	-1.372	-2.017	-1.278	11.19	0.00011	-1	-1	0	-1	0	0	ID100003536933121	CG40400-RA	NA
8.83	-1.507	-2.026	-1.261	15.93	1e-05	-1	-1	0	-1	0	0	ID1000034193331312	CG9555-RA	FBgn0032085
8.49	-1.193	-1.65	-1.088	20.39	0	-1	-1	0	-1	0	0	ID1000035345331410	CG40334-RA	NA
8.78	-0.637	-1.2	-0.655	9.57	0.00029	0	-1	0	-1	0	0	ID100003475604218	CG14630-RA	FBgn0014903
9.21	-1.511	-1.478	-1.174	105.4	0	-1	-1	-1	-1	0	0	ID100004316204419	CG17754-RA	FBgn0030114
9.97	-2.275	-2.96	-2.375	43.05	0	-1	-1	-1	-1	0	0	ID100004090604611	CG6484-RA	FBgn0034247
7.91	-0.931	-1.427	-0.933	9.26	0.00036	0	-1	0	-1	0	0	ID10000420040495	CG14693-RA	FBgn0037837
7.63	-0.828	-1.032	-0.672	12.04	7e-05	0	-1	0	-1	0	0	ID10000313000498	CG30017-RA	FBgn0050017
9.64	-0.959	-1.336	-1.086	23.19	0	0	-1	-1	-1	0	0	ID100004400204130	CG8034-RA	FBgn0031011
7.96	-1.133	-0.771	-0.659	9.75	0.00026	-1	0	0	-1	0	0	ID1000033970041317	CG10824-RA	FBgn0038865
8.95	-0.947	-1.053	-0.741	11.13	0.00011	0	-1	0	-1	0	0	ID1000038986041710	CG15009-RB	FBgn0001257
9.29	-1.158	-1.782	-1.295	13.29	3e-05	-1	-1	0	-1	0	0	ID100003358604184	CG18408-RA	FBgn0033504
8.84	-0.727	-1.048	-0.752	17.77	0	0	-1	0	-1	0	0	ID10000397961410	CG8026-RB	FBgn0033391
10.58	-1.813	-2.008	-1.832	14.13	2e-05	-1	-1	0	-1	0	0	ID10000394421411	CG10621-RA	FBgn0032726
8.76	-1.788	-2.247	-1.841	30.47	0	-1	-1	-1	-1	0	0	ID100003713814416	CG8709-RA	FBgn0033269
11.87	-1.274	-1.575	-1.057	28.32	0	-1	-1	0	-1	0	0	ID10000375161456	CG18107-RA	FBgn0034330
7.66	-0.852	-1.197	-0.848	23.88	0	0	-1	0	-1	0	0	ID10000344981463	CG30287-RA	FBgn0050287
9.19	-1.478	-1.6	-1.154	41.93	0	-1	-1	-1	-1	0	0	ID100003557214813	CG18619-RD	FBgn0032202
6.77	-2.759	-3.054	-2.342	44.4	0	-1	-1	-1	-1	0	0	ID100004440414917	CG32564-RA	FBgn0052564
9.86	-1.079	-1.65	-1.143	14.92	1e-05	-1	-1	0	-1	0	0	ID100003869814918	CG5162-RA	FBgn0030828
12.95	-1.731	-2.228	-1.68	21.15	0	-1	-1	0	-1	0	0	ID100003718614105	CG9914-RA	FBgn0030737
10.2	-1.57	-2.083	-1.766	14.32	2e-05	-1	-1	0	-1	0	0	ID100004174014169	CG4067-RA	FBgn0020385
8.78	-1.293	-1.947	-1.249	15.18	1e-05	-1	-1	0	-1	0	0	ID100003937624111	CG1443-RA	FBgn0039620
7.57	-0.861	-1.458	-0.958	11.78	8e-05	0	-1	0	-1	0	0	ID1000040558241413	CG14913-RA	FBgn0032331
9.79	-0.802	-1.296	-0.856	13.3	3e-05	0	-1	0	-1	0	0	ID100003709624153	CG18000-RE	FBgn0003654
9.31	-0.792	-1.109	-0.709	13.95	2e-05	0	-1	0	-1	0	0	ID100003323824158	CG33206-RA	FBgn0027287
11.6	-1.143	-1.861	-1.32	10.84	0.00013	-1	-1	0	-1	0	0	ID100003321424178	CG32444-RA	FBgn0043783
9.34	-1.73	-0.581	-0.679	16.25	1e-05	-1	0	0	-1	1	0	ID10000429283415	CG4463-RA	FBgn0001224
10.73	-1.345	-1.474	-1.026	23.54	0	-1	-1	0	-1	0	0	ID100003520634613	CG16713-RA	FBgn0031560
7.92	-0.875	-1.213	-0.856	12.04	7e-05	0	-1	0	-1	0	0	ID100004096034919	CG9993-RA	FBgn0034553
7.7	-1.396	-1.574	-1.163	24.63	0	-1	-1	0	-1	0	0	ID100004219034138	CG11325-RA	FBgn0025595
9.64	-1.03	-1.229	-0.743	22.46	0	-1	-1	0	-1	0	0	ID100003614805019	CG7088-RA	FBgn0001090
8.02	-1.341	-2.146	-1.556	14.96	1e-05	-1	-1	0	-1	0	0	ID10000396040510	CG6172-RA	FBgn0003986
10.48	-1.135	-1.171	-0.829	12.14	6e-05	-1	-1	0	-1	0	0	ID100003274005319	CG8317-RA	FBgn0034140
8.3	-1.264	-1.754	-0.936	14.53	2e-05	-1	-1	0	-1	0	0	ID100004081005611	CG14022-RA	FBgn0031700
8.54	-2.187	-3.001	-2.186	19.1	0	-1	-1	0	-1	0	0	ID100004001805818	CG3747-RA	FBgn0026439
11.42	-1.636	-1.121	-0.716	23.87	0	-1	0	0	-1	0	0	ID100003541005114	CG8846-RA	FBgn0022073
7.97	-2.794	-2.156	-2.105	26.87	0	-1	-1	0	-1	0	0	ID100004121205150	CG15231-RA	FBgn0040653
9.01	-1.967	-1.947	-1.351	33.95	0	-1	-1	0	-1	0	0	ID10000434021507	CG11878-RA	FBgn0039310
7.7	-0.835	-1.277	-0.885	13.25	3e-05	0	-1	0	-1	0	0	ID10000345701520	CG15660-RA	FBgn0085426
9.03	-1.592	-2.049	-1.711	17.68	0	-1	-1	0	-1	0	0	ID10000422261526	CG15848-RA	FBgn0020908
7.33	-1.007	-1.343	-1.117	21.66	0	-1	-1	-1	-1	0	0	ID100004261015415	CG11380-RA	FBgn0040359
7.37	-1.952	-1.968	-1.899	23.09	0	-1	-1	0	-1	0	0	ID100004335415419	CG11765-RA	FBgn0033518
10.08	-0.871	-1	-0.895	12.07	7e-05	0	-1	0	-1	0	0	ID100003689215512	CG3143-RA	FBgn0038197
10.22	-1.529	-2.604	-1.753	12.68	5e-05	-1	-1	0	-1	0	0	ID100003529015613	CG40163-RA	NA
8.49	-1.108	-1.272	-0.882	21.22	0	-1	-1	0	-1	0	0	ID100003111415616	CG40178-RC	FBgn0058178
8.78	-1.891	-1.953	-1.46	26.92	0	-1	-1	0	-1	0	0	ID10000441641575	CG9084-RB	FBgn0033582
6.92	-0.911	-1.048	-0.731	18.9	0	0	-1	0	-1	0	0	ID100003566815813	CG7287-RA	FBgn0020645
9.92	-0.886	-1.318	-1.021	10.57	0.00016	0	-1	0	-1	0	0	ID10000314921598	CG31628-RA	FBgn0000053
8.93	-1.085	-1.385	-1.131	32.9	0	-1	-1	-1	-1	0	0	ID100003797815119	CG3962-RA	FBgn0038475
10.04	-0.805	-1.079	-0.714	12.58	5e-05	0	-1	0	-1	0	0	ID1000034972151415	CG1318-RD	FBgn0041630
9.93	-1.074	-1.282	-1.046	35.16	0	-1	-1	-1	-1	0	0	ID10000430722502	CG8080-RA	FBgn0033373
8.3	-1.806	-1.886	-1.516	53.55	0	-1	-1	-1	-1	0	0	ID10000335502524	CG11124-RB	FBgn0033170
7.27	-1.92	-1.889	-1.312	31.1	0	-1	-1	0	-1	0	0	ID10000411582532	CG15120-RA	FBgn0034454
7.69	-0.716	-1.165	-0.567	9.96	0.00023	0	-1	0	-1	0	0	ID100004268825123	CG31150-RA	FBgn0051150
8.58	-1.665	-2.071	-1.337	23.28	0	-1	-1	0	-1	0	0	ID10000310723508	CG3884-RA	FBgn0033786
7.23	-0.973	-1.176	-0.796	23.31	0	0	-1	0	-1	0	0	ID10000399043510	CG15307-RA	FBgn0030192
11.99	-1.112	-1.285	-0.978	35.22	0	-1	-1	0	-1	0	0	ID10000453583539	CG9734-RA	FBgn0027657
10.04	-1.357	-2.407	-1.6	11.34	1e-04	0	-1	0	-1	0	0	ID100003112035313	CG40244-RA	FBgn0058244
8.51	-0.804	-1.057	-0.781	10.67	0.00017	0	-1	0	-1	0	0	ID100003494235317	CG13109-RA	FBgn0041092
10.19	-1.296	-1.578	-1.223	38.37	0	-1	-1	-1	-1	0	0	ID10000388003549	CG3365-RB	FBgn0020304
7.46	-0.918	-1.287	-0.817	12.62	5e-05	0	-1	0	-1	0	0	ID10000333763584	CG14115-RA	FBgn0036343
9.05	-1.594	-1.989	-1.662	60.05	0	-1	-1	-1	-1	0	0	ID1000042640351110	CG11440-RA	FBgn0037163
8.03	-0.938	-1.376	-0.878	15.97	1e-05	0	-1	0	-1	0	0	ID1000037270351117	CG6367-RA	FBgn0030926
8.34	-0.892	-1.007	-0.66	13.86	3e-05	0	-1	0	-1	0	0	ID100003624306019	CG32638-RA	FBgn0052638
8.96	-1.1	-1.611	-1.12	18.74	0	-1	-1	0	-1	0	0	ID100003130506213	CG30021-RA	FBgn0050021
8.01	-1.008	-1.41	-1.178	11.03	0.00012	-1	-1	0	-1	0	0	ID10000316890643	CG30280-RA	FBgn0050280
7.9	-0.719	-1.137	-0.72	10.46	0.00017	0	-1	0	-1	0	0	ID100003704106416	CG17855-RA	FBgn0032124
8.61	-1.351	-1.393	-1	27.8	0	-1	-1	0	-1	0	0	ID100003977106614	CG4822-RA	FBgn0031220
9.48	-0.795	-1.164	-0.847	12.79	4e-05	0	-1	0	-1	0	0	ID1000032049061218	CG5287-RA	FBgn0032477
7.62	-1.177	-1.53	-1.011	16.85	1e-05	-1	-1	0	-1	0	0	ID100003821706148	CG3191-RA	FBgn0023525
6.74	-4.343	-4.033	-3.086	21.66	0	-1	-1	0	-1	0	0	ID1000043929061417	CG7592-RA	FBgn0039685
7.47	-0.904	-1.145	-0.819	15.12	1e-05	0	-1	0	-1	0	0	ID10000429151615	CG4437-RA	FBgn0035977
10.54	-0.703	-1.121	-0.716	12.21	6e-05	0	-1	0	-1	0	0	ID100003446716717	CG3017-RA	FBgn0020764
7.26	-0.968	-1.322	-0.941	10.48	0.00017	0	-1	0	-1	0	0	ID10000379531682	CG40109-RA	NA
8.86	-0.949	-1.21	-0.872	22.06	0	0	-1	0	-1	0	0	ID10000336991690	CG6776-RA	FBgn0035904
7.59	-1.397	-1.605	-1.379	19.8	0	-1	-1	0	-1	0	0	ID100003984916103	CG8129-RB	FBgn0037684
9.23	-1.603	-1.973	-1.709	67.4	0	-1	-1	-1	-1	0	0	ID1000044841161014	CG13784-RB	FBgn0031897
7.55	-0.893	-1.273	-0.84	12.34	6e-05	0	-1	0	-1	0	0	ID100003442516132	CG3009-RA	FBgn0029720
9.04	-1.158	-1.231	-1.051	20.35	0	-1	-1	0	-1	0	0	ID1000034083161312	CG10082-RA	FBgn0034644
7.73	-0.731	-1.101	-0.624	12.46	5e-05	0	-1	0	-1	0	0	ID100003984316182	CG8120-RA	FBgn0037675
9.2	-1.129	-1.663	-1.146	12.97	4e-05	-1	-1	0	-1	0	0	ID10000328052621	CG5630-RA	FBgn0038842
9.25	-1.079	-1.558	-1.146	14.14	2e-05	-1	-1	0	-1	0	0	ID100003705326416	CG17894-RC	FBgn0000338
6.06	-0.678	-1.087	-0.583	10.24	0.00019	0	-1	0	-1	0	0	ID10000390212697	CG15080-RA	FBgn0034391
10.31	-1.469	-2	-1.415	17.08	1e-05	-1	-1	0	-1	0	0	ID100004401326130	CG8093-RA	FBgn0033999
7.39	-1.413	-1.91	-1.381	20.69	0	-1	-1	0	-1	0	0	ID100003794136211	CG40067-RA	NA
8.69	-1.165	-1.228	-0.894	20.15	0	-1	-1	0	-1	0	0	ID10000321273631	CG9391-RB	FBgn0037063
8.24	-1.762	-2.057	-1.571	22.19	0	-1	-1	0	-1	0	0	ID100003714936416	CG8956-RD	FBgn0015011
10.34	-0.802	-1.096	-0.868	21.57	0	0	-1	0	-1	0	0	ID100004142136619	CG12139-RB	FBgn0086367
8.01	-1.428	-1.906	-1.375	26.67	0	-1	-1	0	-1	0	0	ID100004482936716	CG13758-RA	FBgn0040378
9.52	-2.649	-3.138	-2.73	71.81	0	-1	-1	-1	-1	0	0	ID100004098336104	CR31400-RB	FBgn0001234
11.37	-1.59	-1.516	-1.014	20.07	0	-1	-1	0	-1	0	0	ID100003865536164	CG4716-RB	FBgn0033820
8.85	-1.161	-1.882	-1.389	9.29	0.00035	0	-1	0	-1	0	0	ID1000040989361712	CR31696-RA	FBgn0047133
7.6	-0.868	-1.083	-0.877	27.47	0	0	-1	0	-1	0	0	ID100003429907012	CG7971-RC	FBgn0035253
8.22	-2.13	-2.541	-2.227	10.15	2e-04	-1	-1	0	-1	0	0	ID100003118507015	CG16772-RA	FBgn0032835
8.38	-0.901	-1.036	-0.748	15.6	1e-05	0	-1	0	-1	0	0	ID10000338970792	CG12284-RA	FBgn0003691
8.78	-1.061	-1.235	-0.808	12.15	6e-05	-1	-1	0	-1	0	0	ID100003965707103	CG6272-RA	FBgn0036126
9.52	-1.146	-1.495	-1.012	20.87	0	-1	-1	0	-1	0	0	ID1000038883071315	CG2259-RA	FBgn0040319
10.64	-1.099	-1.33	-1.069	12.43	5e-05	-1	-1	0	-1	0	0	ID100003698707153	CG8453-RA	FBgn0025454
6.92	-0.815	-1.121	-0.745	11.18	0.00011	0	-1	0	-1	0	0	ID100003461107170	CG13226-RA	FBgn0033594
7.51	-5.44	-5.403	-3.983	26	0	-1	-1	0	-1	0	0	ID1000041955071811	CG31775-RA	FBgn0028537
6.06	-1.077	-1.377	-1.057	12.02	7e-05	-1	-1	0	-1	0	0	ID100003147317015	CG31558-RA	FBgn0046875
8.75	-1.659	-2.101	-1.702	16.05	1e-05	-1	-1	0	-1	0	0	ID100003881117710	CG3397-RA	FBgn0037975
10.74	-2.019	-2.144	-1.717	28.18	0	-1	-1	0	-1	0	0	ID100003305717135	CG16704-RA	FBgn0031558
7.71	-0.828	-1.303	-0.86	11.22	0.00011	0	-1	0	-1	0	0	ID1000039171171315	CG33225-RA	FBgn0053225
6.69	-1.335	-1.62	-1.125	19.48	0	-1	-1	0	-1	0	0	ID1000034515171319	CG15414-RA	FBgn0031542
9.39	-1.197	-1.3	-0.999	42.8	0	-1	-1	0	-1	0	0	ID100003573917177	CG7404-RA	FBgn0035849
9.81	-1.115	-1.422	-1.091	41.42	0	-1	-1	-1	-1	0	0	ID100003993917182	CG1539-RB	FBgn0082582
10.81	-0.612	-1.049	-0.75	12.03	7e-05	0	-1	0	-1	0	0	ID100003968727614	CG6342-RA	FBgn0024957
7.71	-1.417	-1.47	-1.289	37.85	0	-1	-1	-1	-1	0	0	ID10000408152770	CG14029-RA	FBgn0016076
9.68	-1.264	-1.567	-1.161	22.93	0	-1	-1	0	-1	0	0	ID100003078927107	CG17124-RA	FBgn0032297
8.08	-0.992	-1.3	-0.848	16.16	1e-05	0	-1	0	-1	0	0	ID100003231927127	CG5799-RA	FBgn0020307
7.6	-0.882	-1.428	-1.081	12.31	6e-05	0	-1	0	-1	0	0	ID100003080727141	CG17167-RA	NA
9.34	-1.033	-1.085	-0.948	21.62	0	-1	-1	0	-1	0	0	ID100004004727145	CG3811-RA	FBgn0032123
8.51	-1.588	-2.351	-1.715	17.87	0	-1	-1	0	-1	0	0	ID1000037341271416	CG7742-RA	FBgn0031690
8.73	-2.231	-2.46	-1.652	37.86	0	-1	-1	0	-1	0	0	ID1000038919271613	CG2471-RA	FBgn0030357
8.15	-4.921	-5.36	-4.9	159.72	0	-1	-1	-1	-1	0	0	ID100004374337719	CG8630-RA	FBgn0038130
7.99	-0.915	-1.154	-0.691	15.65	1e-05	0	-1	0	-1	0	0	ID100003146137101	CG31536-RA	FBgn0051536
7.46	-0.818	-1.005	-0.679	17.6	0	0	-1	0	-1	0	0	ID100003798937119	CG40442-RA	NA
7.64	-0.922	-1.107	-0.739	11.02	0.00012	0	-1	0	-1	0	0	ID1000034527371319	CG15449-RA	FBgn0031146
9.97	-0.765	-1.038	-0.776	14.21	2e-05	0	-1	0	-1	0	0	ID1000031911371615	CG6145-RA	FBgn0033853
7.02	-0.942	-1.113	-0.867	15.79	1e-05	0	-1	0	-1	0	0	ID1000039189371710	CG33262-RA	FBgn0053262
8.98	-1.594	-1.54	-1.365	26.86	0	-1	-1	0	-1	0	0	ID10000443600805	CG4241-RA	FBgn0067783
8.11	-0.977	-1.39	-1.013	19.77	0	0	-1	0	-1	0	0	ID10000409280834	CG6531-RA	FBgn0030941
9.03	-1.317	-1.297	-1.002	52.62	0	-1	-1	-1	-1	0	0	ID100004316008419	CG17533-RA	FBgn0063492
11.07	-1.332	-1.321	-1.017	79.84	0	-1	-1	-1	-1	0	0	ID100003895408514	CG1495-RA	FBgn0016126
9.09	-1.267	-1.645	-1.158	11.46	9e-05	-1	-1	0	-1	0	0	ID10000312980898	CG30015-RB	FBgn0050015
9.33	-1.574	-2.41	-1.634	13.23	4e-05	-1	-1	0	-1	0	0	ID100003974608182	CG4781-RA	FBgn0035043
7.84	-0.883	-1.239	-0.752	10.2	2e-04	0	-1	0	-1	0	0	ID10000394881848	CG10693-RA	FBgn0003429
13.06	-1.797	-2.117	-1.714	37.7	0	-1	-1	-1	-1	0	0	ID100004140818619	CG12116-RA	FBgn0030041
9.56	-1.107	-0.895	-0.639	30.71	0	-1	0	0	-1	0	0	ID100003521018915	CG16721-RA	FBgn0029820
12.15	-1.229	-1.791	-1.441	17.59	0	-1	-1	0	-1	0	0	ID1000035234181410	CG16765-RB	FBgn0026188
7.24	-1.671	-2.007	-1.57	50.26	0	-1	-1	-1	-1	0	0	ID100004023218155	CG8534-RA	FBgn0037761
7.46	-0.807	-1.154	-0.723	10.53	0.00016	0	-1	0	-1	0	0	ID100003129228015	CG30004-RA	FBgn0259678
8.14	-1.139	-0.777	-0.491	28.4	0	-1	0	0	-1	0	0	ID100003554028110	CG13969-RA	FBgn0045064
7.41	-0.963	-1.407	-1.162	21.97	0	0	-1	-1	-1	0	0	ID10000378142874	CG11407-RA	FBgn0038733
9.27	-1.192	-1.546	-1.017	17.7	0	-1	-1	0	-1	0	0	ID100003553428113	CG13887-RB	FBgn0035165
12.92	-1.074	-1.615	-1.222	19.8	0	-1	-1	0	-1	0	0	ID100004124628129	CG3989-RA	FBgn0020513
8.85	-1.394	-1.614	-1.088	21.24	0	-1	-1	0	-1	0	0	ID1000031694281311	CG30437-RC	FBgn0259247
7.77	-1.178	-1.421	-0.943	28.75	0	-1	-1	0	-1	0	0	ID100003822828148	CG3200-RA	FBgn0016715
7.36	-1.94	-1.744	-1.514	41.99	0	-1	-1	-1	-1	0	0	ID1000039014281613	CG15067-RA	FBgn0034331
11.01	-0.865	-1.254	-0.95	16.54	1e-05	0	-1	0	-1	0	0	ID100003555828177	CG1444-RA	FBgn0029975
8.87	-1.986	-3.113	-1.987	15.35	1e-05	-1	-1	0	-1	0	0	ID10000410363834	CR40474-RA	NA
6.69	-0.792	-1.002	-0.641	11.17	0.00011	0	-1	0	-1	0	0	ID100003484438317	CG13504-RA	FBgn0034699
8.33	-1.403	-1.753	-1.189	23.71	0	-1	-1	0	-1	0	0	ID1000043292381316	CG8874-RA	FBgn0000723
10.14	-0.766	-1.049	-0.774	12.31	6e-05	0	-1	0	-1	0	0	ID100004023838145	CG8544-RB	FBgn0003345
11.95	-1.195	-1.315	-1.199	17.39	0	-1	-1	0	-1	0	0	ID1000040652381413	CG3050-RA	FBgn0038194
9.04	-3.551	-3.333	-2.233	47.65	0	-1	-1	0	-1	0	0	ID1000032150381513	CG9434-RA	FBgn0037724
8.77	-1.971	-2.167	-1.339	29.23	0	-1	-1	0	-1	0	0	ID100004256638186	CG12780-RA	FBgn0033301
10.16	-0.629	-1.179	-0.855	10.04	0.00022	0	-1	0	-1	0	0	ID10000411440932	CG15102-RA	FBgn0034405
9.89	-1.248	-1.702	-1.14	12.92	4e-05	-1	-1	0	-1	0	0	ID100003230609127	CG5778-RA	FBgn0038930
9.12	-0.987	-1.531	-1.167	14.74	2e-05	0	-1	0	-1	0	0	ID1000044594091211	CG32158-RF	FBgn0052158
12.15	-1.14	-1.102	-0.872	33	0	-1	-1	0	-1	0	0	ID1000033890091312	CG12262-RA	FBgn0035811
11.7	-1.07	-1.432	-1.007	12.05	7e-05	-1	-1	0	-1	0	0	ID1000043136091515	CG9836-RA	FBgn0037637
8.98	-1.864	-2.747	-1.901	14.93	1e-05	-1	-1	0	-1	0	0	ID1000031994091817	CG33126-RA	FBgn0053126
7.56	-1.148	-1.55	-1.202	22.02	0	-1	-1	0	-1	0	0	ID100003228819013	CG11715-RA	FBgn0030304
7.47	-1.697	-2.139	-1.895	15.06	1e-05	-1	-1	0	-1	0	0	ID100003147219015	CG31557-RA	FBgn0046876
8.33	-1.225	-1.502	-1.237	27.28	0	-1	-1	-1	-1	0	0	ID100004452219018	CG6211-RA	FBgn0030627
7.58	-0.989	-1.152	-1	10.8	0.00014	0	-1	0	-1	0	0	ID100003766419112	CG30489-RA	FBgn0050489
8.81	-0.878	-1.265	-0.92	11.63	8e-05	0	-1	0	-1	0	0	ID10000345681920	CG15646-RA	FBgn0030665
8.12	-0.79	-1.007	-0.679	11.5	9e-05	0	-1	0	-1	0	0	ID100004303419311	CG16719-RA	FBgn0036029
8.34	-0.919	-1.212	-0.809	9.61	0.00029	0	-1	0	-1	0	0	ID100003497619513	CG13194-RA	FBgn0033649
8.8	-1.415	-1.991	-1.553	20.52	0	-1	-1	0	-1	0	0	ID10000421941995	CG15739-RA	FBgn0030347
10.47	-1.52	-1.852	-1.423	31.43	0	-1	-1	-1	-1	0	0	ID10000418821999	CG3400-RB	FBgn0027621
7.15	-1.081	-0.578	-0.521	27.01	0	-1	0	0	-1	1	0	ID100003264819911	CG15221-RA	FBgn0030331
7.84	-1.544	-1.782	-1.438	11.4	1e-04	-1	-1	0	-1	0	0	ID100003341019160	CG14196-RA	FBgn0031002
8.62	-0.854	-1.341	-1.041	15.08	1e-05	0	-1	0	-1	0	0	ID100004111419168	CG31085-RA	FBgn0053970
8.69	-0.802	-1.197	-0.656	13.47	3e-05	0	-1	0	-1	0	0	ID10000404362923	CG10293-RA	FBgn0017397
9.67	-1.024	-1.279	-1.007	21.17	0	-1	-1	0	-1	0	0	ID100004307629419	CG8201-RA	FBgn0026193
6.64	-1.085	-0.592	-0.338	11.39	1e-04	-1	0	0	-1	0	0	ID100004271629517	CG31199-RA	FBgn0051199
10.12	-0.88	-1.268	-0.963	11.06	0.00012	0	-1	0	-1	0	0	ID10000408142970	CG14028-RA	FBgn0015031
6.74	-2.637	-2.718	-2.271	11.03	0.00012	-1	0	0	-1	0	0	ID100004002829818	CG3763-RA	FBgn0000640
12.09	-0.95	-1.301	-1.177	15.54	1e-05	0	-1	0	-1	0	0	ID10000338782991	CG12233-RA	FBgn0027291
10.01	-0.95	-1.153	-0.873	29.04	0	0	-1	0	-1	0	0	ID1000043844291417	CG16935-RA	FBgn0033883
6.22	-1.043	-1.344	-0.983	12	7e-05	-1	-1	0	-1	0	0	ID100003699829153	CG8510-RA	FBgn0033729
9.19	-1.256	-1.459	-1.146	29.05	0	-1	-1	0	-1	0	0	ID1000036932291614	CG8206-RA	FBgn0030679
8.03	-0.836	-1.501	-1.239	9.35	0.00034	0	-1	0	-1	0	0	ID1000031622291615	CG12143-RA	FBgn0033132
7.45	-0.744	-1.088	-0.536	10.08	0.00021	0	-1	0	-1	0	0	ID100004182839312	CG32079-RA	FBgn0052079
6.6	-1.569	-1.093	-0.793	21.35	0	-1	0	0	-1	0	0	ID100004262039415	CG1139-RA	FBgn0035300
6.36	-1.058	-1.087	-0.692	18.03	0	-1	-1	0	-1	0	0	ID10000383723969	CG40485-RA	FBgn0069973
8.57	-1.216	-1.082	-1.025	41.78	0	-1	-1	-1	-1	0	0	ID100004110839611	CG31072-RA	FBgn0051072
7.22	-1.628	-1.651	-1.335	40.14	0	-1	-1	-1	-1	0	0	ID10000399263987	CG15369-RA	FBgn0030105
9.61	-0.777	-1.042	-0.659	16.29	1e-05	0	-1	0	-1	0	0	ID10000392123997	CG33317-RA	FBgn0053317
7.28	-1.07	-1.053	-0.433	11.85	7e-05	-1	0	0	-1	0	0	ID100003683039910	CG31314-RA	FBgn0051314
7.38	-0.879	-1.272	-0.745	9.9	0.00024	0	-1	0	-1	0	0	ID100003531839915	CG40239-RA	FBgn0058239
9.23	-1.113	-1.475	-0.971	19.78	0	-1	-1	0	-1	0	0	ID1000040670391511	CG11841-RA	FBgn0039628
10.5	-1.07	-1.172	-1.021	43.83	0	-1	-1	-1	-1	0	0	ID1000044126391814	CG9009-RA	FBgn0027601
7.31	-1.107	-1.356	-1.107	16.16	1e-05	-1	-1	0	-1	0	0	ID100003670301017	CG7408-RB	FBgn0036765
8.28	-0.764	-1.044	-0.662	13.06	4e-05	0	-1	0	-1	0	0	ID100004203101026	CG15316-RA	FBgn0030133
7.66	-0.806	-1.2	-1.104	9.31	0.00035	0	-1	0	-1	0	0	ID100004092701034	CG6530-RA	FBgn0028956
11	-2.486	-3.426	-2.749	26.37	0	-1	-1	-1	-1	0	0	ID100004515101039	CG3699-RA	FBgn0040349
7.67	-1.345	-1.626	-1.061	13.97	2e-05	-1	-1	0	-1	0	0	ID100004239101060	CG31445-RA	FBgn0051445
8.7	-0.845	-1.449	-1.05	10.47	0.00017	0	-1	0	-1	0	0	ID100003511901062	CG1742-RA	FBgn0025814
10.8	-1.041	-1.33	-1.085	28.25	0	-1	-1	-1	-1	0	0	ID100003129701098	CG30011-RC	FBgn0050011
10.16	-0.901	-1.274	-1.131	27.11	0	0	-1	-1	-1	0	0	ID1000033559010122	CG18321-RA	FBgn0029002
7.72	-0.986	-1.346	-0.98	16.82	1e-05	0	-1	0	-1	0	0	ID1000042079010138	CG17109-RA	FBgn0039051
7.5	-0.912	-1.189	-0.699	9.78	0.00026	0	-1	0	-1	0	0	ID10000412630101414	CG41121-RA	NA
7.65	-0.779	-1.114	-0.75	14.32	2e-05	0	-1	0	-1	0	0	ID1000032809010171	CG5639-RA	FBgn0039527
11.2	-0.833	-1.208	-1.131	12	7e-05	0	-1	0	-1	0	0	ID1000031711010173	CG31305-RB	FBgn0037913
7.72	-1.02	-0.964	-0.726	16.62	1e-05	-1	0	0	-1	0	0	ID10000408790101712	CG6429-RA	FBgn0046999
7.59	-1.075	-1.695	-1.181	14.53	2e-05	-1	-1	0	-1	0	0	ID100004018311042	CG8421-RE	FBgn0034075
9.73	-1.06	-1.407	-1.101	11.9	7e-05	-1	-1	0	-1	0	0	ID100004176111046	CG4685-RA	FBgn0039349
9.89	-1.461	-2.263	-2.156	10.88	0.00013	-1	-1	0	-1	0	0	ID100003408711092	CG10091-RA	FBgn0038020
8.19	-0.814	-1.05	-0.645	18.99	0	0	-1	0	-1	0	0	ID10000352391101114	CG16782-RA	FBgn0029659
8.05	-1.156	-1.423	-1.385	26.68	0	-1	-1	-1	-1	0	0	ID10000317771101311	CG5123-RA	FBgn0003997
10.99	-1.149	-1.926	-1.52	12.25	6e-05	-1	-1	0	-1	0	0	ID10000390731101315	CG9280-RC	FBgn0001114
9.22	-2.052	-2.801	-2.18	27.09	0	-1	-1	-1	-1	0	0	ID10000417671101518	CG4821-RA	FBgn0023479
8.23	-0.785	-1.005	-0.573	15.55	1e-05	0	-1	0	-1	0	0	ID10000325031101719	CG6574-RA	FBgn0037846
7.85	-0.867	-1.22	-0.659	9.94	0.00023	0	-1	0	-1	0	0	ID1000031291210015	CG30002-RA	FBgn0050002
7.83	-1.215	-1.58	-1.199	26.47	0	-1	-1	0	-1	0	0	ID1000035563210411	CG14534-RA	FBgn0031957
11.06	-1.768	-2.301	-1.441	15.47	1e-05	-1	-1	0	-1	0	0	ID1000040915210611	CG6503-RA	FBgn0040606
8	-1.016	-1.354	-1.015	14.93	1e-05	-1	-1	0	-1	0	0	ID1000044395210117	CG4322-RA	FBgn0025631
9.21	-0.828	-1.109	-0.869	27.05	0	0	-1	0	-1	0	0	ID10000320592101218	CG5319-RA	FBgn0038501
8.77	-2.055	-2.052	-1.262	12.28	6e-05	-1	0	0	-1	0	0	ID10000390132101613	CG15065-RA	FBgn0040734
9.88	-0.907	-1.038	-0.846	30.33	0	0	-1	0	-1	0	0	ID10000440052101810	CG8055-RA	FBgn0086656
8.14	-1.113	-1.349	-1.136	13.92	2e-05	-1	-1	0	-1	0	0	ID100004446731005	CG32686-RB	FBgn0052686
12.86	-1.297	-1.627	-1.04	16.32	1e-05	-1	-1	0	-1	0	0	ID100004019531042	CG8446-RA	FBgn0034089
6.74	-1.039	-0.98	-0.852	21.4	0	-1	0	0	-1	0	0	ID1000044803310816	CG13694-RA	FBgn0031219
7.53	-1.926	-2.122	-1.453	27.97	0	-1	-1	0	-1	0	0	ID1000040219310818	CG8502-RA	FBgn0033725
8.08	-1.712	-1.961	-1.701	34.58	0	-1	-1	-1	-1	0	0	ID100004210931095	CG11149-RA	FBgn0031732
7.46	-1.498	-1.13	-0.967	21.17	0	-1	0	0	-1	0	0	ID10000375733101017	CG18279-RB	FBgn0033835
7.56	-1.148	-1.317	-0.829	19.93	0	-1	-1	0	-1	0	0	ID1000032971310135	CG32032-RA	FBgn0043806
8.55	-1.175	-1.518	-1.085	28.27	0	-1	-1	0	-1	0	0	ID1000040621310189	CG30456-RA	FBgn0050456
9.88	-1.676	-2.536	-1.769	17.25	0	-1	-1	0	-1	0	0	ID100003960101110	CG6164-RA	FBgn0039154
9.02	-2.5	-2.953	-1.826	20.31	0	-1	-1	0	-1	0	0	ID1000034663011217	CG13335-RB	FBgn0033857
8.94	-1.032	-0.636	-0.663	12.62	5e-05	-1	0	0	-1	0	0	ID100003621701180	CG7224-RA	FBgn0031971
10.84	-1.483	-2.325	-1.993	16.66	1e-05	-1	-1	0	-1	0	0	ID1000040015011818	CG3739-RA	FBgn0038702
7.69	-0.876	-1.159	-0.839	16.28	1e-05	0	-1	0	-1	0	0	ID1000036529011910	CG32391-RA	FBgn0052391
7.98	-0.659	-1.053	-0.703	11.19	0.00011	0	-1	0	-1	0	0	ID10000315670111011	CG10947-RB	FBgn0032857
9.5	-1.168	-1.054	-0.798	34.86	0	-1	-1	0	-1	0	0	ID10000346810111415	CG13384-RD	FBgn0032036
8.84	-0.901	-1.011	-0.726	12.44	5e-05	0	-1	0	-1	0	0	ID10000319450111513	CG33048-RA	FBgn0036122
10.29	-0.876	-1.046	-0.65	19.2	0	0	-1	0	-1	0	0	ID10000400570111816	CG3832-RA	FBgn0019948
7.56	-0.987	-1.278	-0.742	12.22	6e-05	0	-1	0	-1	0	0	ID1000031471111015	CG31556-RA	FBgn0051556
10.5	-0.768	-1.007	-0.686	10.62	0.00015	0	-1	0	-1	0	0	ID1000044521111018	CG6170-RA	FBgn0026428
10.61	-1.094	-1.453	-1.237	40.72	0	-1	-1	-1	-1	0	0	ID100004414311112	CG9042-RB	FBgn0001128
8.23	-1.09	-1.812	-1.101	9.73	0.00026	0	-1	0	-1	0	0	ID100003146511114	CG31545-RA	FBgn0051545
10.42	-1.126	-1.607	-1.078	20.36	0	-1	-1	0	-1	0	0	ID1000042199111417	CG15745-RA	FBgn0030469
9.07	-2.565	-2.355	-2.295	12.92	4e-05	-1	0	0	-1	0	0	ID100003989511157	CG15281-RB	FBgn0028536
9.38	-0.809	-1.29	-0.623	10.22	2e-04	0	-1	0	-1	0	0	ID1000039145111514	CG33192-RA	FBgn0053192
7.76	-0.94	-1.05	-0.766	10.55	0.00016	0	-1	0	-1	0	0	ID1000037279111105	CG6435-RA	FBgn0034165
8.55	-1.015	-1.202	-1.027	24.66	0	-1	-1	-1	-1	0	0	ID1000042961111123	CG14441-RA	FBgn0029895
7.85	-0.755	-1.021	-0.638	13.72	3e-05	0	-1	0	-1	0	0	ID1000038737111164	CG3332-RA	FBgn0031514
8.2	-1.231	-1.435	-0.958	11.58	9e-05	-1	-1	0	-1	0	0	ID10000326171111718	CG15077-RA	FBgn0034387
8.99	-1.038	-1.198	-0.88	29.21	0	-1	-1	0	-1	0	0	ID1000032011211013	CG33144-RA	FBgn0053144
6.18	-2.053	-2.078	-1.944	21.08	0	-1	-1	0	-1	0	0	ID100004353121130	CG1912-RA	FBgn0013972
7.3	-0.692	-1.183	-0.805	9.35	0.00034	0	-1	0	-1	0	0	ID1000040405211410	CG10233-RB	FBgn0087005
9.78	-1.141	-1.047	-0.669	14.56	2e-05	-1	0	0	-1	0	0	ID1000038155211815	CG14935-RA	FBgn0032382
9.76	-1.4	-2.008	-1.337	20.09	0	-1	-1	0	-1	0	0	ID100003270121196	CG8234-RA	FBgn0033644
7.54	-1.172	-1.481	-0.985	16.35	1e-05	-1	-1	0	-1	0	0	ID10000392292111116	CG10086-RA	FBgn0037517
7.74	-1.251	-1.91	-1.182	12.87	4e-05	-1	-1	0	-1	0	0	ID1000033925211133	CG12344-RA	FBgn0033558
13.9	-0.758	-1.046	-0.85	17.68	0	0	-1	0	-1	0	0	ID1000040021211146	CG3752-RA	FBgn0012036
9.6	-1.206	-1.896	-1.435	16.92	1e-05	-1	-1	0	-1	0	0	ID10000319572111513	CG33070-RA	FBgn0029933
8.29	-1.196	-1.59	-1.118	11.9	7e-05	-1	-1	0	-1	0	0	ID1000033115211178	CG1287-RA	FBgn0037506
7.63	-0.734	-1.107	-0.703	12.37	6e-05	0	-1	0	-1	0	0	ID1000042979311010	CG14854-RA	FBgn0038238
8.05	-1.073	-1.19	-1.036	36.42	0	-1	-1	-1	-1	0	0	ID1000043045311311	CG17061-RA	FBgn0035132
10	-0.532	-1.023	-0.841	9.25	0.00036	0	-1	0	-1	0	0	ID1000042973311123	CG14688-RA	FBgn0037819
7.76	-0.729	-1.028	-0.622	9.44	0.00032	0	-1	0	-1	0	0	ID1000036109311126	CG13717-RA	FBgn0035562
7.96	-1.003	-0.852	-0.29	14.69	2e-05	-1	0	0	-1	0	0	ID1000034213311133	CG9649-RA	FBgn0038211
8.24	-0.994	-1.402	-1.097	11.52	9e-05	0	-1	0	-1	0	0	ID1000042229311143	CG15860-RA	FBgn0060296
