# Supplementary material for: Gene expression during Drosophila melanogaster egg development before and after reproductive diapause
Source: BMC Genomics. 2009 May 24;10:242. doi: 10.1186/1471-2164-10-242 (PMC2700134; doi:10.1186/1471-2164-10-242)
Supplement: Additional file 6 — Early regulation GO annotation enrichment. The output of over-represented GO annotation for transcripts regulated early after the release of diapause. [file 1471-2164-10-242-S6.txt]

GO	Annotation	Term	adj.pval
GO:0006629	BP	lipid metabolic process	1.02E-004	FBgn0001128 FBgn0004045 FBgn0004047 FBgn0005391 FBgn0022073 FBgn0029172 FBgn0029720 FBgn0029831 FBgn0030300 FBgn0030304 FBgn0030683 FBgn0030737 FBgn0030828 FBgn0033170 FBgn0033883 FBgn0033999 FBgn0034270 FBgn0034405 FBgn0034644 FBgn0035435 FBgn0035811 FBgn0036893 FBgn0036927 FBgn0037203 FBgn0038130 FBgn0039349 FBgn0039470 FBgn0039471 FBgn0039472 FBgn0039768 FBgn0045064 FBgn0051089 FBgn0051523 FBg…
GO:0006839	BP	mitochondrial transport	5.51E-004	FBgn0001128 FBgn0004363 FBgn0014877 FBgn0016041 FBgn0019830 FBgn0032397 FBgn0033391 FBgn0034535 FBgn0036920 FBgn0036928
GO:0006457	BP	protein folding	5.86E-004	FBgn0001233 FBgn0010621 FBgn0010741 FBgn0014877 FBgn0015316 FBgn0026418 FBgn0027329 FBgn0030086 FBgn0032444 FBgn0035603 FBgn0036334 FBgn0037893 FBgn0037930 FBgn0058178 FBgn0086691
GO:0006082	BP	organic acid metabolic process	0	FBgn0000565 FBgn0002719 FBgn0003074 FBgn0005278 FBgn0005674 FBgn0012036 FBgn0020385 FBgn0020615 FBgn0027081 FBgn0027082 FBgn0027084 FBgn0027660 FBgn0029172 FBgn0030007 FBgn0030737 FBgn0033883 FBgn0035811 FBgn0036927 FBgn0036992 FBgn0037610 FBgn0038130 FBgn0038516 FBgn0039051 FBgn0039175 FBgn0039349 FBgn0041607 FBgn0043456 FBgn0051523 FBgn0053123
GO:0001522	BP	pseudouridine synthesis	0	FBgn0011824 FBgn0029148 FBgn0032256 FBgn0051719
GO:0009308	BP	cellular amine metabolic process	0	FBgn0000565 FBgn0005278 FBgn0005674 FBgn0019948 FBgn0020615 FBgn0026190 FBgn0027081 FBgn0027082 FBgn0027084 FBgn0027660 FBgn0030007 FBgn0030300 FBgn0033087 FBgn0036927 FBgn0036992 FBgn0037610 FBgn0038516 FBgn0039051 FBgn0039175 FBgn0039349 FBgn0041607 FBgn0043456 FBgn0053123 FBgn0086367
GO:0019752	BP	carboxylic acid metabolic process	0	FBgn0000565 FBgn0002719 FBgn0003074 FBgn0005278 FBgn0005674 FBgn0012036 FBgn0020385 FBgn0020615 FBgn0027081 FBgn0027082 FBgn0027084 FBgn0027660 FBgn0029172 FBgn0030007 FBgn0030737 FBgn0033883 FBgn0035811 FBgn0036927 FBgn0036992 FBgn0037610 FBgn0038130 FBgn0038516 FBgn0039051 FBgn0039175 FBgn0039349 FBgn0041607 FBgn0043456 FBgn0051523 FBgn0053123
GO:0006614	BP	SRP-dependent cotranslational protein targeting to membrane	0	FBgn0000003 FBgn0010638 FBgn0015298 FBgn0031049 FBgn0038808
GO:0006433	BP	prolyl-tRNA aminoacylation	0	FBgn0005674 FBgn0027082
GO:0006613	BP	cotranslational protein targeting to membrane	0	FBgn0000003 FBgn0010638 FBgn0015298 FBgn0031049 FBgn0038808
GO:0006865	BP	amino acid transport	0	FBgn0002778 FBgn0026439 FBgn0032036 FBgn0035300 FBgn0037203 FBgn0039487 FBgn0052079
GO:0007005	BP	mitochondrion organization and biogenesis	0	FBgn0011787 FBgn0014877 FBgn0015664 FBgn0016041 FBgn0032397 FBgn0034535 FBgn0036920 FBgn0036928 FBgn0037778 FBgn0038805
GO:0007028	BP	cytoplasm organization	0	FBgn0000338 FBgn0000392 FBgn0002736 FBgn0004045 FBgn0004047 FBgn0004875 FBgn0005391 FBgn0011661 FBgn0026193 FBgn0086897
GO:0016325	BP	oocyte microtubule cytoskeleton organization	0	FBgn0000338 FBgn0002736 FBgn0020238 FBgn0026193 FBgn0028388 FBgn0086897
GO:0006807	BP	nitrogen compound metabolic process	0.01	FBgn0000565 FBgn0005278 FBgn0005674 FBgn0019948 FBgn0020615 FBgn0026190 FBgn0027081 FBgn0027082 FBgn0027084 FBgn0027660 FBgn0030007 FBgn0030300 FBgn0033087 FBgn0036927 FBgn0036992 FBgn0037610 FBgn0038516 FBgn0039051 FBgn0039175 FBgn0039349 FBgn0041607 FBgn0043456 FBgn0053123 FBgn0086367
GO:0034641	BP	cellular nitrogen compound metabolic process	0.01	FBgn0000565 FBgn0005278 FBgn0005674 FBgn0019948 FBgn0020615 FBgn0026190 FBgn0027081 FBgn0027082 FBgn0027084 FBgn0027660 FBgn0030007 FBgn0030300 FBgn0033087 FBgn0036927 FBgn0036992 FBgn0037610 FBgn0038516 FBgn0039051 FBgn0039175 FBgn0039349 FBgn0041607 FBgn0043456 FBgn0053123 FBgn0086367
GO:0006626	BP	protein targeting to mitochondrion	0.01	FBgn0014877 FBgn0016041 FBgn0032397 FBgn0034535 FBgn0036920 FBgn0036928
GO:0006458	BP	de novo' protein folding	0.01	FBgn0010741 FBgn0035603 FBgn0036334 FBgn0037893
GO:0042254	BP	ribosome biogenesis	0.01	FBgn0011824 FBgn0015393 FBgn0022069 FBgn0029148 FBgn0033485 FBgn0033741 FBgn0035524 FBgn0037778 FBgn0039233
GO:0006612	BP	protein targeting to membrane	0.01	FBgn0000003 FBgn0010638 FBgn0015298 FBgn0031049 FBgn0038808
GO:0045047	BP	protein targeting to ER	0.01	FBgn0000003 FBgn0010638 FBgn0015298 FBgn0031049 FBgn0038808
GO:0051087	MF	chaperone binding	9.91E-004	FBgn0010741 FBgn0014877 FBgn0026418 FBgn0035603 FBgn0037893
GO:0003824	MF	catalytic activity	0	FBgn0000053 FBgn0000056 FBgn0000426 FBgn0000455 FBgn0000565 FBgn0000640 FBgn0000723 FBgn0001128 FBgn0001233 FBgn0001986 FBgn0002183 FBgn0002570 FBgn0002622 FBgn0002719 FBgn0002781 FBgn0003074 FBgn0003204 FBgn0003257 FBgn0003275 FBgn0003357 FBgn0003358 FBgn0003429 FBgn0003600 FBgn0003691 FBgn0003731 FBgn0003884 FBgn0004045 FBgn0004047 FBgn0004366 FBgn0004855 FBgn0005278 FBgn0005391 FBgn0005674 FBg…
GO:0045735	MF	nutrient reservoir activity	0	FBgn0000640 FBgn0002562 FBgn0002563 FBgn0031957
GO:0051082	MF	unfolded protein binding	0	FBgn0001233 FBgn0010621 FBgn0010741 FBgn0014877 FBgn0015316 FBgn0027329 FBgn0030086 FBgn0032444 FBgn0035603 FBgn0036334 FBgn0037893 FBgn0058178
GO:0008963	MF	phospho-N-acetylmuramoyl-pentapeptide-transferase activity	0	FBgn0032477 FBgn0243511
GO:0016614	MF	oxidoreductase activity acting on CH-OH group of donors	0	FBgn0000056 FBgn0000640 FBgn0001128 FBgn0002719 FBgn0003074 FBgn0003204 FBgn0027291 FBgn0030041 FBgn0030073 FBgn0030332 FBgn0037354 FBgn0038878 FBgn0040349 FBgn0043456 FBgn0061356
GO:0030558	MF	RNA pseudouridylation guide activity	0	FBgn0011824 FBgn0029148
GO:0030559	MF	rRNA pseudouridylation guide activity	0	FBgn0011824 FBgn0029148
GO:0016616	MF	oxidoreductase activity acting on the CH-OH group of donors NAD or NADP as acceptor	0.01	FBgn0000056 FBgn0000640 FBgn0001128 FBgn0002719 FBgn0003074 FBgn0003204 FBgn0027291 FBgn0030041 FBgn0030073 FBgn0038878 FBgn0043456
GO:0046943	MF	carboxylic acid transmembrane transporter activity	0.01	FBgn0002778 FBgn0026439 FBgn0030756 FBgn0031002 FBgn0031010 FBgn0032036 FBgn0035300 FBgn0037203 FBgn0039487 FBgn0052079
GO:0005344	MF	oxygen transporter activity	0.01	FBgn0000639 FBgn0002562 FBgn0002563 FBgn0027657
