# Supplementary material for: Gene expression during Drosophila melanogaster egg development before and after reproductive diapause
Source: BMC Genomics. 2009 May 24;10:242. doi: 10.1186/1471-2164-10-242 (PMC2700134; doi:10.1186/1471-2164-10-242)
Supplement: Additional file 7 — Diapause induced gene table. Expression levels and gene tables of transcripts induced during diapause. [file 1471-2164-10-242-S7.txt]

A	Coef_Dv24H	Coef_Dv48H	Coef_Dv72H	F	F_p_value	Res_Dv24H_1	Res_Dv48H_1	Res_Dv72H_1	Res_Dv24	Res_h24v48	Res_h48v72	Genes_ID	Genes_Name	Genes_FlyBaseID
11.15	-2.497	-3.694	-2.769	41.21	0	-1	-1	-1	-1	-1	1	ID10000393480011	CG14375-RA	FBgn0038147
7.78	-0.805	-1.494	-1.048	16.18	1e-05	0	-1	0	-1	-1	0	ID10000336360024	CG18577-RA	FBgn0037870
8.23	-1.615	-2.484	-1.563	30.54	0	-1	-1	0	-1	-1	1	ID100003130800213	CG30029-RA	FBgn0050029
7.84	-0.745	-0.804	-0.48	10.52	0.00016	0	0	0	-1	0	0	ID10000416700046	CG7571-RA	FBgn0036732
8.03	-1.939	-2.459	-1.617	65.43	0	-1	-1	-1	-1	-1	1	ID100003785400516	CG11659-RA	FBgn0038731
9.49	-3.439	-6.184	-4.878	124.41	0	-1	-1	-1	-1	-1	1	ID10000344040063	CG12045-RA	FBgn0039805
7.4	-0.591	-0.753	-0.504	8.16	0.00075	0	0	0	0	0	0	ID1000035862001019	CG31049-RA	FBgn0259220
7.37	-0.872	-1.134	-0.836	25.67	0	0	-1	0	-1	0	0	ID100003701400118	CG17778-RA	FBgn0023534
8.68	-1.065	-2.273	-1.604	70.09	0	-1	-1	-1	-1	-1	1	ID1000037830001510	CG11527-RA	FBgn0011722
10.01	-0.941	-2.005	-1.405	28.54	0	0	-1	-1	-1	-1	1	ID1000031710001615	CG31266-RA	FBgn0051266
8.03	-0.644	-0.78	-0.614	12.64	5e-05	0	0	0	-1	0	0	ID1000032820001711	CG5661-RA	FBgn0250876
8.18	-1.369	-2.167	-1.323	14.09	2e-05	-1	-1	0	-1	0	0	ID100003627000188	CG32821-RA	FBgn0052821
12.42	-1.495	-2.185	-1.687	13.36	3e-05	-1	-1	0	-1	0	0	ID100003750010016	CG18067-RA	FBgn0034512
8.49	-2.161	-2.985	-2.005	21.24	0	-1	-1	0	-1	0	0	ID10000397981010	CG8028-RA	FBgn0031010
8.65	-1.741	-2.371	-1.653	42.62	0	-1	-1	-1	-1	-1	1	ID10000433021016	CG8907-RA	FBgn0038466
8.81	-1.253	-1.943	-1.125	24.96	0	-1	-1	0	-1	-1	1	ID10000368041017	CG7992-RA	FBgn0031004
9.41	-2.318	-4.673	-4.028	52.82	0	-1	-1	-1	-1	-1	0	ID100003565210411	CG1919-RA	FBgn0035281
9.64	-1.18	-1.62	-1.073	58.29	0	-1	-1	-1	-1	-1	1	ID10000382681069	CG13784-RA	FBgn0031897
9.17	-1.039	-1.363	-0.82	21.72	0	-1	-1	0	-1	0	1	ID100004138210617	CG12065-RA	FBgn0030052
6.1	-0.714	-0.88	-0.72	11.58	9e-05	0	0	0	-1	0	0	ID100004479610816	CG13676-RA	FBgn0035844
9.12	-0.69	-1.135	-0.631	18.17	0	0	-1	0	-1	-1	1	ID1000045246101013	CG14430-RA	FBgn0029927
10.36	-1.17	-2.127	-1.674	20.12	0	-1	-1	0	-1	-1	0	ID100003600610126	CG32834-RA	FBgn0052834
8.37	-1.394	-2.135	-1.348	29.3	0	-1	-1	0	-1	-1	1	ID1000042510101318	CG12643-RA	FBgn0040942
10.02	-0.803	-1.562	-1.037	26.63	0	0	-1	0	-1	-1	1	ID100003864610164	CG4653-RA	FBgn0030776
9.59	-1.39	-2.165	-1.326	19.77	0	-1	-1	0	-1	-1	1	ID100003291010171	CG31901-RA	FBgn0051901
7.88	-0.874	-1.384	-0.9	21.94	0	0	-1	0	-1	-1	1	ID100003831010181	CG13942-RA	FBgn0085408
8.58	-2.739	-3.275	-0.361	17.07	1e-05	-1	0	0	-1	0	1	ID100004255810186	CG12763-RA	FBgn0004240
8.37	-0.718	-0.472	-0.401	18.69	0	0	0	0	-1	0	0	ID10000359282028	CG31447-RA	FBgn0043069
7.28	-1.39	-1.557	-0.988	16.23	1e-05	-1	-1	0	-1	0	0	ID10000389522041	CG14957-RA	FBgn0035412
8.16	-1.961	-2.92	-2.083	49.01	0	-1	-1	-1	-1	-1	1	ID100003091220414	CG32277-RA	FBgn0052277
7.71	-1.057	-1.274	-0.927	32.89	0	-1	-1	0	-1	0	0	ID10000424022066	CG31719-RB	FBgn0051719
10.07	-1.013	-1.154	-0.756	21.5	0	-1	-1	0	-1	0	0	ID100003438620717	CG11299-RA	FBgn0034897
8.22	-0.777	-1.238	-0.692	25.08	0	0	-1	0	-1	-1	1	ID10000328742081	CG5758-RB	FBgn0032666
8.91	-1.719	-2.114	-1.746	36.06	0	-1	-1	-1	-1	0	0	ID10000339782091	CG10962-RB	FBgn0030073
8.54	-5.703	-6.434	-4.994	55.21	0	-1	-1	-1	-1	0	0	ID100004432220917	CG4178-RA	FBgn0002563
7.7	-1.139	-1.517	-0.923	21.57	0	-1	-1	0	-1	0	1	ID1000031674201015	CG2816-RA	FBgn0031564
8.72	-1.577	-2.497	-1.617	70.42	0	-1	-1	-1	-1	-1	1	ID1000034794201415	CG14709-RA	FBgn0025701
7.33	-2.24	-2.628	-1.934	9.1	4e-04	-1	0	0	0	0	0	ID100003321020179	CG32283-RA	FBgn0052283
11.04	-1.587	-2.348	-1.855	45.84	0	-1	-1	-1	-1	-1	1	ID1000032496201812	CR7249-RA	FBgn0031726
9.46	-1.591	-2.67	-1.887	36.05	0	-1	-1	-1	-1	-1	1	ID10000444723005	CG32695-RA	FBgn0052695
7.63	-1.355	-1.569	-1.283	27.91	0	-1	-1	-1	-1	0	0	ID10000360423051	CG32954-RA	FBgn0000056
8.44	-2.509	-2.979	-2.16	50.92	0	-1	-1	-1	-1	0	1	ID10000352323062	CG16756-RA	FBgn0029765
8.66	-3.654	-6.365	-4.328	304.34	0	-1	-1	-1	-1	-1	1	ID100004022430818	CG8515-RA	FBgn0033731
8.18	-0.115	-0.744	-0.066	22.81	0	0	0	0	0	-1	1	ID10000421143095	CG11158-RA	FBgn0030511
9.47	-1.208	-1.802	-1.158	62.27	0	-1	-1	-1	-1	-1	1	ID100003638430108	CG12581-RA	FBgn0037213
7.86	-0.7	-1.162	-0.776	23.52	0	0	-1	0	-1	-1	1	ID1000037176301117	CG9626-RA	FBgn0037565
10.47	-1.009	-1.161	-0.748	32.84	0	-1	-1	0	-1	0	1	ID100004024830155	CG8557-RA	FBgn0030842
7.47	-1.178	-1.533	-0.787	73.4	0	-1	-1	0	-1	-1	1	ID1000043680301512	CG7299-RA	FBgn0032282
7.99	-1.316	-1.975	-0.985	64.67	0	-1	-1	0	-1	-1	1	ID10000393000148	CG10529-RA	FBgn0020640
7.54	-1.127	-1.493	-0.782	31.03	0	-1	-1	0	-1	0	1	ID10000312300152	CG17127-RA	FBgn0032299
10.9	-1.067	-1.486	-1.117	47.45	0	-1	-1	-1	-1	-1	1	ID100004422001519	CG17574-RA	FBgn0033777
10.64	-2.021	-3.021	-2.112	123.06	0	-1	-1	-1	-1	-1	1	ID100003540601615	CG8663-RC	FBgn0032946
9.27	-0.31	-1.16	-0.685	16.65	1e-05	0	-1	0	0	-1	0	ID100003658201713	CG32483-RA	FBgn0052483
11.63	-1.302	-2.541	-1.955	42.83	0	-1	-1	-1	-1	-1	1	ID100003427801717	CG7930-RB	FBgn0010424
9.39	-1.237	-2.272	-1.747	22.08	0	-1	-1	-1	-1	-1	0	ID100004344601719	CG18104-RA	FBgn0023535
8.66	-1.215	-2.329	-1.849	29.96	0	-1	-1	-1	-1	-1	0	ID100004421401917	CG17562-RA	FBgn0038449
8.06	-1.032	-1.583	-0.906	36.85	0	-1	-1	0	-1	-1	1	ID100003850801918	CG6847-RA	FBgn0030884
9.12	-2.202	-4.106	-2.878	45.91	0	-1	-1	-1	-1	-1	1	ID100003656401136	CG3244-RA	FBgn0031629
7.73	-1.058	-0.971	-0.893	17.32	0	-1	0	0	-1	0	0	ID1000043092011316	CG8497-RA	FBgn0026374
8.28	-1.413	-2.279	-1.362	25.8	0	-1	-1	0	-1	-1	1	ID1000040452011413	CG10325-RA	FBgn0000014
7.04	-2.288	-2.552	-2.063	26.87	0	-1	-1	0	-1	0	0	ID1000037686011517	CG2559-RA	FBgn0002562
8.25	-2.06	-2.439	-1.768	60.34	0	-1	-1	-1	-1	0	1	ID100004119601180	CG15203-RA	FBgn0030261
9.33	-2.044	-2.347	-1.511	106.19	0	-1	-1	-1	-1	0	1	ID1000041958011811	CG31778-RA	FBgn0051778
7.24	-4.362	-4.714	-4.623	13.62	3e-05	-1	-1	0	-1	0	0	ID100003643811019	CG17285-RB	FBgn0000639
8.6	-1.237	-1.716	-1.129	25.29	0	-1	-1	0	-1	0	1	ID100004261211415	CG11387-RA	FBgn0004198
7.1	-1.359	-2.566	-1.335	24.84	0	-1	-1	0	-1	-1	1	ID100004380611518	CG8756-RA	FBgn0036901
7.65	-1.273	-1.76	-1.156	44.32	0	-1	-1	-1	-1	-1	1	ID100003992411131	CG15366-RA	FBgn0030080
9.58	-0.514	-1.199	-0.527	10.95	0.00013	0	-1	0	0	-1	1	ID100004375811140	CG8661-RA	FBgn0030837
8.04	-1.338	-1.902	-1.071	71.64	0	-1	-1	-1	-1	-1	1	ID100004527011166	CG9565-RA	FBgn0031081
8.08	-3.127	-4.791	-3.063	104.51	0	-1	-1	-1	-1	-1	1	ID1000031902111615	CG6131-RA	FBgn0039480
12.29	-1.127	-2.34	-1.847	32.52	0	-1	-1	-1	-1	-1	0	ID1000037590111618	CG30042-RA	FBgn0050042
7.33	-1.153	-1.334	-0.458	26.41	0	-1	-1	0	-1	0	1	ID100004148411180	CG2666-RB	FBgn0001311
7.81	-0.567	-1.181	-0.829	16.38	1e-05	0	-1	0	-1	-1	0	ID1000032676111812	CG15364-RA	FBgn0030075
9.54	-0.769	-1.52	-0.924	17.7	0	0	-1	0	-1	-1	1	ID100003616821017	CG7123-RA	FBgn0002527
12.44	-1.846	-3.736	-3.131	19.66	0	-1	-1	-1	-1	-1	0	ID10000392642111	CG10297-RA	FBgn0020765
8.88	-0.955	-1.829	-1.031	29.44	0	0	-1	0	-1	-1	1	ID100003468021217	CG13374-RA	FBgn0011822
8.09	-3.796	-4.791	-3.613	72.7	0	-1	-1	-1	-1	-1	1	ID100003849621510	CG6821-RA	FBgn0002564
8.81	-1.253	-2.004	-1.389	25.28	0	-1	-1	0	-1	-1	1	ID10000380822178	CG14567-RA	FBgn0037126
7.72	-0.67	-0.872	-0.819	8.33	0.00067	0	0	0	0	0	0	ID100003085821718	CG17265-RA	FBgn0031488
12.34	-0.452	-1.201	-1.118	6.78	0.00202	0	-1	0	0	0	0	ID100003232221127	CG5804-RA	FBgn0035926
7.58	-0.655	-1.224	-0.763	11.13	0.00011	0	-1	0	-1	-1	0	ID1000043104211316	CG8942-RA	FBgn0028545
6.98	-2.709	-2.73	-1.616	93.1	0	-1	-1	-1	-1	0	1	ID1000037698211517	CG2650-RA	FBgn0000092
6.71	-1.244	-1.75	-1.125	24.36	0	-1	-1	0	-1	0	1	ID100004156221169	CG13403-RA	FBgn0030544
8.69	-1.202	-2.2	-1.53	36.83	0	-1	-1	-1	-1	-1	1	ID1000037314211618	CG7678-RA	FBgn0038613
12.16	-1.376	-2.011	-1.708	36.98	0	-1	-1	-1	-1	-1	0	ID1000032400211812	CG5958-RA	FBgn0031913
10.25	-0.721	-1.121	-0.613	12.03	7e-05	0	-1	0	-1	0	0	ID1000040074211816	CG3868-RA	FBgn0036422
8.49	-2.491	-5.441	-4.169	79.44	0	-1	-1	-1	-1	-1	1	ID10000441603112	CG9079-RA	FBgn0033597
7.11	-0.948	-1.061	-0.633	23.6	0	0	-1	0	-1	0	0	ID10000342243138	CG9726-RA	FBgn0026190
10.77	-0.591	-1.565	-1.314	11.79	8e-05	0	-1	0	0	-1	0	ID10000315303152	CG31681-RA	FBgn0051681
10.38	-0.101	-1.711	-1.043	16.86	1e-05	0	-1	0	0	-1	0	ID100003878431510	CG3348-RA	FBgn0040609
8.15	-1.172	-1.799	-1.029	22.41	0	-1	-1	0	-1	-1	1	ID10000426003160	CG1136-RA	FBgn0035490
8.03	-2.024	-2.706	-1.736	54.25	0	-1	-1	-1	-1	-1	1	ID100003530431613	CG40198-RA	FBgn0058198
8.6	-1.731	-2.523	-1.853	72	0	-1	-1	-1	-1	-1	1	ID100004149031617	CG2759-RA	FBgn0003996
8.69	-2.727	-4.478	-3.634	18.92	0	-1	-1	0	-1	-1	0	ID10000441783175	CG9116-RA	FBgn0004429
7.23	-0.508	-0.809	-0.561	15.4	1e-05	0	0	0	-1	0	0	ID100003609631811	CG1343-RA	FBgn0020378
7.92	-0.991	-1.401	-0.971	17.59	0	0	-1	0	-1	0	0	ID100003650431814	CG1747-RA	FBgn0030300
9.39	-0.954	-1.464	-1.13	42.43	0	0	-1	-1	-1	-1	1	ID1000045306311419	CG9634-RA	FBgn0027528
9.69	-1.357	-2.844	-1.699	42.05	0	-1	-1	0	-1	-1	1	ID100004034431155	CG9897-RA	FBgn0034807
7.63	-1.037	-1.282	-0.733	48.07	0	-1	-1	0	-1	0	1	ID1000040674311511	CG11872-RA	FBgn0037806
10.44	-0.367	-1.1	-0.784	12.62	5e-05	0	-1	0	0	-1	0	ID1000037986311517	CG4020-RA	FBgn0029821
8.03	-0.907	-1.034	-0.564	22.35	0	0	-1	0	-1	0	1	ID100004072231189	CG1212-RA	FBgn0035101
8.72	-0.598	-1.566	-1.571	8.36	0.00065	0	-1	0	0	0	0	ID10000336290209	CG18548-RA	FBgn0042206
7.48	-0.9	-1.273	-0.626	38.22	0	0	-1	0	-1	-1	1	ID10000397070257	CG4723-RA	FBgn0039023
8.56	-1.787	-2.827	-2.161	58.22	0	-1	-1	-1	-1	-1	1	ID10000374510268	CG1092-RA	FBgn0037228
10.96	-1.189	-2.169	-1.519	49.44	0	-1	-1	-1	-1	-1	1	ID10000435950289	CG2930-RD	FBgn0028491
6.92	-0.549	-0.908	-0.458	12.06	7e-05	0	0	0	-1	0	1	ID10000390110297	CG15060-RA	FBgn0030903
9.43	-1.288	-2.189	-1.57	74.9	0	-1	-1	-1	-1	-1	1	ID100004277302123	CG13432-RA	FBgn0028622
10.96	-2.247	-2.93	-2.311	66.18	0	-1	-1	-1	-1	-1	1	ID100004356502140	CG18547-RA	FBgn0037973
8.9	-1.696	-2.657	-1.684	63.65	0	-1	-1	-1	-1	-1	1	ID1000041267021414	CG4139-RA	FBgn0030334
7.86	-0.871	-1.066	-0.646	11.64	8e-05	0	-1	0	-1	0	0	ID1000043235021515	CG3114-RA	FBgn0005427
8.78	-0.906	-1.26	-0.661	17.14	1e-05	0	-1	0	-1	0	1	ID100003320302178	CG32091-RB	FBgn0052091
7.45	-0.642	-1.021	-0.484	9.76	0.00026	0	-1	0	-1	0	0	ID1000032429021718	CG9903-RA	FBgn0030756
8.59	-0.654	-1.423	-0.876	13.02	4e-05	0	-1	0	-1	-1	0	ID100004129102180	CG4835-RA	FBgn0035607
7.08	-0.66	-0.992	-0.32	13.86	3e-05	0	0	0	-1	0	1	ID1000042053021811	CG15768-RA	FBgn0259149
10.42	-1.576	-2.18	-1.716	12.65	5e-05	-1	-1	0	-1	0	0	ID10000375171256	CG18108-RA	FBgn0034329
7.18	-1.007	-1.207	-0.964	21.16	0	-1	-1	0	-1	0	0	ID10000329571281	CG32005-RA	FBgn0085432
8.28	-0.64	-0.777	-0.439	14.02	2e-05	0	0	0	-1	0	0	ID100004021112818	CG8486-RA	FBgn0031993
7.56	-0.886	-1.427	-0.749	51.78	0	0	-1	0	-1	-1	1	ID10000313971298	CG12455-RB	FBgn0028859
10.47	-4.389	-5.999	-3.946	219.23	0	-1	-1	-1	-1	-1	1	ID100004404512165	CG12998-RA	FBgn0030829
9.42	-1.853	-3.008	-2.273	56.44	0	-1	-1	-1	-1	-1	1	ID100003641912174	CG12800-RA	FBgn0039006
7.95	-0.532	-1.259	-0.655	13.71	3e-05	0	-1	0	-1	-1	1	ID1000044093121810	CG1315-RA	FBgn0026565
8.66	-1.877	-3.158	-3.067	20.81	0	-1	-1	-1	-1	-1	0	ID1000035963121815	CG32751-RA	FBgn0052751
7.55	-0.974	-1.295	-0.826	26.41	0	0	-1	0	-1	0	1	ID100004436922119	CG4259-RA	FBgn0031389
9.24	-0.571	-1.052	-0.819	15.88	1e-05	0	-1	0	-1	-1	0	ID10000385672236	CG10777-RB	FBgn0029979
7.32	-0.709	-1.313	-0.838	13.04	4e-05	0	-1	0	-1	-1	0	ID100003325722418	CG3540-RA	FBgn0023541
7.43	-1.076	-1.116	-0.732	38.07	0	-1	-1	0	-1	0	0	ID10000447292255	CG6986-RB	FBgn0029723
9.04	-2.129	-3.235	-2.277	56.87	0	-1	-1	-1	-1	-1	1	ID100003671322512	CG7497-RA	FBgn0036742
10	-0.889	-1.432	-1.002	25.95	0	0	-1	0	-1	-1	1	ID100003863322710	CG10913-RA	FBgn0028983
11.54	-2.536	-2.984	-2.37	92.93	0	-1	-1	-1	-1	0	1	ID100003630522812	CG33138-RA	FBgn0053138
8.94	-1.829	-2.727	-1.533	88.08	0	-1	-1	-1	-1	-1	1	ID1000037079221117	CG1794-RA	FBgn0033438
8.53	-2.35	-3.602	-2.568	117.88	0	-1	-1	-1	-1	-1	1	ID100003974322131	CG4778-RA	FBgn0027600
7.51	-1.738	-2.334	-1.423	88.3	0	-1	-1	-1	-1	-1	1	ID100003628122188	CG32922-RB	FBgn0037820
8.3	-1.344	-1.667	-1.186	13.47	3e-05	-1	-1	0	-1	0	0	ID1000032105221817	CG5407-RA	FBgn0038504
8.37	-1.129	-1.975	-1.233	49.58	0	-1	-1	-1	-1	-1	1	ID100003566332411	CG1942-RA	FBgn0033215
11.3	-1.385	-2.375	-1.588	37.72	0	-1	-1	-1	-1	-1	1	ID100003560932615	CG18778-RA	FBgn0042119
8.11	-1.77	-2.098	-1.263	40.63	0	-1	-1	0	-1	0	1	ID1000034457321313	CG30163-RA	FBgn0050163
7.43	-0.449	-0.685	-0.464	12.55	5e-05	0	0	0	-1	0	0	ID100004213732143	CG11219-RA	FBgn0024943
7.58	-1.505	-1.891	-1.537	43.07	0	-1	-1	-1	-1	0	0	ID100003865732164	CG4739-RA	FBgn0040257
7.52	-0.183	-0.661	-0.255	12.78	4e-05	0	0	0	0	-1	1	ID10000396050310	CG6173-RA	FBgn0039155
6.53	-1.582	-1.829	-2.019	20.29	0	-1	-1	-1	-1	0	0	ID10000438590312	CG16963-RA	FBgn0005664
7.18	-0.918	-1.49	-0.897	17.98	0	0	-1	0	-1	-1	1	ID10000392990348	CG10521-RA	FBgn0015774
8.98	-1.717	-2.902	-2.015	15.39	1e-05	-1	-1	0	-1	-1	0	ID100003427703717	CG7930-RA	FBgn0010424
9.98	-1.484	-2.773	-1.907	38.3	0	-1	-1	-1	-1	-1	1	ID100003084503718	CG17240-RA	FBgn0011832
9.13	-0.535	-1.175	-0.757	17.48	0	0	-1	0	-1	-1	1	ID100004344503719	CG1809-RA	FBgn0033423
7.84	-1.187	-1.5	-0.995	21.2	0	-1	-1	0	-1	0	0	ID100003233903159	CG5840-RB	FBgn0038516
7.2	-0.344	-1.089	-0.473	11.7	8e-05	0	-1	0	0	-1	1	ID100003312503160	CG12908-RB	FBgn0026403
8.12	-3.467	-4.123	-3.03	80.78	0	-1	-1	-1	-1	0	1	ID1000043829031814	CG16898-RA	FBgn0034480
8.19	-0.497	-1.533	-0.898	15.23	1e-05	0	-1	0	0	-1	1	ID100003567513116	CG7296-RA	FBgn0032283
8.03	-1.259	-1.859	-1.255	24.86	0	-1	-1	0	-1	-1	1	ID10000345711320	CG15661-RA	FBgn0034605
7.53	-1.944	-2.307	-1.783	58.19	0	-1	-1	-1	-1	0	1	ID100003413313210	CG9192-RA	FBgn0035193
7.61	-1.194	-1.483	-0.87	31.89	0	-1	-1	0	-1	0	1	ID100003958113214	CG10524-RA	FBgn0259680
7.89	-1.114	-1.616	-0.913	43.87	0	-1	-1	0	-1	-1	1	ID100003493113317	CG13086-RA	FBgn0032770
7.26	-0.665	-1.043	-0.54	12.88	4e-05	0	-1	0	-1	0	1	ID10000418611346	CG32815-RA	FBgn0052815
11.21	-2.079	-3.263	-2.514	24.29	0	-1	-1	-1	-1	-1	0	ID100004030713818	CG9812-RB	FBgn0034860
7.8	-1.422	-1.815	-1.245	33.08	0	-1	-1	0	-1	0	1	ID1000031859131011	CG6041-RA	FBgn0029826
8.05	-1.333	-1.945	-1.279	43.62	0	-1	-1	-1	-1	-1	1	ID1000033803131212	CG2071-RA	FBgn0011834
9.03	-1.142	-1.976	-1.124	36.73	0	-1	-1	0	-1	-1	1	ID100003341313160	CG14207-RB	FBgn0031037
7.07	-3.475	-3.563	-3.458	161.5	0	-1	-1	-1	-1	0	0	ID100004526913166	CG9564-RA	FBgn0015316
10.34	-1.89	-3.23	-2.083	14.82	2e-05	-1	-1	0	-1	-1	0	ID1000039179131710	CG33245-RA	FBgn0053245
8.39	-0.675	-1.052	-0.747	13.78	3e-05	0	-1	0	-1	0	0	ID1000044189131810	CG9132-RB	FBgn0030791
8.45	-1.711	-2.712	-1.838	131.51	0	-1	-1	-1	-1	-1	1	ID10000307852308	CG17117-RA	FBgn0001235
9.47	-1.6	-2.792	-1.803	58.28	0	-1	-1	-1	-1	-1	1	ID10000327112321	CG8256-RA	FBgn0022160
9.82	-1.698	-2.401	-1.611	28.72	0	-1	-1	0	-1	-1	1	ID10000388552341	CG2191-RA	FBgn0039873
10.09	-3.07	-6.562	-5.343	92.61	0	-1	-1	-1	-1	-1	1	ID100003620923812	CG7203-RA	FBgn0031942
12.31	-0.785	-1.791	-1.107	32.47	0	0	-1	0	-1	-1	1	ID100004544923819	CG4696-RA	FBgn0002789
7.26	-0.746	-1.169	-0.631	32.44	0	0	-1	0	-1	-1	1	ID10000339112392	CG12311-RA	FBgn0085382
8.13	-1.628	-2.573	-1.794	54.12	0	-1	-1	-1	-1	-1	1	ID100003654523910	CG32410-RA	FBgn0053523
8.3	-1.251	-2.056	-1.357	51.14	0	-1	-1	-1	-1	-1	1	ID1000045047231118	CG4462-RA	FBgn0038752
7.32	-0.842	-1.209	-0.676	13.08	4e-05	0	-1	0	-1	0	0	ID100003347923122	CG10970-RA	FBgn0030078
7.4	-1.57	-1.757	-0.875	67.74	0	-1	-1	0	-1	0	1	ID1000031967231218	CG33093-RA	FBgn0053093
6.51	-0.704	-1.645	-1.157	11.41	1e-04	0	-1	0	0	-1	0	ID100004077523147	CG13935-RA	FBgn0035280
7.65	-1.514	-1.583	-1.335	30.36	0	-1	-1	-1	-1	0	0	ID1000037697231517	CG2647-RA	FBgn0003068
7.83	-0.978	-1.592	-1.075	20.72	0	0	-1	0	-1	-1	1	ID100003546523177	CG9981-RA	FBgn0030746
9.35	-3.62	-5.482	-3.733	160.04	0	-1	-1	-1	-1	-1	1	ID100004043323189	CG10287-RA	FBgn0026077
10.35	-3.139	-4.437	-3.092	153.98	0	-1	-1	-1	-1	-1	1	ID10000395993348	CG10560-RA	FBgn0039325
9.18	-2.017	-2.994	-1.905	81.08	0	-1	-1	-1	-1	-1	1	ID100003491933610	CG13067-RA	FBgn0036589
8.94	-1.281	-1.942	-1.483	11.86	7e-05	-1	-1	0	-1	0	0	ID100004264733916	CG11459-RA	FBgn0037396
8.92	-2.262	-2.007	-1.391	44.7	0	-1	-1	0	-1	0	0	ID100004451333917	CG5966-RA	FBgn0029831
8.56	-1.288	-1.831	-1.252	51.49	0	-1	-1	-1	-1	-1	1	ID1000031889331311	CG6103-RD	FBgn0014467
8.83	-1.507	-2.026	-1.261	15.93	1e-05	-1	-1	0	-1	0	0	ID1000034193331312	CG9555-RA	FBgn0032085
10.14	-2.484	-3.263	-2.436	58.63	0	-1	-1	-1	-1	-1	1	ID1000043775331512	CG8694-RA	FBgn0002569
12.09	-0.454	-1.437	-1.146	11.49	9e-05	0	-1	0	0	-1	0	ID100003647333188	CG17374-RA	FBgn0040001
7.5	-1.605	-2.961	-1.98	40.73	0	-1	-1	-1	-1	-1	1	ID100003128204015	CG2989-RA	FBgn0030171
8.5	-1.52	-2.354	-1.691	68.85	0	-1	-1	-1	-1	-1	1	ID100003938804214	CG1447-RB	FBgn0020912
8.78	-0.637	-1.2	-0.655	9.57	0.00029	0	-1	0	-1	0	0	ID100003475604218	CG14630-RA	FBgn0014903
8.06	-1.261	-1.683	-1.094	74.67	0	-1	-1	-1	-1	-1	1	ID100003317804316	CG31353-RA	FBgn0051353
9.21	-1.511	-1.478	-1.174	105.4	0	-1	-1	-1	-1	0	0	ID100004316204419	CG17754-RA	FBgn0030114
10.31	-0.865	-1.254	-0.758	19.84	0	0	-1	0	-1	0	1	ID1000040084041012	CG3456-RA	FBgn0023549
10.47	-1.329	-2.206	-1.722	18.81	0	-1	-1	0	-1	-1	0	ID1000045130041118	CG3597-RA	FBgn0031417
8.94	-2.169	-2.929	-1.976	66.46	0	-1	-1	-1	-1	-1	1	ID100003286604135	CG5740-RA	FBgn0038932
8.87	-1.5	-2.284	-1.432	70.95	0	-1	-1	-1	-1	-1	1	ID100004208204138	CG17190-RA	FBgn0038761
9.45	-1.323	-2.152	-1.366	65.85	0	-1	-1	-1	-1	-1	1	ID1000034324041319	CG10121-RB	FBgn0035710
9.47	-0.821	-1.561	-0.558	22.89	0	0	-1	0	-1	-1	1	ID100003781004149	CG11378-RA	FBgn0040364
7.66	-0.737	-1.414	-0.701	28.22	0	0	-1	0	-1	-1	1	ID100004013804155	CG3588-RA	FBgn0025643
7.22	-0.837	-0.959	-0.769	13.3	3e-05	0	0	0	-1	0	0	ID100004294014311	CG4485-RA	FBgn0015038
8.27	-0.77	-1.64	-0.739	22.45	0	0	-1	0	-1	-1	1	ID100004141014619	CG12119-RA	FBgn0030102
9.52	-2.209	-2.95	-2.072	94.71	0	-1	-1	-1	-1	-1	1	ID100003871614710	CG5249-RA	FBgn0035625
6.77	-2.759	-3.054	-2.342	44.4	0	-1	-1	-1	-1	0	0	ID100004440414917	CG32564-RA	FBgn0052564
7.92	-1.491	-2.236	-1.386	22.09	0	-1	-1	0	-1	-1	1	ID100004135614115	CG12023-RA	FBgn0027790
11.15	-2.306	-3.018	-1.733	50.64	0	-1	-1	0	-1	-1	1	ID1000035266141112	CG16844-RA	FBgn0040736
7.5	-1.769	-2.375	-1.416	134.48	0	-1	-1	-1	-1	-1	1	ID1000035242141114	CG16786-RA	FBgn0034974
7.65	-0.8	-0.779	-0.648	25.91	0	0	0	0	-1	0	0	ID1000037162141117	CG9266-RB	FBgn0032909
8.81	-2.329	-3.282	-2.465	65.85	0	-1	-1	-1	-1	-1	1	ID100003526014121	CG16834-RA	FBgn0040096
10.51	-1.155	-2.523	-2.091	12	7e-05	0	-1	0	-1	-1	0	ID100004404414165	CG12997-RA	FBgn0030831
7.96	-1.402	-1.872	-1.263	25.23	0	-1	-1	0	-1	0	1	ID100003368214184	CG6680-RA	FBgn0036968
9.31	-1.303	-1.572	-1.025	96.22	0	-1	-1	-1	-1	-1	1	ID100004061214189	CG30437-RA	FBgn0259247
8.06	-0.911	-1.543	-1.065	25.49	0	0	-1	0	-1	-1	1	ID1000035962141815	CG32750-RA	FBgn0052750
7.83	-2.397	-2.825	-1.691	104.18	0	-1	-1	-1	-1	0	1	ID10000367182417	CG7738-RA	FBgn0033596
7.77	-0.63	-1.255	-0.634	23.46	0	0	-1	0	-1	-1	1	ID100003164824113	CG18412-RA	FBgn0004861
7.09	-0.641	-1.178	-0.82	17.82	0	0	-1	0	-1	-1	0	ID100003556624411	CG14580-RA	FBgn0040646
7.68	-1.584	-1.692	-1.212	60.45	0	-1	-1	-1	-1	0	1	ID10000416622461	CG7554-RA	FBgn0041160
8.38	-1.697	-2.655	-2.027	108.55	0	-1	-1	-1	-1	-1	1	ID100003668824713	CG7079-RA	FBgn0038849
7.84	-1.481	-1.87	-1.231	73.27	0	-1	-1	-1	-1	-1	1	ID100004088824104	CG6449-RA	FBgn0036101
8.01	-1.49	-2.053	-1.126	41.46	0	-1	-1	0	-1	-1	1	ID100003287824135	CG5770-RA	FBgn0034291
8.51	-1.517	-2.37	-1.762	58.74	0	-1	-1	-1	-1	-1	1	ID100003856024164	CG10755-RA	FBgn0015036
7.2	-0.455	-0.807	-0.468	19.04	0	0	0	0	-1	-1	1	ID100003436624185	CG11029-RA	FBgn0031735
9.58	-1.858	-2.25	-1.022	31.21	0	-1	-1	0	-1	0	1	ID100004052824189	CG14872-RA	FBgn0038346
9.24	-4.415	-5.068	-3.5	122.79	0	-1	-1	-1	-1	0	1	ID100004288634010	CG4377-RA	FBgn0034664
6.85	-0.336	-0.569	-0.43	6.99	0.00173	0	0	0	0	0	0	ID100004444034018	CG32637-RA	FBgn0085440
7.7	-2.73	-3.604	-1.942	183.98	0	-1	-1	-1	-1	-1	1	ID10000433123416	CG8927-RA	FBgn0038405
8.55	-1.767	-2.417	-1.651	27.75	0	-1	-1	0	-1	0	1	ID100003174434113	CG5058-RD	FBgn0259211
7.49	-0.357	-0.777	-0.502	13.07	4e-05	0	0	0	-1	-1	0	ID100004446434119	CG32680-RB	FBgn0085443
8.22	-0.948	-1.676	-1.103	17.86	0	0	-1	0	-1	-1	1	ID100003566234411	CG1941-RA	FBgn0033214
8.39	-1.577	-2.404	-1.509	57.83	0	-1	-1	-1	-1	-1	1	ID10000352303462	CG16752-RA	FBgn0029768
7.91	-1.256	-1.865	-0.958	61.84	0	-1	-1	0	-1	-1	1	ID100003988034614	CG8192-RA	FBgn0034030
14.11	-2.314	-4.194	-3.409	42.4	0	-1	-1	-1	-1	-1	0	ID100004022234818	CG8505-RA	FBgn0033728
7.4	-0.404	-0.435	-0.177	11.57	9e-05	0	0	0	-1	0	0	ID1000037174341117	CG9504-RA	FBgn0030597
7.7	-1.396	-1.574	-1.163	24.63	0	-1	-1	0	-1	0	0	ID100004219034138	CG11325-RA	FBgn0025595
6.62	-0.929	-0.75	-0.249	10.26	0.00019	0	0	0	-1	0	0	ID100003254234159	CG6639-RA	FBgn0032638
8.88	-1.497	-2.333	-1.641	26.01	0	-1	-1	0	-1	-1	1	ID100003200205013	CG33135-RA	FBgn0033494
8.02	-1.341	-2.146	-1.556	14.96	1e-05	-1	-1	0	-1	0	0	ID10000396040510	CG6172-RA	FBgn0003986
7.29	-3.211	-4.209	-3.089	75.56	0	-1	-1	-1	-1	-1	1	ID10000358180528	CG4962-RA	FBgn0036597
9.68	-2.405	-3.42	-2.491	120.35	0	-1	-1	-1	-1	-1	1	ID10000411460532	CG15105-RB	FBgn0034412
9.81	-0.809	-1.535	-1.17	49.86	0	0	-1	-1	-1	-1	1	ID10000343060563	CG7981-RE	FBgn0001402
8.53	-1.304	-1.787	-1.064	27.72	0	-1	-1	0	-1	0	1	ID10000349960567	CG8596-RA	FBgn0035767
7.94	-2.357	-2.658	-1.657	29.75	0	-1	-1	0	-1	0	1	ID10000326920596	CG8221-RA	FBgn0020506
6.75	-0.582	-0.601	-0.594	11.16	0.00011	0	0	0	-1	0	0	ID10000389140597	CG2444-RA	FBgn0030326
9.84	-0.914	-1.801	-1.31	26.08	0	0	-1	-1	-1	-1	1	ID100003502005915	CG8774-RB	FBgn0038136
8.99	-3.127	-4.813	-3.413	323.16	0	-1	-1	-1	-1	-1	1	ID100003116205101	CG15884-RA	FBgn0039481
7.73	-0.855	-1.257	-0.708	16.86	1e-05	0	-1	0	-1	0	1	ID100003542805113	CG9220-RB	FBgn0030662
9.6	-1.395	-2.513	-1.855	65.74	0	-1	-1	-1	-1	-1	1	ID100004198605138	CG31821-RA	FBgn0051821
7.97	-2.794	-2.156	-2.105	26.87	0	-1	-1	0	-1	0	0	ID100004121205150	CG15231-RA	FBgn0040653
8.24	-1.306	-1.38	-0.975	66.69	0	-1	-1	0	-1	0	1	ID100004004205155	CG3799-RA	FBgn0027593
8.86	-1.358	-2.438	-1.623	34.23	0	-1	-1	-1	-1	-1	1	ID100004275405157	CG31267-RA	FBgn0051267
7.92	-1.073	-1.743	-1.442	17.56	0	-1	-1	0	-1	-1	0	ID1000043900051810	CG17032-RA	FBgn0036547
9.27	-2.589	-3.203	-1.917	73.88	0	-1	-1	-1	-1	-1	1	ID10000387881549	CG33494-RA	FBgn0053494
7.33	-1.007	-1.343	-1.117	21.66	0	-1	-1	-1	-1	0	0	ID100004261015415	CG11380-RA	FBgn0040359
9.8	-2.192	-3.727	-2.708	113.83	0	-1	-1	-1	-1	-1	1	ID100003914815514	CG33196-RB	FBgn0053196
9.33	-1.776	-2.514	-1.841	56.41	0	-1	-1	-1	-1	-1	1	ID10000410921570	CG31052-RA	FBgn0051052
6.92	-0.911	-1.048	-0.731	18.9	0	0	-1	0	-1	0	0	ID100003566815813	CG7287-RA	FBgn0020645
8.3	-1.414	-1.746	-1.054	54.54	0	-1	-1	-1	-1	0	1	ID100004457815117	CG7635-RA	FBgn0030993
8.7	-2.099	-2.922	-2.295	83.09	0	-1	-1	-1	-1	-1	1	ID1000045322151118	CG9664-RA	FBgn0031515
9.29	-0.643	-0.88	-0.657	24.35	0	0	0	0	-1	0	0	ID100003226615120	CG11655-RA	FBgn0030638
8.07	-1.774	-2.533	-1.543	41.95	0	-1	-1	0	-1	-1	1	ID100003259615127	CG14984-RA	FBgn0035480
8.77	-1.929	-2.683	-2.094	63.06	0	-1	-1	-1	-1	-1	1	ID100003800215149	CG4370-RA	FBgn0039081
7.39	-0.674	-0.647	-0.539	12.13	6e-05	0	0	0	-1	0	0	ID1000043738151412	CG8624-RA	FBgn0023001
8.71	-2.238	-3.217	-2.175	106.58	0	-1	-1	-1	-1	-1	1	ID100003119825015	CG16857-RA	FBgn0028482
7.27	-1.92	-1.889	-1.312	31.1	0	-1	-1	0	-1	0	0	ID10000411582532	CG15120-RA	FBgn0034454
10.81	-1.134	-1.978	-1.464	35.59	0	-1	-1	-1	-1	-1	1	ID10000339342538	CG12350-RA	FBgn0043470
8.97	-1.301	-2.483	-1.492	42.54	0	-1	-1	-1	-1	-1	1	ID100004120025617	CG15211-RA	FBgn0030234
7.73	-1.601	-2.621	-1.82	60.4	0	-1	-1	-1	-1	-1	1	ID10000435102589	CG1869-RA	FBgn0035398
7.51	-1.169	-1.739	-1.13	38.05	0	-1	-1	-1	-1	-1	1	ID100004468025810	CG32577-RA	FBgn0042650
7.84	-1.214	-1.715	-1.072	54.25	0	-1	-1	-1	-1	-1	1	ID100003621425814	CG7219-RA	FBgn0031973
8.13	-2.002	-3.088	-1.87	120.2	0	-1	-1	-1	-1	-1	1	ID1000035086251112	CG9138-RA	FBgn0031879
8.92	-1.907	-3.185	-2.215	80.09	0	-1	-1	-1	-1	-1	1	ID100003623825174	CG7272-RA	FBgn0036501
8.33	-1.143	-1.022	0.025	13.45	3e-05	-1	0	0	-1	0	1	ID100003546425177	CG9978-RA	NA
8.83	-2.731	-4.439	-3.129	70.33	0	-1	-1	-1	-1	-1	1	ID1000043912251810	CG17052-RA	FBgn0031097
7.23	-0.973	-1.176	-0.796	23.31	0	0	-1	0	-1	0	0	ID10000399043510	CG15307-RA	FBgn0030192
8.05	-0.922	-1.995	-1.522	17.43	0	0	-1	0	-1	-1	0	ID100003184035113	CG5999-RA	FBgn0038083
9.3	-1.947	-3.027	-1.982	63.66	0	-1	-1	-1	-1	-1	1	ID100003913635412	CG33178-RA	FBgn0053178
8.23	-1.516	-2.166	-1.413	91.15	0	-1	-1	-1	-1	-1	1	ID100004262235415	CG11405-RA	FBgn0028550
8.91	0.082	-1.509	-0.872	24.19	0	0	-1	0	0	-1	0	ID10000376243556	CG30272-RA	FBgn0050272
9.54	-1.019	-1.29	-0.48	20.41	0	-1	-1	0	-1	0	1	ID10000338083590	CG2081-RB	FBgn0030262
8.26	-1.726	-2.28	-1.306	25.84	0	-1	-1	0	-1	0	1	ID1000044950351014	CG32156-RE	FBgn0005536
8.68	-0.925	-1.638	-1.375	12.85	4e-05	0	-1	0	-1	-1	0	ID100004297635123	CG1471-RB	FBgn0039774
8.72	-1.522	-2.342	-1.543	48.76	0	-1	-1	-1	-1	-1	1	ID100004144035129	CG2045-RA	FBgn0019929
9.27	-1.003	-1.926	-1.26	53.75	0	-1	-1	-1	-1	-1	1	ID100003421635133	CG9675-RA	FBgn0030774
8.99	-2.741	-3.508	-2.325	154.55	0	-1	-1	-1	-1	-1	1	ID1000040672351511	CG11852-RA	FBgn0039297
9.96	-0.285	-1.245	-1.137	12.78	4e-05	0	-1	0	0	-1	0	ID100003575235177	CG7443-RA	FBgn0037577
8.34	-0.892	-1.007	-0.66	13.86	3e-05	0	-1	0	-1	0	0	ID100003624306019	CG32638-RA	FBgn0052638
7.94	-1.149	-1.661	-1.078	38.66	0	-1	-1	-1	-1	-1	1	ID10000405210623	CG14857-RA	FBgn0038262
8.96	-1.1	-1.611	-1.12	18.74	0	-1	-1	0	-1	0	0	ID100003130506213	CG30021-RA	FBgn0050021
8.01	-1.008	-1.41	-1.178	11.03	0.00012	-1	-1	0	-1	0	0	ID10000316890643	CG30280-RA	FBgn0050280
7.48	-0.487	-0.642	-0.25	11.25	0.00011	0	0	0	-1	0	0	ID100004200906417	CG14778-RA	FBgn0029580
8.89	-1.355	-2.596	-2.031	27.68	0	-1	-1	-1	-1	-1	0	ID100004361106518	CG3027-RA	FBgn0037513
8.07	-0.937	-1.292	-0.1	49.44	0	0	-1	0	-1	0	1	ID10000416490661	CG7529-RA	FBgn0037090
10.92	-2.665	-4.301	-3.382	52.03	0	-1	-1	-1	-1	-1	1	ID10000420750685	CG17012-RA	FBgn0031406
9.09	-1.476	-2.356	-1.818	56.35	0	-1	-1	-1	-1	-1	1	ID1000037467061017	CG11072-RA	FBgn0085375
8.66	-1.484	-2.063	-1.309	56.17	0	-1	-1	-1	-1	-1	1	ID100004438506117	CG4301-RA	FBgn0030747
8.78	-1.303	-2.424	-1.489	55.08	0	-1	-1	-1	-1	-1	1	ID100003356106122	CG18327-RA	FBgn0033904
9.51	-1.646	-2.521	-1.604	62.79	0	-1	-1	-1	-1	-1	1	ID100003240306127	CG9743-RA	FBgn0039756
7.78	-1.079	-1.887	-1.226	25.74	0	-1	-1	0	-1	-1	1	ID1000033987061312	CG11142-RA	FBgn0031737
6.74	-4.343	-4.033	-3.086	21.66	0	-1	-1	0	-1	0	0	ID1000043929061417	CG7592-RA	FBgn0039685
7.12	-0.388	-0.511	-0.268	13.44	3e-05	0	0	0	-1	0	0	ID100003219316013	CG9517-RB	FBgn0030591
7.47	-0.904	-1.145	-0.819	15.12	1e-05	0	-1	0	-1	0	0	ID10000429151615	CG4437-RA	FBgn0035977
7.98	-1.912	-2.575	-1.777	53.47	0	-1	-1	-1	-1	-1	1	ID100004293916311	CG4484-RA	FBgn0035968
9.52	-1.689	-2.175	-1.373	45.2	0	-1	-1	0	-1	0	1	ID100004172116312	CG3775-RA	FBgn0030425
8.36	-1.109	-2.661	-1.899	23.1	0	-1	-1	0	-1	-1	1	ID10000382591678	CG13731-RA	FBgn0036717
7.26	-0.968	-1.322	-0.941	10.48	0.00017	0	-1	0	-1	0	0	ID10000379531682	CG40109-RA	NA
8.21	-1.605	-1.99	-1.359	84.38	0	-1	-1	-1	-1	-1	1	ID10000444751683	CG32698-RA	FBgn0052698
7.59	-1.397	-1.605	-1.379	19.8	0	-1	-1	0	-1	0	0	ID100003984916103	CG8129-RB	FBgn0037684
6.99	-0.682	-0.891	-0.69	19.62	0	0	0	0	-1	0	0	ID1000045177161216	CG14141-RA	FBgn0036146
7.55	-0.893	-1.273	-0.84	12.34	6e-05	0	-1	0	-1	0	0	ID100003442516132	CG3009-RA	FBgn0029720
11.11	-0.994	-1.12	-0.689	46.8	0	0	-1	0	-1	0	1	ID100004171516134	CG3624-RA	FBgn0034724
11.22	-1.067	-1.987	-1.528	41.15	0	-1	-1	-1	-1	-1	1	ID1000034443161313	CG30141-RA	FBgn0043535
10.81	-0.769	-1.56	-1.028	43.43	0	0	-1	-1	-1	-1	1	ID1000043665161512	CG7231-RC	FBgn0031968
8.39	-1.814	-2.051	-1.2	122.23	0	-1	-1	-1	-1	0	1	ID1000032913161711	CG31904-RD	FBgn0051904
9.98	-0.791	-1.62	-1.148	32	0	0	-1	-1	-1	-1	1	ID10000336392609	CG18585-RA	FBgn0031929
7.22	-0.491	-0.784	-0.35	13.37	3e-05	0	0	0	-1	0	1	ID100003741326016	CG10706-RA	FBgn0029761
7.78	-0.647	-0.983	-0.53	9.71	0.00027	0	0	0	-1	0	0	ID100003748526112	CG11153-RA	FBgn0039938
7.52	-0.596	-1.072	-0.524	15.26	1e-05	0	-1	0	-1	-1	1	ID100004050326410	CG14820-RA	FBgn0035718
8.15	-1.143	-1.932	-1.144	50.8	0	-1	-1	-1	-1	-1	1	ID10000401732650	CG3666-RA	FBgn0034094
8.98	-1.331	-2.735	-2.103	44.38	0	-1	-1	-1	-1	-1	1	ID10000370712676	CG17932-RB	FBgn0040260
7.43	-0.588	-0.638	-0.308	13.73	3e-05	0	0	0	-1	0	0	ID100004355126719	CG1791-RA	FBgn0030163
11.76	-1.981	-3.163	-2.228	79.91	0	-1	-1	-1	-1	-1	1	ID100003512726915	CG17560-RA	FBgn0038450
9.64	-0.654	-1.415	-0.598	18.07	0	0	-1	0	-1	-1	1	ID1000035871261019	CG31086-RA	FBgn0051086
7.4	-0.797	-1.326	-0.749	20.79	0	0	-1	0	-1	-1	1	ID100004011926146	CG3541-RC	FBgn0020521
9.23	-1.249	-2.107	-1.547	70.58	0	-1	-1	-1	-1	-1	1	ID1000031719261615	CG31446-RA	FBgn0051446
8.6	-2.839	-4.318	-3.304	69.49	0	-1	-1	-1	-1	-1	1	ID1000038997261710	CG15021-RA	FBgn0035544
8.05	-1.755	-2.319	-1.538	74.52	0	-1	-1	-1	-1	-1	1	ID10000337353609	CG6972-RA	FBgn0039008
8.66	-0.631	-1.305	-0.516	14.12	2e-05	0	-1	0	-1	-1	1	ID100003635136019	CG12386-RA	FBgn0011554
7.39	-1.413	-1.91	-1.381	20.69	0	-1	-1	0	-1	0	0	ID100003794136211	CG40067-RA	NA
7.93	-1.587	-2.226	-1.251	79.66	0	-1	-1	-1	-1	-1	1	ID100003294336319	CG31973-RB	FBgn0051973
8.01	-1.428	-1.906	-1.375	26.67	0	-1	-1	0	-1	0	0	ID100004482936716	CG13758-RA	FBgn0040378
9.07	-0.602	-1.588	-0.797	21.32	0	0	-1	0	-1	-1	1	ID100003673536910	CG5992-RA	FBgn0036752
8.54	-2.081	-3.019	-1.961	76.74	0	-1	-1	-1	-1	-1	1	ID100004328736106	CG8864-RA	FBgn0028940
9.22	-2.512	-5.571	-4.626	123.49	0	-1	-1	-1	-1	-1	1	ID1000035277361112	CG16885-RA	FBgn0032538
7.82	-0.432	-1.088	-0.789	7.99	0.00084	0	-1	0	0	0	0	ID100004134336129	CG12002-RE	FBgn0011828
12.79	-1.299	-2.063	-1.441	44.62	0	-1	-1	-1	-1	-1	1	ID100004367136140	CG7254-RA	FBgn0004507
5.92	-0.646	-0.931	-0.671	8.45	0.00061	0	0	0	0	0	0	ID1000045207361419	CG14257-RA	FBgn0039479
8.68	-1.647	-2.049	-1.267	104.87	0	-1	-1	-1	-1	-1	1	ID100003719136153	CR18748-RA	FBgn0042105
7.75	-1.783	-2.217	-1.856	87.47	0	-1	-1	-1	-1	-1	1	ID1000032517361719	CG6596-RA	FBgn0259164
8.7	-0.798	-1.056	-0.581	19.86	0	0	-1	0	-1	0	1	ID1000044103361810	CG1318-RB	FBgn0041630
7.6	-0.868	-1.083	-0.877	27.47	0	0	-1	0	-1	0	0	ID100003429907012	CG7971-RC	FBgn0035253
8.22	-2.13	-2.541	-2.227	10.15	2e-04	-1	-1	0	-1	0	0	ID100003118507015	CG16772-RA	FBgn0032835
7.8	-0.763	-1.799	-0.985	26.31	0	0	-1	0	-1	-1	1	ID10000335370724	CG11094-RB	FBgn0000504
9.65	-0.424	-1.13	-0.713	26.85	0	0	-1	0	-1	-1	1	ID10000453690729	CG4562-RA	FBgn0038740
7.9	-0.569	-0.919	-0.495	9.26	0.00036	0	0	0	-1	0	0	ID100003461707610	CG13252-RA	FBgn0037016
9.36	-2.718	-4.235	-2.535	46.06	0	-1	-1	-1	-1	-1	1	ID100004196107612	CG31783-RA	FBgn0002939
8.65	0.448	-2.751	-3.435	26.44	0	0	-1	-1	0	-1	0	ID100003084307718	CG17234-RA	FBgn0042187
7.79	-0.783	-1.354	-0.61	18.95	0	0	-1	0	-1	-1	1	ID100003850507918	CG6836-RA	FBgn0036834
10.41	-1.838	-2.83	-2.221	75.86	0	-1	-1	-1	-1	-1	1	ID1000035763071019	CG4869-RA	FBgn0003890
8.24	-2.539	-3.282	-2.49	58.46	0	-1	-1	-1	-1	-1	1	ID1000040401071619	CG10226-RA	FBgn0035695
8.22	-0.977	-1.293	-0.663	51.87	0	0	-1	0	-1	-1	1	ID100003545107177	CG9663-RA	FBgn0031516
7.51	-5.44	-5.403	-3.983	26	0	-1	-1	0	-1	0	0	ID1000041955071811	CG31775-RA	FBgn0028537
6.43	-0.961	-1.021	-0.451	13.79	3e-05	0	0	0	-1	0	0	ID1000032385071812	CG5927-RA	FBgn0030899
8.29	-1.643	-2.739	-1.732	97.66	0	-1	-1	-1	-1	-1	1	ID10000318811743	CG6074-RA	FBgn0039486
6.98	-0.487	-0.828	-0.637	7.03	0.00168	0	0	0	0	0	0	ID10000403531750	CG9919-RA	FBgn0030742
8.62	-0.469	-0.592	-0.273	13.36	3e-05	0	0	0	-1	0	0	ID100003686717713	CG31385-RA	FBgn0051314
8.54	-1.132	-1.961	-1.173	21.54	0	-1	-1	0	-1	-1	1	ID100003648917814	CG1742-RB	FBgn0025814
10.65	-0.396	-1.176	-0.857	8.94	0.00044	0	-1	0	0	0	0	ID10000341851792	CG9527-RA	FBgn0031813
6.69	-1.335	-1.62	-1.125	19.48	0	-1	-1	0	-1	0	0	ID1000034515171319	CG15414-RA	FBgn0031542
8.04	-0.587	-0.891	-0.323	12.47	5e-05	0	0	0	-1	0	1	ID100003108317141	CG3948-RB	FBgn0040512
8.83	-1.137	-2.131	-1.401	22.86	0	-1	-1	0	-1	-1	1	ID100004111517168	CG31087-RA	FBgn0051087
7.11	-0.798	-1.29	-0.678	15.94	1e-05	0	-1	0	-1	-1	1	ID1000031899171615	CG6123-RA	FBgn0030913
6.89	-0.498	-0.734	-0.528	18.87	0	0	0	0	-1	0	0	ID100004265117186	CG11473-RA	FBgn0029779
8.17	-0.943	-1.356	-0.96	36.64	0	0	-1	0	-1	-1	1	ID10000366212717	CG32543-RA	FBgn0052543
9.98	-1.612	-2.173	-1.611	63.02	0	-1	-1	-1	-1	-1	1	ID100003774927211	CG2827-RA	FBgn0023477
7.7	-0.559	-0.259	-0.216	8.77	0.00049	0	0	0	0	0	0	ID100004275927311	CG31274-RA	FBgn0051274
10.6	-1.111	-2.144	-1.558	29.35	0	-1	-1	-1	-1	-1	1	ID10000415652761	CG13492-RB	FBgn0034662
9.99	-0.367	-0.326	-0.392	11.46	9e-05	0	0	0	-1	0	0	ID100003236727913	CG5884-RA	FBgn0026192
7.6	-0.882	-1.428	-1.081	12.31	6e-05	0	-1	0	-1	0	0	ID100003080727141	CG17167-RA	NA
7.04	-0.702	-0.718	-0.424	7.86	0.00092	0	0	0	0	0	0	ID100004002327146	CG3754-RA	FBgn0259171
8.94	-1.062	-1.808	-1.11	69.34	0	-1	-1	-1	-1	-1	1	ID100004155927169	CG13377-RA	FBgn0040369
8.37	-2.071	-3.953	-2.928	92.02	0	-1	-1	-1	-1	-1	1	ID1000032343271718	CG5847-RA	FBgn0036985
10.71	-0.338	-1.144	-0.745	21.52	0	0	-1	0	0	-1	1	ID10000453273733	CG9673-RA	FBgn0030775
9.59	-0.539	-1.504	-1.13	14.25	2e-05	0	-1	0	0	-1	0	ID100004381537518	CG8773-RA	FBgn0038135
7.14	-0.699	-0.941	-0.491	16.23	1e-05	0	0	0	-1	0	1	ID100003112537616	CG40315-RA	NA
8.09	-2.007	-2.913	-2.125	105.02	0	-1	-1	-1	-1	-1	1	ID100003649537812	CG17443-RA	NA
9.85	-1.347	-2.443	-1.485	17.69	0	-1	-1	0	-1	-1	1	ID10000422073795	CG15784-RA	FBgn0029766
8.45	-1.384	-1.928	-1.485	49.63	0	-1	-1	-1	-1	-1	1	ID1000044949371014	CG32155-RA	FBgn0052155
9.24	-1.252	-1.818	-1.696	29.44	0	-1	-1	-1	-1	-1	0	ID1000037239371219	CG6199-RA	FBgn0036147
7.28	-0.605	-0.577	-0.325	8.05	0.00081	0	0	0	0	0	0	ID100004031137146	CG9822-RA	FBgn0034623
8.4	-0.152	-2.381	-2.503	28.81	0	0	-1	-1	0	-1	0	ID100003153337152	CG31686-RA	FBgn0051686
8.09	-1.373	-2.203	-1.435	21.18	0	-1	-1	0	-1	-1	1	ID10000447680818	CG7047-RA	FBgn0035103
7.84	-0.732	-1.075	-0.744	8.9	0.00045	0	-1	0	0	0	0	ID10000359120828	CG31321-RB	FBgn0051321
10.36	-0.867	-1	-0.703	29.86	0	0	0	0	-1	0	0	ID100004358608215	CG2493-RA	FBgn0032864
8.11	-0.977	-1.39	-1.013	19.77	0	0	-1	0	-1	0	0	ID10000409280834	CG6531-RA	FBgn0030941
8.59	-0.451	-0.65	-0.355	19.12	0	0	0	0	-1	0	1	ID10000451520839	CG3700-RA	FBgn0034796
8.26	-1.736	-2.747	-1.874	49.75	0	-1	-1	-1	-1	-1	1	ID1000035144081114	CG17664-RA	FBgn0034883
8.34	-1.822	-2.748	-1.746	64.86	0	-1	-1	-1	-1	-1	1	ID100003432808132	CG10142-RA	FBgn0035076
6.94	-0.739	-0.989	-0.499	22.44	0	0	0	0	-1	0	1	ID1000039338081717	CG14351-RA	FBgn0031349
8.25	-1.27	-1.815	-1.109	47.33	0	-1	-1	-1	-1	-1	1	ID10000337221809	CG6901-RA	FBgn0038414
7.92	-1.133	-1.569	-1.075	35.86	0	-1	-1	-1	-1	-1	1	ID10000448641818	CG13841-RA	FBgn0040588
9.09	-0.8	-0.561	-0.48	9.44	0.00032	0	0	0	-1	0	0	ID100003945818111	CG10641-RA	FBgn0032731
8.8	-1.452	-2.141	-1.427	45.32	0	-1	-1	-1	-1	-1	1	ID100003257018115	CG6687-RA	FBgn0038299
7.79	-1.298	-2.069	-1.482	33.86	0	-1	-1	-1	-1	-1	1	ID100004210418417	CG11142-RB	FBgn0031737
13.06	-1.797	-2.117	-1.714	37.7	0	-1	-1	-1	-1	0	0	ID100004140818619	CG12116-RA	FBgn0030041
9.6	-0.581	-0.574	-0.546	7.01	0.00171	0	0	0	0	0	0	ID100003598418811	CG32797-RA	FBgn0052797
8.43	-0.743	-1.144	-0.542	47.2	0	0	-1	0	-1	-1	1	ID100004440218917	CG32556-RA	FBgn0052556
7.24	-1.671	-2.007	-1.57	50.26	0	-1	-1	-1	-1	0	0	ID100004023218155	CG8534-RA	FBgn0037761
10.05	-1.002	-1.811	-1.098	26.53	0	-1	-1	0	-1	-1	1	ID1000037922181510	CG3987-RA	FBgn0038292
9.3	-3.599	-4.618	-2.974	267.93	0	-1	-1	-1	-1	-1	1	ID100003331418160	CG5697-RA	FBgn0038846
9.27	-1.192	-1.546	-1.017	17.7	0	-1	-1	0	-1	0	0	ID100003553428113	CG13887-RB	FBgn0035165
7.4	-1.033	-1.595	-0.506	25.8	0	-1	-1	0	-1	-1	1	ID100003357228122	CG18367-RA	FBgn0034460
7.81	-0.999	-1.532	-1.033	27.13	0	0	-1	0	-1	-1	1	ID1000030956281215	CG32386-RA	FBgn0259173
8.34	-1.651	-2.436	-1.336	45.05	0	-1	-1	0	-1	-1	1	ID1000032060281218	CG5321-RA	FBgn0030575
8.85	-1.394	-1.614	-1.088	21.24	0	-1	-1	0	-1	0	0	ID1000031694281311	CG30437-RC	FBgn0259247
9.1	-1.92	-3.223	-2.372	122.19	0	-1	-1	-1	-1	-1	1	ID100004011828146	CG3541-RB	FBgn0020521
8.22	-1.051	-1.611	-1.057	28.33	0	-1	-1	0	-1	-1	1	ID100004511628154	CG3466-RA	FBgn0011576
7.36	-1.94	-1.744	-1.514	41.99	0	-1	-1	-1	-1	0	0	ID1000039014281613	CG15067-RA	FBgn0034331
9.77	-1.208	-2.22	-1.643	44.43	0	-1	-1	-1	-1	-1	1	ID100003320628179	CG32145-RA	FBgn0259175
8.35	-1.514	-2.513	-1.819	36.22	0	-1	-1	-1	-1	-1	1	ID100003758038112	CG18296-RA	FBgn0026729
8.38	-0.541	-0.692	-0.381	13.95	2e-05	0	0	0	-1	0	0	ID10000413483832	CG12008-RC	FBgn0004167
6.69	-0.792	-1.002	-0.641	11.17	0.00011	0	-1	0	-1	0	0	ID100003484438317	CG13504-RA	FBgn0034699
8.03	-1.076	-1.764	-0.878	24.04	0	-1	-1	0	-1	-1	1	ID100004211638417	CG11162-RA	FBgn0030509
9.3	-2.021	-2.668	-1.766	141.91	0	-1	-1	-1	-1	-1	1	ID10000379103874	CG3961-RA	FBgn0036821
7.86	-1.629	-2.379	-1.572	90.79	0	-1	-1	-1	-1	-1	1	ID100004487038810	CG13856-RA	FBgn0038959
10.02	-1.138	-2.06	-1.47	22.38	0	-1	-1	0	-1	-1	1	ID100003136438101	CG12388-RA	FBgn0043471
7.49	-1.553	-1.325	-0.726	38.37	0	-1	-1	0	-1	0	1	ID1000044852381014	CG13796-RB	FBgn0031939
9.04	-3.551	-3.333	-2.233	47.65	0	-1	-1	0	-1	0	0	ID1000032150381513	CG9434-RA	FBgn0037724
8.28	-2.103	-3.754	-2.652	51.52	0	-1	-1	-1	-1	-1	1	ID1000039446381717	CG10625-RC	FBgn0035612
7.65	-1.412	-2.496	-1.419	43.85	0	-1	-1	0	-1	-1	1	ID100003660209512	CG32499-RA	FBgn0052499
8.2	-3.276	-4.759	-3.368	161.22	0	-1	-1	-1	-1	-1	1	ID100003540809114	CG8756-RC	FBgn0036901
8.87	-2.056	-3.017	-2.302	54.86	0	-1	-1	-1	-1	-1	1	ID1000045032091118	CG4370-RB	FBgn0039081
8.6	-1.826	-2.613	-1.457	62.9	0	-1	-1	-1	-1	-1	1	ID1000031586091311	CG1121-RA	FBgn0015576
6.26	-0.841	-1.675	-1.229	18.06	0	0	-1	0	-1	-1	0	ID1000041576091518	CG13643-RA	FBgn0040601
8.33	-1.225	-1.502	-1.237	27.28	0	-1	-1	-1	-1	0	0	ID100004452219018	CG6211-RA	FBgn0030627
7.15	-1.081	-0.578	-0.521	27.01	0	-1	0	0	-1	1	0	ID100003264819911	CG15221-RA	FBgn0030331
7.66	-0.913	-1.582	-0.647	58.82	0	0	-1	0	-1	-1	1	ID1000034970191415	CG13188-RB	FBgn0033668
8	-1.163	-1.698	-1.101	30.38	0	-1	-1	0	-1	-1	1	ID1000038018191510	CG4829-RB	FBgn0030796
7.84	-1.544	-1.782	-1.438	11.4	1e-04	-1	-1	0	-1	0	0	ID100003341019160	CG14196-RA	FBgn0031002
10.25	-0.89	-1.736	-1.181	32.7	0	0	-1	-1	-1	-1	1	ID1000039176191710	CG3322-RA	FBgn0002528
7.57	-0.902	-1.524	-0.757	22.35	0	0	-1	0	-1	-1	1	ID10000427102903	CG31189-RA	FBgn0051189
7.73	-1.136	-1.663	-0.982	49.72	0	-1	-1	0	-1	-1	1	ID100003431029012	CG7990-RB	FBgn0030997
9.72	-3.196	-3.455	-2.25	43.94	0	-1	-1	0	-1	0	1	ID10000396142910	CG6186-RA	FBgn0022355
7.73	-0.842	-1.435	-0.698	12.48	5e-05	0	-1	0	-1	0	1	ID10000392602911	CG10278-RA	FBgn0038391
8.06	-1.344	-1.992	-1.322	29.16	0	-1	-1	0	-1	-1	1	ID10000446842918	CG32611-RB	FBgn0085375
8.42	-2.423	-3.408	-2.518	69.65	0	-1	-1	-1	-1	-1	1	ID10000327082921	CG8249-RA	FBgn0034045
7.46	-0.828	-1.027	-0.534	18.7	0	0	-1	0	-1	0	1	ID10000339322938	CG12348-RD	FBgn0003380
8.26	-1.541	-2.258	-1.376	32.33	0	-1	-1	0	-1	-1	1	ID100003309229316	CG12840-RA	FBgn0033134
9.15	-0.264	-0.963	-0.382	14.83	2e-05	0	0	0	0	-1	1	ID100004040629410	CG10236-RA	FBgn0002526
8.06	-0.361	-0.89	-0.816	7.33	0.00134	0	0	0	0	0	0	ID10000400762950	CG3871-RA	FBgn0027364
7.48	-0.873	-1.471	-0.672	23.18	0	0	-1	0	-1	-1	1	ID100003776629516	CG2872-RB	FBgn0028961
6.64	-1.085	-0.592	-0.338	11.39	1e-04	-1	0	0	-1	0	0	ID100004271629517	CG31199-RA	FBgn0051199
8.76	-2.243	-3.175	-2.192	144.63	0	-1	-1	-1	-1	-1	1	ID10000373642968	CG7781-RA	FBgn0032021
7.88	-1.038	-1.071	-0.677	41.38	0	-1	-1	0	-1	0	1	ID10000377722982	CG2909-RA	FBgn0030189
10.18	-2.668	-4.081	-3.048	78.31	0	-1	-1	-1	-1	-1	1	ID10000442942983	CG17752-RA	FBgn0038718
11.04	-0.284	-1.672	-0.94	33.56	0	0	-1	0	0	-1	1	ID100004274029102	CG31233-RA	FBgn0051233
7.82	-1.483	-2.098	-1.32	35.89	0	-1	-1	0	-1	-1	1	ID100004079029104	CG13977-RA	FBgn0039519
6.58	-0.512	-0.964	-0.717	8.18	0.00074	0	0	0	0	0	0	ID100004430029117	CG17761-RA	FBgn0040914
8.43	-0.632	-0.836	-0.553	14.19	2e-05	0	0	0	-1	0	0	ID100003347629122	CG10964-RA	FBgn0030026
10.55	-2.302	-3.276	-2.645	96.01	0	-1	-1	-1	-1	-1	1	ID1000044996291216	CG4123-RA	FBgn0026061
6.22	-1.043	-1.344	-0.983	12	7e-05	-1	-1	0	-1	0	0	ID100003699829153	CG8510-RA	FBgn0033729
8.07	-1.074	-1.596	-1.051	40.48	0	-1	-1	-1	-1	-1	1	ID100004276429157	CG31284-RC	FBgn0051284
9.67	-1.653	-2.484	-1.739	68.2	0	-1	-1	-1	-1	-1	1	ID100003234829159	CG5853-RA	FBgn0032167
7.03	-0.773	-0.547	-0.339	11.32	1e-04	0	0	0	-1	0	0	ID100003812629181	CG14787-RA	FBgn0027793
10.55	-3.95	-4.828	-3.973	96.3	0	-1	-1	-1	-1	-1	1	ID100003573239110	CG7390-RA	FBgn0038257
8.33	-1.945	-3.531	-2.589	117.5	0	-1	-1	-1	-1	-1	1	ID10000384383947	CG4115-RA	FBgn0038017
10.02	-1.582	-2.238	-1.493	55.25	0	-1	-1	-1	-1	-1	1	ID100004300439517	CG15422-RA	FBgn0031579
7.94	-0.987	-1.578	-0.888	43.65	0	0	-1	0	-1	-1	1	ID10000334523964	CG14298-RA	FBgn0038654
6.36	-1.058	-1.087	-0.692	18.03	0	-1	-1	0	-1	0	0	ID10000383723969	CG40485-RA	FBgn0069973
8.77	-1.124	-1.883	-1.19	17.43	0	-1	-1	0	-1	-1	1	ID100004151639619	CG2977-RA	FBgn0027106
7.56	-1.632	-1.872	-1.412	97.6	0	-1	-1	-1	-1	0	1	ID10000380063974	CG4446-RA	NA
11.43	-0.396	-1.192	-0.932	7.42	0.00127	0	-1	0	0	0	0	ID100004374239719	CG8628-RA	FBgn0250836
7.22	-1.628	-1.651	-1.335	40.14	0	-1	-1	-1	-1	0	0	ID10000399263987	CG15369-RA	FBgn0030105
7.28	-1.07	-1.053	-0.433	11.85	7e-05	-1	0	0	-1	0	0	ID100003683039910	CG31314-RA	FBgn0051314
8.59	-1.709	-2.729	-1.934	79.95	0	-1	-1	-1	-1	-1	1	ID100003995639103	CG15444-RA	FBgn0011603
8.16	-0.951	-2.1	-0.909	41.17	0	0	-1	0	-1	-1	1	ID100003572639113	CG7381-RB	FBgn0038098
9.58	-0.449	-1.382	-0.587	12.48	5e-05	0	-1	0	0	-1	1	ID1000039518391116	CG10374-RA	FBgn0039114
7.63	-1.919	-2.464	-1.776	68.14	0	-1	-1	-1	-1	-1	1	ID1000034550391313	CG15546-RA	FBgn0039807
9.91	-0.733	-1.813	-1.175	31.66	0	0	-1	0	-1	-1	1	ID1000043436391515	CG11961-RA	FBgn0034436
7.48	-0.593	-0.961	-0.857	11.92	7e-05	0	0	0	-1	0	0	ID100004266239186	CG11491-RF	FBgn0000210
10.5	-1.07	-1.172	-1.021	43.83	0	-1	-1	-1	-1	0	0	ID1000044126391814	CG9009-RA	FBgn0027601
7.31	-1.107	-1.356	-1.107	16.16	1e-05	-1	-1	0	-1	0	0	ID100003670301017	CG7408-RB	FBgn0036765
8.28	-0.764	-1.044	-0.662	13.06	4e-05	0	-1	0	-1	0	0	ID100004203101026	CG15316-RA	FBgn0030133
9.11	-1.449	-2.351	-1.647	72.18	0	-1	-1	-1	-1	-1	1	ID1000033175010316	CG31265-RA	FBgn0051265
9.07	-1.848	-2.756	-2.065	107.54	0	-1	-1	-1	-1	-1	1	ID1000038953010514	CG14959-RC	FBgn0035427
7.89	-1.34	-2.228	-1.46	72.1	0	-1	-1	-1	-1	-1	1	ID100004164701061	CG7526-RA	FBgn0035798
12.15	-0.937	-1.44	-0.782	17.99	0	0	-1	0	-1	0	1	ID100003744701068	CG10912-RA	FBgn0034296
7.95	-1.806	-2.263	-1.593	70.88	0	-1	-1	-1	-1	-1	1	ID100003816101078	CG31606-RB	FBgn0051606
11.17	-1.225	-2.025	-1.599	59.7	0	-1	-1	-1	-1	-1	1	ID1000031255010101	CG2930-RB	FBgn0028491
8.92	-2.571	-4.277	-2.968	80.36	0	-1	-1	-1	-1	-1	1	ID1000030871010107	CG32209-RB	FBgn0052209
7.72	-0.986	-1.346	-0.98	16.82	1e-05	0	-1	0	-1	0	0	ID1000042079010138	CG17109-RA	FBgn0039051
8.81	-2.06	-3.074	-2.038	82.44	0	-1	-1	-1	-1	-1	1	ID100003096111008	CG5427-RA	FBgn0032433
7.28	-0.999	-1.179	-0.374	12.18	6e-05	0	0	0	-1	0	1	ID100004371111030	CG7442-RA	FBgn0037140
11.93	-2.875	-5.294	-4.327	47.31	0	-1	-1	-1	-1	-1	0	ID1000031009110313	CG5494-RA	FBgn0038819
8.38	-1.46	-2.146	-1.401	49.87	0	-1	-1	-1	-1	-1	1	ID1000042895110517	CG4394-RB	FBgn0030748
7.54	-4.291	-4.551	-2.754	40.36	0	-1	-1	0	-1	0	1	ID100004174311061	CG4105-RA	FBgn0015035
7.84	-1.023	-1.744	-0.96	30.74	0	-1	-1	0	-1	-1	1	ID100003334311064	CG5907-RC	FBgn0083228
8.21	-1.321	-1.693	-1.106	38.5	0	-1	-1	0	-1	0	1	ID100004216911085	CG1128-RA	FBgn0015577
7.86	-1.351	-1.651	-1.103	64.9	0	-1	-1	-1	-1	0	1	ID100003369711090	CG6762-RA	FBgn0030876
11.69	-2.305	-3.213	-2.627	50.68	0	-1	-1	-1	-1	-1	0	ID100003910311097	CG9331-RC	FBgn0032889
7.89	-1.322	-1.817	-1.346	33.34	0	-1	-1	-1	-1	-1	1	ID1000044401110917	CG32555-RC	FBgn0026375
9.71	-1.094	-1.825	-1.157	68.74	0	-1	-1	-1	-1	-1	1	ID1000039847110103	CG8128-RA	FBgn0030668
11.15	-0.902	-1.794	-1.229	22.78	0	0	-1	0	-1	-1	1	ID1000043273110106	CG8834-RA	FBgn0033733
7.52	-1.346	-1.55	-0.85	44.06	0	-1	-1	0	-1	0	1	ID1000042865110123	CG4335-RA	FBgn0038795
8.05	-1.156	-1.423	-1.385	26.68	0	-1	-1	-1	-1	0	0	ID10000317771101311	CG5123-RA	FBgn0003997
7.61	-0.647	-1.422	-0.591	61.52	0	0	-1	0	-1	-1	1	ID10000340631101317	CG10051-RA	FBgn0034437
7.97	-0.616	-0.776	-0.63	6.73	0.0021	0	0	0	0	0	0	ID1000030985110141	CG5467-RA	FBgn0039433
7.68	-1.161	-1.844	-1.115	23.75	0	-1	-1	0	-1	-1	1	ID1000034447110185	CG30148-RA	FBgn0050148
9.79	-0.467	-1.373	-0.829	14.94	1e-05	0	-1	0	0	-1	0	ID10000402491101816	CG8562-RA	FBgn0035779
7.83	-0.75	-1.108	-0.516	24.3	0	0	-1	0	-1	0	1	ID100004437121005	CG4262-RA	FBgn0000570
7.37	-0.832	-1.016	-0.577	25.44	0	0	-1	0	-1	0	1	ID100003671521017	CG7549-RB	FBgn0037559
7.38	-0.801	-0.846	-0.683	21.76	0	0	0	0	-1	0	0	ID1000033949210210	CG10352-RA	FBgn0030348
9.42	-1.356	-2.232	-1.421	26.87	0	-1	-1	0	-1	-1	1	ID100004017121050	CG3665-RA	FBgn0000635
7.73	-0.746	-0.987	-0.834	9.22	0.00037	0	0	0	0	0	0	ID100004090921070	CG6490-RA	FBgn0039431
7.55	-1.19	-1.675	-0.918	50.9	0	-1	-1	0	-1	-1	1	ID10000370452101219	CG1786-RA	FBgn0030369
8.97	-1.128	-2.188	-1.41	23.14	0	-1	-1	0	-1	-1	1	ID1000043987210151	CG7968-RA	FBgn0028532
8.77	-2.055	-2.052	-1.262	12.28	6e-05	-1	0	0	-1	0	0	ID10000390132101613	CG15065-RA	FBgn0040734
10.38	-1.469	-2.225	-1.501	62.38	0	-1	-1	-1	-1	-1	1	ID1000036643210175	CG6014-RA	FBgn0027542
10.61	-1.979	-2.936	-2.073	124.05	0	-1	-1	-1	-1	-1	1	ID1000041299210180	CG5080-RA	FBgn0031313
7.83	-1.148	-1.935	-1.32	28.86	0	-1	-1	0	-1	-1	1	ID100004333331001	CG8966-RA	FBgn0250757
7.75	-0.622	-0.697	-0.191	15.41	1e-05	0	0	0	-1	0	1	ID100004290131003	CG4414-RA	FBgn0040091
7.03	-0.713	-1.096	-0.743	8	0.00084	0	-1	0	0	0	0	ID100003213131004	CG9400-RA	FBgn0030562
8.62	-0.322	-0.753	-0.592	10.2	2e-04	0	0	0	0	-1	0	ID100003373931024	CG7005-RA	FBgn0013953
7.53	-0.866	-1.693	-1.162	14.97	1e-05	0	-1	0	-1	-1	0	ID1000031411310213	CG12497-RA	FBgn0085384
8.74	-1.643	-2.642	-1.712	78.78	0	-1	-1	-1	-1	-1	1	ID100003865931036	CG4761-RA	FBgn0001323
8.09	-1.229	-1.935	-1.342	53.02	0	-1	-1	-1	-1	-1	1	ID1000039037310412	CG9204-RC	FBgn0025720
10.14	-1.309	-2.029	-1.537	20.34	0	-1	-1	0	-1	-1	0	ID100003522731062	CG16749-RA	FBgn0037678
7.53	-1.926	-2.122	-1.453	27.97	0	-1	-1	0	-1	0	0	ID1000040219310818	CG8502-RA	FBgn0033725
8.08	-1.712	-1.961	-1.701	34.58	0	-1	-1	-1	-1	0	0	ID100004210931095	CG11149-RA	FBgn0031732
7.06	-0.623	-1.064	-0.671	13.03	4e-05	0	-1	0	-1	-1	0	ID100003911531097	CG9355-RA	FBgn0004511
7.27	-0.611	-0.582	-0.131	9.21	0.00037	0	0	0	0	0	0	ID1000040957310919	CG9989-RA	FBgn0039593
9.96	-0.22	-1.188	-0.849	24.9	0	0	-1	0	0	-1	0	ID1000031363310101	CG12387-RA	FBgn0011556
7.46	-1.498	-1.13	-0.967	21.17	0	-1	0	0	-1	0	0	ID10000375733101017	CG18279-RB	FBgn0033835
11.16	-0.754	-1.565	-1.216	23.08	0	0	-1	-1	-1	-1	0	ID1000035269310121	CG16858-RA	FBgn0016075
7.35	-1.12	-3	-1.973	26.25	0	0	-1	0	-1	-1	1	ID10000348853101415	CG1368-RA	FBgn0030539
10.25	-1.654	-2.477	-1.49	75.5	0	-1	-1	-1	-1	-1	1	ID10000436753101512	CG7267-RB	FBgn0030079
8.88	-1.638	-2.368	-1.755	39.57	0	-1	-1	-1	-1	-1	1	ID1000040375011014	CG10178-RA	FBgn0032684
8.69	-1.423	-2.044	-1.488	25.81	0	-1	-1	0	-1	-1	0	ID1000036151011017	CG7093-RA	FBgn0085450
9.88	-1.676	-2.536	-1.769	17.25	0	-1	-1	0	-1	0	0	ID100003960101110	CG6164-RA	FBgn0039154
9.02	-2.5	-2.953	-1.826	20.31	0	-1	-1	0	-1	0	0	ID1000034663011217	CG13335-RB	FBgn0033857
8.91	-1.607	-3.152	-2.306	54.41	0	-1	-1	-1	-1	-1	1	ID100003999101142	CG3690-RA	FBgn0040350
8.06	-1.238	-1.502	-0.896	33.74	0	-1	-1	0	-1	0	1	ID100003806501178	CG14495-RA	FBgn0034293
9.2	-0.949	-1.486	-1.186	26.5	0	0	-1	-1	-1	-1	0	ID100003350501190	CG11034-RA	FBgn0031741
7.69	-2.056	-2.231	-1.102	84.2	0	-1	-1	0	-1	0	1	ID100004159901194	CG14109-RA	FBgn0036364
11.29	-1.393	-2.396	-1.789	65.93	0	-1	-1	-1	-1	-1	1	ID10000399850111012	CG3672-RA	FBgn0035985
7.24	-0.606	-0.862	-0.456	16.02	1e-05	0	0	0	-1	0	1	ID1000037687011119	CG2560-RA	FBgn0030394
8.57	-2.768	-4.004	-2.822	187.74	0	-1	-1	-1	-1	-1	1	ID1000035809011126	CG4950-RA	FBgn0036587
8.48	-2.52	-4.44	-3.101	72.01	0	-1	-1	-1	-1	-1	1	ID1000040033011145	CG3777-RC	FBgn0024989
8.02	-1.486	-1.931	-1.303	41.59	0	-1	-1	-1	-1	0	1	ID10000350410111410	CG8888-RA	FBgn0033679
9.5	-1.168	-1.054	-0.798	34.86	0	-1	-1	0	-1	0	0	ID10000346810111415	CG13384-RD	FBgn0032036
11.47	-0.81	-1.872	-1.401	26.45	0	0	-1	-1	-1	-1	0	ID10000450010111419	CG4145-RA	FBgn0000299
10.61	-1.094	-1.453	-1.237	40.72	0	-1	-1	-1	-1	0	0	ID100004414311112	CG9042-RB	FBgn0001128
7.73	-3.681	-4.549	-3.214	109.48	0	-1	-1	-1	-1	-1	1	ID1000032647111911	CG15213-RA	FBgn0040843
11.33	-1.738	-2.209	-1.174	18.75	0	-1	-1	0	-1	0	1	ID10000452711111216	CG9568-RA	FBgn0032087
7.7	-1.59	-1.902	-1.332	56.22	0	-1	-1	-1	-1	0	1	ID10000391931111613	CG33282-RA	FBgn0053282
9.63	-0.474	-0.362	-0.65	11.94	7e-05	0	0	0	-1	0	0	ID1000033385111179	CG1412-RA	FBgn0031118
6.18	-2.053	-2.078	-1.944	21.08	0	-1	-1	0	-1	0	0	ID100004353121130	CG1912-RA	FBgn0013972
7.76	-1.28	-2.156	-1.501	34.56	0	-1	-1	-1	-1	-1	1	ID1000034651211317	CG13318-RA	FBgn0037627
12.26	-0.294	-1.063	-0.706	12.54	5e-05	0	-1	0	0	-1	0	ID1000042715211517	CG31198-RA	FBgn0051198
9.34	-1.953	-2.647	-1.854	28.95	0	-1	-1	0	-1	0	1	ID1000035011211613	CG8693-RA	FBgn0033294
7.47	-0.684	-0.798	-0.748	11.31	1e-04	0	0	0	-1	0	0	ID1000039685211614	CG6340-RA	FBgn0030648
8.14	-1.723	-3.005	-1.971	30.26	0	-1	-1	0	-1	-1	1	ID100004429321183	CG17751-RA	FBgn0038717
8.65	-1.403	-2.431	-1.825	44.41	0	-1	-1	-1	-1	-1	1	ID100003387721191	CG12232-RA	FBgn0010223
7.74	-1.232	-1.792	-1.149	55.82	0	-1	-1	-1	-1	-1	1	ID1000032371211911	CG5896-RA	FBgn0039494
10.05	-0.58	-1.24	-0.945	7.83	0.00094	0	-1	0	0	0	0	ID1000032755211125	CG8342-RA	FBgn0002578
8.27	-0.817	-0.973	-0.876	16.78	1e-05	0	0	0	-1	0	0	ID1000043915211130	CG1705-RA	FBgn0002723
9.27	-2.089	-3.42	-2.473	44.7	0	-1	-1	-1	-1	-1	1	ID10000389172111613	CG2467-RA	FBgn0250871
8.8	-2.251	-3.312	-2.445	35.97	0	-1	-1	-1	-1	-1	1	ID10000388992111710	CG2330-RA	FBgn0037447
9.7	-0.753	-1.458	-0.871	20.98	0	0	-1	0	-1	-1	1	ID10000327312111711	CG8299-RA	FBgn0034052
8.53	-0.381	-0.751	-0.476	9.82	0.00025	0	0	0	-1	-1	0	ID1000036181211188	CG7149-RA	FBgn0031948
10.65	-0.857	-1.334	-0.836	41.2	0	0	-1	0	-1	-1	1	ID1000044557311119	CG7054-RA	FBgn0038972
8.52	-0.648	-1.37	-0.741	13.69	3e-05	0	-1	0	-1	-1	1	ID100004381931130	CG8782-RA	FBgn0022774
8.58	-1.287	-2.209	-1.247	39.82	0	-1	-1	0	-1	-1	1	ID1000034939311317	CG13102-RA	FBgn0032088
8.22	-2.441	-3.08	-1.853	65.15	0	-1	-1	-1	-1	-1	1	ID1000031141311718	CG40485-RB	FBgn0069973
8.98	-0.938	-1.466	-0.999	24.75	0	0	-1	0	-1	-1	1	ID1000038443311815	CG4122-RE	FBgn0004648
8.39	-4.587	-5.153	-3.772	55.59	0	-1	-1	-1	-1	0	1	ID1000032275311120	CG11669-RA	FBgn0033296
10	-0.532	-1.023	-0.841	9.25	0.00036	0	-1	0	-1	0	0	ID1000042973311123	CG14688-RA	FBgn0037819
8.24	-0.994	-1.402	-1.097	11.52	9e-05	0	-1	0	-1	0	0	ID1000042229311143	CG15860-RA	FBgn0060296
8.69	-1.505	-2.246	-1.531	55.11	0	-1	-1	-1	-1	-1	1	ID10000368533111519	CG3135-RA	FBgn0003390
9.66	-0.618	-0.855	-0.469	23.84	0	0	0	0	-1	0	1	ID1000035749311177	CG7438-RA	FBgn0086347
7.53	-1.961	-2.485	-1.439	102.73	0	-1	-1	-1	-1	-1	1	ID1000034555311185	CG15582-RA	FBgn0046878
