# Supplementary material for: Gene expression during Drosophila melanogaster egg development before and after reproductive diapause
Source: BMC Genomics. 2009 May 24;10:242. doi: 10.1186/1471-2164-10-242 (PMC2700134; doi:10.1186/1471-2164-10-242)
Supplement: Additional file 8 — Diapause induced GO annotation enrichment. The output of over-represented GO annotation for transcripts induced during diapause. [file 1471-2164-10-242-S8.txt]

GO	Ontology	Term	adj.pval
GO:0006030	BP	chitin metabolic process	1.41E-008	FBgn0001311 FBgn0026077 FBgn0027600 FBgn0030171 FBgn0031097 FBgn0031737 FBgn0034030 FBgn0035398 FBgn0035412 FBgn0035427 FBgn0035607 FBgn0035844 FBgn0036901 FBgn0037559 FBgn0040601 FBgn0040609 FBgn0051973 FBgn0052209 FBgn0052499
GO:0006041	BP	glucosamine metabolic process	6.48E-008	FBgn0001311 FBgn0026077 FBgn0027600 FBgn0030171 FBgn0031097 FBgn0031737 FBgn0034030 FBgn0035398 FBgn0035412 FBgn0035427 FBgn0035607 FBgn0035844 FBgn0036901 FBgn0037559 FBgn0040601 FBgn0040609 FBgn0051973 FBgn0052209 FBgn0052499
GO:0006044	BP	N-acetylglucosamine metabolic process	6.52E-008	FBgn0001311 FBgn0026077 FBgn0027600 FBgn0030171 FBgn0031097 FBgn0031737 FBgn0034030 FBgn0035398 FBgn0035412 FBgn0035427 FBgn0035607 FBgn0035844 FBgn0036901 FBgn0037559 FBgn0040601 FBgn0040609 FBgn0051973 FBgn0052209 FBgn0052499
GO:0006040	BP	amino sugar metabolic process	7.60E-008	FBgn0001311 FBgn0026077 FBgn0027600 FBgn0030171 FBgn0031097 FBgn0031737 FBgn0034030 FBgn0035398 FBgn0035412 FBgn0035427 FBgn0035607 FBgn0035844 FBgn0036901 FBgn0037559 FBgn0040601 FBgn0040609 FBgn0051973 FBgn0052209 FBgn0052499
GO:0005976	BP	polysaccharide metabolic process	8.59E-008	FBgn0001311 FBgn0004507 FBgn0026077 FBgn0027600 FBgn0030171 FBgn0031097 FBgn0031737 FBgn0034030 FBgn0035398 FBgn0035412 FBgn0035427 FBgn0035607 FBgn0035844 FBgn0036901 FBgn0037559 FBgn0040601 FBgn0040609 FBgn0051973 FBgn0052209 FBgn0052499
GO:0044264	BP	cellular polysaccharide metabolic process	1.79E-007	FBgn0001311 FBgn0004507 FBgn0026077 FBgn0027600 FBgn0030171 FBgn0031097 FBgn0031737 FBgn0034030 FBgn0035398 FBgn0035412 FBgn0035427 FBgn0035607 FBgn0035844 FBgn0036901 FBgn0037559 FBgn0040601 FBgn0040609 FBgn0051973 FBgn0052209 FBgn0052499
GO:0006508	BP	proteolysis	3.49E-006	FBgn0003997 FBgn0004648 FBgn0011554 FBgn0011556 FBgn0011822 FBgn0011832 FBgn0011834 FBgn0015316 FBgn0019929 FBgn0025720 FBgn0027528 FBgn0029826 FBgn0030425 FBgn0030774 FBgn0030775 FBgn0030776 FBgn0031081 FBgn0031389 FBgn0031406 FBgn0031741 FBgn0031929 FBgn0032638 FBgn0032864 FBgn0033438 FBgn0034052 FBgn0034436 FBgn0034437 FBgn0034796 FBgn0034807 FBgn0035076 FBgn0035718 FBgn0035779 FBgn0037396 FBg…
GO:0035159	BP	regulation of tube length open tracheal system	2.23E-005	FBgn0000635 FBgn0001311 FBgn0036901 FBgn0052209 FBgn0259211
GO:0044262	BP	cellular carbohydrate metabolic process	5.61E-005	FBgn0001311 FBgn0002569 FBgn0004507 FBgn0023477 FBgn0026077 FBgn0027600 FBgn0030171 FBgn0030662 FBgn0031097 FBgn0031737 FBgn0034030 FBgn0034662 FBgn0035398 FBgn0035412 FBgn0035427 FBgn0035607 FBgn0035844 FBgn0036901 FBgn0037559 FBgn0040601 FBgn0040609 FBgn0051973 FBgn0052209 FBgn0052499
GO:0005975	BP	carbohydrate metabolic process	8.44E-005	FBgn0001128 FBgn0001311 FBgn0002569 FBgn0004507 FBgn0020506 FBgn0023477 FBgn0026077 FBgn0027600 FBgn0030171 FBgn0030662 FBgn0031097 FBgn0031737 FBgn0033294 FBgn0033296 FBgn0034030 FBgn0034662 FBgn0035398 FBgn0035412 FBgn0035427 FBgn0035607 FBgn0035844 FBgn0035977 FBgn0036901 FBgn0037559 FBgn0040601 FBgn0040609 FBgn0041630 FBgn0051973 FBgn0052209 FBgn0052499 FBgn0053138
GO:0040005	BP	chitin-based cuticle attachment to epithelium	1.05E-004	FBgn0020521 FBgn0053196 FBgn0250871
GO:0008362	BP	chitin-based embryonic cuticle biosynthetic process	1.83E-004	FBgn0001311 FBgn0020521 FBgn0053196 FBgn0250871 FBgn0259211 FBgn0259220
GO:0035151	BP	regulation of tube size open tracheal system	2.85E-004	FBgn0000635 FBgn0001311 FBgn0001323 FBgn0036901 FBgn0052209 FBgn0259211
GO:0035150	BP	regulation of tube size	6.31E-004	FBgn0000635 FBgn0001311 FBgn0001323 FBgn0036901 FBgn0052209 FBgn0259211
GO:0002524	BP	hypersensitivity	7.10E-004	FBgn0004198 FBgn0085375 FBgn0259171
GO:0016064	BP	immunoglobulin mediated immune response	8.55E-004	FBgn0004198 FBgn0085375 FBgn0259171
GO:0016068	BP	type I hypersensitivity	8.65E-004	FBgn0004198 FBgn0085375 FBgn0259171
GO:0040003	BP	chitin-based cuticle development	9.11E-004	FBgn0001311 FBgn0004648 FBgn0020521 FBgn0053196 FBgn0250871 FBgn0259211 FBgn0259220
GO:0048806	BP	genitalia development	0	FBgn0000014 FBgn0000210 FBgn0000504 FBgn0000635
GO:0002526	BP	acute inflammatory response	0	FBgn0004198 FBgn0085375 FBgn0259171
GO:0019724	BP	B cell mediated immunity	0	FBgn0004198 FBgn0085375 FBgn0259171
GO:0002437	BP	inflammatory response to antigenic stimulus	0	FBgn0004198 FBgn0085375 FBgn0259171
GO:0002438	BP	acute inflammatory response to antigenic stimulus	0	FBgn0004198 FBgn0085375 FBgn0259171
GO:0042752	BP	regulation of circadian rhythm	0	FBgn0002917 FBgn0003068 FBgn0003380 FBgn0014467
GO:0002443	BP	leukocyte mediated immunity	0	FBgn0004198 FBgn0085375 FBgn0259171
GO:0002449	BP	lymphocyte mediated immunity	0	FBgn0004198 FBgn0085375 FBgn0259171
GO:0035152	BP	regulation of tube architecture open tracheal system	0	FBgn0000635 FBgn0001311 FBgn0001323 FBgn0035625 FBgn0036901 FBgn0052209 FBgn0259211
GO:0009888	BP	tissue development	0	FBgn0000014 FBgn0000210 FBgn0002526 FBgn0002527 FBgn0002528 FBgn0003986 FBgn0003997 FBgn0005536 FBgn0010223 FBgn0023001 FBgn0027364 FBgn0032731 FBgn0033215 FBgn0036101 FBgn0038292 FBgn0038391 FBgn0039685 FBgn0085432 FBgn0086347 FBgn0259220
GO:0006127	BP	glycerophosphate shuttle	0	FBgn0001128 FBgn0022160
GO:0019794	BP	nonprotein amino acid metabolic process	0	FBgn0022774 FBgn0023535 FBgn0026565
GO:0040006	BP	protein-based cuticle attachment to epithelium	0	FBgn0020521 FBgn0053196 FBgn0250871
GO:0045137	BP	development of primary sexual characteristics	0	FBgn0000014 FBgn0000210 FBgn0000504 FBgn0000635 FBgn0004198 FBgn0027364
GO:0009611	BP	response to wounding	0	FBgn0004198 FBgn0035798 FBgn0036101 FBgn0085375 FBgn0259171
GO:0006954	BP	inflammatory response	0	FBgn0004198 FBgn0085375 FBgn0259171
GO:0048808	BP	male genitalia morphogenesis	0.01	FBgn0000210 FBgn0000635
GO:0002250	BP	adaptive immune response	0.01	FBgn0004198 FBgn0085375 FBgn0259171
GO:0002460	BP	adaptive immune response based on somatic recombination of immune receptors built from immunoglobulin superfamily domains	0.01	FBgn0004198 FBgn0085375 FBgn0259171
GO:0042302	MF	structural constituent of cuticle	2.59E-011	FBgn0004511 FBgn0005664 FBgn0020640 FBgn0020645 FBgn0020765 FBgn0030394 FBgn0033597 FBgn0033725 FBgn0033728 FBgn0033729 FBgn0033731 FBgn0035280 FBgn0035281 FBgn0035490 FBgn0035612 FBgn0035985 FBgn0036985 FBgn0038405 FBgn0038819 FBgn0039480 FBgn0039481 FBgn0039805 FBgn0042119 FBgn0050042 FBgn0050163
GO:0005214	MF	structural constituent of chitin-based cuticle	3.14E-009	FBgn0004511 FBgn0005664 FBgn0020640 FBgn0020645 FBgn0020765 FBgn0030394 FBgn0033597 FBgn0033725 FBgn0033728 FBgn0033729 FBgn0033731 FBgn0035280 FBgn0035281 FBgn0035985 FBgn0036985 FBgn0038819 FBgn0039480 FBgn0039481 FBgn0039805 FBgn0042119 FBgn0050042 FBgn0050163
GO:0008061	MF	chitin binding	1.16E-008	FBgn0026077 FBgn0027600 FBgn0030171 FBgn0031097 FBgn0031737 FBgn0034030 FBgn0035398 FBgn0035412 FBgn0035427 FBgn0035607 FBgn0035844 FBgn0036901 FBgn0037559 FBgn0040601 FBgn0040609 FBgn0051973 FBgn0052209 FBgn0052499
GO:0001871	MF	pattern binding	1.97E-007	FBgn0026077 FBgn0027600 FBgn0030171 FBgn0031097 FBgn0031737 FBgn0034030 FBgn0035398 FBgn0035412 FBgn0035427 FBgn0035607 FBgn0035844 FBgn0035977 FBgn0036901 FBgn0037559 FBgn0040601 FBgn0040609 FBgn0051973 FBgn0052209 FBgn0052499
GO:0030247	MF	polysaccharide binding	2.29E-007	FBgn0026077 FBgn0027600 FBgn0030171 FBgn0031097 FBgn0031737 FBgn0034030 FBgn0035398 FBgn0035412 FBgn0035427 FBgn0035607 FBgn0035844 FBgn0036901 FBgn0037559 FBgn0040601 FBgn0040609 FBgn0051973 FBgn0052209 FBgn0052499
GO:0017171	MF	serine hydrolase activity	3.36E-006	FBgn0011554 FBgn0011832 FBgn0011834 FBgn0015316 FBgn0019929 FBgn0030774 FBgn0030775 FBgn0030776 FBgn0031389 FBgn0031406 FBgn0032638 FBgn0034052 FBgn0034796 FBgn0034807 FBgn0037627 FBgn0037678 FBgn0039494 FBgn0042187 FBgn0043470 FBgn0043471 FBgn0051199 FBgn0051265 FBgn0051266 FBgn0051267 FBgn0051821 FBgn0052277 FBgn0052483 FBgn0052834
GO:0008236	MF	serine-type peptidase activity	7.53E-006	FBgn0011554 FBgn0011832 FBgn0011834 FBgn0015316 FBgn0019929 FBgn0030774 FBgn0030775 FBgn0030776 FBgn0031389 FBgn0031406 FBgn0032638 FBgn0034052 FBgn0034796 FBgn0034807 FBgn0037627 FBgn0037678 FBgn0039494 FBgn0042187 FBgn0043470 FBgn0043471 FBgn0051199 FBgn0051265 FBgn0051266 FBgn0051267 FBgn0051821 FBgn0052277 FBgn0052483 FBgn0052834
GO:0004252	MF	serine-type endopeptidase activity	8.21E-006	FBgn0011554 FBgn0011832 FBgn0011834 FBgn0015316 FBgn0019929 FBgn0030774 FBgn0030775 FBgn0030776 FBgn0031389 FBgn0031406 FBgn0032638 FBgn0034052 FBgn0034796 FBgn0034807 FBgn0037627 FBgn0037678 FBgn0039494 FBgn0042187 FBgn0043470 FBgn0043471 FBgn0051199 FBgn0051265 FBgn0051266 FBgn0051267 FBgn0052277 FBgn0052834
GO:0022804	MF	active transmembrane transporter activity	1.10E-005	FBgn0002528 FBgn0003996 FBgn0011603 FBgn0013953 FBgn0025701 FBgn0028491 FBgn0030331 FBgn0030638 FBgn0030746 FBgn0030747 FBgn0030756 FBgn0031002 FBgn0031515 FBgn0031516 FBgn0031939 FBgn0032036 FBgn0032167 FBgn0032946 FBgn0035695 FBgn0035968 FBgn0036732 FBgn0037140 FBgn0038262 FBgn0038299 FBgn0038613 FBgn0038717 FBgn0038718 FBgn0038740 FBgn0038752 FBgn0039873 FBgn0051052 FBgn0051904 FBgn0052091 FBg…
GO:0005215	MF	transporter activity	2.58E-005	FBgn0000639 FBgn0002528 FBgn0002562 FBgn0002563 FBgn0002564 FBgn0002917 FBgn0003380 FBgn0003996 FBgn0003997 FBgn0011603 FBgn0013953 FBgn0022355 FBgn0023549 FBgn0025701 FBgn0027106 FBgn0028491 FBgn0028859 FBgn0029761 FBgn0030331 FBgn0030638 FBgn0030746 FBgn0030747 FBgn0030756 FBgn0031002 FBgn0031010 FBgn0031515 FBgn0031516 FBgn0031913 FBgn0031939 FBgn0032036 FBgn0032167 FBgn0032433 FBgn0032946 FBg…
GO:0008513	MF	secondary active organic cation transmembrane transporter activity	6.00E-005	FBgn0030331 FBgn0037140 FBgn0038262 FBgn0038717 FBgn0038718 FBgn0038752 FBgn0259164
GO:0008233	MF	peptidase activity	1.17E-004	FBgn0004648 FBgn0011554 FBgn0011832 FBgn0011834 FBgn0015316 FBgn0019929 FBgn0027528 FBgn0030425 FBgn0030774 FBgn0030775 FBgn0030776 FBgn0031081 FBgn0031389 FBgn0031406 FBgn0032638 FBgn0033438 FBgn0034052 FBgn0034436 FBgn0034437 FBgn0034796 FBgn0034807 FBgn0035718 FBgn0035779 FBgn0037396 FBgn0037627 FBgn0037678 FBgn0039051 FBgn0039494 FBgn0042187 FBgn0043470 FBgn0043471 FBgn0051199 FBgn0051265 FBg…
GO:0030414	MF	protease inhibitor activity	1.30E-004	FBgn0002578 FBgn0026729 FBgn0028983 FBgn0029723 FBgn0030105 FBgn0031564 FBgn0031973 FBgn0036968 FBgn0038299 FBgn0038654 FBgn0039155 FBgn0051778 FBgn0053196
GO:0030246	MF	carbohydrate binding	1.39E-004	FBgn0026077 FBgn0027600 FBgn0030171 FBgn0031097 FBgn0031737 FBgn0034030 FBgn0035398 FBgn0035412 FBgn0035427 FBgn0035607 FBgn0035844 FBgn0036901 FBgn0037559 FBgn0040096 FBgn0040601 FBgn0040609 FBgn0051973 FBgn0052209 FBgn0052499
GO:0004175	MF	endopeptidase activity	1.99E-004	FBgn0011554 FBgn0011832 FBgn0011834 FBgn0015316 FBgn0019929 FBgn0027528 FBgn0030425 FBgn0030774 FBgn0030775 FBgn0030776 FBgn0031081 FBgn0031389 FBgn0031406 FBgn0032638 FBgn0033438 FBgn0034052 FBgn0034796 FBgn0034807 FBgn0037396 FBgn0037627 FBgn0037678 FBgn0039494 FBgn0042187 FBgn0043470 FBgn0043471 FBgn0051199 FBgn0051265 FBgn0051266 FBgn0051267 FBgn0051314 FBgn0052277 FBgn0052834
GO:0016787	MF	hydrolase activity	2.36E-004	FBgn0002569 FBgn0003890 FBgn0003996 FBgn0004429 FBgn0004648 FBgn0005536 FBgn0010223 FBgn0011554 FBgn0011832 FBgn0011834 FBgn0015316 FBgn0015576 FBgn0015577 FBgn0019929 FBgn0020506 FBgn0023535 FBgn0025701 FBgn0026061 FBgn0027528 FBgn0029720 FBgn0029761 FBgn0029765 FBgn0029831 FBgn0029979 FBgn0030078 FBgn0030171 FBgn0030348 FBgn0030425 FBgn0030668 FBgn0030746 FBgn0030747 FBgn0030774 FBgn0030775 FBg…
GO:0016810	MF	hydrolase activity acting on carbon-nitrogen (but not peptide) bonds	3.79E-004	FBgn0023535 FBgn0035977 FBgn0036752 FBgn0036901 FBgn0037513 FBgn0039051 FBgn0039774 FBgn0051719 FBgn0051973 FBgn0052209 FBgn0052499 FBgn0052750 FBgn0052751
GO:0015291	MF	secondary active transmembrane transporter activity	4.06E-004	FBgn0002528 FBgn0011603 FBgn0013953 FBgn0028491 FBgn0030331 FBgn0030638 FBgn0030756 FBgn0031002 FBgn0031939 FBgn0035968 FBgn0036732 FBgn0037140 FBgn0038262 FBgn0038717 FBgn0038718 FBgn0038752 FBgn0039873 FBgn0051052 FBgn0051904 FBgn0250757 FBgn0259164
GO:0022857	MF	transmembrane transporter activity	4.07E-004	FBgn0002528 FBgn0002917 FBgn0003380 FBgn0003996 FBgn0011603 FBgn0013953 FBgn0022355 FBgn0023549 FBgn0025701 FBgn0027106 FBgn0028491 FBgn0028859 FBgn0029761 FBgn0030331 FBgn0030638 FBgn0030746 FBgn0030747 FBgn0030756 FBgn0031002 FBgn0031010 FBgn0031515 FBgn0031516 FBgn0031939 FBgn0032036 FBgn0032167 FBgn0032433 FBgn0032946 FBgn0033494 FBgn0033904 FBgn0034045 FBgn0034094 FBgn0034883 FBgn0035695 FBg…
GO:0008336	MF	gamma-butyrobetaine dioxygenase activity	5.80E-004	FBgn0014903 FBgn0030575 FBgn0038795
GO:0004857	MF	enzyme inhibitor activity	6.12E-004	FBgn0002578 FBgn0026729 FBgn0028983 FBgn0029723 FBgn0030105 FBgn0031564 FBgn0031973 FBgn0035926 FBgn0036968 FBgn0038299 FBgn0038654 FBgn0039155 FBgn0051778 FBgn0053196 FBgn0250836
GO:0015101	MF	organic cation transmembrane transporter activity	6.27E-004	FBgn0030331 FBgn0037140 FBgn0038262 FBgn0038717 FBgn0038718 FBgn0038752 FBgn0259164
GO:0005198	MF	structural molecule activity	6.67E-004	FBgn0000299 FBgn0002917 FBgn0003890 FBgn0004511 FBgn0005664 FBgn0016075 FBgn0020640 FBgn0020645 FBgn0020765 FBgn0026077 FBgn0027600 FBgn0030394 FBgn0030539 FBgn0031097 FBgn0031737 FBgn0033597 FBgn0033725 FBgn0033728 FBgn0033729 FBgn0033731 FBgn0035280 FBgn0035281 FBgn0035490 FBgn0035544 FBgn0035612 FBgn0035985 FBgn0036985 FBgn0038405 FBgn0038819 FBgn0039480 FBgn0039481 FBgn0039805 FBgn0042119 FBg…
GO:0004180	MF	carboxypeptidase activity	7.37E-004	FBgn0004648 FBgn0011832 FBgn0035718 FBgn0035779 FBgn0051821 FBgn0052483
GO:0070011	MF	peptidase activity acting on L-amino acid peptides	7.71E-004	FBgn0004648 FBgn0011554 FBgn0011832 FBgn0011834 FBgn0015316 FBgn0019929 FBgn0027528 FBgn0030425 FBgn0030774 FBgn0030775 FBgn0030776 FBgn0031081 FBgn0031389 FBgn0031406 FBgn0032638 FBgn0033438 FBgn0034052 FBgn0034796 FBgn0034807 FBgn0035718 FBgn0035779 FBgn0037396 FBgn0037627 FBgn0037678 FBgn0039051 FBgn0039494 FBgn0042187 FBgn0043470 FBgn0043471 FBgn0051199 FBgn0051265 FBgn0051266 FBgn0051267 FBg…
GO:0022892	MF	substrate-specific transporter activity	0	FBgn0000639 FBgn0002528 FBgn0002562 FBgn0002563 FBgn0002564 FBgn0002917 FBgn0003380 FBgn0011603 FBgn0013953 FBgn0022355 FBgn0023549 FBgn0025701 FBgn0028491 FBgn0028859 FBgn0029761 FBgn0030331 FBgn0030638 FBgn0030746 FBgn0030747 FBgn0030756 FBgn0031002 FBgn0031010 FBgn0031939 FBgn0032036 FBgn0032433 FBgn0032946 FBgn0033494 FBgn0034045 FBgn0034094 FBgn0034883 FBgn0035968 FBgn0036732 FBgn0037140 FBg…
GO:0008028	MF	monocarboxylic acid transmembrane transporter activity	0	FBgn0023549 FBgn0030638 FBgn0030756 FBgn0031002 FBgn0031010
GO:0004866	MF	endopeptidase inhibitor activity	0	FBgn0002578 FBgn0026729 FBgn0028983 FBgn0029723 FBgn0030105 FBgn0031564 FBgn0031973 FBgn0036968 FBgn0038299 FBgn0038654 FBgn0051778 FBgn0053196
GO:0004099	MF	chitin deacetylase activity	0	FBgn0036901 FBgn0052209
GO:0008508	MF	bile acid:sodium symporter activity	0	FBgn0030638 FBgn0030756
GO:0008324	MF	cation transmembrane transporter activity	0	FBgn0002528 FBgn0002917 FBgn0003380 FBgn0011603 FBgn0022355 FBgn0028859 FBgn0029761 FBgn0030331 FBgn0030638 FBgn0030747 FBgn0030756 FBgn0031939 FBgn0033494 FBgn0034094 FBgn0035968 FBgn0037140 FBgn0038262 FBgn0038299 FBgn0038613 FBgn0038717 FBgn0038718 FBgn0038752 FBgn0039081 FBgn0039873 FBgn0051052 FBgn0051284 FBgn0051904 FBgn0060296 FBgn0250757 FBgn0259164
GO:0005344	MF	oxygen transporter activity	0	FBgn0000639 FBgn0002562 FBgn0002563 FBgn0002564
GO:0004867	MF	serine-type endopeptidase inhibitor activity	0	FBgn0002578 FBgn0026729 FBgn0028983 FBgn0031564 FBgn0031973 FBgn0036968 FBgn0038299 FBgn0038654 FBgn0051778 FBgn0053196
GO:0005506	MF	iron ion binding	0	FBgn0011576 FBgn0015035 FBgn0015036 FBgn0015038 FBgn0022355 FBgn0023a541 FBgn0026190 FBgn0028940 FBgn0030369 FBgn0031726 FBgn0034094 FBgn0036147 FBgn0038795 FBgn0039006 FBgn0039519 FBgn0039756
GO:0016614	MF	oxidoreductase activity acting on CH-OH group of donors	0	FBgn0000056 FBgn0001128 FBgn0022160 FBgn0030026 FBgn0030041 FBgn0030073 FBgn0030591 FBgn0030597 FBgn0032889 FBgn0033679 FBgn0040369 FBgn0042650
GO:0004497	MF	monooxygenase activity	0	FBgn0011576 FBgn0015035 FBgn0015036 FBgn0015038 FBgn0023541 FBgn0028940 FBgn0030369 FBgn0030509 FBgn0031726 FBgn0037820 FBgn0039006 FBgn0039519 FBgn0085384
GO:0016811	MF	hydrolase activity acting on carbon-nitrogen (but not peptide) bonds in linear amides	0.01	FBgn0035977 FBgn0036901 FBgn0037513 FBgn0039051 FBgn0039774 FBgn0052209 FBgn0052750 FBgn0052751
GO:0017159	MF	pantetheine hydrolase activity	0.01	FBgn0052750 FBgn0052751
GO:0045735	MF	nutrient reservoir activity	0.01	FBgn0002562 FBgn0002563 FBgn0002564
GO:0015125	MF	bile acid transmembrane transporter activity	0.01	FBgn0030638 FBgn0030756
GO:0015075	MF	ion transmembrane transporter activity	0.01	FBgn0002528 FBgn0002917 FBgn0003380 FBgn0011603 FBgn0013953 FBgn0022355 FBgn0025701 FBgn0028859 FBgn0029761 FBgn0030331 FBgn0030638 FBgn0030746 FBgn0030747 FBgn0030756 FBgn0031939 FBgn0032433 FBgn0032946 FBgn0033494 FBgn0034094 FBgn0035968 FBgn0036732 FBgn0037140 FBgn0038262 FBgn0038299 FBgn0038613 FBgn0038717 FBgn0038718 FBgn0038752 FBgn0039081 FBgn0039873 FBgn0051052 FBgn0051284 FBgn0051904 FBg…
GO:0022891	MF	substrate-specific transmembrane transporter activity	0.01	FBgn0002528 FBgn0002917 FBgn0003380 FBgn0011603 FBgn0013953 FBgn0022355 FBgn0023549 FBgn0025701 FBgn0028859 FBgn0029761 FBgn0030331 FBgn0030638 FBgn0030746 FBgn0030747 FBgn0030756 FBgn0031002 FBgn0031010 FBgn0031939 FBgn0032036 FBgn0032433 FBgn0032946 FBgn0033494 FBgn0034045 FBgn0034094 FBgn0035968 FBgn0036732 FBgn0037140 FBgn0038262 FBgn0038299 FBgn0038613 FBgn0038717 FBgn0038718 FBgn0038752 FBg…
GO:0008514	MF	organic anion transmembrane transporter activity	0.01	FBgn0025701 FBgn0032433 FBgn0036732
GO:0042626	MF	ATPase activity coupled to transmembrane movement of substances	0.01	FBgn0003996 FBgn0025701 FBgn0030746 FBgn0030747 FBgn0031515 FBgn0031516 FBgn0032167 FBgn0032946 FBgn0035695 FBgn0038299 FBgn0038613 FBgn0038740 FBgn0052091
GO:0008238	MF	exopeptidase activity	0.01	FBgn0004648 FBgn0011832 FBgn0035718 FBgn0035779 FBgn0051821 FBgn0052483
