# Supplementary material for: Gene expression during Drosophila melanogaster egg development before and after reproductive diapause
Source: BMC Genomics. 2009 May 24;10:242. doi: 10.1186/1471-2164-10-242 (PMC2700134; doi:10.1186/1471-2164-10-242)
Supplement: Additional file 9 — Constitutive transcription/most abundant gene table. Expression levels and gene tables of transcripts having the most constitutive expression. [file 1471-2164-10-242-S9.txt]

ID	FlyBaseID	c.24	c.48	c.72	total
ID100003324600418	FBgn0023184	12.897622958359	12.897622958359	12.897622958359	38.6928688750770
ID100004085400919	FBgn0020443	11.8069657964127	11.8069657964127	11.8069657964127	35.420897389238
ID100003778800119	FBgn0000360	11.3184466765700	11.3184466765700	11.3184466765700	33.9553400297101
ID100003401400133	FBgn0037652	12.0656394465957	12.0656394465957	12.0656394465957	36.1969183397871
ID100003286800135	FBgn0039186	11.2274977506772	11.2274977506772	11.2274977506772	33.6824932520316
ID1000034326001319	FBgn0024177	11.3678674209830	11.3678674209830	11.3678674209830	34.103602262949
ID10000313741014	FBgn0035370	11.1824386284245	11.1824386284245	11.1824386284245	33.5473158852736
ID10000328921021	FBgn0034967	15.3412819877795	15.3412819877795	15.3412819877795	46.0238459633384
ID100003948610214	FBgn0002031	11.8681969434425	11.8681969434425	11.8681969434425	35.6045908303274
ID10000409981070	FBgn0062463	12.3701181856352	12.3701181856352	12.3701181856352	37.1103545569055
ID100003871810710	FBgn0016070	12.2603348986643	12.2603348986643	12.2603348986643	36.7810046959928
ID100003411010133	FBgn0010638	12.8734715048018	12.8734715048018	12.8734715048018	38.6204145144055
ID100003790810149	FBgn0011207	11.6668365429136	11.6668365429136	11.6668365429136	35.0005096287408
ID100003625820019	FBgn0028360	11.1592911058651	11.1592911058651	11.1592911058651	33.4778733175952
ID100004437020119	FBgn0015567	11.4486338226706	11.4486338226706	11.4486338226706	34.3459014680119
ID10000401042042	FBgn0000405	12.0617476827273	12.0617476827273	12.0617476827273	36.1852430481820
ID100004092020611	FBgn0061515	11.6579162213905	11.6579162213905	11.6579162213905	34.9737486641715
ID100004473620716	FBgn0011760	13.1003803289626	13.1003803289626	13.1003803289626	39.3011409868878
ID1000037080201117	FBgn0004362	11.3268134113077	11.3268134113077	11.3268134113077	33.9804402339231
ID1000040896201712	FBgn0030932	11.9080556423644	11.9080556423644	11.9080556423644	35.7241669270932
ID10000433383001	FBgn0011704	11.5353075629778	11.5353075629778	11.5353075629778	34.6059226889334
ID10000386643036	FBgn0000182	11.7210481263118	11.7210481263118	11.7210481263118	35.1631443789353
ID100004137030115	FBgn0005630	11.9932828074884	11.9932828074884	11.9932828074884	35.9798484224652
ID100003865830164	FBgn0043456	11.7080638584867	11.7080638584867	11.7080638584867	35.1241915754600
ID1000031362301813	FBgn0011555	11.4985152433279	11.4985152433279	11.4985152433279	34.4955457299836
ID100003929401214	FBgn0035667	11.8347381050546	11.8347381050546	11.8347381050546	35.5042143151637
ID100003775801516	FBgn0034753	12.5001607470276	12.5001607470276	12.5001607470276	37.5004822410828
ID10000326940196	FBgn0037624	11.4492924168238	11.4492924168238	11.4492924168238	34.3478772504715
ID100004501201154	FBgn0038805	11.4484053245642	11.4484053245642	11.4484053245642	34.3452159736927
ID10000441481112	FBgn0003979	12.3390384714939	12.3390384714939	12.3390384714939	37.0171154144818
ID10000318841143	FBgn0039406	12.6405946636538	12.6405946636538	12.6405946636538	37.9217839909613
ID100003804611516	FBgn0040286	12.5874685212005	12.5874685212005	12.5874685212005	37.7624055636015
ID100004225211612	FBgn0029133	12.7994984666619	12.7994984666619	12.7994984666619	38.3984953999857
ID1000039534111717	FBgn0038395	11.6808153647320	11.6808153647320	11.6808153647320	35.0424460941960
ID10000427142103	FBgn0020238	14.8148165614891	14.8148165614891	14.8148165614891	44.4444496844673
ID10000431282107	FBgn0010173	11.2537549452237	11.2537549452237	11.2537549452237	33.7612648356710
ID10000311942114	FBgn0037728	13.0148073882948	13.0148073882948	13.0148073882948	39.0444221648844
ID10000358322128	FBgn0030817	11.2708000011835	11.2708000011835	11.2708000011835	33.8124000035504
ID1000033528211212	FBgn0039929	12.2582234746181	12.2582234746181	12.2582234746181	36.7746704238542
ID100004002621146	FBgn0022343	11.8207109245802	11.8207109245802	11.8207109245802	35.4621327737407
ID10000314823114	FBgn0051618	13.877845445491	13.877845445491	13.877845445491	41.633536336473
ID100003573631110	FBgn0024921	11.3558935207342	11.3558935207342	11.3558935207342	34.0676805622027
ID100003414631210	FBgn0003887	12.0439832464884	12.0439832464884	12.0439832464884	36.1319497394651
ID10000453303133	FBgn0025582	12.5531662752067	12.5531662752067	12.5531662752067	37.6594988256201
ID1000045336311118	FBgn0020306	11.5106516590619	11.5106516590619	11.5106516590619	34.5319549771856
ID10000312770214	FBgn0029704	12.5005277973857	12.5005277973857	12.5005277973857	37.5015833921570
ID100003089902414	FBgn0035524	11.4051960830503	11.4051960830503	11.4051960830503	34.2155882491510
ID10000386270259	FBgn0003015	13.2173218307007	13.2173218307007	13.2173218307007	39.6519654921022
ID100003785302516	FBgn0014455	13.0456287735802	13.0456287735802	13.0456287735802	39.1368863207406
ID1000044747021014	FBgn0038277	12.7773291555303	12.7773291555303	12.7773291555303	38.3319874665909
ID1000037781021517	FBgn0000392	11.7271253286558	11.7271253286558	11.7271253286558	35.1813759859675
ID100004164502169	FBgn0003501	11.543985647711	11.543985647711	11.543985647711	34.631956943133
ID100003793112211	FBgn0058042	13.1402928898317	13.1402928898317	13.1402928898317	39.4208786694952
ID10000336771244	FBgn0004363	13.9136785527651	13.9136785527651	13.9136785527651	41.7410356582954
ID10000417651246	FBgn0011823	12.8024118178137	12.8024118178137	12.8024118178137	38.4072354534411
ID10000321651271	FBgn0032066	11.7761334270362	11.7761334270362	11.7761334270362	35.3284002811087
ID1000034085121312	FBgn0002044	11.3089186953358	11.3089186953358	11.3089186953358	33.9267560860073
ID1000037925121510	FBgn0028516	12.0058836645678	12.0058836645678	12.0058836645678	36.0176509937033
ID100003211122013	FBgn0005649	11.8374537916375	11.8374537916375	11.8374537916375	35.5123613749125
ID10000386392259	FBgn0011638	12.1974697287690	12.1974697287690	12.1974697287690	36.5924091863069
ID100003479922513	FBgn0037930	11.2121579077818	11.2121579077818	11.2121579077818	33.6364737233454
ID10000370732276	FBgn0039923	11.8177972467394	11.8177972467394	11.8177972467394	35.4533917402181
ID100004086522919	FBgn0027615	11.8697015388541	11.8697015388541	11.8697015388541	35.6091046165622
ID1000035153221410	FBgn0035423	13.3834714184436	13.3834714184436	13.3834714184436	40.1504142553309
ID10000429053203	FBgn0004868	14.3526108774736	14.3526108774736	14.3526108774736	43.0578326324208
ID10000429293215	FBgn0001226	11.3052857323968	11.3052857323968	11.3052857323968	33.9158571971903
ID100003100732414	FBgn0036769	11.3902253698017	11.3902253698017	11.3902253698017	34.1706761094050
ID100004139332617	FBgn0011204	12.7446133423095	12.7446133423095	12.7446133423095	38.2338400269286
ID100004022332818	FBgn0037756	12.1918590181183	12.1918590181183	12.1918590181183	36.5755770543549
ID1000045257321013	FBgn0028953	11.1681581601927	11.1681581601927	11.1681581601927	33.5044744805781
ID100004136932115	FBgn0005630	12.8952760223734	12.8952760223734	12.8952760223734	38.6858280671202
ID1000037145321219	FBgn0038145	13.8097282938733	13.8097282938733	13.8097282938733	41.4291848816199
ID1000041783321518	FBgn0028388	12.3165846298359	12.3165846298359	12.3165846298359	36.9497538895076
ID10000326990321	FBgn0027329	11.7206302176699	11.7206302176699	11.7206302176699	35.1618906530098
ID100003082103313	FBgn0039472	12.3573293148824	12.3573293148824	12.3573293148824	37.0719879446472
ID10000389150397	FBgn0030328	12.0774031359101	12.0774031359101	12.0774031359101	36.2322094077304
ID100004004303155	FBgn0034802	11.4465567554153	11.4465567554153	11.4465567554153	34.339670266246
ID10000329871321	FBgn0039640	11.184301682308	11.184301682308	11.184301682308	33.552905046924
ID100004150713619	FBgn0250753	13.9120357816587	13.9120357816587	13.9120357816587	41.736107344976
ID10000372531376	FBgn0023197	13.1143876330777	13.1143876330777	13.1143876330777	39.3431628992332
ID1000034163131317	FBgn0037701	11.4882966864552	11.4882966864552	11.4882966864552	34.4648900593657
ID100004030113146	FBgn0038149	12.3413148776848	12.3413148776848	12.3413148776848	37.0239446330544
ID100004148313180	FBgn0000986	11.7225799363835	11.7225799363835	11.7225799363835	35.1677398091504
ID10000384712336	FBgn0032400	15.1683878568930	15.1683878568930	15.1683878568930	45.5051635706791
ID10000339352338	FBgn0024188	11.5184907045127	11.5184907045127	11.5184907045127	34.555472113538
ID100003884923412	FBgn0000427	11.3890678639108	11.3890678639108	11.3890678639108	34.1672035917323
ID100004238323413	FBgn0030364	11.9332843694703	11.9332843694703	11.9332843694703	35.7998531084108
ID100003659923111	FBgn0002781	11.2192984421241	11.2192984421241	11.2192984421241	33.6578953263724
ID1000034265231313	FBgn0039735	13.4849651436648	13.4849651436648	13.4849651436648	40.4548954309945
ID100004120723180	FBgn0000259	11.6610266095852	11.6610266095852	11.6610266095852	34.9830798287555
ID10000388313359	FBgn0035997	11.2213805700819	11.2213805700819	11.2213805700819	33.6641417102456
ID100004105733919	FBgn0011224	11.7287112881403	11.7287112881403	11.7287112881403	35.186133864421
ID1000042641331110	FBgn0029715	12.1540565968847	12.1540565968847	12.1540565968847	36.4621697906542
ID1000039521331116	FBgn0004838	13.6151314657634	13.6151314657634	13.6151314657634	40.8453943972901
ID100003379133184	FBgn0002413	11.807210574139	11.807210574139	11.807210574139	35.421631722417
ID10000336280409	FBgn0010431	12.0245168285105	12.0245168285105	12.0245168285105	36.0735504855315
ID10000367060417	FBgn0020392	11.2073723942481	11.2073723942481	11.2073723942481	33.6221171827444
ID10000386260459	FBgn0003015	12.7142836760721	12.7142836760721	12.7142836760721	38.1428510282164
ID100003356204122	FBgn0032979	11.7956265777879	11.7956265777879	11.7956265777879	35.3868797333637
ID1000043546041412	FBgn0035425	11.4760809277612	11.4760809277612	11.4760809277612	34.4282427832836
ID100004397804151	FBgn0026252	12.0131109416507	12.0131109416507	12.0131109416507	36.039332824952
ID100003634014019	FBgn0029512	11.7897497010907	11.7897497010907	11.7897497010907	35.3692491032720
ID100003948414214	FBgn0041775	13.3544283359352	13.3544283359352	13.3544283359352	40.0632850078057
ID10000401861442	FBgn0033029	11.4883332239828	11.4883332239828	11.4883332239828	34.4649996719484
ID100003565014411	FBgn0003884	13.7978202116094	13.7978202116094	13.7978202116094	41.3934606348282
ID100003099414414	FBgn0011016	12.0579244188703	12.0579244188703	12.0579244188703	36.1737732566109
ID10000424901460	FBgn0037811	11.1913644463381	11.1913644463381	11.1913644463381	33.5740933390144
ID10000337001490	FBgn0002622	15.0249497718850	15.0249497718850	15.0249497718850	45.0748493156549
ID10000417881499	FBgn0039341	11.5576608137116	11.5576608137116	11.5576608137116	34.6729824411349
ID100003562014113	FBgn0042134	12.3469948276586	12.3469948276586	12.3469948276586	37.0409844829758
ID100004483614167	FBgn0022201	11.2150459925627	11.2150459925627	11.2150459925627	33.6451379776880
ID1000037492141618	FBgn0039778	12.7166732755884	12.7166732755884	12.7166732755884	38.1500198267653
ID10000390222497	FBgn0010551	12.4062360808460	12.4062360808460	12.4062360808460	37.2187082425381
ID1000033982241317	FBgn0010774	11.3512573553033	11.3512573553033	11.3512573553033	34.0537720659100
ID1000043942241417	FBgn0038538	11.2184018884581	11.2184018884581	11.2184018884581	33.6552056653743
ID1000043582241512	FBgn0028331	12.3363045045852	12.3363045045852	12.3363045045852	37.0089135137555
ID1000032830241711	FBgn0032200	12.1168069618758	12.1168069618758	12.1168069618758	36.3504208856274
ID1000040894241712	FBgn0040060	14.4319672251051	14.4319672251051	14.4319672251051	43.2959016753154
ID10000321343404	FBgn0015778	12.5917922439187	12.5917922439187	12.5917922439187	37.775376731756
ID10000313843414	FBgn0001233	14.0968624610381	14.0968624610381	14.0968624610381	42.2905873831143
ID100004024634155	FBgn0020615	11.3290502093860	11.3290502093860	11.3290502093860	33.9871506281579
ID1000037126341614	FBgn0037632	12.104704870867	12.104704870867	12.104704870867	36.3141146126010
ID1000037504341618	FBgn0036537	11.3631744565147	11.3631744565147	11.3631744565147	34.0895233695442
ID10000399940542	FBgn0086902	11.7607874020865	11.7607874020865	11.7607874020865	35.2823622062595
ID100003886005514	FBgn0032955	11.8647191605259	11.8647191605259	11.8647191605259	35.5941574815778
ID1000045052051013	FBgn0026170	13.4119429868127	13.4119429868127	13.4119429868127	40.2358289604381
ID100004501005154	FBgn0011761	13.4820415841715	13.4820415841715	13.4820415841715	40.4461247525146
ID1000037300051618	FBgn0036928	12.0699263724435	12.0699263724435	12.0699263724435	36.2097791173305
ID100003425805185	FBgn0033039	11.2768576684984	11.2768576684984	11.2768576684984	33.8305730054952
ID10000372521576	FBgn0039471	12.5043615141766	12.5043615141766	12.5043615141766	37.5130845425298
ID10000422681585	FBgn0033183	11.2011894476088	11.2011894476088	11.2011894476088	33.6035683428264
ID1000036052151019	FBgn0031048	11.7425807733584	11.7425807733584	11.7425807733584	35.2277423200752
ID100003535615121	FBgn0015218	11.5836234894546	11.5836234894546	11.5836234894546	34.7508704683637
ID100003956215139	FBgn0002638	12.6099602575293	12.6099602575293	12.6099602575293	37.8298807725878
ID100004150015150	FBgn0025834	11.3803812941543	11.3803812941543	11.3803812941543	34.1411438824629
ID100003341815158	FBgn0031049	12.2657984555488	12.2657984555488	12.2657984555488	36.7973953666463
ID100004070815189	FBgn0035402	11.686773009837	11.686773009837	11.686773009837	35.0603190295110
ID10000334962544	FBgn0028690	12.3056344097052	12.3056344097052	12.3056344097052	36.9169032291155
ID100003884825412	FBgn0000427	11.5240340963996	11.5240340963996	11.5240340963996	34.5721022891988
ID100004423025519	FBgn0000251	11.6350388325627	11.6350388325627	11.6350388325627	34.9051164976880
ID10000362322580	FBgn0031392	11.3829253162556	11.3829253162556	11.3829253162556	34.1487759487668
ID100003967025103	FBgn0010741	12.401064680854	12.401064680854	12.401064680854	37.2031940425620
ID100003278225135	FBgn0003607	11.4570226697301	11.4570226697301	11.4570226697301	34.3710680091903
ID1000032344251718	FBgn0000250	11.7679495705611	11.7679495705611	11.7679495705611	35.3038487116833
ID100003966425182	FBgn0037807	11.2312135388299	11.2312135388299	11.2312135388299	33.6936406164896
ID10000434083516	FBgn0028692	12.4864611404686	12.4864611404686	12.4864611404686	37.4593834214059
ID100003414435210	FBgn0003983	12.2609048132668	12.2609048132668	12.2609048132668	36.7827144398004
ID10000365203580	FBgn0039959	11.2174956937378	11.2174956937378	11.2174956937378	33.6524870812135
ID100004146435115	FBgn0000559	15.2370210180467	15.2370210180467	15.2370210180467	45.7110630541402
ID1000036856351519	FBgn0051363	12.3610007333294	12.3610007333294	12.3610007333294	37.0830021999881
ID100003342435160	FBgn0031057	12.1446625693890	12.1446625693890	12.1446625693890	36.4339877081671
ID1000031912351615	FBgn0004924	11.5405572121269	11.5405572121269	11.5405572121269	34.6216716363807
ID1000039544351717	FBgn0039300	14.3487624372424	14.3487624372424	14.3487624372424	43.0462873117272
ID10000447150655	FBgn0250823	12.2750652746972	12.2750652746972	12.2750652746972	36.8251958240916
ID10000416970694	FBgn0015283	12.0913595916388	12.0913595916388	12.0913595916388	36.2740787749165
ID1000034347061313	FBgn0035630	12.8441654398611	12.8441654398611	12.8441654398611	38.5324963195834
ID1000032091061817	FBgn0032216	12.5052390467935	12.5052390467935	12.5052390467935	37.5157171403806
ID10000433231601	FBgn0250848	12.9620929833564	12.9620929833564	12.9620929833564	38.8862789500693
ID100003564916411	FBgn0022349	11.1640593854825	11.1640593854825	11.1640593854825	33.4921781564475
ID10000402571650	FBgn0082598	12.4660436125613	12.4660436125613	12.4660436125613	37.3981308376839
ID10000375451668	FBgn0038535	12.2986755122842	12.2986755122842	12.2986755122842	36.8960265368527
ID100003559516615	FBgn0011586	12.0486412168231	12.0486412168231	12.0486412168231	36.1459236504692
ID100003598516811	FBgn0052798	12.8259753629812	12.8259753629812	12.8259753629812	38.4779260889435
ID1000035979161115	FBgn0032988	11.2589677032716	11.2589677032716	11.2589677032716	33.7769031098148
ID1000031347161813	FBgn0038100	11.9946522939235	11.9946522939235	11.9946522939235	35.9839568817706
ID10000443732605	FBgn0010288	13.0019240260961	13.0019240260961	13.0019240260961	39.0057720782884
ID10000409412634	FBgn0037834	11.6348185417863	11.6348185417863	11.6348185417863	34.904455625359
ID10000417032699	FBgn0032026	11.7309549454117	11.7309549454117	11.7309549454117	35.1928648362351
ID1000031677261011	FBgn0015565	11.4662762147821	11.4662762147821	11.4662762147821	34.3988286443464
ID1000044757261014	FBgn0030086	11.8981291201162	11.8981291201162	11.8981291201162	35.6943873603485
ID100004165526169	FBgn0036738	12.7123663463356	12.7123663463356	12.7123663463356	38.1370990390068
ID100003566136411	FBgn0030276	12.6034385210177	12.6034385210177	12.6034385210177	37.8103155630531
ID10000387333659	FBgn0011703	11.3134063993528	11.3134063993528	11.3134063993528	33.9402191980585
ID100004023936145	FBgn0033741	11.8840607286795	11.8840607286795	11.8840607286795	35.6521821860385
ID100003143736152	FBgn0003256	12.3662864893861	12.3662864893861	12.3662864893861	37.0988594681582
ID1000032589361812	FBgn0037893	11.5231695125486	11.5231695125486	11.5231695125486	34.5695085376457
ID10000319230731	FBgn0002778	11.4852643389752	11.4852643389752	11.4852643389752	34.4557930169255
ID10000408330734	FBgn0020255	11.9330997858446	11.9330997858446	11.9330997858446	35.7992993575339
ID100003694507416	FBgn0033342	11.5383953369574	11.5383953369574	11.5383953369574	34.6151860108722
ID10000369630776	FBgn0010339	11.9386475890609	11.9386475890609	11.9386475890609	35.8159427671827
ID1000037731071510	FBgn0024352	12.1151573305216	12.1151573305216	12.1151573305216	36.3454719915649
ID100003965107182	FBgn0034118	11.5933375597871	11.5933375597871	11.5933375597871	34.7800126793613
ID100004452317018	FBgn0013269	11.2035562152997	11.2035562152997	11.2035562152997	33.610668645899
ID10000395371711	FBgn0033021	11.2478974758761	11.2478974758761	11.2478974758761	33.7436924276283
ID100003955517111	FBgn0033017	11.5037806730788	11.5037806730788	11.5037806730788	34.5113420192365
ID100003182717113	FBgn0010328	11.2436951251248	11.2436951251248	11.2436951251248	33.7310853753744
ID100004303517311	FBgn0036641	11.2779166287113	11.2779166287113	11.2779166287113	33.833749886134
ID1000040275171012	FBgn0030765	11.43361073857	11.43361073857	11.43361073857	34.30083221571
ID1000038019171510	FBgn0004419	13.5531106567499	13.5531106567499	13.5531106567499	40.6593319702496
ID100003431127012	FBgn0038585	11.1677327150486	11.1677327150486	11.1677327150486	33.5031981451458
ID100003930327214	FBgn0001105	11.9993227553887	11.9993227553887	11.9993227553887	35.997968266166
ID100003923727315	FBgn0028689	12.8271710713663	12.8271710713663	12.8271710713663	38.481513214099
ID100003695727416	FBgn0033902	12.6336894559749	12.6336894559749	12.6336894559749	37.9010683679247
ID10000350372762	FBgn0031654	13.8406457254326	13.8406457254326	13.8406457254326	41.5219371762977
ID100004345527719	FBgn0036023	11.4099424872273	11.4099424872273	11.4099424872273	34.2298274616818
ID10000435092789	FBgn0010425	13.1181872642693	13.1181872642693	13.1181872642693	39.3545617928078
ID1000035775271019	FBgn0003721	12.1043050152083	12.1043050152083	12.1043050152083	36.3129150456248
ID100003964527131	FBgn0004889	11.7958643433383	11.7958643433383	11.7958643433383	35.3875930300148
ID100003623727174	FBgn0014189	12.6839084460739	12.6839084460739	12.6839084460739	38.0517253382216
ID10000391653754	FBgn0053217	11.2381539383405	11.2381539383405	11.2381539383405	33.7144618150216
ID10000418533761	FBgn0029764	11.5874324351771	11.5874324351771	11.5874324351771	34.7622973055314
ID100003530137613	FBgn0058191	12.4593655217899	12.4593655217899	12.4593655217899	37.3780965653699
ID10000383673778	FBgn0034743	14.0504237802726	14.0504237802726	14.0504237802726	42.1512713408177
ID10000330633781	FBgn0011598	11.2193752745325	11.2193752745325	11.2193752745325	33.6581258235975
ID100003842137148	FBgn0039955	11.2730246429099	11.2730246429099	11.2730246429099	33.8190739287297
ID1000040671371511	FBgn0046214	12.9380631735419	12.9380631735419	12.9380631735419	38.8141895206257
ID10000367040817	FBgn0036927	12.1907652324621	12.1907652324621	12.1907652324621	36.5722956973864
ID10000328580881	FBgn0034313	11.1690846080386	11.1690846080386	11.1690846080386	33.5072538241158
ID1000035858081019	FBgn0003358	11.6680017176426	11.6680017176426	11.6680017176426	35.0040051529278
ID1000035168081112	FBgn0023143	12.3681245580319	12.3681245580319	12.3681245580319	37.1043736740956
ID10000386481836	FBgn0035964	11.8071994413341	11.8071994413341	11.8071994413341	35.4215983240024
ID10000390321841	FBgn0005655	12.3132456426173	12.3132456426173	12.3132456426173	36.9397369278520
ID100003902618412	FBgn0003138	11.2215818268373	11.2215818268373	11.2215818268373	33.6647454805119
ID100004286618123	FBgn0010438	12.7673554887316	12.7673554887316	12.7673554887316	38.3020664661949
ID100004095218147	FBgn0001215	13.5358757859367	13.5358757859367	13.5358757859367	40.6076273578102
ID100003641618174	FBgn0022288	11.1873347688615	11.1873347688615	11.1873347688615	33.5620043065844
ID100003672818175	FBgn0034282	12.2657790090275	12.2657790090275	12.2657790090275	36.7973370270824
ID1000040976181712	NA	15.8183338120629	15.8183338120629	15.8183338120629	47.4550014361886
ID1000032522181718	FBgn0026418	11.3563771182238	11.3563771182238	11.3563771182238	34.0691313546713
ID100003591828126	FBgn0003357	13.8619154007549	13.8619154007549	13.8619154007549	41.5857462022648
ID100003975828182	FBgn0037874	13.8391080530375	13.8391080530375	13.8391080530375	41.5173241591125
ID10000337403824	FBgn0035121	12.1045315998651	12.1045315998651	12.1045315998651	36.3135947995953
ID100003949438214	FBgn0011661	13.3201718953096	13.3201718953096	13.3201718953096	39.9605156859288
ID100004134238129	FBgn0250746	12.4840669409656	12.4840669409656	12.4840669409656	37.4522008228967
ID100003674038175	FBgn0017579	13.3743779810686	13.3743779810686	13.3743779810686	40.1231339432058
ID100003330238179	FBgn0032208	11.5528680459077	11.5528680459077	11.5528680459077	34.658604137723
ID10000335300909	FBgn0025741	11.7318038717698	11.7318038717698	11.7318038717698	35.1954116153094
ID10000388640954	FBgn0022893	12.2893854018728	12.2893854018728	12.2893854018728	36.8681562056184
ID100003579209811	FBgn0029079	11.2648575373516	11.2648575373516	11.2648575373516	33.7945726120549
ID100004113809129	FBgn0259682	11.8902739366556	11.8902739366556	11.8902739366556	35.6708218099667
ID1000038882091315	FBgn0029996	12.9353077450782	12.9353077450782	12.9353077450782	38.8059232352345
ID1000043832091417	FBgn0086897	11.7672523195830	11.7672523195830	11.7672523195830	35.301756958749
ID100004041809189	FBgn0027512	11.7270872254780	11.7270872254780	11.7270872254780	35.1812616764339
ID10000380481982	FBgn0001197	11.4693913803121	11.4693913803121	11.4693913803121	34.4081741409364
ID100004449819917	FBgn0032444	12.9224246845543	12.9224246845543	12.9224246845543	38.7672740536629
ID1000040346191816	FBgn0011742	11.3778851775363	11.3778851775363	11.3778851775363	34.133655532609
ID100003467629217	FBgn0025633	11.2110346921854	11.2110346921854	11.2110346921854	33.6331040765561
ID100003347029715	FBgn0032859	11.9145289969507	11.9145289969507	11.9145289969507	35.7435869908521
ID10000327742981	FBgn0010633	11.8094618407616	11.8094618407616	11.8094618407616	35.4283855222848
ID100003580429811	FBgn0026084	12.5070101054212	12.5070101054212	12.5070101054212	37.5210303162637
ID10000339082992	FBgn0003124	11.8943855710472	11.8943855710472	11.8943855710472	35.6831567131415
ID100003846229164	FBgn0032397	11.1848657627889	11.1848657627889	11.1848657627889	33.5545972883666
ID100003623629174	FBgn0000565	11.2606364633014	11.2606364633014	11.2606364633014	33.7819093899043
ID100003426829185	FBgn0016685	12.9130262556968	12.9130262556968	12.9130262556968	38.7390787670904
ID10000315023998	FBgn0051641	11.8654596750333	11.8654596750333	11.8654596750333	35.5963790250998
ID100003729239105	FBgn0003600	13.0975164895292	13.0975164895292	13.0975164895292	39.2925494685877
ID100003536639121	FBgn0011824	11.8037969514945	11.8037969514945	11.8037969514945	35.4113908544834
ID100003611039126	FBgn0004649	12.8822968622930	12.8822968622930	12.8822968622930	38.6468905868791
ID1000032095010013	FBgn0015903	11.4090904875943	11.4090904875943	11.4090904875943	34.2272714627828
ID1000031279010015	FBgn0004045	14.8045837876098	14.8045837876098	14.8045837876098	44.4137513628293
ID100003279101021	FBgn0036974	12.0584234973041	12.0584234973041	12.0584234973041	36.1752704919122
ID1000032833010319	FBgn0005694	11.5360953457061	11.5360953457061	11.5360953457061	34.6082860371184
ID100003741701056	FBgn0036357	11.5559158289378	11.5559158289378	11.5559158289378	34.6677474868135
ID1000041311010619	FBgn0029148	11.7571427845207	11.7571427845207	11.7571427845207	35.271428353562
ID1000038599010918	NA	13.5804697738639	13.5804697738639	13.5804697738639	40.7414093215916
ID10000316810101311	FBgn0005391	14.7618938865511	14.7618938865511	14.7618938865511	44.2856816596534
ID100003136911014	FBgn0022069	11.6437191501932	11.6437191501932	11.6437191501932	34.9311574505796
ID1000038287110117	FBgn0038964	12.1025903725534	12.1025903725534	12.1025903725534	36.3077711176603
ID1000039481110214	FBgn0027936	12.2987785468211	12.2987785468211	12.2987785468211	36.8963356404634
ID1000036793110512	FBgn0027049	11.5559487663925	11.5559487663925	11.5559487663925	34.6678462991774
ID100004248111066	FBgn0039958	11.3770715766294	11.3770715766294	11.3770715766294	34.1312147298881
ID100003326511084	FBgn0003676	12.2723177014119	12.2723177014119	12.2723177014119	36.8169531042357
ID100004209711095	FBgn0004047	13.6471774626097	13.6471774626097	13.6471774626097	40.9415323878291
ID1000033253210418	FBgn0011327	11.5568152736007	11.5568152736007	11.5568152736007	34.6704458208021
ID1000042067210612	FBgn0086897	11.3942937288523	11.3942937288523	11.3942937288523	34.182881186557
ID10000312612101813	NA	11.4301418638840	11.4301418638840	11.4301418638840	34.2904255916519
ID1000035635310110	FBgn0039869	12.1383110777821	12.1383110777821	12.1383110777821	36.4149332333463
ID1000041731310312	FBgn0025117	12.9369390000053	12.9369390000053	12.9369390000053	38.8108170000158
ID1000035611310114	FBgn0015509	11.2684747020653	11.2684747020653	11.2684747020653	33.8054241061959
ID10000433393101515	FBgn0015019	12.2803244542958	12.2803244542958	12.2803244542958	36.8409733628875
ID10000313573101813	FBgn0033774	15.4318774603270	15.4318774603270	15.4318774603270	46.2956323809811
ID100003735101168	FBgn0028695	12.6063559916656	12.6063559916656	12.6063559916656	37.8190679749969
ID1000031975011120	FBgn0053100	11.3712755635202	11.3712755635202	11.3712755635202	34.1138266905607
ID1000037711011149	FBgn0005278	13.6335331345933	13.6335331345933	13.6335331345933	40.9005994037799
ID10000438310111417	FBgn0086897	13.5127182856231	13.5127182856231	13.5127182856231	40.5381548568693
ID1000042751011157	FBgn0027321	12.1704908760001	12.1704908760001	12.1704908760001	36.5114726280004
ID10000431350111515	FBgn0037248	11.7434558479056	11.7434558479056	11.7434558479056	35.2303675437169
ID1000035743111411	FBgn0037137	11.5522190852285	11.5522190852285	11.5522190852285	34.6566572556856
ID1000033745111715	FBgn0037468	12.1545705459262	12.1545705459262	12.1545705459262	36.4637116377785
ID100003379311190	FBgn0002780	12.6558794043364	12.6558794043364	12.6558794043364	37.9676382130092
ID10000407291111010	FBgn0016041	11.8165416552751	11.8165416552751	11.8165416552751	35.4496249658254
ID1000042271111138	FBgn0015930	11.3014835538779	11.3014835538779	11.3014835538779	33.9044506616336
ID10000341771111312	FBgn0032068	12.1118236935390	12.1118236935390	12.1118236935390	36.3354710806169
ID1000035395211116	FBgn0028343	11.6385261478828	11.6385261478828	11.6385261478828	34.9155784436483
ID100004194721126	FBgn0000114	11.6914505920539	11.6914505920539	11.6914505920539	35.0743517761617
ID1000034675211217	FBgn0025639	11.4909012325966	11.4909012325966	11.4909012325966	34.4727036977898
ID100003503521162	FBgn0033699	15.4213597352840	15.4213597352840	15.4213597352840	46.2640792058521
ID10000350592111114	FBgn0000615	12.1821151099696	12.1821151099696	12.1821151099696	36.5463453299089
ID1000041995211138	FBgn0033081	11.6823103281513	11.6823103281513	11.6823103281513	35.0469309844538
ID10000377412111510	FBgn0037533	12.1245962881806	12.1245962881806	12.1245962881806	36.3737888645418
ID1000036235211174	FBgn0000565	11.5872968497432	11.5872968497432	11.5872968497432	34.7618905492295
ID10000323952111812	FBgn0000404	12.4643986048795	12.4643986048795	12.4643986048795	37.3931958146384
ID10000349813111415	FBgn0033631	12.8775721891104	12.8775721891104	12.8775721891104	38.6327165673313
ID1000033421311160	FBgn0031030	11.7809638809575	11.7809638809575	11.7809638809575	35.3428916428726
ID1000036523311174	FBgn0000258	12.8772478148780	12.8772478148780	12.8772478148780	38.6317434446339
ID10000403573111816	NA	12.0391856245137	12.0391856245137	12.0391856245137	36.1175568735411
