# Supplementary material for: Gene expression during Drosophila melanogaster egg development before and after reproductive diapause
Source: BMC Genomics. 2009 May 24;10:242. doi: 10.1186/1471-2164-10-242 (PMC2700134; doi:10.1186/1471-2164-10-242)
Supplement: Additional file 10 — Constitutive transcription/most abundant GO annotation enrichment. The output of over-represented GO annotation for transcripts having the most constitutive expression. [file 1471-2164-10-242-S10.txt]

GO	Annotation	Term	adj.pval
GO:0016043	BP	cellular component organization	1.22E-013	FBgn0000250 FBgn0000392 FBgn0000404 FBgn0000405 FBgn0000559 FBgn0000615 FBgn0000986 FBgn0001105 FBgn0001197 FBgn0001233 FBgn0002413 FBgn0002638 FBgn0002781 FBgn0003015 FBgn0003124 FBgn0003138 FBgn0003501 FBgn0003600 FBgn0003607 FBgn0003676 FBgn0003721 FBgn0003884 FBgn0003887 FBgn0003979 FBgn0003983 FBgn0004045 FBgn0004047 FBgn0004362 FBgn0004649 FBgn0004838 FBgn0004924 FBgn0005391 FBgn0005630 FBg…	FBgn0001233 FBgn0003676 FBgn0010741 FBgn0015019 FBgn0024352 FBgn0027329 FBgn0030086 FBgn0032444 FBgn0033342 FBgn0037632 FBgn0037893 FBgn0038145 FBgn0039869
GO:0006996	BP	organelle organization	2.76E-013	FBgn0000392 FBgn0000404 FBgn0000405 FBgn0000559 FBgn0000986 FBgn0001105 FBgn0001197 FBgn0001233 FBgn0002638 FBgn0002781 FBgn0003015 FBgn0003124 FBgn0003501 FBgn0003600 FBgn0003607 FBgn0003676 FBgn0003884 FBgn0003887 FBgn0004362 FBgn0004924 FBgn0005655 FBgn0010173 FBgn0010328 FBgn0010438 FBgn0011207 FBgn0011598 FBgn0011661 FBgn0011742 FBgn0011760 FBgn0011824 FBgn0014189 FBgn0015019 FBgn0015218 FBg…	FBgn0000986 FBgn0010638 FBgn0011823 FBgn0015567 FBgn0016041 FBgn0024921 FBgn0026252 FBgn0027615 FBgn0031049 FBgn0032397 FBgn0036928 FBgn0058042
GO:0019953	BP	sexual reproduction	2.53E-011	FBgn0000114 FBgn0000182 FBgn0000250 FBgn0000360 FBgn0000392 FBgn0000427 FBgn0000615 FBgn0000986 FBgn0001233 FBgn0002780 FBgn0002781 FBgn0003015 FBgn0003124 FBgn0003138 FBgn0003501 FBgn0003600 FBgn0003721 FBgn0003979 FBgn0003983 FBgn0004045 FBgn0004047 FBgn0004649 FBgn0004838 FBgn0004924 FBgn0005391 FBgn0005655 FBgn0010741 FBgn0011204 FBgn0011207 FBgn0011224 FBgn0011661 FBgn0011760 FBgn0011823 FBg…	FBgn0000986 FBgn0011823 FBgn0016041 FBgn0024921 FBgn0026252 FBgn0031049 FBgn0032397 FBgn0036928
GO:0007276	BP	gamete generation	3.51E-011	FBgn0000114 FBgn0000182 FBgn0000250 FBgn0000360 FBgn0000392 FBgn0000427 FBgn0000615 FBgn0000986 FBgn0001233 FBgn0002780 FBgn0002781 FBgn0003015 FBgn0003138 FBgn0003501 FBgn0003600 FBgn0003721 FBgn0003979 FBgn0003983 FBgn0004045 FBgn0004047 FBgn0004649 FBgn0004838 FBgn0004924 FBgn0005391 FBgn0005655 FBgn0010741 FBgn0011204 FBgn0011207 FBgn0011224 FBgn0011661 FBgn0011760 FBgn0011823 FBgn0020238 FBg…	FBgn0000114 FBgn0000182 FBgn0001215 FBgn0002780 FBgn0003607 FBgn0004838 FBgn0005649 FBgn0010774 FBgn0011224 FBgn0011638 FBgn0015778 FBgn0015903 FBgn0016070 FBgn0037248 FBgn0037701 FBgn0040286 FBgn0086897
GO:0000279	BP	M phase	3.00E-010	FBgn0000114 FBgn0000392 FBgn0000404 FBgn0000405 FBgn0000559 FBgn0001233 FBgn0002638 FBgn0002781 FBgn0003124 FBgn0003256 FBgn0003676 FBgn0003884 FBgn0004889 FBgn0005655 FBgn0010173 FBgn0010431 FBgn0011207 FBgn0011598 FBgn0011761 FBgn0014189 FBgn0015019 FBgn0015218 FBgn0017579 FBgn0020238 FBgn0022069 FBgn0024188 FBgn0027329 FBgn0028695 FBgn0030086 FBgn0030276 FBgn0030765 FBgn0032444 FBgn0033699 FBg…	FBgn0000559 FBgn0003600 FBgn0015218 FBgn0016070 FBgn0020443 FBgn0025582 FBgn0034967 FBgn0035423 FBgn0036974 FBgn0039959 FBgn0053100
GO:0022403	BP	cell cycle phase	4.56E-010	FBgn0000114 FBgn0000392 FBgn0000404 FBgn0000405 FBgn0000559 FBgn0001233 FBgn0002638 FBgn0002781 FBgn0003124 FBgn0003256 FBgn0003676 FBgn0003884 FBgn0004889 FBgn0005655 FBgn0010173 FBgn0010431 FBgn0011207 FBgn0011598 FBgn0011761 FBgn0014189 FBgn0015019 FBgn0015218 FBgn0017579 FBgn0020238 FBgn0022069 FBgn0024188 FBgn0027329 FBgn0028695 FBgn0030086 FBgn0030276 FBgn0030765 FBgn0032444 FBgn0033699 FBg…	FBgn0000392 FBgn0000559 FBgn0003600 FBgn0015218 FBgn0016070 FBgn0020443 FBgn0025582 FBgn0034967 FBgn0035423 FBgn0036974 FBgn0039959 FBgn0053100
GO:0007292	BP	female gamete generation	7.50E-010	FBgn0000114 FBgn0000182 FBgn0000250 FBgn0000360 FBgn0000392 FBgn0000427 FBgn0000615 FBgn0000986 FBgn0002781 FBgn0003015 FBgn0003138 FBgn0003501 FBgn0003600 FBgn0003721 FBgn0003979 FBgn0003983 FBgn0004045 FBgn0004047 FBgn0004649 FBgn0004838 FBgn0004924 FBgn0005391 FBgn0005655 FBgn0010741 FBgn0011207 FBgn0011661 FBgn0011823 FBgn0020238 FBgn0020306 FBgn0028388 FBgn0033081 FBgn0041775 FBgn0061515 FBg…	FBgn0000114 FBgn0000182 FBgn0000250 FBgn0000392 FBgn0000986 FBgn0001233 FBgn0002780 FBgn0002781 FBgn0003124 FBgn0003138 FBgn0003256 FBgn0003501 FBgn0003607 FBgn0003676 FBgn0003721 FBgn0005630 FBgn0010741 FBgn0010774 FBgn0011204 FBgn0011661 FBgn0011703 FBgn0011742 FBgn0011760 FBgn0011823 FBgn0015019 FBgn0015509 FBgn0015567 FBgn0015778 FBgn0016041 FBgn0016070 FBgn0016685 FBgn0020238 FBgn0020255 FBg…
GO:0048477	BP	oogenesis	3.86E-009	FBgn0000114 FBgn0000182 FBgn0000250 FBgn0000360 FBgn0000392 FBgn0000427 FBgn0000615 FBgn0000986 FBgn0002781 FBgn0003015 FBgn0003138 FBgn0003501 FBgn0003600 FBgn0003721 FBgn0003979 FBgn0003983 FBgn0004649 FBgn0004838 FBgn0004924 FBgn0005391 FBgn0005655 FBgn0010741 FBgn0011207 FBgn0011661 FBgn0011823 FBgn0020238 FBgn0020306 FBgn0028388 FBgn0033081 FBgn0041775 FBgn0061515 FBgn0086897 FBgn0086902 FBg…	FBgn0000114 FBgn0000258 FBgn0000559 FBgn0001215 FBgn0001233 FBgn0002044 FBgn0002413 FBgn0002780 FBgn0003124 FBgn0003256 FBgn0003501 FBgn0003600 FBgn0003676 FBgn0003884 FBgn0003887 FBgn0004047 FBgn0004419 FBgn0004838 FBgn0005278 FBgn0005649 FBgn0010339 FBgn0010774 FBgn0011224 FBgn0011598 FBgn0011638 FBgn0014189 FBgn0015019 FBgn0015778 FBgn0020255 FBgn0020306 FBgn0020443 FBgn0020615 FBgn0026418 FBg…
GO:0000003	BP	reproduction	4.46E-009	FBgn0000114 FBgn0000182 FBgn0000250 FBgn0000360 FBgn0000392 FBgn0000427 FBgn0000615 FBgn0000986 FBgn0001233 FBgn0002780 FBgn0002781 FBgn0003015 FBgn0003124 FBgn0003138 FBgn0003501 FBgn0003600 FBgn0003721 FBgn0003979 FBgn0003983 FBgn0004045 FBgn0004047 FBgn0004649 FBgn0004838 FBgn0004924 FBgn0005391 FBgn0005655 FBgn0010741 FBgn0011204 FBgn0011207 FBgn0011224 FBgn0011661 FBgn0011760 FBgn0011823 FBg…	FBgn0011824 FBgn0029148
GO:0022402	BP	cell cycle process	5.68E-009	FBgn0000114 FBgn0000392 FBgn0000404 FBgn0000405 FBgn0000559 FBgn0001233 FBgn0002638 FBgn0002781 FBgn0003124 FBgn0003256 FBgn0003676 FBgn0003884 FBgn0004889 FBgn0005655 FBgn0010173 FBgn0010431 FBgn0011207 FBgn0011598 FBgn0011761 FBgn0014189 FBgn0015019 FBgn0015218 FBgn0017579 FBgn0020238 FBgn0022069 FBgn0024188 FBgn0027329 FBgn0028695 FBgn0030086 FBgn0030276 FBgn0030765 FBgn0032444 FBgn0033699 FBg…	FBgn0011824 FBgn0029148
GO:0000278	BP	mitotic cell cycle	6.50E-009	FBgn0000114 FBgn0000404 FBgn0000405 FBgn0000559 FBgn0001233 FBgn0002044 FBgn0002638 FBgn0003124 FBgn0003256 FBgn0003676 FBgn0003884 FBgn0004889 FBgn0005655 FBgn0010173 FBgn0011207 FBgn0011598 FBgn0014189 FBgn0015019 FBgn0015218 FBgn0017579 FBgn0020238 FBgn0022069 FBgn0024188 FBgn0027329 FBgn0028695 FBgn0030086 FBgn0030276 FBgn0030765 FBgn0032444 FBgn0033699 FBgn0034743 FBgn0037632 FBgn0061515 FBg…	FBgn0000114 FBgn0004838 FBgn0016070 FBgn0086897
GO:0000226	BP	microtubule cytoskeleton organization and biogenesis	8.09E-009	FBgn0000405 FBgn0000559 FBgn0001233 FBgn0003124 FBgn0003676 FBgn0003884 FBgn0005655 FBgn0010173 FBgn0011207 FBgn0011598 FBgn0014189 FBgn0015019 FBgn0015218 FBgn0017579 FBgn0020238 FBgn0022069 FBgn0027329 FBgn0028388 FBgn0028695 FBgn0030086 FBgn0030276 FBgn0030765 FBgn0032444 FBgn0033699 FBgn0034743 FBgn0037632 FBgn0061515 FBgn0086897 FBgn0250746	FBgn0000114 FBgn0000182 FBgn0000392 FBgn0001215 FBgn0002622 FBgn0002780 FBgn0003600 FBgn0003607 FBgn0004419 FBgn0004838 FBgn0005649 FBgn0010774 FBgn0011224 FBgn0011638 FBgn0011824 FBgn0015218 FBgn0015778 FBgn0015903 FBgn0016070 FBgn0029148 FBgn0029764 FBgn0036641 FBgn0037248 FBgn0037701 FBgn0040286 FBgn0053100 FBgn0086897
GO:0007010	BP	cytoskeleton organization and biogenesis	1.25E-008	FBgn0000405 FBgn0000559 FBgn0000986 FBgn0001105 FBgn0001233 FBgn0003124 FBgn0003501 FBgn0003676 FBgn0003884 FBgn0003887 FBgn0005655 FBgn0010173 FBgn0011207 FBgn0011598 FBgn0011661 FBgn0011742 FBgn0011760 FBgn0014189 FBgn0015019 FBgn0015218 FBgn0017579 FBgn0020238 FBgn0020255 FBgn0022069 FBgn0022201 FBgn0026084 FBgn0027329 FBgn0028388 FBgn0028695 FBgn0030086 FBgn0030276 FBgn0030765 FBgn0032444 FBg…	FBgn0011703 FBgn0011704
GO:0007051	BP	spindle organization and biogenesis	1.76E-008	FBgn0000559 FBgn0001233 FBgn0003124 FBgn0003676 FBgn0003884 FBgn0005655 FBgn0010173 FBgn0011207 FBgn0011598 FBgn0014189 FBgn0015019 FBgn0015218 FBgn0017579 FBgn0022069 FBgn0027329 FBgn0028695 FBgn0030086 FBgn0030276 FBgn0030765 FBgn0032444 FBgn0033699 FBgn0034743 FBgn0037632 FBgn0061515 FBgn0250746	FBgn0003607 FBgn0016685 FBgn0022893
GO:0006457	BP	protein folding	2.93E-008	FBgn0001226 FBgn0001233 FBgn0003676 FBgn0010741 FBgn0013269 FBgn0015019 FBgn0024352 FBgn0026418 FBgn0027329 FBgn0030086 FBgn0032444 FBgn0033342 FBgn0037632 FBgn0037893 FBgn0037930 FBgn0038145	FBgn0011824 FBgn0029148
GO:0007017	BP	microtubule-based process	3.34E-008	FBgn0000405 FBgn0000559 FBgn0001233 FBgn0003124 FBgn0003676 FBgn0003884 FBgn0003887 FBgn0005655 FBgn0010173 FBgn0011207 FBgn0011598 FBgn0011760 FBgn0014189 FBgn0015019 FBgn0015218 FBgn0017579 FBgn0020238 FBgn0022069 FBgn0022201 FBgn0027329 FBgn0028388 FBgn0028695 FBgn0030086 FBgn0030276 FBgn0030765 FBgn0032444 FBgn0033699 FBgn0034282 FBgn0034743 FBgn0035370 FBgn0037632 FBgn0051641 FBgn0061515 FBg…	FBgn0011638 FBgn0011824 FBgn0029148
GO:0007049	BP	cell cycle	4.01E-008	FBgn0000114 FBgn0000392 FBgn0000404 FBgn0000405 FBgn0000559 FBgn0001233 FBgn0002044 FBgn0002638 FBgn0002781 FBgn0003124 FBgn0003256 FBgn0003676 FBgn0003884 FBgn0004889 FBgn0005655 FBgn0010173 FBgn0010431 FBgn0011207 FBgn0011598 FBgn0011761 FBgn0014189 FBgn0015019 FBgn0015218 FBgn0017579 FBgn0020238 FBgn0022069 FBgn0024188 FBgn0027329 FBgn0027936 FBgn0028695 FBgn0030086 FBgn0030276 FBgn0030765 FBg…	FBgn0016041 FBgn0031049 FBgn0032397 FBgn0036928
GO:0007052	BP	mitotic spindle organization and biogenesis	5.50E-008	FBgn0000559 FBgn0001233 FBgn0003124 FBgn0003676 FBgn0003884 FBgn0005655 FBgn0010173 FBgn0014189 FBgn0015019 FBgn0015218 FBgn0017579 FBgn0022069 FBgn0027329 FBgn0028695 FBgn0030086 FBgn0030276 FBgn0030765 FBgn0032444 FBgn0033699 FBgn0034743 FBgn0037632 FBgn0061515 FBgn0250746	FBgn0003979 FBgn0003983
GO:0019538	BP	protein metabolic process	2.24E-007	FBgn0000114 FBgn0000182 FBgn0000258 FBgn0000259 FBgn0000392 FBgn0000559 FBgn0000565 FBgn0001226 FBgn0001233 FBgn0002413 FBgn0002622 FBgn0002917 FBgn0003015 FBgn0003124 FBgn0003138 FBgn0003256 FBgn0003357 FBgn0003358 FBgn0003501 FBgn0003600 FBgn0003607 FBgn0003676 FBgn0004649 FBgn0004838 FBgn0004889 FBgn0010288 FBgn0010425 FBgn0010741 FBgn0011207 FBgn0011327 FBgn0011555 FBgn0011598 FBgn0011742 FBg…	FBgn0011703 FBgn0011704
GO:0033036	BP	macromolecule localization	2.51E-007	FBgn0000250 FBgn0000392 FBgn0000405 FBgn0000615 FBgn0000986 FBgn0001105 FBgn0002413 FBgn0003015 FBgn0003124 FBgn0003138 FBgn0003721 FBgn0004838 FBgn0004868 FBgn0010638 FBgn0011016 FBgn0011661 FBgn0011823 FBgn0014189 FBgn0015567 FBgn0016041 FBgn0016070 FBgn0020255 FBgn0024921 FBgn0026170 FBgn0026252 FBgn0027615 FBgn0029764 FBgn0031049 FBgn0032397 FBgn0036928 FBgn0036974 FBgn0058042 FBgn0086897	FBgn0010741 FBgn0026418 FBgn0037893
GO:0034621	BP	cellular macromolecular complex subunit organization	3.16E-007	FBgn0000986 FBgn0001197 FBgn0003501 FBgn0003600 FBgn0003607 FBgn0003884 FBgn0003887 FBgn0011742 FBgn0011823 FBgn0015218 FBgn0020443 FBgn0022893 FBgn0024921 FBgn0025582 FBgn0026252 FBgn0027615 FBgn0028388 FBgn0030765 FBgn0032859 FBgn0034967 FBgn0035423 FBgn0036357 FBgn0036641 FBgn0036974 FBgn0039869 FBgn0039923 FBgn0040286 FBgn0051618 FBgn0053100	FBgn0003600 FBgn0015218 FBgn0025582 FBgn0034967 FBgn0035423 FBgn0053100
GO:0031327	BP	negative regulation of cellular biosynthetic process	6.70E-007	FBgn0000114 FBgn0000182 FBgn0000392 FBgn0004838 FBgn0015903 FBgn0016070 FBgn0038100 FBgn0086897 FBgn0250753	FBgn0004924 FBgn0020306
GO:0046011	BP	regulation of oskar mRNA translation	8.98E-007	FBgn0000114 FBgn0000182 FBgn0000392 FBgn0003015 FBgn0004838 FBgn0015903	FBgn0001233 FBgn0003676 FBgn0004419 FBgn0011760 FBgn0014189 FBgn0015019 FBgn0016685 FBgn0020306 FBgn0027329 FBgn0030086 FBgn0030276 FBgn0032026 FBgn0032444 FBgn0033342 FBgn0037632 FBgn0086902
GO:0044267	BP	cellular protein metabolic process	1.06E-006	FBgn0000114 FBgn0000182 FBgn0000258 FBgn0000259 FBgn0000392 FBgn0000559 FBgn0001226 FBgn0001233 FBgn0002413 FBgn0002622 FBgn0002917 FBgn0003015 FBgn0003124 FBgn0003138 FBgn0003256 FBgn0003357 FBgn0003358 FBgn0003501 FBgn0003600 FBgn0003607 FBgn0003676 FBgn0004649 FBgn0004838 FBgn0004889 FBgn0010288 FBgn0010425 FBgn0010741 FBgn0011207 FBgn0011327 FBgn0011555 FBgn0011598 FBgn0011742 FBgn0013269 FBg…
GO:0032502	BP	developmental process	1.40E-006	FBgn0000114 FBgn0000182 FBgn0000250 FBgn0000251 FBgn0000258 FBgn0000259 FBgn0000360 FBgn0000392 FBgn0000404 FBgn0000405 FBgn0000427 FBgn0000565 FBgn0000615 FBgn0000986 FBgn0001105 FBgn0001226 FBgn0001233 FBgn0002031 FBgn0002413 FBgn0002622 FBgn0002638 FBgn0002780 FBgn0002781 FBgn0003015 FBgn0003124 FBgn0003138 FBgn0003256 FBgn0003501 FBgn0003607 FBgn0003721 FBgn0003887 FBgn0003979 FBgn0003983 FBg…
GO:0007028	BP	cytoplasm organization	2.28E-006	FBgn0000392 FBgn0000615 FBgn0003015 FBgn0003721 FBgn0004045 FBgn0004047 FBgn0004649 FBgn0004838 FBgn0005391 FBgn0011661 FBgn0086897
GO:0051246	BP	regulation of protein metabolic process	4.20E-006	FBgn0000114 FBgn0000182 FBgn0000392 FBgn0003015 FBgn0003138 FBgn0003501 FBgn0003607 FBgn0004838 FBgn0011598 FBgn0011742 FBgn0015903 FBgn0016070 FBgn0027512 FBgn0027936 FBgn0028692 FBgn0028695 FBgn0029996 FBgn0032859 FBgn0038100 FBgn0086897 FBgn0250753
GO:0048468	BP	cell development	4.49E-006	FBgn0000114 FBgn0000182 FBgn0000250 FBgn0000360 FBgn0000392 FBgn0000404 FBgn0000427 FBgn0000615 FBgn0000986 FBgn0001105 FBgn0002638 FBgn0002780 FBgn0003015 FBgn0003124 FBgn0003138 FBgn0003256 FBgn0003501 FBgn0003721 FBgn0003979 FBgn0003983 FBgn0004362 FBgn0004838 FBgn0005630 FBgn0005655 FBgn0011204 FBgn0011207 FBgn0011224 FBgn0011661 FBgn0011760 FBgn0011823 FBgn0020238 FBgn0022201 FBgn0023143 FBg…
GO:0007319	BP	negative regulation of oskar mRNA translation	5.10E-006	FBgn0000114 FBgn0000182 FBgn0000392 FBgn0004838 FBgn0015903
GO:0009987	BP	cellular process	5.12E-006	FBgn0000114 FBgn0000182 FBgn0000250 FBgn0000251 FBgn0000258 FBgn0000259 FBgn0000360 FBgn0000392 FBgn0000404 FBgn0000405 FBgn0000427 FBgn0000559 FBgn0000565 FBgn0000615 FBgn0000986 FBgn0001105 FBgn0001197 FBgn0001226 FBgn0001233 FBgn0002044 FBgn0002413 FBgn0002622 FBgn0002638 FBgn0002780 FBgn0002781 FBgn0002917 FBgn0003015 FBgn0003124 FBgn0003138 FBgn0003256 FBgn0003357 FBgn0003358 FBgn0003501 FBg…
GO:0043933	BP	macromolecular complex subunit organization	5.33E-006	FBgn0000986 FBgn0001197 FBgn0003501 FBgn0003600 FBgn0003607 FBgn0003884 FBgn0003887 FBgn0011742 FBgn0011823 FBgn0015218 FBgn0020443 FBgn0022893 FBgn0024921 FBgn0025582 FBgn0026252 FBgn0027615 FBgn0028388 FBgn0030765 FBgn0032859 FBgn0034967 FBgn0035423 FBgn0036357 FBgn0036641 FBgn0036974 FBgn0039869 FBgn0039923 FBgn0040286 FBgn0051618 FBgn0053100
GO:0017148	BP	negative regulation of translation	6.02E-006	FBgn0000114 FBgn0000182 FBgn0000392 FBgn0004838 FBgn0015903 FBgn0016070 FBgn0038100 FBgn0086897 FBgn0250753
GO:0006417	BP	regulation of translation	8.00E-006	FBgn0000114 FBgn0000182 FBgn0000392 FBgn0003015 FBgn0004838 FBgn0015903 FBgn0016070 FBgn0038100 FBgn0086897 FBgn0250753
GO:0030154	BP	cell differentiation	1.95E-005	FBgn0000114 FBgn0000182 FBgn0000250 FBgn0000258 FBgn0000360 FBgn0000392 FBgn0000404 FBgn0000427 FBgn0000615 FBgn0000986 FBgn0001105 FBgn0001233 FBgn0002413 FBgn0002638 FBgn0002780 FBgn0003015 FBgn0003124 FBgn0003138 FBgn0003256 FBgn0003501 FBgn0003721 FBgn0003979 FBgn0003983 FBgn0004362 FBgn0004838 FBgn0005630 FBgn0005655 FBgn0011204 FBgn0011207 FBgn0011224 FBgn0011661 FBgn0011760 FBgn0011823 FBg…
GO:0010608	BP	posttranscriptional regulation of gene expression	2.55E-005	FBgn0000114 FBgn0000182 FBgn0000392 FBgn0003015 FBgn0003138 FBgn0004838 FBgn0015903 FBgn0016070 FBgn0035121 FBgn0038100 FBgn0086897 FBgn0250753
GO:0051169	BP	nuclear transport	3.42E-005	FBgn0000250 FBgn0000986 FBgn0002413 FBgn0002638 FBgn0011823 FBgn0014189 FBgn0020255 FBgn0024921 FBgn0026170 FBgn0026252 FBgn0034282 FBgn0086897
GO:0031326	BP	regulation of cellular biosynthetic process	4.93E-005	FBgn0000114 FBgn0000182 FBgn0000250 FBgn0000392 FBgn0003015 FBgn0004838 FBgn0015903 FBgn0016070 FBgn0038100 FBgn0086897 FBgn0250753
GO:0048869	BP	cellular developmental process	5.94E-005	FBgn0000114 FBgn0000182 FBgn0000250 FBgn0000258 FBgn0000360 FBgn0000392 FBgn0000404 FBgn0000427 FBgn0000615 FBgn0000986 FBgn0001105 FBgn0001233 FBgn0002413 FBgn0002638 FBgn0002780 FBgn0003015 FBgn0003124 FBgn0003138 FBgn0003256 FBgn0003501 FBgn0003721 FBgn0003979 FBgn0003983 FBgn0004362 FBgn0004838 FBgn0005630 FBgn0005655 FBgn0011204 FBgn0011207 FBgn0011224 FBgn0011598 FBgn0011661 FBgn0011760 FBg…
GO:0034622	BP	cellular macromolecular complex assembly	6.21E-005	FBgn0000986 FBgn0001197 FBgn0003600 FBgn0003607 FBgn0003884 FBgn0003887 FBgn0011823 FBgn0015218 FBgn0022893 FBgn0024921 FBgn0025582 FBgn0026252 FBgn0027615 FBgn0030765 FBgn0032859 FBgn0034967 FBgn0035423 FBgn0036641 FBgn0039869 FBgn0039923 FBgn0040286 FBgn0051618 FBgn0053100
GO:0007296	BP	vitellogenesis	7.08E-005	FBgn0004045 FBgn0004047 FBgn0004649 FBgn0005391
GO:0032268	BP	regulation of cellular protein metabolic process	8.30E-005	FBgn0000114 FBgn0000182 FBgn0000392 FBgn0003015 FBgn0003138 FBgn0003501 FBgn0003607 FBgn0004838 FBgn0011598 FBgn0011742 FBgn0015903 FBgn0016070 FBgn0032859 FBgn0038100 FBgn0086897 FBgn0250753
GO:0032269	BP	negative regulation of cellular protein metabolic process	1.03E-004	FBgn0000114 FBgn0000182 FBgn0000392 FBgn0003138 FBgn0004838 FBgn0015903 FBgn0016070 FBgn0038100 FBgn0086897 FBgn0250753
GO:0006913	BP	nucleocytoplasmic transport	1.16E-004	FBgn0000250 FBgn0000986 FBgn0002413 FBgn0002638 FBgn0011823 FBgn0014189 FBgn0020255 FBgn0024921 FBgn0026170 FBgn0026252 FBgn0034282 FBgn0086897
GO:0022607	BP	cellular component assembly	1.21E-004	FBgn0000392 FBgn0000615 FBgn0001197 FBgn0003015 FBgn0003124 FBgn0003501 FBgn0003600 FBgn0003607 FBgn0003721 FBgn0004838 FBgn0011207 FBgn0011598 FBgn0011661 FBgn0016685 FBgn0022893 FBgn0051618 FBgn0086897
GO:0006605	BP	protein targeting	1.60E-004	FBgn0000250 FBgn0000986 FBgn0002413 FBgn0010638 FBgn0011823 FBgn0016041 FBgn0024921 FBgn0026170 FBgn0026252 FBgn0031049 FBgn0032397 FBgn0036928 FBgn0036974
GO:0065003	BP	macromolecular complex assembly	1.60E-004	FBgn0000986 FBgn0001197 FBgn0003600 FBgn0003607 FBgn0003884 FBgn0003887 FBgn0011823 FBgn0015218 FBgn0022893 FBgn0024921 FBgn0025582 FBgn0026252 FBgn0027615 FBgn0030765 FBgn0032859 FBgn0034967 FBgn0035423 FBgn0036641 FBgn0039869 FBgn0039923 FBgn0040286 FBgn0051618 FBgn0053100
GO:0008104	BP	protein localization	1.61E-004	FBgn0000250 FBgn0000405 FBgn0000986 FBgn0001105 FBgn0002413 FBgn0003015 FBgn0003124 FBgn0003138 FBgn0004868 FBgn0010638 FBgn0011016 FBgn0011661 FBgn0011823 FBgn0015567 FBgn0016041 FBgn0020255 FBgn0024921 FBgn0026170 FBgn0026252 FBgn0027615 FBgn0029764 FBgn0031049 FBgn0032397 FBgn0036928 FBgn0036974 FBgn0058042
GO:0022613	BP	ribonucleoprotein complex biogenesis and assembly	1.68E-004	FBgn0003600 FBgn0011824 FBgn0015218 FBgn0022069 FBgn0025582 FBgn0029148 FBgn0030765 FBgn0033741 FBgn0034967 FBgn0035423 FBgn0035524 FBgn0036641 FBgn0040286 FBgn0053100
GO:0044260	BP	cellular macromolecule metabolic process	1.97E-004	FBgn0000114 FBgn0000182 FBgn0000251 FBgn0000258 FBgn0000259 FBgn0000392 FBgn0000559 FBgn0001226 FBgn0001233 FBgn0002413 FBgn0002622 FBgn0002917 FBgn0003015 FBgn0003124 FBgn0003138 FBgn0003256 FBgn0003357 FBgn0003358 FBgn0003501 FBgn0003600 FBgn0003607 FBgn0003676 FBgn0004362 FBgn0004649 FBgn0004838 FBgn0004889 FBgn0004924 FBgn0005630 FBgn0005649 FBgn0005655 FBgn0005694 FBgn0010173 FBgn0010288 FBg…
GO:0007059	BP	chromosome segregation	2.02E-004	FBgn0000392 FBgn0000404 FBgn0000405 FBgn0002638 FBgn0002781 FBgn0003124 FBgn0004924 FBgn0010431 FBgn0011598 FBgn0015218 FBgn0015283 FBgn0024188
GO:0046907	BP	intracellular transport	2.47E-004	FBgn0000250 FBgn0000986 FBgn0002413 FBgn0002638 FBgn0003884 FBgn0003887 FBgn0004363 FBgn0010638 FBgn0011760 FBgn0011823 FBgn0014189 FBgn0015567 FBgn0016041 FBgn0020255 FBgn0022201 FBgn0024921 FBgn0026170 FBgn0026252 FBgn0030276 FBgn0031049 FBgn0032397 FBgn0034282 FBgn0036928 FBgn0036974 FBgn0041775 FBgn0086897
GO:0051248	BP	negative regulation of protein metabolic process	3.20E-004	FBgn0000114 FBgn0000182 FBgn0000392 FBgn0003138 FBgn0004838 FBgn0015903 FBgn0016070 FBgn0038100 FBgn0086897 FBgn0250753
GO:0043170	BP	macromolecule metabolic process	4.35E-004	FBgn0000114 FBgn0000182 FBgn0000251 FBgn0000258 FBgn0000259 FBgn0000392 FBgn0000559 FBgn0000565 FBgn0001226 FBgn0001233 FBgn0002413 FBgn0002622 FBgn0002917 FBgn0003015 FBgn0003124 FBgn0003138 FBgn0003256 FBgn0003357 FBgn0003358 FBgn0003501 FBgn0003600 FBgn0003607 FBgn0003676 FBgn0004362 FBgn0004649 FBgn0004838 FBgn0004889 FBgn0004924 FBgn0005630 FBgn0005649 FBgn0005655 FBgn0005694 FBgn0010173 FBg…
GO:0009798	BP	axis specification	5.83E-004	FBgn0000250 FBgn0000251 FBgn0000392 FBgn0000615 FBgn0001233 FBgn0003015 FBgn0003256 FBgn0003721 FBgn0004838 FBgn0011661 FBgn0020238 FBgn0028388 FBgn0041775 FBgn0086897
GO:0007281	BP	germ cell development	6.11E-004	FBgn0000114 FBgn0000392 FBgn0000615 FBgn0003015 FBgn0003721 FBgn0004838 FBgn0011207 FBgn0011661 FBgn0020238 FBgn0024177 FBgn0028388 FBgn0041775 FBgn0086897
GO:0030707	BP	ovarian follicle cell development	6.77E-004	FBgn0000182 FBgn0000250 FBgn0000360 FBgn0000392 FBgn0000427 FBgn0000986 FBgn0003501 FBgn0003979 FBgn0003983 FBgn0004838 FBgn0005655 FBgn0033081 FBgn0086897 FBgn0086902
GO:0048232	BP	male gamete generation	7.39E-004	FBgn0000114 FBgn0000615 FBgn0001233 FBgn0002780 FBgn0011204 FBgn0011207 FBgn0011224 FBgn0011760 FBgn0011823 FBgn0022201 FBgn0250823
GO:0043623	BP	cellular protein complex assembly	8.34E-004	FBgn0000986 FBgn0003884 FBgn0003887 FBgn0011823 FBgn0024921 FBgn0026252 FBgn0027615 FBgn0032859 FBgn0039869
GO:0006997	BP	nuclear organization and biogenesis	9.22E-004	FBgn0002781 FBgn0003124 FBgn0011207 FBgn0011760 FBgn0031392 FBgn0037137
GO:0008283	BP	cell proliferation	9.37E-004	FBgn0000114 FBgn0000404 FBgn0001105 FBgn0002780 FBgn0003124 FBgn0004924 FBgn0011207 FBgn0011823 FBgn0020306 FBgn0020615 FBgn0026252 FBgn0028695 FBgn0250746
GO:0007283	BP	spermatogenesis	9.74E-004	FBgn0000114 FBgn0000615 FBgn0001233 FBgn0002780 FBgn0011204 FBgn0011207 FBgn0011224 FBgn0011760 FBgn0011823 FBgn0022201 FBgn0250823
GO:0006886	BP	intracellular protein transport	9.83E-004	FBgn0000250 FBgn0000986 FBgn0002413 FBgn0010638 FBgn0011823 FBgn0015567 FBgn0016041 FBgn0020255 FBgn0024921 FBgn0026170 FBgn0026252 FBgn0031049 FBgn0032397 FBgn0036928 FBgn0036974
GO:0042981	BP	regulation of apoptosis	0	FBgn0002622 FBgn0002781 FBgn0003256 FBgn0003607 FBgn0011703 FBgn0011704 FBgn0017579 FBgn0026252 FBgn0031392
GO:0006607	BP	NLS-bearing substrate import into nucleus	0	FBgn0000986 FBgn0011823
GO:0034508	BP	centromere complex assembly	0	FBgn0003600 FBgn0003607
GO:0031055	BP	chromatin remodeling at centromere	0	FBgn0003600 FBgn0003607
GO:0000059	BP	protein import into nucleus docking	0	FBgn0000986 FBgn0011823 FBgn0024921 FBgn0026252
GO:0019094	BP	pole plasm mRNA localization	0	FBgn0000392 FBgn0000615 FBgn0003015 FBgn0003721 FBgn0004838 FBgn0086897
GO:0006606	BP	protein import into nucleus	0	FBgn0000250 FBgn0000986 FBgn0002413 FBgn0011823 FBgn0024921 FBgn0026170 FBgn0026252
GO:0030702	BP	chromatin silencing at centromere	0	FBgn0003600 FBgn0003607
GO:0016571	BP	histone methylation	0	FBgn0003600 FBgn0003607 FBgn0025639 FBgn0037834
GO:0045132	BP	meiotic chromosome segregation	0	FBgn0000392 FBgn0002781 FBgn0003124 FBgn0010431 FBgn0011598 FBgn0015218
GO:0006403	BP	RNA localization	0	FBgn0000392 FBgn0000615 FBgn0003015 FBgn0003721 FBgn0004838 FBgn0014189 FBgn0016070 FBgn0086897
GO:0006323	BP	DNA packaging	0	FBgn0001197 FBgn0002638 FBgn0003600 FBgn0003607 FBgn0004924 FBgn0015218 FBgn0016685 FBgn0022893 FBgn0051618
GO:0022618	BP	ribonucleoprotein complex assembly	0	FBgn0003600 FBgn0015218 FBgn0025582 FBgn0030765 FBgn0034967 FBgn0035423 FBgn0036641 FBgn0040286 FBgn0053100
GO:0000087	BP	M phase of mitotic cell cycle	0	FBgn0000114 FBgn0000404 FBgn0000405 FBgn0002638 FBgn0003124 FBgn0003256 FBgn0004889 FBgn0011207 FBgn0015218 FBgn0020238 FBgn0024188
GO:0030703	BP	eggshell formation	0	FBgn0000250 FBgn0000360 FBgn0000427 FBgn0000986 FBgn0003979 FBgn0003983 FBgn0005655 FBgn0033081
GO:0031324	BP	negative regulation of cellular metabolic process	0	FBgn0000114 FBgn0000182 FBgn0000392 FBgn0003138 FBgn0003600 FBgn0003607 FBgn0004838 FBgn0005694 FBgn0015903 FBgn0016070 FBgn0033081 FBgn0038100 FBgn0086897 FBgn0250753
GO:0048599	BP	oocyte development	0	FBgn0000392 FBgn0000615 FBgn0003015 FBgn0003721 FBgn0004838 FBgn0011661 FBgn0020238 FBgn0028388 FBgn0041775 FBgn0086897
GO:0045184	BP	establishment of protein localization	0	FBgn0000250 FBgn0000986 FBgn0002413 FBgn0004868 FBgn0010638 FBgn0011823 FBgn0015567 FBgn0016041 FBgn0020255 FBgn0024921 FBgn0026170 FBgn0026252 FBgn0031049 FBgn0032397 FBgn0036928 FBgn0036974 FBgn0058042
GO:0043067	BP	regulation of programmed cell death	0	FBgn0002622 FBgn0002781 FBgn0003256 FBgn0003607 FBgn0011703 FBgn0011704 FBgn0017579 FBgn0026252 FBgn0031392
GO:0051170	BP	nuclear import	0	FBgn0000250 FBgn0000986 FBgn0002413 FBgn0011823 FBgn0024921 FBgn0026170 FBgn0026252
GO:0007309	BP	oocyte axis determination	0	FBgn0000392 FBgn0000615 FBgn0003015 FBgn0003721 FBgn0004838 FBgn0011661 FBgn0020238 FBgn0028388 FBgn0041775 FBgn0086897
GO:0008219	BP	cell death	0	FBgn0000565 FBgn0002622 FBgn0002781 FBgn0003256 FBgn0003607 FBgn0011703 FBgn0011704 FBgn0015218 FBgn0017579 FBgn0026252 FBgn0028360 FBgn0031392 FBgn0034967 FBgn0036974
GO:0012501	BP	programmed cell death	0	FBgn0000565 FBgn0002622 FBgn0002781 FBgn0003256 FBgn0003607 FBgn0011703 FBgn0011704 FBgn0015218 FBgn0017579 FBgn0026252 FBgn0028360 FBgn0031392 FBgn0034967 FBgn0036974
GO:0048024	BP	regulation of nuclear mRNA splicing via spliceosome	0	FBgn0000114 FBgn0004838 FBgn0005649 FBgn0014189 FBgn0020306 FBgn0040286 FBgn0086897
GO:0008154	BP	actin polymerization or depolymerization	0	FBgn0003501 FBgn0011742 FBgn0028388 FBgn0032859 FBgn0036357
GO:0048856	BP	anatomical structure development	0	FBgn0000114 FBgn0000250 FBgn0000251 FBgn0000258 FBgn0000259 FBgn0000360 FBgn0000404 FBgn0000427 FBgn0000565 FBgn0000986 FBgn0001105 FBgn0001233 FBgn0002413 FBgn0002638 FBgn0003124 FBgn0003138 FBgn0003256 FBgn0003501 FBgn0003721 FBgn0003887 FBgn0003979 FBgn0003983 FBgn0004362 FBgn0004889 FBgn0005630 FBgn0005655 FBgn0010633 FBgn0011207 FBgn0011224 FBgn0011598 FBgn0011661 FBgn0011760 FBgn0011823 FBg…
GO:0043285	BP	biopolymer catabolic process	0	FBgn0010288 FBgn0011327 FBgn0015283 FBgn0015509 FBgn0016070 FBgn0028692 FBgn0028695 FBgn0029512 FBgn0031392 FBgn0032216 FBgn0035402 FBgn0086897 FBgn0250746
GO:0007308	BP	oocyte construction	0.01	FBgn0000392 FBgn0000615 FBgn0003015 FBgn0003721 FBgn0004838 FBgn0011661 FBgn0020238 FBgn0028388 FBgn0041775 FBgn0086897
GO:0043523	BP	regulation of neuron apoptosis	0.01	FBgn0002622 FBgn0017579 FBgn0026252
GO:0007315	BP	pole plasm assembly	0.01	FBgn0000392 FBgn0000615 FBgn0003015 FBgn0003721 FBgn0004838 FBgn0011661 FBgn0086897
GO:0043524	BP	negative regulation of neuron apoptosis	0.01	FBgn0002622 FBgn0017579 FBgn0026252
GO:0009994	BP	oocyte differentiation	0.01	FBgn0000392 FBgn0000615 FBgn0003015 FBgn0003721 FBgn0004838 FBgn0011661 FBgn0020238 FBgn0028388 FBgn0041775 FBgn0086897
GO:0000022	BP	mitotic spindle elongation	0.01	FBgn0000559 FBgn0015218 FBgn0017579 FBgn0022069 FBgn0028695 FBgn0033699 FBgn0034743 FBgn0250746
GO:0016579	BP	protein deubiquitination	0.01	FBgn0010288 FBgn0011327 FBgn0035402
GO:0000381	BP	regulation of alternative nuclear mRNA splicing via spliceosome	0.01	FBgn0000114 FBgn0005649 FBgn0014189 FBgn0020306 FBgn0040286 FBgn0086897
GO:0050684	BP	regulation of mRNA processing	0.01	FBgn0000114 FBgn0004838 FBgn0005649 FBgn0014189 FBgn0020306 FBgn0040286 FBgn0086897
GO:0000097	BP	sulfur amino acid biosynthetic process	0.01	FBgn0005278 FBgn0020615
GO:0000380	BP	alternative nuclear mRNA splicing via spliceosome	0.01	FBgn0000114 FBgn0005649 FBgn0014189 FBgn0020306 FBgn0040286 FBgn0086897
GO:0006479	BP	protein amino acid methylation	0.01	FBgn0003600 FBgn0003607 FBgn0025639 FBgn0037834
GO:0043414	BP	biopolymer methylation	0.01	FBgn0003600 FBgn0003607 FBgn0025639 FBgn0028953 FBgn0037834
GO:0032879	BP	regulation of localization	0.01	FBgn0000250 FBgn0000392 FBgn0000615 FBgn0000986 FBgn0002413 FBgn0002638 FBgn0003138 FBgn0004838
GO:0065008	BP	regulation of biological quality	0.01	FBgn0000250 FBgn0000405 FBgn0000986 FBgn0001233 FBgn0003015 FBgn0003256 FBgn0003501 FBgn0003607 FBgn0004868 FBgn0010328 FBgn0011016 FBgn0011204 FBgn0011207 FBgn0011661 FBgn0011742 FBgn0011761 FBgn0015218 FBgn0015567 FBgn0020255 FBgn0028388 FBgn0029079 FBgn0031392 FBgn0032859 FBgn0037874 FBgn0038100 FBgn0061515
GO:0006412	BP	translation	0.01	FBgn0000114 FBgn0000182 FBgn0000392 FBgn0000559 FBgn0002622 FBgn0002917 FBgn0003015 FBgn0003600 FBgn0004649 FBgn0004838 FBgn0011207 FBgn0015218 FBgn0015903 FBgn0016070 FBgn0017579 FBgn0020443 FBgn0025582 FBgn0033699 FBgn0034743 FBgn0034967 FBgn0035423 FBgn0036974 FBgn0038100 FBgn0038277 FBgn0039300 FBgn0039406 FBgn0053100 FBgn0086897 FBgn0250753
GO:0044238	BP	primary metabolic process	0.01	FBgn0000114 FBgn0000182 FBgn0000251 FBgn0000258 FBgn0000259 FBgn0000392 FBgn0000559 FBgn0000565 FBgn0001226 FBgn0001233 FBgn0002413 FBgn0002622 FBgn0002917 FBgn0003015 FBgn0003124 FBgn0003138 FBgn0003256 FBgn0003357 FBgn0003358 FBgn0003501 FBgn0003600 FBgn0003607 FBgn0003676 FBgn0004045 FBgn0004047 FBgn0004362 FBgn0004649 FBgn0004838 FBgn0004889 FBgn0004924 FBgn0005278 FBgn0005391 FBgn0005630 FBg…
GO:0000096	BP	sulfur amino acid metabolic process	0.01	FBgn0000565 FBgn0005278 FBgn0020615
GO:0007286	BP	spermatid development	0.01	FBgn0000114 FBgn0002780 FBgn0011224 FBgn0011760 FBgn0011823 FBgn0022201
GO:0007143	BP	female meiosis	0.01	FBgn0000392 FBgn0003124 FBgn0010431 FBgn0011598 FBgn0011761 FBgn0015218
GO:0008213	BP	protein amino acid alkylation	0.01	FBgn0003600 FBgn0003607 FBgn0025639 FBgn0037834
GO:0043484	BP	regulation of RNA splicing	0.01	FBgn0000114 FBgn0004838 FBgn0005649 FBgn0014189 FBgn0020306 FBgn0040286 FBgn0086897
GO:0009952	BP	anterior/posterior pattern formation	0.01	FBgn0000251 FBgn0000392 FBgn0000615 FBgn0001233 FBgn0003015 FBgn0003256 FBgn0003721 FBgn0004838 FBgn0011661 FBgn0026170 FBgn0086897
GO:0017038	BP	protein import	0.01	FBgn0000250 FBgn0000986 FBgn0002413 FBgn0011823 FBgn0024921 FBgn0026170 FBgn0026252
GO:0007275	BP	multicellular organismal development	0.01	FBgn0000250 FBgn0000251 FBgn0000258 FBgn0000259 FBgn0000360 FBgn0000392 FBgn0000404 FBgn0000405 FBgn0000565 FBgn0000615 FBgn0001105 FBgn0001226 FBgn0001233 FBgn0002031 FBgn0002413 FBgn0002638 FBgn0003015 FBgn0003124 FBgn0003138 FBgn0003256 FBgn0003501 FBgn0003721 FBgn0003887 FBgn0004362 FBgn0004838 FBgn0004889 FBgn0004924 FBgn0005630 FBgn0010328 FBgn0010633 FBgn0011207 FBgn0011224 FBgn0011598 FBg…
GO:0006616	BP	SRP-dependent cotranslational protein targeting to membrane translocation	0.01	FBgn0010638 FBgn0031049
GO:0007067	BP	mitosis	0.01	FBgn0000114 FBgn0000404 FBgn0000405 FBgn0002638 FBgn0003124 FBgn0003256 FBgn0004889 FBgn0011207 FBgn0015218 FBgn0020238 FBgn0024188
GO:0051641	BP	cellular localization	0.01	FBgn0000250 FBgn0000405 FBgn0000986 FBgn0002413 FBgn0002638 FBgn0003124 FBgn0003884 FBgn0003887 FBgn0004363 FBgn0004868 FBgn0010638 FBgn0011016 FBgn0011760 FBgn0011823 FBgn0014189 FBgn0015567 FBgn0016041 FBgn0020255 FBgn0022201 FBgn0024921 FBgn0026170 FBgn0026252 FBgn0027615 FBgn0030276 FBgn0031049 FBgn0032397 FBgn0034282 FBgn0036928 FBgn0036974 FBgn0041775 FBgn0086897
GO:0051082	MF	unfolded protein binding	1.04E-007	FBgn0001233 FBgn0003676 FBgn0010741 FBgn0015019 FBgn0024352 FBgn0027329 FBgn0030086 FBgn0032444 FBgn0033342 FBgn0037632 FBgn0037893 FBgn0038145 FBgn0039869
GO:0008565	MF	protein transporter activity	7.72E-007	FBgn0000986 FBgn0010638 FBgn0011823 FBgn0015567 FBgn0016041 FBgn0024921 FBgn0026252 FBgn0027615 FBgn0031049 FBgn0032397 FBgn0036928 FBgn0058042
GO:0008320	MF	protein transmembrane transporter activity	6.09E-006	FBgn0000986 FBgn0011823 FBgn0016041 FBgn0024921 FBgn0026252 FBgn0031049 FBgn0032397 FBgn0036928
GO:0003729	MF	mRNA binding	1.28E-005	FBgn0000114 FBgn0000182 FBgn0001215 FBgn0002780 FBgn0003607 FBgn0004838 FBgn0005649 FBgn0010774 FBgn0011224 FBgn0011638 FBgn0015778 FBgn0015903 FBgn0016070 FBgn0037248 FBgn0037701 FBgn0040286 FBgn0086897
GO:0008135	MF	translation factor activity nucleic acid binding	3.36E-005	FBgn0000559 FBgn0003600 FBgn0015218 FBgn0016070 FBgn0020443 FBgn0025582 FBgn0034967 FBgn0035423 FBgn0036974 FBgn0039959 FBgn0053100
GO:0045182	MF	translation regulator activity	4.76E-005	FBgn0000392 FBgn0000559 FBgn0003600 FBgn0015218 FBgn0016070 FBgn0020443 FBgn0025582 FBgn0034967 FBgn0035423 FBgn0036974 FBgn0039959 FBgn0053100
GO:0005515	MF	protein binding	9.01E-005	FBgn0000114 FBgn0000182 FBgn0000250 FBgn0000392 FBgn0000986 FBgn0001233 FBgn0002780 FBgn0002781 FBgn0003124 FBgn0003138 FBgn0003256 FBgn0003501 FBgn0003607 FBgn0003676 FBgn0003721 FBgn0005630 FBgn0010741 FBgn0010774 FBgn0011204 FBgn0011661 FBgn0011703 FBgn0011742 FBgn0011760 FBgn0011823 FBgn0015019 FBgn0015509 FBgn0015567 FBgn0015778 FBgn0016041 FBgn0016070 FBgn0016685 FBgn0020238 FBgn0020255 FBg…
GO:0000166	MF	nucleotide binding	4.63E-004	FBgn0000114 FBgn0000258 FBgn0000559 FBgn0001215 FBgn0001233 FBgn0002044 FBgn0002413 FBgn0002780 FBgn0003124 FBgn0003256 FBgn0003501 FBgn0003600 FBgn0003676 FBgn0003884 FBgn0003887 FBgn0004047 FBgn0004419 FBgn0004838 FBgn0005278 FBgn0005649 FBgn0010339 FBgn0010774 FBgn0011224 FBgn0011598 FBgn0011638 FBgn0014189 FBgn0015019 FBgn0015778 FBgn0020255 FBgn0020306 FBgn0020443 FBgn0020615 FBgn0026418 FBg…
GO:0030558	MF	RNA pseudouridylation guide activity	0	FBgn0011824 FBgn0029148
GO:0030559	MF	rRNA pseudouridylation guide activity	0	FBgn0011824 FBgn0029148
GO:0003730	MF	mRNA 3'-UTR binding	0	FBgn0000114 FBgn0004838 FBgn0016070 FBgn0086897
GO:0003723	MF	RNA binding	0	FBgn0000114 FBgn0000182 FBgn0000392 FBgn0001215 FBgn0002622 FBgn0002780 FBgn0003600 FBgn0003607 FBgn0004419 FBgn0004838 FBgn0005649 FBgn0010774 FBgn0011224 FBgn0011638 FBgn0011824 FBgn0015218 FBgn0015778 FBgn0015903 FBgn0016070 FBgn0029148 FBgn0029764 FBgn0036641 FBgn0037248 FBgn0037701 FBgn0040286 FBgn0053100 FBgn0086897
GO:0016728	MF	oxidoreductase activity acting on CH or CH2 groups disulfide as acceptor	0	FBgn0011703 FBgn0011704
GO:0042393	MF	histone binding	0	FBgn0003607 FBgn0016685 FBgn0022893
GO:0030515	MF	snoRNA binding	0	FBgn0011824 FBgn0029148
GO:0019843	MF	rRNA binding	0	FBgn0011638 FBgn0011824 FBgn0029148
GO:0015450	MF	P-P-bond-hydrolysis-driven protein transmembrane transporter activity	0	FBgn0016041 FBgn0031049 FBgn0032397 FBgn0036928
GO:0008316	MF	structural constituent of vitelline membrane	0	FBgn0003979 FBgn0003983
GO:0004748	MF	ribonucleoside-diphosphate reductase activity	0.01	FBgn0011703 FBgn0011704
GO:0051087	MF	chaperone binding	0.01	FBgn0010741 FBgn0026418 FBgn0037893
GO:0003743	MF	translation initiation factor activity	0.01	FBgn0003600 FBgn0015218 FBgn0025582 FBgn0034967 FBgn0035423 FBgn0053100
GO:0003918	MF	DNA topoisomerase (ATP-hydrolyzing) activity	0.01	FBgn0004924 FBgn0020306
GO:0042623	MF	ATPase activity coupled	0.01	FBgn0001233 FBgn0003676 FBgn0004419 FBgn0011760 FBgn0014189 FBgn0015019 FBgn0016685 FBgn0020306 FBgn0027329 FBgn0030086 FBgn0030276 FBgn0032026 FBgn0032444 FBgn0033342 FBgn0037632 FBgn0086902
