# Supplementary material for: Gene expression during Drosophila melanogaster egg development before and after reproductive diapause
Source: BMC Genomics. 2009 May 24;10:242. doi: 10.1186/1471-2164-10-242 (PMC2700134; doi:10.1186/1471-2164-10-242)
Supplement: Additional file 11 — Profile 1 gene table. Expression levels and gene tables of transcripts from Profile 1. [file 1471-2164-10-242-S11.txt]

A	Coef_Dv24H	Coef_Dv48H	Coef_Dv72H	F	F_p_value	Res_Dv24H_1	Res_Dv48H_1	Res_Dv72H_1	Res_Dv24	Res_h24v48	Res_h48v72	Genes_ID	Genes_Name	Genes_FlyBaseID	Profile	Cluster	Coef_MvD	Coef_Mv24H	Coef_Mv48H	Coef_Mv72H
8.21	1.211	1.787	1.099	29.11	0	1	1	0	1	1	-1	ID10000323830111812	CG5923-RA	FBgn0005696	(0,1,3,3,2)	1.a	1.02	2.23	2.8	2.12
6.71	1.353	2.155	1.441	22.22	0	1	1	0	1	1	-1	ID1000035957121019	CG32741-RA	FBgn0052741	(0,1,3,3,2)	1.a	0.63	1.98	2.78	2.07
9.93	1.526	1.762	1.046	113.45	0	1	1	1	1	0	-1	ID100004438408117	CG4299-RA	FBgn0014879	(0,1,3,3,2)	1.a	0.45	1.98	2.21	1.5
7.73	1.726	2.522	1.166	21.18	0	1	1	0	1	0	-1	ID100003812401148	CG14781-RA	FBgn0026871	(0,1,3,3,2)	1.a	2.18	3.91	4.7	3.35
8.36	1.729	2.232	1.346	65.74	0	1	1	1	1	1	-1	ID1000036924011614	CG8171-RA	FBgn0000996	(0,1,3,3,2)	1.a	1.16	2.89	3.4	2.51
8.59	0.785	1.341	0.857	22.79	0	0	1	0	1	1	-1	ID100003882533710	CG3423-RA	FBgn0020616	(0,1,3,3,2)	1.a	0.37	1.15	1.71	1.22
14.82	0.924	1.262	0.795	13.25	3e-05	0	1	0	1	0	0	ID1000040976181712	CR30425-RA	NA	(0,1,3,3,2)	1.a	0.2	1.13	1.46	1
7.12	1.035	1.362	0.992	23.93	0	1	1	0	1	0	0	ID100003590126811	CG31278-RA	FBgn0051278	(0,1,3,3,2)	1.a	0.33	1.36	1.69	1.32
7.8	0.783	1.202	0.543	21.03	0	0	1	0	1	0	-1	ID100003995235182	CG15439-RA	FBgn0031606	(0,1,3,3,2)	1.a	0.82	1.61	2.03	1.37
9.88	1.148	1.365	0.728	62.81	0	1	1	0	1	0	-1	ID100003986814614	CG8177-RG	FBgn0036043	(0,1,3,3,2)	1.a	0.14	1.28	1.5	0.86
10.99	2.076	2.733	1.151	110.99	0	1	1	0	1	1	-1	ID100004137030115	CG12052-RE	FBgn0005630	(0,1,3,3,2)	1.a	0.73	2.81	3.46	1.88
9.22	0.874	1.288	0.453	48.02	0	0	1	0	1	1	-1	ID100003580821811	CG4949-RB	FBgn0030813	(0,1,3,3,2)	1.a	1.31	2.19	2.6	1.77
10.77	0.645	1.288	0.696	19.26	0	0	1	0	1	1	-1	ID1000032344251718	CG5848-RB	FBgn0000250	(0,1,3,3,2)	1.a	0.48	1.13	1.77	1.18
9.08	0.689	1.065	0.52	32.24	0	0	1	0	1	1	-1	ID100004171810134	CG3680-RA	FBgn0037027	(0,1,3,3,2)	1.a	0.51	1.2	1.57	1.03
7.47	1.034	1.658	0.883	14.26	2e-05	1	1	0	1	0	-1	ID100003600030811	CG3281-RA	FBgn0037967	(0,1,3,3,2)	1.a	0.4	1.43	2.05	1.28
7.43	1.524	2.028	1.408	36.12	0	1	1	1	1	1	-1	ID100003668922713	CG7108-RA	FBgn0011762	(0,1,3,3,2)	1.a	0.69	2.21	2.72	2.1
7.76	0.828	1.383	0.753	45.19	0	0	1	0	1	1	-1	ID10000420172295	CG15011-RA	FBgn0035518	(0,1,3,3,2)	1.a	0.19	1.02	1.57	0.94
9.77	1.359	1.776	1.221	94.6	0	1	1	1	1	1	-1	ID10000379971374	CG4236-RA	FBgn0015610	(0,1,3,3,2)	1.a	0.33	1.69	2.1	1.55
7.24	0.938	1.061	0.853	17.04	1e-05	0	1	0	1	0	0	ID10000341673791	CG9378-RB	FBgn0014023	(0,1,3,3,2)	1.a	0.63	1.57	1.69	1.48
10.93	1.493	1.679	1.255	63.71	0	1	1	1	1	0	-1	ID10000408330734	CG1404-RA	FBgn0020255	(0,1,3,3,2)	1.a	-0.01	1.49	1.67	1.25
8.54	2.016	2.564	1.733	36.12	0	1	1	0	1	0	-1	ID10000360613111019	CG12398-RA	FBgn0030596	(0,1,3,3,2)	1.a	1.44	3.46	4.01	3.18
8	1.212	1.684	1.095	76.24	0	1	1	1	1	1	-1	ID100003096818107	CG5439-RA	FBgn0032476	(0,1,3,3,2)	1.a	-0.04	1.18	1.65	1.06
9.86	1.978	2.661	1.324	69.56	0	1	1	0	1	1	-1	ID100004078201104	CG1395-RA	FBgn0003525	(0,1,3,3,2)	1.a	1.76	3.74	4.43	3.09
7.19	1.143	2.058	1.176	36.25	0	1	1	0	1	1	-1	ID10000395503511	CG10445-RA	FBgn0037531	(0,1,3,3,2)	1.a	0.37	1.51	2.43	1.54
9.33	1.465	2.143	1.201	26.17	0	1	1	0	1	1	-1	ID100003839333176	CG4082-RA	FBgn0017577	(0,1,3,3,2)	1.a	1.18	2.64	3.32	2.38
10.67	0.725	1.003	0.65	37.98	0	0	1	0	1	1	-1	ID100003790810149	CG3959-RA	FBgn0011207	(0,1,3,3,2)	1.a	-0.05	0.68	0.95	0.6
10.9	1.355	1.526	0.963	16.24	1e-05	1	1	0	1	0	0	ID1000044757261014	CG7033-RB	FBgn0030086	(0,1,3,3,2)	1.a	1.52	2.88	3.05	2.48
7.62	0.643	1.086	0.684	23.89	0	0	1	0	1	1	-1	ID10000413381432	CG11993-RA	FBgn0028708	(0,1,3,3,2)	1.a	0.32	0.96	1.4	1
7.87	1.156	1.527	1.24	18.11	0	1	1	0	1	0	0	ID10000437141430	CG7458-RA	FBgn0037144	(0,1,3,3,2)	1.a	0.64	1.8	2.17	1.88
8.54	1.023	1.411	0.486	37.59	0	1	1	0	1	0	-1	ID100003776825516	CG2893-RA	FBgn0040030	(0,1,3,3,2)	1.a	1.23	2.26	2.64	1.72
10.06	0.982	1.613	0.757	17.2	1e-05	0	1	0	1	1	-1	ID100004150811619	CG2924-RA	FBgn0023528	(0,1,3,3,2)	1.a	1.05	2.03	2.66	1.8
7.19	1.033	1.546	1.04	37.61	0	1	1	1	1	1	-1	ID100003993533131	CG15390-RA	FBgn0031419	(0,1,3,3,2)	1.a	-0.02	1.01	1.52	1.02
7.85	0.987	1.401	0.95	52.72	0	0	1	0	1	1	-1	ID1000043378151316	CG11820-RA	FBgn0039270	(0,1,3,3,2)	1.a	0.02	1	1.42	0.96
12.1	1.226	1.321	0.965	35.08	0	1	1	0	1	0	0	ID100003729239105	CG6476-RB	FBgn0003600	(0,1,3,3,2)	1.a	0.28	1.5	1.6	1.24
9.1	0.94	1.215	0.653	51.88	0	0	1	0	1	1	-1	ID10000316090111615	CG11811-RA	FBgn0036099	(0,1,3,3,2)	1.a	0.12	1.06	1.33	0.77
7.11	0.554	1.01	0.651	10.55	0.00016	0	1	0	1	0	0	ID100004025511050	CG8578-RA	FBgn0030699	(0,1,3,3,2)	1.a	0.58	1.13	1.59	1.23
6.22	0.948	1.52	0.919	12.82	4e-05	0	1	0	1	0	0	ID1000038125211181	CG14786-RA	FBgn0027794	(0,1,3,3,2)	1.a	0.33	1.27	1.85	1.25
7.68	1.355	1.721	0.78	57.27	0	1	1	0	1	0	-1	ID10000428921403	CG4385-RB	FBgn0003310	(0,1,3,3,2)	1.a	1.35	2.7	3.07	2.13
9.2	1.248	1.739	0.877	10.39	0.00018	1	1	0	1	0	0	ID10000403451111816	CG9900-RB	FBgn0004643	(0,1,3,3,2)	1.a	0.15	1.4	1.89	1.03
7.99	0.876	1.473	0.77	13.31	3e-05	0	1	0	1	0	-1	ID1000036858311519	CG31365-RA	FBgn0051365	(0,1,3,3,2)	1.a	0.28	1.16	1.76	1.06
7.27	0.757	1.322	0.882	12.16	6e-05	0	1	0	1	1	0	ID100003297630135	CG32039-RA	FBgn0052039	(0,1,3,3,2)	1.a	0.4	1.16	1.72	1.28
8.81	1.783	2.229	1.55	85.15	0	1	1	1	1	1	-1	ID100003730801016	CG7670-RA	FBgn0038608	(0,1,3,3,2)	1.a	0.18	1.96	2.41	1.73
7.42	0.823	1.244	0.725	15.75	1e-05	0	1	0	1	0	-1	ID100004439726117	CG4326-RA	FBgn0034986	(0,1,3,3,2)	1.a	0.23	1.05	1.48	0.96
10.04	0.889	1.282	0.641	52.23	0	0	1	0	1	1	-1	ID100003295230125	CG31998-RA	FBgn0051998	(0,1,3,3,2)	1.a	0.42	1.31	1.7	1.06
10.02	1.278	1.778	0.921	20.72	0	1	1	0	1	0	-1	ID100003868230711	CG4999-RC	FBgn0035936	(0,1,3,3,2)	1.a	1.3	2.58	3.08	2.22
11.68	1.595	2.09	1.306	39.37	0	1	1	0	1	0	-1	ID100003623727174	CG7269-RA	FBgn0014189	(0,1,3,3,2)	1.a	0.74	2.34	2.83	2.05
10.27	2.035	2.81	1.618	33.66	0	1	1	0	1	1	-1	ID10000358322128	CG4991-RB	FBgn0030817	(0,1,3,3,2)	1.a	0.78	2.81	3.59	2.4
10.06	2.099	2.827	1.419	46.13	0	1	1	0	1	1	-1	ID1000032043061513	CG5272-RA	FBgn0001120	(0,1,3,3,2)	1.a	1.66	3.76	4.49	3.08
10.71	1.04	1.115	0.662	26.7	0	1	1	0	1	0	0	ID100003865830164	CG4747-RA	FBgn0043456	(0,1,3,3,2)	1.a	0.64	1.68	1.76	1.3
11.05	1.015	1.428	0.816	51.59	0	1	1	0	1	1	-1	ID100003559516615	CG1871-RA	FBgn0011586	(0,1,3,3,2)	1.a	-0.01	1	1.42	0.8
7.92	1.816	2.447	1.068	81.59	0	1	1	0	1	1	-1	ID100004424825018	CG1763-RA	FBgn0002948	(0,1,3,3,2)	1.a	1.95	3.77	4.4	3.02
6.83	1.104	1.596	0.954	14.69	2e-05	1	1	0	1	0	0	ID1000044651031014	CG32491-RE	FBgn0002781	(0,1,3,3,2)	1.a	0.33	1.43	1.92	1.28
6.72	1.486	2.344	1.108	44.35	0	1	1	0	1	1	-1	ID1000030851031215	CG17256-RA	FBgn0029970	(0,1,3,3,2)	1.a	1.21	2.69	3.55	2.32
7.75	0.891	1.252	0.871	48.82	0	0	1	0	1	1	-1	ID100003731923016	CG7697-RA	FBgn0027841	(0,1,3,3,2)	1.a	0.38	1.28	1.64	1.26
7.74	0.934	1.445	1.17	17.16	1e-05	0	1	0	1	0	0	ID100003840415181	CG4103-RA	FBgn0028925	(0,1,3,3,2)	1.a	0.71	1.64	2.16	1.88
6.89	1.26	2.061	1.344	39.46	0	1	1	1	1	1	-1	ID1000032054281513	CG5310-RA	FBgn0030573	(0,1,3,3,2)	1.a	1.18	2.44	3.24	2.52
7.86	1.299	2.046	1.052	56.44	0	1	1	0	1	1	-1	ID1000043668101512	CG7242-RA	FBgn0087021	(0,1,3,3,2)	1.a	0.61	1.91	2.66	1.66
7.03	1.006	1.663	0.992	24.78	0	1	1	0	1	1	-1	ID100003431225012	CG7996-RA	FBgn0003450	(0,1,3,3,2)	1.a	0.16	1.17	1.83	1.16
8.73	1.527	2.149	1.175	44.02	0	1	1	0	1	1	-1	ID1000041770141518	CG4842-RA	FBgn0036620	(0,1,3,3,2)	1.a	0.07	1.6	2.22	1.25
9	1.627	2.335	1.074	130.98	0	1	1	1	1	1	-1	ID10000431100116	CG9135-RB	FBgn0031769	(0,1,3,3,2)	1.a	1.08	2.7	3.41	2.15
7.44	1.141	1.674	1.309	18.61	0	1	1	0	1	0	0	ID100003694703416	CG8264-RA	FBgn0004856	(0,1,3,3,2)	1.a	0.72	1.86	2.39	2.02
9.83	0.988	1.004	0.637	30.25	0	0	1	0	1	0	0	ID1000041470351414	CG2263-RA	FBgn0030007	(0,1,3,3,2)	1.a	0.53	1.52	1.53	1.16
13.35	0.977	1.145	0.643	45.74	0	0	1	0	1	0	-1	ID1000039544351717	CG10423-RA	FBgn0039300	(0,1,3,3,2)	1.a	0.78	1.75	1.92	1.42
6.97	1.458	2.445	1.352	63.35	0	1	1	1	1	1	-1	ID1000033904251312	CG12299-RA	FBgn0032295	(0,1,3,3,2)	1.a	0.9	2.36	3.35	2.26
9.97	1.106	1.931	0.92	48.97	0	1	1	0	1	1	-1	ID1000044134351417	CG9027-RB	FBgn0033631	(0,1,3,3,2)	1.a	0.89	2	2.82	1.81
8.83	0.695	1.315	0.761	34.96	0	0	1	0	1	1	-1	ID100003284726319	CG5709-RA	FBgn0025186	(0,1,3,3,2)	1.a	0.27	0.96	1.59	1.03
7.28	1.004	1.355	0.835	20.2	0	1	1	0	1	0	-1	ID100004270801517	CG31184-RA	FBgn0051184	(0,1,3,3,2)	1.a	0.75	1.76	2.11	1.59
7.26	0.928	1.512	0.876	24.81	0	0	1	0	1	1	-1	ID100003805635516	CG5655-RA	FBgn0011305	(0,1,3,3,2)	1.a	0.63	1.56	2.14	1.5
7.89	1.218	1.802	1.037	41.64	0	1	1	0	1	1	-1	ID10000438682912	CG16975-RA	FBgn0032475	(0,1,3,3,2)	1.a	0.49	1.71	2.29	1.53
8.74	0.86	1.172	0.848	15.64	1e-05	0	1	0	1	0	0	ID10000316752101011	CG2890-RA	FBgn0030208	(0,1,3,3,2)	1.a	1.06	1.92	2.23	1.91
7.88	0.908	1.57	0.778	26.03	0	0	1	0	1	1	-1	ID100003922409315	CG10061-RA	FBgn0011020	(0,1,3,3,2)	1.a	0.82	1.72	2.39	1.59
8.46	0.573	1.044	0.45	15.55	1e-05	0	1	0	1	1	-1	ID1000040402051619	CG10229-RA	FBgn0040208	(0,1,3,3,2)	1.a	0.32	0.9	1.37	0.77
9.96	0.915	1.061	0.805	29.44	0	0	1	0	1	0	0	ID100003209608013	CG5394-RA	FBgn0005674	(0,1,3,3,2)	1.a	0.63	1.55	1.69	1.44
9.21	0.936	1.128	0.645	28.18	0	0	1	0	1	0	-1	ID100003278421135	CG8414-RA	FBgn0034073	(0,1,3,3,2)	1.a	0.52	1.45	1.64	1.16
8.29	1.339	1.891	1.365	79.94	0	1	1	1	1	1	-1	ID1000045146081013	CG3658-RA	FBgn0026143	(0,1,3,3,2)	1.a	1.81	3.15	3.7	3.17
8.02	1.37	1.673	1.28	63.49	0	1	1	1	1	0	-1	ID1000044745061014	CG7011-RA	FBgn0036489	(0,1,3,3,2)	1.a	0.02	1.39	1.69	1.3
8.18	0.536	1.031	0.507	30.7	0	0	1	0	1	1	-1	ID1000045092281216	CG33352-RA	FBgn0053558	(0,1,3,3,2)	1.a	0.44	0.98	1.47	0.94
10.49	0.661	1.052	0.553	19.22	0	0	1	0	1	1	-1	ID10000401861442	CG8426-RA	FBgn0033029	(0,1,3,3,2)	1.a	0.4	1.06	1.46	0.96
8.24	0.893	1.258	0.677	16.61	1e-05	0	1	0	1	0	-1	ID1000033814351212	CG2091-RA	FBgn0037372	(0,1,3,3,2)	1.a	0.91	1.8	2.16	1.58
8.32	0.616	1.01	0.507	15.37	1e-05	0	1	0	1	0	-1	ID10000373690111017	CG7793-RA	FBgn0001965	(0,1,3,3,2)	1.a	0.02	0.63	1.03	0.52
11.59	1.139	1.376	0.806	92.85	0	1	1	0	1	1	-1	ID100003804611516	CG5442-RA	FBgn0040286	(0,1,3,3,2)	1.a	0.46	1.6	1.84	1.27
7.08	1.519	2.225	1.329	63.39	0	1	1	1	1	1	-1	ID10000451652639	CG3771-RA	FBgn0023130	(0,1,3,3,2)	1.a	1.35	2.87	3.58	2.68
11.51	1.23	2.075	1.11	35.59	0	1	1	0	1	1	-1	ID100003580429811	CG4944-RA	FBgn0026084	(0,1,3,3,2)	1.a	0.06	1.29	2.14	1.17
11.11	1.622	1.758	1.405	48.99	0	1	1	1	1	0	0	ID10000337403824	CG7008-RA	FBgn0035121	(0,1,3,3,2)	1.a	0.64	2.26	2.39	2.04
7.97	0.797	1.257	0.732	53.94	0	0	1	0	1	1	-1	ID100003727419153	CG6410-RA	FBgn0034265	(0,1,3,3,2)	1.a	0.31	1.1	1.56	1.04
8.12	1.499	1.832	1.217	87	0	1	1	1	1	1	-1	ID100004435800119	CG4238-RA	FBgn0031384	(0,1,3,3,2)	1.a	-0.14	1.36	1.69	1.08
9.9	1.402	1.985	0.948	96.36	0	1	1	0	1	1	-1	ID1000033707121212	CG6824-RA	FBgn0003028	(0,1,3,3,2)	1.a	2.12	3.52	4.11	3.07
7.49	1.144	1.611	0.994	55.21	0	1	1	0	1	1	-1	ID10000396080957	CG6176-RA	FBgn0026431	(0,1,3,3,2)	1.a	-0.14	1.01	1.48	0.86
7.23	1.851	2.579	1.493	74.64	0	1	1	1	1	1	-1	ID100004464405167	CG32443-RA	FBgn0003042	(0,1,3,3,2)	1.a	1.06	2.92	3.64	2.56
7.62	0.845	1.268	0.578	24.09	0	0	1	0	1	1	-1	ID100003201327013	CG33146-RA	FBgn0034389	(0,1,3,3,2)	1.a	0.62	1.46	1.88	1.19
9.87	1.378	1.98	0.856	77.47	0	1	1	0	1	1	-1	ID1000039998291012	CG3707-RA	FBgn0004655	(0,1,3,3,2)	1.a	1.06	2.44	3.04	1.92
8.06	0.768	1.081	0.595	19	0	0	1	0	1	0	-1	ID1000045452291018	CG4699-RB	FBgn0038364	(0,1,3,3,2)	1.a	0.68	1.45	1.76	1.28
7.41	2.21	2.507	1.931	69.98	0	1	1	1	1	0	-1	ID100004521434154	CG14286-RA	FBgn0038673	(0,1,3,3,2)	1.a	0.5	2.71	3.01	2.43
9.18	0.998	1.187	0.782	57.54	0	0	1	0	1	0	-1	ID10000418841599	CG3436-RA	FBgn0031229	(0,1,3,3,2)	1.a	0.34	1.34	1.53	1.12
8.86	1.084	1.654	0.645	97.85	0	1	1	0	1	1	-1	ID10000352331101410	CG16757-RA	FBgn0010905	(0,1,3,3,2)	1.a	0.15	1.24	1.81	0.8
7.51	0.998	1.655	0.901	30.59	0	0	1	0	1	1	-1	ID1000040416211619	CG1024-RA	FBgn0027514	(0,1,3,3,2)	1.a	0.43	1.43	2.08	1.33
10.16	1.07	1.607	0.974	14.82	2e-05	1	1	0	1	0	0	ID100003946210111	CG1064-RA	FBgn0011715	(0,1,3,3,2)	1.a	0.27	1.34	1.88	1.24
8.96	1.307	2.156	1.033	39.5	0	1	1	0	1	1	-1	ID10000402683850	CG8599-RA	FBgn0003598	(0,1,3,3,2)	1.a	0.28	1.58	2.43	1.31
7.22	1.198	1.67	1.057	45.63	0	1	1	1	1	1	-1	ID100004104513919	CG3073-RA	FBgn0027296	(0,1,3,3,2)	1.a	1.16	2.36	2.83	2.22
7.88	0.628	1.068	0.477	19.98	0	0	1	0	1	1	-1	ID10000382482447	CG32133-RA	FBgn0052133	(0,1,3,3,2)	1.a	0.65	1.28	1.72	1.13
7.46	0.705	1.309	0.8	18.94	0	0	1	0	1	1	-1	ID1000039414101116	CG10572-RA	FBgn0015618	(0,1,3,3,2)	1.a	0.78	1.48	2.08	1.58
8.34	0.911	1.369	0.754	57.64	0	0	1	0	1	1	-1	ID100003640911080	CG12728-RA	FBgn0029825	(0,1,3,3,2)	1.a	0.04	0.95	1.41	0.79
9.14	1.012	1.343	0.832	24.53	0	1	1	0	1	0	-1	ID1000043331121515	CG8962-RA	FBgn0025809	(0,1,3,3,2)	1.a	0.09	1.1	1.43	0.92
10.45	0.648	1.044	0.539	26.69	0	0	1	0	1	1	-1	ID100004437020119	CG4260-RA	FBgn0015567	(0,1,3,3,2)	1.a	0.38	1.03	1.43	0.92
8.13	0.951	1.326	0.837	14.63	2e-05	0	1	0	1	0	0	ID1000034139131611	CG9233-RA	FBgn0029173	(0,1,3,3,2)	1.a	0.61	1.56	1.94	1.45
7.99	1.53	2.891	1.393	46.23	0	1	1	0	1	1	-1	ID100003801239149	CG4570-RA	FBgn0037844	(0,1,3,3,2)	1.a	1.12	2.65	4.01	2.51
8.65	1.765	2.342	1.513	24.08	0	1	1	0	1	0	-1	ID100003868132711	CG4978-RA	FBgn0020633	(0,1,3,3,2)	1.a	1.48	3.25	3.82	3
7.53	0.666	1.033	0.576	17.89	0	0	1	0	1	0	-1	ID1000033848091611	CG12176-RA	FBgn0030506	(0,1,3,3,2)	1.a	0.82	1.48	1.85	1.39
9.61	0.832	1.313	0.481	23.82	0	0	1	0	1	1	-1	ID100003788312119	CG3917-RA	FBgn0026430	(0,1,3,3,2)	1.a	0.7	1.54	2.02	1.18
8.5	0.986	1.425	0.813	54.36	0	0	1	0	1	1	-1	ID1000043460291412	CG18247-RA	FBgn0015295	(0,1,3,3,2)	1.a	0.56	1.55	1.99	1.38
7.42	0.827	1.405	0.633	22.8	0	0	1	0	1	1	-1	ID100004021438146	CG8490-RA	FBgn0033715	(0,1,3,3,2)	1.a	0.55	1.38	1.96	1.19
10.84	0.85	1.344	0.694	57	0	0	1	0	1	1	-1	ID100003211122013	CG5422-RD	FBgn0005649	(0,1,3,3,2)	1.a	0.65	1.5	1.99	1.34
8.37	0.793	1.321	0.644	23.34	0	0	1	0	1	1	-1	ID1000033751111122	CG1960-RA	FBgn0002872	(0,1,3,3,2)	1.a	0.22	1.02	1.54	0.87
10.88	1.169	1.086	0.818	15.58	1e-05	1	1	0	1	0	0	ID100004023936145	CG8545-RA	FBgn0033741	(0,1,3,3,2)	1.a	1.27	2.44	2.35	2.08
7.93	1.38	2.018	0.964	82.99	0	1	1	0	1	1	-1	ID100004067835014	CG11881-RA	FBgn0039638	(0,1,3,3,2)	1.a	0.29	1.67	2.3	1.25
11.11	1.09	1.099	0.686	65.74	0	1	1	0	1	0	-1	ID1000037126341614	CG8351-RA	FBgn0037632	(0,1,3,3,2)	1.a	0.69	1.78	1.78	1.37
11	0.726	1.162	0.747	31.55	0	0	1	0	1	1	-1	ID100003930327214	CG10545-RA	FBgn0001105	(0,1,3,3,2)	1.a	0.28	1.01	1.45	1.03
7.18	1.073	1.263	0.648	10.78	0.00014	1	0	0	1	0	0	ID1000044024181417	CG12897-RA	FBgn0033517	(0,1,3,3,2)	1.a	0.32	1.39	1.58	0.97
7.59	0.703	1.053	0.457	14.59	2e-05	0	1	0	1	0	-1	ID10000400900442	CG3479-RA	FBgn0003016	(0,1,3,3,2)	1.a	0.86	1.56	1.91	1.32
7.76	0.715	1.065	0.507	17.93	0	0	1	0	1	0	-1	ID100003763419914	CG3034-RA	FBgn0040339	(0,1,3,3,2)	1.a	0.24	0.95	1.3	0.75
9.42	1.221	1.58	0.805	43.37	0	1	1	0	1	0	-1	ID10000367451101519	CG6384-RB	FBgn0000283	(0,1,3,3,2)	1.a	0.6	1.82	2.18	1.4
7.05	1.353	1.751	1.212	38.6	0	1	1	1	1	0	-1	ID1000033887231317	CG12259-RA	FBgn0039557	(0,1,3,3,2)	1.a	0.11	1.46	1.86	1.32
8	1.506	1.934	1.12	41.63	0	1	1	0	1	0	-1	ID10000384393747	CG4118-RA	FBgn0036640	(0,1,3,3,2)	1.a	0.53	2.04	2.47	1.65
7.85	0.995	1.403	0.801	22.06	0	0	1	0	1	0	-1	ID1000036283210108	CG32955-RB	FBgn0052831	(0,1,3,3,2)	1.a	0.84	1.84	2.25	1.65
7.22	1.06	1.348	0.956	27.82	0	1	1	0	1	0	0	ID10000396152710	CG6187-RA	FBgn0032256	(0,1,3,3,2)	1.a	0.12	1.18	1.47	1.08
10.54	1.447	1.996	1.08	46.58	0	1	1	0	1	1	-1	ID1000032833010319	CG5683-RA	FBgn0005694	(0,1,3,3,2)	1.a	0.25	1.69	2.24	1.32
8.42	0.834	1.335	0.809	23.48	0	0	1	0	1	1	-1	ID10000378030674	CG11307-RA	FBgn0037106	(0,1,3,3,2)	1.a	0.4	1.23	1.73	1.21
11.13	1.177	1.612	1.108	91.02	0	1	1	1	1	1	-1	ID10000377412111510	CG2791-RA	FBgn0037533	(0,1,3,3,2)	1.a	0.08	1.26	1.69	1.19
7.3	1.022	1.478	0.756	32.89	0	1	1	0	1	1	-1	ID10000423870666	CG31329-RA	FBgn0250732	(0,1,3,3,2)	1.a	0.29	1.32	1.77	1.05
8.22	4.311	5.206	2.704	93.06	0	1	1	1	1	0	-1	ID1000044149311165	CG9050-RA	FBgn0086265	(0,1,3,3,2)	1.a	-0.08	4.24	5.13	2.63
6.62	1.97	2.907	1.71	20.75	0	1	1	0	1	0	-1	ID1000032673171812	CG15356-RA	FBgn0031377	(0,1,3,3,2)	1.a	-0.2	1.78	2.71	1.52
9.86	1.579	1.68	1.284	30.46	0	1	1	0	1	0	0	ID1000037903110149	CG3949-RA	FBgn0015393	(0,1,3,3,2)	1.a	1.89	3.47	3.57	3.18
6.83	1.155	1.653	0.877	21.53	0	1	1	0	1	0	-1	ID1000042661311186	CG11491-RE	FBgn0000210	(0,1,3,3,2)	1.a	0.78	1.93	2.43	1.65
9.96	0.715	1.003	0.527	17.38	0	0	1	0	1	0	-1	ID1000037924141510	CG3991-RD	FBgn0020370	(0,1,3,3,2)	1.a	0.71	1.42	1.71	1.23
7.43	1.189	1.568	1.121	30.65	0	1	1	0	1	0	-1	ID100004328638106	CG8862-RA	FBgn0033690	(0,1,3,3,2)	1.a	0.49	1.68	2.06	1.61
11.88	0.763	1.009	0.485	20.41	0	0	1	0	1	0	-1	ID1000036523311174	CG17520-RB	FBgn0000258	(0,1,3,3,2)	1.a	0.28	1.05	1.29	0.77
7.17	1.711	2.354	1.599	30.51	0	1	1	0	1	1	-1	ID100004391923130	CG17068-RA	FBgn0031098	(0,1,3,3,2)	1.a	0.94	2.65	3.3	2.54
12.62	0.817	1.168	0.68	20.59	0	0	1	0	1	0	-1	ID1000039521331116	CG10377-RC	FBgn0004838	(0,1,3,3,2)	1.a	0.59	1.41	1.76	1.27
7.88	2.193	3.157	1.411	97.33	0	1	1	0	1	1	-1	ID10000402963142	CG9786-RA	FBgn0001180	(0,1,3,3,2)	1.a	1.16	3.36	4.32	2.57
9.24	0.958	1.236	0.79	40.49	0	0	1	0	1	0	-1	ID100003391409133	CG12317-RA	FBgn0028425	(0,1,3,3,2)	1.a	0.33	1.29	1.57	1.12
9.31	0.933	1.282	0.684	38.98	0	0	1	0	1	1	-1	ID10000416520061	CG7533-RC	FBgn0036165	(0,1,3,3,2)	1.a	0.1	1.04	1.38	0.79
7.85	1.036	1.374	0.892	15.86	1e-05	1	1	0	1	0	0	ID10000405352223	CG14882-RA	FBgn0038429	(0,1,3,3,2)	1.a	0.85	1.88	2.22	1.74
9.46	1.013	1.328	0.557	75.48	0	1	1	0	1	1	-1	ID10000338670791	CG12218-RA	FBgn0026206	(0,1,3,3,2)	1.a	0.22	1.23	1.54	0.77
8.15	0.806	1.191	0.495	34.48	0	0	1	0	1	1	-1	ID100003311323179	CG12878-RA	FBgn0045862	(0,1,3,3,2)	1.a	0.5	1.31	1.69	1
7.18	1.285	2.118	1.077	52.88	0	1	1	0	1	1	-1	ID1000033649110715	CG6477-RB	FBgn0034249	(0,1,3,3,2)	1.a	0.64	1.93	2.76	1.72
12.49	2.046	1.874	1.185	40.35	0	1	1	0	1	0	0	ID1000034265231313	CG7911-RA	FBgn0039735	(0,1,3,3,2)	1.a	1.43	3.48	3.31	2.62
10.51	0.808	1.101	0.693	20.98	0	0	1	0	1	0	-1	ID1000045336311118	CG9696-RA	FBgn0020306	(0,1,3,3,2)	1.a	0.72	1.53	1.82	1.41
7.73	0.744	1.168	0.686	24.57	0	0	1	0	1	1	-1	ID100004349501189	CG18616-RA	FBgn0028495	(0,1,3,3,2)	1.a	0.8	1.54	1.96	1.48
9.5	1.393	1.849	0.869	41.43	0	1	1	0	1	0	-1	ID10000438121130	CG8767-RA	FBgn0033773	(0,1,3,3,2)	1.a	0.97	2.36	2.82	1.84
7.64	0.84	1.205	0.786	19.19	0	0	1	0	1	0	0	ID1000034795210513	CG14710-RA	FBgn0037920	(0,1,3,3,2)	1.a	0.46	1.3	1.66	1.24
7.78	1.734	2.268	1.345	102.44	0	1	1	1	1	1	-1	ID10000424881860	CG1258-RA	FBgn0011692	(0,1,3,3,2)	1.a	0.5	2.23	2.77	1.84
7.9	0.66	1.035	0.685	22.13	0	0	1	0	1	1	-1	ID100004070619189	CG12052-RX	FBgn0005630	(0,1,3,3,2)	1.a	0.28	0.94	1.32	0.97
9.6	0.723	1.048	0.501	24.16	0	0	1	0	1	0	-1	ID1000030850051215	CG17255-RA	FBgn0030205	(0,1,3,3,2)	1.a	0.76	1.48	1.81	1.26
7.55	1.058	1.473	1.103	16.22	1e-05	1	1	0	1	0	0	ID100003107933107	CG3910-RA	FBgn0037778	(0,1,3,3,2)	1.a	0.34	1.4	1.82	1.45
7.99	0.864	1.463	0.55	16.3	1e-05	0	1	0	1	0	-1	ID100004191721195	CG3171-RA	FBgn0046687	(0,1,3,3,2)	1.a	0.63	1.49	2.09	1.18
10.24	1.291	1.852	1.112	71.66	0	1	1	1	1	1	-1	ID100003182717113	CG5965-RA	FBgn0010328	(0,1,3,3,2)	1.a	0.69	1.98	2.54	1.8
6.56	2.023	2.84	1.883	38.74	0	1	1	1	1	1	-1	ID100004470000816	CG6937-RA	FBgn0038989	(0,1,3,3,2)	1.a	0.04	2.06	2.88	1.92
10.22	3.189	4.149	2.216	67.81	0	1	1	0	1	1	-1	ID1000043942241417	CG7660-RA	FBgn0038538	(0,1,3,3,2)	1.a	1.45	4.64	5.6	3.66
8.47	0.774	1.034	0.631	19.38	0	0	1	0	1	0	0	ID10000376441168	CG3038-RA	FBgn0040373	(0,1,3,3,2)	1.a	0.94	1.71	1.97	1.57
7.52	1.288	2.05	1.115	13.27	3e-05	1	1	0	1	0	-1	ID100004292410102	CG4452-RA	FBgn0035981	(0,1,3,3,2)	1.a	0.54	1.83	2.59	1.66
6.91	1.064	1.712	1.044	19.22	0	1	1	0	1	1	-1	ID10000412440032	CG3931-RA	FBgn0034879	(0,1,3,3,2)	1.a	0.49	1.56	2.2	1.54
12.37	0.808	1.011	0.79	20.14	0	0	1	0	1	0	0	ID100003674038175	CG6253-RA	FBgn0017579	(0,1,3,3,2)	1.a	0.72	1.53	1.74	1.52
6.7	0.752	1.468	0.838	24.51	0	0	1	0	1	1	-1	ID100004441830917	CG32590-RA	FBgn0052590	(0,1,3,3,2)	1.a	0.62	1.37	2.09	1.46
7.71	1.461	2.379	1.323	52.29	0	1	1	0	1	1	-1	ID1000044034301814	CG12936-RA	FBgn0033549	(0,1,3,3,2)	1.a	-0.01	1.45	2.37	1.31
9.94	0.83	1.193	0.584	11.71	8e-05	0	1	0	1	0	0	ID10000386082449	CG10847-RA	FBgn0004875	(0,1,3,3,2)	1.a	0.76	1.58	1.95	1.34
11.8	1.269	1.485	1.044	51.97	0	1	1	1	1	0	-1	ID100004225211612	CG1591-RA	FBgn0029133	(0,1,3,3,2)	1.a	0.07	1.34	1.56	1.12
8.23	1.216	1.814	0.983	71.53	0	1	1	0	1	1	-1	ID10000441661175	CG9089-RA	FBgn0030805	(0,1,3,3,2)	1.a	0.4	1.62	2.22	1.38
9.84	1.269	1.397	1.072	19.46	0	1	1	0	1	0	0	ID10000390581454	CG9246-RA	FBgn0032925	(0,1,3,3,2)	1.a	1.1	2.37	2.5	2.17
7.97	0.983	1.588	0.651	15.4	1e-05	0	1	0	1	0	-1	ID10000352631101112	CG16838-RC	FBgn0036574	(0,1,3,3,2)	1.a	0.92	1.9	2.51	1.57
10.23	1.217	1.762	0.99	49.44	0	1	1	0	1	1	-1	ID100003286800135	CG5746-RA	FBgn0039186	(0,1,3,3,2)	1.a	0.85	2.07	2.61	1.84
13.35	1.178	1.398	0.71	31.08	0	1	1	0	1	0	-1	ID10000429053203	CG4422-RA	FBgn0004868	(0,1,3,3,2)	1.a	-0.02	1.16	1.38	0.69
8.84	1.209	1.53	0.84	26.86	0	1	1	0	1	0	-1	ID100003118801015	CG1677-RA	FBgn0029941	(0,1,3,3,2)	1.a	0.87	2.08	2.4	1.71
8.2	3.3	4.906	1.35	58.22	0	1	1	0	1	1	-1	ID1000037985331517	CG4015-RA	FBgn0000644	(0,1,3,3,2)	1.a	1.46	4.76	6.36	2.81
10.02	1.497	2.207	1.168	66.87	0	1	1	1	1	1	-1	ID1000036481111812	CG17383-RA	FBgn0039350	(0,1,3,3,2)	1.a	0.39	1.88	2.59	1.56
7.55	0.919	1.296	0.798	30.1	0	0	1	0	1	1	-1	ID1000038907071613	CG2371-RC	FBgn0030323	(0,1,3,3,2)	1.a	0.85	1.77	2.15	1.65
9.88	1.32	1.358	0.961	38.94	0	1	1	0	1	0	0	ID1000040895221712	CG6459-RA	FBgn0034259	(0,1,3,3,2)	1.a	1.25	2.57	2.6	2.21
7.34	1.136	1.889	1.192	35.72	0	1	1	0	1	1	-1	ID100003872932710	CG5341-RA	FBgn0034367	(0,1,3,3,2)	1.a	0.27	1.41	2.16	1.46
7.37	0.997	1.579	0.845	14.14	2e-05	0	1	0	1	0	-1	ID100003617903108	CG7147-RA	FBgn0015954	(0,1,3,3,2)	1.a	1.39	2.39	2.97	2.24
8.16	1.417	1.922	0.916	56.84	0	1	1	0	1	1	-1	ID100004269621010	CG31163-RB	FBgn0051163	(0,1,3,3,2)	1.a	0.27	1.68	2.19	1.18
7.11	1.668	2.551	1.476	35.07	0	1	1	0	1	1	-1	ID100003654829175	CG32417-RA	FBgn0040298	(0,1,3,3,2)	1.a	0.01	1.68	2.56	1.48
11.35	1.903	2.423	1.381	94.87	0	1	1	1	1	1	-1	ID100003562014113	CG18811-RA	FBgn0042134	(0,1,3,3,2)	1.a	0.32	2.22	2.74	1.7
8.66	1.623	2.207	1.248	36.1	0	1	1	0	1	1	-1	ID1000044886111211	CG32043-RA	FBgn0052043	(0,1,3,3,2)	1.a	-0.2	1.42	2.01	1.05
8.26	1.011	1.823	1.302	47.26	0	1	1	1	1	1	-1	ID100004266435186	CG11495-RA	FBgn0024194	(0,1,3,3,2)	1.a	1.15	2.16	2.97	2.45
7.61	0.938	1.499	0.807	70.07	0	0	1	0	1	1	-1	ID100003347225715	CG10959-RA	FBgn0030010	(0,1,3,3,2)	1.a	0.35	1.29	1.85	1.16
6.67	1.142	1.561	0.987	18.38	0	1	1	0	1	0	0	ID100003885907514	CG2200-RA	FBgn0030447	(0,1,3,3,2)	1.a	0.86	2	2.42	1.85
7.48	2.153	2.789	1.703	48.28	0	1	1	0	1	1	-1	ID100003467029218	CG13344-RA	FBgn0033884	(0,1,3,3,2)	1.a	-0.01	2.14	2.78	1.69
9.89	1.199	1.67	1.037	40.22	0	1	1	0	1	1	-1	ID1000032722051711	CG8284-RA	FBgn0015321	(0,1,3,3,2)	1.a	0.09	1.29	1.76	1.13
8.05	0.776	1.004	0.575	37.6	0	0	1	0	1	0	-1	ID100003566913813	CG7288-RA	FBgn0030969	(0,1,3,3,2)	1.a	0.92	1.7	1.92	1.49
7.63	0.861	1.202	0.785	34.43	0	0	1	0	1	1	-1	ID10000411363134	CG31111-RA	FBgn0051111	(0,1,3,3,2)	1.a	0.43	1.29	1.63	1.21
6.48	1.184	1.953	1.379	12.22	6e-05	1	1	0	1	0	0	ID1000037532381416	CG18166-RB	FBgn0029526	(0,1,3,3,2)	1.a	0.95	2.14	2.91	2.33
8.19	0.778	1.053	0.491	33.93	0	0	1	0	1	0	-1	ID1000039234211116	CG10110-RA	FBgn0024698	(0,1,3,3,2)	1.a	0.25	1.03	1.3	0.74
9.46	3.395	4.491	2.251	86.7	0	1	1	1	1	1	-1	ID100004450211917	CG5637-RA	FBgn0002962	(0,1,3,3,2)	1.a	0.9	4.29	5.39	3.15
7.19	1.122	1.741	1.124	12.56	5e-05	1	1	0	1	0	0	ID100003846327164	CG6757-RA	FBgn0040475	(0,1,3,3,2)	1.a	0.03	1.16	1.78	1.16
9.82	1.13	1.482	0.571	26.48	0	1	1	0	1	0	-1	ID1000040999110611	CR32078-RA	FBgn0052078	(0,1,3,3,2)	1.a	0.85	1.98	2.33	1.42
8.91	1.375	1.958	0.826	79.21	0	1	1	0	1	1	-1	ID10000364111680	CG12734-RA	FBgn0035411	(0,1,3,3,2)	1.a	0	1.37	1.96	0.82
8.87	0.698	1.063	0.619	22.39	0	0	1	0	1	1	-1	ID1000033313110160	CG5692-RA	FBgn0040080	(0,1,3,3,2)	1.a	0.49	1.19	1.55	1.11
9.09	0.862	1.364	0.853	14.1	2e-05	0	1	0	1	0	0	ID100003674430175	CG6349-RA	FBgn0259113	(0,1,3,3,2)	1.a	0.95	1.81	2.31	1.8
8.79	0.67	1.253	0.67	16.88	1e-05	0	1	0	1	1	-1	ID100003665804136	CG6339-RA	FBgn0034728	(0,1,3,3,2)	1.a	0.71	1.38	1.96	1.38
7.47	1.032	1.684	1.025	19.01	0	1	1	0	1	1	-1	ID100004149533180	CG2848-RA	FBgn0031456	(0,1,3,3,2)	1.a	0.32	1.35	2.01	1.35
10.22	1.093	1.75	0.847	52.33	0	1	1	0	1	1	-1	ID10000388313359	CG3445-RA	FBgn0035997	(0,1,3,3,2)	1.a	0.53	1.62	2.28	1.37
6.64	1.719	2.87	1.798	34.83	0	1	1	0	1	1	-1	ID10000338680591	CG12219-RA	FBgn0043796	(0,1,3,3,2)	1.a	1.14	2.86	4.01	2.94
8.11	1.1	1.608	1.163	17.94	0	1	1	0	1	0	0	ID1000038671110510	CG4884-RA	FBgn0039565	(0,1,3,3,2)	1.a	0.44	1.54	2.05	1.6
10.33	1.107	1.599	0.854	81.88	0	1	1	0	1	1	-1	ID1000037080201117	CG17950-RA	FBgn0004362	(0,1,3,3,2)	1.a	1.58	2.68	3.17	2.43
11.94	2.224	2.403	1.642	36.95	0	1	1	0	1	0	0	ID1000040671371511	CG11844-RB	FBgn0046214	(0,1,3,3,2)	1.a	0.19	2.41	2.59	1.83
8.37	1.076	1.553	0.861	53.31	0	1	1	0	1	1	-1	ID10000327640581	CG8367-RA	FBgn0000289	(0,1,3,3,2)	1.a	0.8	1.87	2.35	1.66
7.3	1.846	2.508	1.59	44.79	0	1	1	1	1	1	-1	ID1000044339021214	CG4206-RA	FBgn0024332	(0,1,3,3,2)	1.a	1.57	3.41	4.07	3.16
8.52	1.13	1.503	0.744	35.61	0	1	1	0	1	0	-1	ID100003775507516	CG2843-RA	FBgn0031452	(0,1,3,3,2)	1.a	0.22	1.35	1.72	0.96
7.57	1.558	2.502	1.112	83.31	0	1	1	0	1	1	-1	ID100003664624175	CG6157-RA	FBgn0015926	(0,1,3,3,2)	1.a	1.88	3.44	4.38	2.99
6.96	1.806	2.688	1.586	54.07	0	1	1	1	1	1	-1	ID1000037792241517	CG11238-RA	FBgn0010830	(0,1,3,3,2)	1.a	0.38	2.18	3.06	1.96
8.56	2.15	3.021	1.571	88.37	0	1	1	1	1	1	-1	ID100004469608816	CG6927-RA	FBgn0029733	(0,1,3,3,2)	1.a	2.14	4.29	5.16	3.71
7.28	1.35	1.939	1.314	47.94	0	1	1	1	1	1	-1	ID100003486434218	CG1360-RA	FBgn0033195	(0,1,3,3,2)	1.a	0.26	1.61	2.2	1.58
10.27	1.14	1.659	0.881	79.79	0	1	1	0	1	1	-1	ID1000035611310114	CG1877-RC	FBgn0015509	(0,1,3,3,2)	1.a	0.16	1.3	1.82	1.04
8.37	1.949	2.514	1.24	44.63	0	1	1	0	1	0	-1	ID1000041372381414	CG12052-RG	FBgn0005630	(0,1,3,3,2)	1.a	1.47	3.42	3.98	2.71
11.46	2.799	3.737	2.043	95.28	0	1	1	1	1	1	-1	ID10000323952111812	CG5940-RA	FBgn0000404	(0,1,3,3,2)	1.a	0.24	3.04	3.97	2.28
8.01	2.494	3.277	1.545	64.39	0	1	1	0	1	1	-1	ID1000044215011519	CG17566-RA	FBgn0010097	(0,1,3,3,2)	1.a	0.76	3.26	4.04	2.31
11.26	3.319	4.197	2.266	128.66	0	1	1	1	1	1	-1	ID100003871810710	CG5263-RA	FBgn0016070	(0,1,3,3,2)	1.a	0.12	3.44	4.32	2.39
10.8	1.282	1.237	0.961	13.85	3e-05	1	1	0	1	0	0	ID100003536639121	CG4038-RA	FBgn0011824	(0,1,3,3,2)	1.a	0.87	2.16	2.11	1.83
6.92	1.474	2.264	1.321	28.47	0	1	1	0	1	1	-1	ID10000406161823	CG30443-RA	FBgn0050443	(0,1,3,3,2)	1.a	0.44	1.91	2.7	1.76
10.43	1.463	2.209	1.15	56.48	0	1	1	0	1	1	-1	ID10000312612101813	CG2944-RB	NA	(0,1,3,3,2)	1.a	0.94	2.4	3.14	2.08
7.86	1.193	1.597	0.861	45.17	0	1	1	0	1	1	-1	ID1000033972001317	CG10880-RA	FBgn0031398	(0,1,3,3,2)	1.a	0.83	2.02	2.42	1.69
8.68	0.981	1.516	0.824	26.45	0	0	1	0	1	1	-1	ID100003089706414	CG32251-RA	FBgn0052251	(0,1,3,3,2)	1.a	0.67	1.65	2.19	1.5
9.95	1.854	2.622	1.453	107	0	1	1	1	1	1	-1	ID1000034227071319	CG7840-RA	FBgn0032014	(0,1,3,3,2)	1.a	-0.03	1.83	2.6	1.43
11.64	1.101	1.219	0.766	61.02	0	1	1	0	1	0	-1	ID10000318841143	CG6090-RA	FBgn0039406	(0,1,3,3,2)	1.a	-0.04	1.06	1.18	0.73
10.18	1.239	1.528	0.84	95.76	0	1	1	0	1	1	-1	ID10000313741014	CG1240-RA	FBgn0035370	(0,1,3,3,2)	1.a	-0.07	1.17	1.46	0.77
7.79	0.851	1.173	0.556	17.96	0	0	1	0	1	0	-1	ID1000032577161812	CG6695-RA	FBgn0039215	(0,1,3,3,2)	1.a	0.07	0.92	1.24	0.62
8.36	1.011	0.965	0.568	13.52	3e-05	1	0	0	1	0	0	ID1000033595210184	CG18446-RA	FBgn0033458	(0,1,3,3,2)	1.a	1.25	2.26	2.22	1.82
7.06	1.062	1.473	0.961	22.94	0	1	1	0	1	0	-1	ID10000404950101619	CG14802-RB	FBgn0026873	(0,1,3,3,2)	1.a	0.6	1.66	2.07	1.56
10.66	1.092	1.311	0.799	87.38	0	1	1	0	1	0	-1	ID100004120723180	CG15224-RA	FBgn0000259	(0,1,3,3,2)	1.a	0.39	1.49	1.7	1.19
10.13	2.442	3.196	1.684	72.89	0	1	1	1	1	1	-1	ID100004246800413	CG3429-RA	FBgn0003655	(0,1,3,3,2)	1.a	2.06	4.5	5.26	3.74
8.38	0.731	1.15	0.643	22.5	0	0	1	0	1	1	-1	ID10000402693650	CG8600-RA	FBgn0035765	(0,1,3,3,2)	1.a	1.36	2.09	2.51	2
7.56	0.967	1.515	0.665	34.78	0	0	1	0	1	1	-1	ID10000314813314	CG3160-RA	FBgn0029789	(0,1,3,3,2)	1.a	0.95	1.91	2.46	1.61
8.54	1.659	1.994	1.344	21.48	0	1	1	0	1	0	0	ID100003820820117	CG31869-RA	FBgn0051869	(0,1,3,3,2)	1.a	0.58	2.24	2.58	1.93
9.73	1.165	1.636	0.794	33.03	0	1	1	0	1	1	-1	ID100004131306619	CG5358-RA	FBgn0037770	(0,1,3,3,2)	1.a	1.08	2.25	2.72	1.88
7.46	1.13	1.54	0.923	45.03	0	1	1	0	1	1	-1	ID100004244204916	CG32711-RA	FBgn0052711	(0,1,3,3,2)	1.a	1.26	2.39	2.8	2.18
9.11	0.93	1.601	0.892	53.55	0	0	1	0	1	1	-1	ID100003472122170	CG1454-RA	FBgn0005642	(0,1,3,3,2)	1.a	0.29	1.22	1.9	1.19
10.27	0.869	1.344	0.709	56.82	0	0	1	0	1	1	-1	ID100003842137148	CG41099-RB	FBgn0039955	(0,1,3,3,2)	1.a	0.53	1.4	1.87	1.24
10.17	1.371	2.015	1.119	34.21	0	1	1	0	1	1	-1	ID1000045257321013	CG14478-RA	FBgn0028953	(0,1,3,3,2)	1.a	0.63	2	2.64	1.75
8.39	1.414	1.991	1.323	46.18	0	1	1	1	1	1	-1	ID10000375973111618	CG30085-RA	FBgn0050085	(0,1,3,3,2)	1.a	1.43	2.84	3.42	2.75
10	1.113	1.229	0.716	18.75	0	1	1	0	1	0	0	ID10000453371111013	CG9696-RE	FBgn0020306	(0,1,3,3,2)	1.a	0.83	1.94	2.06	1.54
9.91	0.669	1.143	0.634	30.39	0	0	1	0	1	1	-1	ID100003432906132	CG10159-RA	FBgn0015602	(0,1,3,3,2)	1.a	0.58	1.25	1.73	1.22
8.74	1.017	1.584	0.681	56.42	0	1	1	0	1	1	-1	ID100003928221111	CG10387-RA	FBgn0015553	(0,1,3,3,2)	1.a	0.42	1.44	2	1.1
9.17	2.071	2.921	1.359	90.56	0	1	1	0	1	1	-1	ID100003754014914	CG18190-RA	FBgn0034403	(0,1,3,3,2)	1.a	0.1	2.17	3.02	1.45
6.28	2.072	3.253	1.743	50.55	0	1	1	0	1	1	-1	ID100003902716412	CG9183-RA	FBgn0003114	(0,1,3,3,2)	1.a	0.06	2.13	3.31	1.8
7.43	1.135	1.88	1.03	27.57	0	1	1	0	1	1	-1	ID10000338343109	CG2129-RA	FBgn0030008	(0,1,3,3,2)	1.a	1.38	2.51	3.26	2.41
9.79	2.092	1.44	1.549	21.2	0	1	0	0	1	0	0	ID100003427409717	CG7923-RA	FBgn0029172	(0,1,3,3,2)	1.a	1.06	3.16	2.5	2.61
7.61	1.052	1.525	0.828	21.05	0	1	1	0	1	0	-1	ID100003974028131	CG4771-RA	FBgn0039018	(0,1,3,3,2)	1.a	0.21	1.26	1.74	1.04
7.86	0.839	1.131	0.621	11.31	1e-04	0	1	0	1	0	0	ID1000032442201718	CG9984-RA	FBgn0010416	(0,1,3,3,2)	1.a	1.22	2.05	2.35	1.84
8.37	0.87	1.286	0.783	32.26	0	0	1	0	1	1	-1	ID1000043188001316	CG2097-RA	FBgn0037371	(0,1,3,3,2)	1.a	0.27	1.14	1.56	1.05
7.05	1.66	2.412	1.68	64.77	0	1	1	1	1	1	-1	ID100003672414910	CG5705-RA	FBgn0032486	(0,1,3,3,2)	1.a	-0.11	1.55	2.3	1.57
9.35	1.647	2.347	1.287	91.53	0	1	1	1	1	1	-1	ID100003105030718	CG5581-RA	FBgn0003022	(0,1,3,3,2)	1.a	0.18	1.83	2.53	1.47
11.5	1.688	2.05	1.311	81.47	0	1	1	1	1	0	-1	ID10000312770214	CG2982-RB	FBgn0029704	(0,1,3,3,2)	1.a	1.16	2.85	3.22	2.48
8.15	1.688	2.426	1.142	32.9	0	1	1	0	1	1	-1	ID100004128306617	CG4586-RA	FBgn0029924	(0,1,3,3,2)	1.a	1.2	2.89	3.63	2.34
11.34	0.911	1.229	0.636	31.3	0	0	1	0	1	0	-1	ID1000043582241512	CG2221-RA	FBgn0028331	(0,1,3,3,2)	1.a	0.88	1.79	2.11	1.52
8.29	1.454	2.026	1.114	21.04	0	1	1	0	1	0	-1	ID10000351210662	CG1745-RB	FBgn0030301	(0,1,3,3,2)	1.a	1.31	2.76	3.33	2.42
7.68	1.82	2.609	1.416	23.8	0	1	1	0	1	0	-1	ID10000376233756	CG3026-RA	FBgn0040347	(0,1,3,3,2)	1.a	1.6	3.42	4.21	3.01
10.58	1.027	1.426	0.948	47.56	0	1	1	0	1	1	-1	ID100003535615121	CG4035-RC	FBgn0015218	(0,1,3,3,2)	1.a	0.16	1.19	1.59	1.11
7.55	0.99	1.216	0.951	12.23	6e-05	0	1	0	1	0	0	ID1000040501210410	CG14813-RA	FBgn0028969	(0,1,3,3,2)	1.a	0.12	1.11	1.34	1.07
9	1.819	2.739	1.467	51.95	0	1	1	0	1	1	-1	ID1000041278241414	CG4454-RB	FBgn0032105	(0,1,3,3,2)	1.a	0.32	2.14	3.06	1.78
10.2	0.937	1.286	0.666	34.27	0	0	1	0	1	0	-1	ID10000422681585	CG1620-RA	FBgn0033183	(0,1,3,3,2)	1.a	0.69	1.63	1.98	1.36
10.24	0.842	1.006	0.676	18.75	0	0	1	0	1	0	0	ID10000391653754	CG33217-RA	FBgn0053217	(0,1,3,3,2)	1.a	0.5	1.34	1.5	1.18
10.37	1.79	2.188	1.182	59.79	0	1	1	0	1	0	-1	ID1000034326001319	CG10125-RA	FBgn0024177	(0,1,3,3,2)	1.a	1.64	3.43	3.83	2.82
9.01	0.993	1.47	0.771	14.96	1e-05	0	1	0	1	0	-1	ID100004433008018	CG4195-RA	FBgn0002283	(0,1,3,3,2)	1.a	0.44	1.44	1.91	1.21
10.45	1.755	2.359	1.416	90.22	0	1	1	1	1	1	-1	ID10000326940196	CG8223-RA	FBgn0037624	(0,1,3,3,2)	1.a	0.62	2.37	2.98	2.03
7.31	2.734	3.728	1.544	34.31	0	1	1	0	1	0	-1	ID100003813621148	CG14814-RB	FBgn0023515	(0,1,3,3,2)	1.a	0.52	3.25	4.25	2.06
9.14	1.023	1.349	0.762	20.7	0	1	1	0	1	0	-1	ID1000031253021813	CG2926-RA	FBgn0037344	(0,1,3,3,2)	1.a	0.2	1.22	1.55	0.96
8.74	1.122	1.561	0.749	22.53	0	1	1	0	1	0	-1	ID10000317713101011	CG5109-RA	FBgn0003044	(0,1,3,3,2)	1.a	0.44	1.56	2	1.19
10.22	0.968	1.209	0.761	29.74	0	0	1	0	1	0	-1	ID10000365203580	CG17514-RA	FBgn0039959	(0,1,3,3,2)	1.a	0.37	1.34	1.58	1.13
8.04	0.779	1.159	0.564	29.08	0	0	1	0	1	1	-1	ID10000383743569	CG4049-RA	FBgn0034976	(0,1,3,3,2)	1.a	0.71	1.48	1.86	1.27
7.67	1.56	2.591	1.247	69.67	0	1	1	0	1	1	-1	ID10000399103557	CG15324-RA	FBgn0029966	(0,1,3,3,2)	1.a	0.58	2.14	3.17	1.83
7.17	1.522	2.492	1.47	65.06	0	1	1	1	1	1	-1	ID100003629706814	CG33090-RB	FBgn0028916	(0,1,3,3,2)	1.a	0.41	1.93	2.9	1.88
10.74	0.617	1.08	0.596	19.02	0	0	1	0	1	1	-1	ID1000036052151019	CG12237-RA	FBgn0031048	(0,1,3,3,2)	1.a	0.85	1.47	1.93	1.45
6.77	1.326	2.032	1.321	43.95	0	1	1	1	1	1	-1	ID100003467727217	CG13367-RA	FBgn0025634	(0,1,3,3,2)	1.a	0.44	1.76	2.47	1.76
12.51	1.055	1.31	0.715	29.9	0	1	1	0	1	0	-1	ID10000438310111417	CG16901-RA	FBgn0086897	(0,1,3,3,2)	1.a	0.05	1.1	1.36	0.76
6.95	1.222	1.894	0.998	23.4	0	1	1	0	1	1	-1	ID10000392970748	CG10501-RA	FBgn0000075	(0,1,3,3,2)	1.a	0.19	1.41	2.08	1.19
6.84	1.568	1.939	0.902	21.55	0	1	1	0	1	0	-1	ID1000036971031117	CG8383-RA	FBgn0037737	(0,1,3,3,2)	1.a	0.52	2.09	2.46	1.42
6.81	1.592	1.826	1.222	13.97	2e-05	1	1	0	1	0	0	ID10000408320934	CG14048-RA	FBgn0040389	(0,1,3,3,2)	1.a	1.09	2.68	2.92	2.31
9.59	1.852	2.683	1.245	97.52	0	1	1	1	1	1	-1	ID100004293434102	CG4476-RB	FBgn0035969	(0,1,3,3,2)	1.a	0.51	2.36	3.19	1.76
7.78	0.758	1.173	0.583	48.57	0	0	1	0	1	1	-1	ID100003374913715	CG1957-RA	FBgn0027873	(0,1,3,3,2)	1.a	0.36	1.12	1.54	0.95
7.47	1.169	1.421	1.091	20.42	0	1	1	0	1	0	0	ID100004102210168	CR32957-RA	FBgn0047311	(0,1,3,3,2)	1.a	0.96	2.13	2.38	2.05
7.3	1.192	2.029	1.239	29.86	0	1	1	0	1	1	-1	ID10000409142070	CG6502-RA	FBgn0000629	(0,1,3,3,2)	1.a	0.68	1.88	2.71	1.92
9.15	0.817	1.365	0.772	21.11	0	0	1	0	1	1	-1	ID100004142913129	CG1966-RA	FBgn0027620	(0,1,3,3,2)	1.a	0.29	1.1	1.65	1.06
6	1.674	2.74	1.629	40.51	0	1	1	0	1	1	-1	ID100003316321164	CG13001-RA	FBgn0030806	(0,1,3,3,2)	1.a	0.07	1.75	2.81	1.7
10.08	1.086	1.512	0.635	78.86	0	1	1	0	1	1	-1	ID100003978620614	CG4857-RB	FBgn0026083	(0,1,3,3,2)	1.a	0.89	1.98	2.4	1.52
9.72	0.714	1.079	0.686	10.09	0.00021	0	1	0	1	0	0	ID1000031575271015	CG11148-RB	FBgn0039936	(0,1,3,3,2)	1.a	0.51	1.23	1.59	1.2
11.84	1.467	1.637	1.183	62.07	0	1	1	1	1	0	-1	ID1000034347061313	CG10576-RA	FBgn0035630	(0,1,3,3,2)	1.a	0.35	1.82	1.99	1.53
7.16	1.048	1.545	0.922	13.31	3e-05	1	1	0	1	0	0	ID1000039519371116	CG10375-RA	FBgn0039116	(0,1,3,3,2)	1.a	-0.08	0.97	1.47	0.84
9	0.963	1.368	0.7	30	0	0	1	0	1	1	-1	ID1000037520181416	CG1812-RA	FBgn0031119	(0,1,3,3,2)	1.a	0.1	1.06	1.46	0.8
8.16	1.2	1.608	0.888	28.03	0	1	1	0	1	0	-1	ID1000042426201318	CG32452-RA	FBgn0052452	(0,1,3,3,2)	1.a	0.6	1.8	2.21	1.49
7.37	1.934	1.958	1.798	19.38	0	1	1	0	1	0	0	ID1000044857110810	CG1381-RA	FBgn0033485	(0,1,3,3,2)	1.a	0.72	2.66	2.68	2.52
7.75	0.953	1.298	0.682	17.21	1e-05	0	1	0	1	0	-1	ID100004032513145	CG9856-RA	FBgn0016641	(0,1,3,3,2)	1.a	0.74	1.7	2.04	1.43
7.28	0.639	1.052	0.751	17.34	1e-05	0	1	0	1	1	0	ID10000400810101012	CG3448-RB	FBgn0035996	(0,1,3,3,2)	1.a	0.18	0.81	1.23	0.93
7.53	1.494	2.321	1.228	26.72	0	1	1	0	1	1	-1	ID1000031758101015	CG5083-RA	FBgn0038390	(0,1,3,3,2)	1.a	0.94	2.44	3.26	2.17
9.08	1.159	1.236	0.817	18.47	0	1	1	0	1	0	0	ID10000322453111513	CG11604-RA	FBgn0086912	(0,1,3,3,2)	1.a	1.42	2.58	2.66	2.24
7.41	0.92	1.378	1.113	12.88	4e-05	0	1	0	1	0	0	ID100003191639173	CG6151-RB	FBgn0036533	(0,1,3,3,2)	1.a	0.52	1.44	1.9	1.63
7.52	1.283	1.953	0.992	57.31	0	1	1	0	1	1	-1	ID100003434420132	CG10494-RB	FBgn0034634	(0,1,3,3,2)	1.a	0.77	2.06	2.73	1.77
8.56	0.742	1.152	0.704	23.82	0	0	1	0	1	1	-1	ID10000395841948	CG10528-RB	FBgn0004811	(0,1,3,3,2)	1.a	0.42	1.17	1.58	1.13
7.34	0.688	1.318	0.763	15.69	1e-05	0	1	0	1	1	-1	ID100003982810131	CG8089-RA	FBgn0033993	(0,1,3,3,2)	1.a	0.3	0.98	1.61	1.06
9.42	0.842	1.195	0.551	27.2	0	0	1	0	1	0	-1	ID100003864218164	CG4612-RA	FBgn0035016	(0,1,3,3,2)	1.a	1.07	1.91	2.26	1.62
7.71	1.063	1.533	1.118	19.22	0	1	1	0	1	0	0	ID1000037112181614	CG7928-RA	FBgn0039740	(0,1,3,3,2)	1.a	0.34	1.4	1.88	1.46
8.51	1.588	1.989	1.178	80.72	0	1	1	1	1	1	-1	ID100003976820103	CG4817-RA	FBgn0010278	(0,1,3,3,2)	1.a	-0.09	1.5	1.9	1.08
11.26	7.285	8.649	5.06	77.51	0	1	1	1	1	0	-1	ID100003414435210	CG9271-RA	FBgn0003983	(0,1,3,3,2)	1.a	0.05	7.33	8.7	5.11
10.78	1.115	1.538	0.684	37.29	0	1	1	0	1	1	-1	ID1000033421311160	CG14217-RB	FBgn0031030	(0,1,3,3,2)	1.a	1.46	2.58	3	2.14
8.51	1.565	2.321	1.149	105.44	0	1	1	1	1	1	-1	ID10000337383009	CG7003-RA	FBgn0036486	(0,1,3,3,2)	1.a	0.05	1.62	2.37	1.2
9.22	0.87	1.312	0.769	36.91	0	0	1	0	1	1	-1	ID1000035764051019	CG4877-RA	FBgn0036624	(0,1,3,3,2)	1.a	0.5	1.38	1.82	1.27
8.05	1.473	1.84	1.114	78.22	0	1	1	1	1	1	-1	ID10000390971101613	CG9325-RA	FBgn0004873	(0,1,3,3,2)	1.a	1.02	2.5	2.86	2.14
10.89	1.715	2.57	1.161	63.97	0	1	1	0	1	1	-1	ID100004113809129	CG15092-RA	FBgn0259682	(0,1,3,3,2)	1.a	1.57	3.29	4.14	2.73
7.62	0.776	1.186	0.676	10.51	0.00016	0	1	0	1	0	0	ID100003665902136	CG6401-RA	FBgn0034270	(0,1,3,3,2)	1.a	0.19	0.97	1.38	0.87
8.27	1.151	1.278	0.117	16.33	1e-05	1	0	0	1	0	-1	ID10000406871111619	CG11940-RA	FBgn0031079	(0,1,3,3,2)	1.a	0.7	1.86	1.98	0.82
9.49	2.796	3.737	1.765	92.39	0	1	1	0	1	1	-1	ID100004041021410	CG10243-RA	FBgn0033979	(0,1,3,3,2)	1.a	0.76	3.56	4.5	2.53
8.02	1.123	1.643	0.805	40.15	0	1	1	0	1	1	-1	ID100003576031411	CG7457-RA	FBgn0035812	(0,1,3,3,2)	1.a	0.65	1.77	2.29	1.46
11.34	6.864	8.447	5.368	69.01	0	1	1	1	1	1	-1	ID10000441481112	CG9048-RA	FBgn0003979	(0,1,3,3,2)	1.a	0.5	7.36	8.94	5.86
8.73	1.035	1.525	0.828	54.64	0	1	1	0	1	1	-1	ID1000036060111815	CG12366-RA	FBgn0033901	(0,1,3,3,2)	1.a	0.35	1.39	1.88	1.18
11.08	1.223	1.606	0.91	75.14	0	1	1	0	1	1	-1	ID10000389150397	CG2446-RA	FBgn0030328	(0,1,3,3,2)	1.a	0.5	1.73	2.11	1.42
9.18	0.852	1.223	0.624	44.19	0	0	1	0	1	1	-1	ID100004502421154	CG4303-RA	FBgn0025463	(0,1,3,3,2)	1.a	0.9	1.75	2.12	1.52
9.8	1.097	1.222	0.904	35.03	0	1	1	0	1	0	0	ID10000319930111817	CG33123-RA	FBgn0053123	(0,1,3,3,2)	1.a	0.47	1.57	1.69	1.37
8.62	0.88	1.237	0.71	32.67	0	0	1	0	1	1	-1	ID100004070717189	CG12058-RA	FBgn0005639	(0,1,3,3,2)	1.a	0.94	1.82	2.18	1.66
8.94	1.02	1.481	0.604	38.27	0	1	1	0	1	1	-1	ID100003649635812	CG1745-RA	FBgn0030301	(0,1,3,3,2)	1.a	1.18	2.2	2.66	1.78
7.83	0.809	1.009	0.517	39.31	0	0	1	0	1	0	-1	ID100004003025818	CG3766-RA	FBgn0011232	(0,1,3,3,2)	1.a	0.32	1.13	1.33	0.84
7.15	0.722	1.17	0.503	24.32	0	0	1	0	1	1	-1	ID100004466903810	CG32541-RA	FBgn0052541	(0,1,3,3,2)	1.a	1	1.72	2.17	1.5
7.87	1.873	2.67	1.511	160.73	0	1	1	1	1	1	-1	ID1000037565121017	CG1825-RA	FBgn0010342	(0,1,3,3,2)	1.a	-0.2	1.68	2.47	1.32
10.64	1.246	1.341	0.844	34.18	0	1	1	0	1	0	-1	ID10000409412634	CG6554-RA	FBgn0037834	(0,1,3,3,2)	1.a	1.2	2.45	2.54	2.04
7.21	1.344	1.984	1.065	58.65	0	1	1	0	1	1	-1	ID1000032828281711	CG5674-RA	FBgn0032656	(0,1,3,3,2)	1.a	-0.09	1.26	1.9	0.98
7.18	1.229	1.771	1.086	22.15	0	1	1	0	1	0	-1	ID10000382350647	CG32069-RA	FBgn0052069	(0,1,3,3,2)	1.a	0.08	1.3	1.85	1.16
7.36	1.12	1.592	0.674	32.83	0	1	1	0	1	1	-1	ID1000037589131618	CG3003-RB	FBgn0030144	(0,1,3,3,2)	1.a	1.12	2.24	2.71	1.8
9.01	0.946	1.445	0.826	41.15	0	0	1	0	1	1	-1	ID1000033691310184	CG6742-RB	FBgn0039056	(0,1,3,3,2)	1.a	0.08	1.03	1.52	0.91
8.56	1.188	1.246	0.632	19.54	0	1	1	0	1	0	0	ID100003141238213	CG12499-RA	FBgn0038968	(0,1,3,3,2)	1.a	1.22	2.41	2.46	1.85
11.83	5.9	6.988	3.382	62.08	0	1	1	0	1	0	-1	ID100003598516811	CG32798-RA	FBgn0052798	(0,1,3,3,2)	1.a	0.14	6.04	7.13	3.52
6.06	2.507	3.506	2.478	34.25	0	1	1	1	1	1	-1	ID10000446730718	CG32550-RA	FBgn0259223	(0,1,3,3,2)	1.a	0.18	2.68	3.68	2.66
10.77	0.89	1.158	0.738	41.05	0	0	1	0	1	0	-1	ID1000043832091417	CG16901-RB	FBgn0086897	(0,1,3,3,2)	1.a	0.54	1.43	1.7	1.28
7.24	1.276	2.106	1.252	28.92	0	1	1	0	1	1	-1	ID100004448312117	CG32705-RA	NA	(0,1,3,3,2)	1.a	0.69	1.97	2.8	1.95
10.07	0.66	1.093	0.535	17.37	0	0	1	0	1	1	-1	ID100003266619115	CG15319-RB	FBgn0015624	(0,1,3,3,2)	1.a	0.71	1.37	1.8	1.24
8.46	0.977	1.381	0.678	26.06	0	0	1	0	1	0	-1	ID100004095414147	CG9986-RA	FBgn0039589	(0,1,3,3,2)	1.a	-0.05	0.93	1.34	0.63
9.39	1.848	2.645	1.45	48.39	0	1	1	0	1	1	-1	ID1000031806101615	CG5175-RB	FBgn0038476	(0,1,3,3,2)	1.a	0.27	2.11	2.91	1.72
8.97	1.281	1.186	0.983	39.38	0	1	1	0	1	0	0	ID10000421573101811	CG11267-RA	FBgn0036334	(0,1,3,3,2)	1.a	0.58	1.86	1.77	1.56
9.22	0.865	1.315	0.657	24.48	0	0	1	0	1	1	-1	ID100004309821106	CG8841-RC	FBgn0033713	(0,1,3,3,2)	1.a	-0.02	0.85	1.3	0.64
7.87	1.607	2.413	1.305	67.49	0	1	1	1	1	1	-1	ID100003538103813	CG8173-RA	FBgn0030864	(0,1,3,3,2)	1.a	1	2.61	3.42	2.31
9.84	0.983	1.509	0.808	24.78	0	0	1	0	1	1	-1	ID10000452891111419	CG9609-RA	FBgn0030787	(0,1,3,3,2)	1.a	0.65	1.64	2.16	1.46
11.19	1.759	2.152	1.229	74.2	0	1	1	1	1	0	-1	ID100004022332818	CG8507-RA	FBgn0037756	(0,1,3,3,2)	1.a	0.67	2.43	2.82	1.9
10.41	1.543	1.559	1.198	38.82	0	1	1	0	1	0	0	ID100003089902414	CG32253-RA	FBgn0035524	(0,1,3,3,2)	1.a	0.91	2.45	2.47	2.11
8.74	1.166	1.521	0.776	44.82	0	1	1	0	1	0	-1	ID100003527234121	CG16868-RA	FBgn0034498	(0,1,3,3,2)	1.a	0.12	1.28	1.64	0.89
9.62	1.675	2.169	1.116	26.16	0	1	1	0	1	0	-1	ID10000448223855	CG13741-RA	FBgn0033374	(0,1,3,3,2)	1.a	1.05	2.72	3.22	2.16
7.13	1.01	1.468	0.902	36.9	0	1	1	0	1	1	-1	ID100003270721121	CG8247-RA	FBgn0033348	(0,1,3,3,2)	1.a	-0.12	0.88	1.34	0.78
6.63	1.423	2.298	1.48	18.21	0	1	1	0	1	1	-1	ID100004543507819	CG4674-RA	FBgn0037856	(0,1,3,3,2)	1.a	0.66	2.08	2.96	2.14
10.68	1.418	2.067	1.363	17.45	0	1	1	0	1	0	0	ID1000041995211138	CG3183-RA	FBgn0033081	(0,1,3,3,2)	1.a	0.13	1.55	2.2	1.5
7.88	1.032	1.572	0.862	35.24	0	1	1	0	1	1	-1	ID100003105711108	CG3773-RA	FBgn0038692	(0,1,3,3,2)	1.a	0.36	1.39	1.94	1.22
10.46	1.176	1.508	0.902	102.35	0	1	1	0	1	1	-1	ID100003278225135	CG8409-RA	FBgn0003607	(0,1,3,3,2)	1.a	0.27	1.45	1.78	1.17
12.35	2.866	3.446	1.853	103.07	0	1	1	1	1	1	-1	ID100003948414214	CG10686-RA	FBgn0041775	(0,1,3,3,2)	1.a	0.11	2.98	3.56	1.96
6.91	1.452	2.206	1.384	54.98	0	1	1	1	1	1	-1	ID1000042638391110	CG11436-RA	FBgn0029713	(0,1,3,3,2)	1.a	0.62	2.07	2.82	2
10.49	0.884	1.395	0.709	49.51	0	0	1	0	1	1	-1	ID1000034675211217	CG13363-RA	FBgn0025639	(0,1,3,3,2)	1.a	0.77	1.66	2.17	1.48
9.72	0.68	1.037	0.531	31.61	0	0	1	0	1	1	-1	ID10000328272101711	CG5671-RC	FBgn0026379	(0,1,3,3,2)	1.a	-0.06	0.62	0.98	0.47
7.79	0.943	1.231	0.636	25.6	0	0	1	0	1	0	-1	ID100003714010416	CG8771-RA	FBgn0033766	(0,1,3,3,2)	1.a	1.1	2.04	2.33	1.74
10.33	1.094	0.988	0.607	35.11	0	1	0	0	1	0	0	ID100004024634155	CG8553-RA	FBgn0020615	(0,1,3,3,2)	1.a	0.37	1.46	1.36	0.97
7.13	0.657	1.26	0.834	15.17	1e-05	0	1	0	1	1	0	ID10000320280004	CG5245-RA	FBgn0038047	(0,1,3,3,2)	1.a	0.44	1.1	1.7	1.28
7.8	0.959	1.222	1.067	26.65	0	0	1	1	1	0	0	ID1000035042091410	CG8890-RA	FBgn0031661	(0,1,3,3,2)	1.a	0.6	1.56	1.82	1.66
7.32	0.967	1.244	1.006	17.29	0	0	1	0	1	0	0	ID10000445271111214	CG6296-RA	FBgn0039470	(0,1,3,3,2)	1.a	0.06	1.03	1.3	1.06
8.65	0.715	1.057	0.541	11.85	7e-05	0	1	0	1	0	0	ID10000381720069	CG31657-RA	FBgn0053526	(0,1,3,3,2)	1.a	0.24	0.96	1.3	0.79
7.15	0.83	1.186	0.873	15.56	1e-05	0	1	0	1	0	0	ID100003345809715	CG10927-RA	FBgn0034360	(0,1,3,3,2)	1.a	0.72	1.55	1.91	1.6
8.91	0.993	1.559	0.849	39.2	0	0	1	0	1	1	-1	ID100004454815119	CG6742-RA	FBgn0039056	(0,1,3,3,2)	1.a	0.33	1.32	1.89	1.18
11.88	2.391	2.918	1.571	23.78	0	1	1	0	1	0	-1	ID100003611039126	CG1372-RA	FBgn0004649	(0,1,3,3,2)	1.a	3.55	5.94	6.47	5.12
9.64	0.787	1.211	0.745	15.22	1e-05	0	1	0	1	0	0	ID10000368981517	CG31453-RA	FBgn0051453	(0,1,3,3,2)	1.a	0.93	1.71	2.14	1.67
10.15	1.31	1.984	0.851	37.11	0	1	1	0	1	1	-1	ID100003755234914	CG1822-RC	FBgn0014133	(0,1,3,3,2)	1.a	0.92	2.23	2.9	1.77
9.1	0.644	1.019	0.53	27.2	0	0	1	0	1	1	-1	ID10000433491302	CG11757-RA	FBgn0085377	(0,1,3,3,2)	1.a	1.1	1.75	2.12	1.64
7.23	1.634	2.672	1.386	98.26	0	1	1	1	1	1	-1	ID100004335731102	CG11770-RA	FBgn0002552	(0,1,3,3,2)	1.a	0.53	2.16	3.2	1.91
9.62	1.172	1.725	0.946	67.09	0	1	1	0	1	1	-1	ID1000034627211610	CG13281-RA	FBgn0022213	(0,1,3,3,2)	1.a	0.39	1.56	2.12	1.34
8.83	1.116	1.643	0.608	24.75	0	1	1	0	1	0	-1	ID100003444818185	CG30149-RB	FBgn0250850	(0,1,3,3,2)	1.a	0.26	1.38	1.9	0.87
7.38	1.161	1.956	0.944	23.15	0	1	1	0	1	1	-1	ID1000031670281015	CG2534-RA	FBgn0259212	(0,1,3,3,2)	1.a	1.26	2.42	3.22	2.21
7.86	0.979	1.498	0.833	28.79	0	0	1	0	1	1	-1	ID100003926609111	CG10309-RA	FBgn0038418	(0,1,3,3,2)	1.a	0.57	1.55	2.07	1.4
9.72	0.687	1.011	0.453	28.48	0	0	1	0	1	1	-1	ID10000335902844	CG1841-RA	FBgn0030330	(0,1,3,3,2)	1.a	0.9	1.58	1.91	1.35
8.81	0.759	1.001	0.781	17.25	1e-05	0	1	0	1	0	0	ID100004396901075	CG7889-RA	FBgn0031003	(0,1,3,3,2)	1.a	0.74	1.5	1.74	1.52
9.35	0.955	1.126	0.669	44.24	0	0	1	0	1	0	-1	ID100003883801412	CG2158-RA	FBgn0033264	(0,1,3,3,2)	1.a	0.61	1.57	1.74	1.28
7.48	1.295	1.925	1.227	60.58	0	1	1	1	1	1	-1	ID10000343572101313	CG10850-RA	FBgn0041147	(0,1,3,3,2)	1.a	0.15	1.45	2.08	1.38
7.73	1.568	2.099	1.542	36.33	0	1	1	1	1	1	-1	ID100004394608165	CG7698-RA	FBgn0038636	(0,1,3,3,2)	1.a	0.47	2.04	2.57	2.02
10.73	1.282	1.752	0.811	46.97	0	1	1	0	1	1	-1	ID10000417032699	CG7627-RA	FBgn0032026	(0,1,3,3,2)	1.a	1.57	2.85	3.32	2.38
10.31	1.883	2.582	1.67	75	0	1	1	1	1	1	-1	ID10000387333659	CG5371-RA	FBgn0011703	(0,1,3,3,2)	1.a	1.17	3.05	3.75	2.84
8.3	1.283	1.949	1.124	53.53	0	1	1	1	1	1	-1	ID10000310713708	CG3878-RA	FBgn0053525	(0,1,3,3,2)	1.a	1.32	2.61	3.27	2.45
6.88	1.227	2.063	1.276	42.52	0	1	1	1	1	1	-1	ID100003098430107	CG5465-RA	FBgn0034707	(0,1,3,3,2)	1.a	0.23	1.46	2.3	1.51
9.53	0.816	1.199	0.663	45.61	0	0	1	0	1	1	-1	ID1000035374351112	CG40411-RC	FBgn0010247	(0,1,3,3,2)	1.a	0.13	0.95	1.33	0.8
7.93	1.322	1.577	0.97	30.57	0	1	1	0	1	0	-1	ID10000377742582	CG2910-RB	FBgn0027548	(0,1,3,3,2)	1.a	0.08	1.4	1.66	1.05
10.17	1.007	1.481	0.621	46.65	0	1	1	0	1	1	-1	ID10000328580881	CG5726-RA	FBgn0034313	(0,1,3,3,2)	1.a	0.08	1.09	1.56	0.7
7.24	0.941	1.436	0.897	17.86	0	0	1	0	1	0	-1	ID1000044533311018	CG6379-RA	FBgn0029693	(0,1,3,3,2)	1.a	0.43	1.37	1.86	1.32
7.83	1.131	1.678	0.605	59.29	0	1	1	0	1	1	-1	ID100003077609107	CG1708-RA	FBgn0000352	(0,1,3,3,2)	1.a	1	2.13	2.68	1.61
6.37	1.209	1.169	0.78	10.75	0.00014	1	0	0	1	0	0	ID100004101238611	CR32807-RA	FBgn0044508	(0,1,3,3,2)	1.a	0.84	2.05	2.01	1.62
8.1	0.665	1.229	0.754	16.07	1e-05	0	1	0	1	1	-1	ID1000044105321810	CG13201-RA	FBgn0001276	(0,1,3,3,2)	1.a	0.39	1.05	1.62	1.14
7.65	1.131	1.542	0.72	30.43	0	1	1	0	1	0	-1	ID100003103810718	CG5557-RA	FBgn0010768	(0,1,3,3,2)	1.a	1.05	2.18	2.59	1.77
8.85	0.73	1.17	0.67	20.39	0	0	1	0	1	1	-1	ID1000037256191117	CG6323-RB	FBgn0039465	(0,1,3,3,2)	1.a	0.09	0.82	1.26	0.76
8.4	1.261	1.631	0.976	40.07	0	1	1	0	1	0	-1	ID10000405362023	CG14883-RA	FBgn0038432	(0,1,3,3,2)	1.a	0.19	1.45	1.82	1.17
6.24	0.573	1.087	0.551	14.74	2e-05	0	1	0	1	1	-1	ID100003809401176	CG14632-RA	FBgn0029538	(0,1,3,3,2)	1.a	0.42	1	1.51	0.97
7.5	2.25	2.487	1.697	37.12	0	1	1	0	1	0	0	ID10000415960599	CG13992-RA	FBgn0031756	(0,1,3,3,2)	1.a	0.51	2.76	2.99	2.2
6.61	0.754	1.391	0.844	21.04	0	0	1	0	1	1	-1	ID100003365214715	CG6492-RA	FBgn0030872	(0,1,3,3,2)	1.a	1.06	1.81	2.45	1.9
8.41	0.71	1.133	0.534	26.44	0	0	1	0	1	1	-1	ID1000039220051116	CG10018-RA	FBgn0037338	(0,1,3,3,2)	1.a	0.73	1.44	1.86	1.26
6.88	0.978	1.309	1.028	22.3	0	0	1	0	1	0	0	ID1000033851031611	CG12186-RA	FBgn0027082	(0,1,3,3,2)	1.a	-0.07	0.91	1.24	0.96
11.59	0.919	1.156	0.54	58.52	0	0	1	0	1	0	-1	ID10000321343404	CG9412-RC	FBgn0015778	(0,1,3,3,2)	1.a	0.06	0.98	1.21	0.6
7.31	0.703	1.147	0.615	24.12	0	0	1	0	1	1	-1	ID100003829634176	CG13890-RA	FBgn0035169	(0,1,3,3,2)	1.a	0.4	1.11	1.55	1.02
12.84	1.359	1.319	0.881	9.99	0.00023	1	0	0	1	0	0	ID10000350372762	CG8869-RA	FBgn0031654	(0,1,3,3,2)	1.a	0.74	2.1	2.06	1.62
9.14	1.81	2.104	1.095	23.47	0	1	1	0	1	0	-1	ID100003975306103	CG4790-RA	FBgn0005390	(0,1,3,3,2)	1.a	2.72	4.53	4.82	3.81
8.51	1.001	1.296	0.773	16.98	1e-05	1	1	0	1	0	0	ID100003834131047	CG1406-RA	FBgn0033210	(0,1,3,3,2)	1.a	0.57	1.57	1.86	1.34
7.16	1.076	1.71	1.075	33.57	0	1	1	0	1	1	-1	ID1000040002211012	CG3711-RA	FBgn0040344	(0,1,3,3,2)	1.a	0.66	1.73	2.37	1.73
6.49	0.782	1.625	0.987	14.9	2e-05	0	1	0	1	1	-1	ID1000042447261110	CG32809-RD	FBgn0023531	(0,1,3,3,2)	1.a	0.64	1.42	2.26	1.62
8.64	0.749	1.034	0.604	21.33	0	0	1	0	1	0	-1	ID10000418973399	CG3642-RA	FBgn0015621	(0,1,3,3,2)	1.a	0.11	0.86	1.14	0.71
7.92	0.951	1.396	0.739	44.46	0	0	1	0	1	1	-1	ID100003846523164	CG6759-RA	FBgn0025781	(0,1,3,3,2)	1.a	0.09	1.04	1.49	0.83
11.91	0.978	1.097	0.597	43.11	0	0	1	0	1	0	-1	ID100003426829185	CG7917-RA	FBgn0016685	(0,1,3,3,2)	1.a	1.49	2.47	2.59	2.09
9.75	1.86	2.438	1.362	54.01	0	1	1	0	1	1	-1	ID100004131404619	CG5363-RA	FBgn0004106	(0,1,3,3,2)	1.a	0.19	2.05	2.62	1.55
11.66	1.807	1.881	1.474	75.8	0	1	1	1	1	0	0	ID100003379311190	CG2050-RA	FBgn0002780	(0,1,3,3,2)	1.a	0.91	2.72	2.79	2.38
9.73	1.636	2.23	1.137	57.84	0	1	1	0	1	1	-1	ID100003912611412	CG33166-RA	FBgn0020248	(0,1,3,3,2)	1.a	1.12	2.76	3.35	2.26
8.5	1.112	1.605	0.856	91.76	0	1	1	0	1	1	-1	ID100003794332211	CG40080-RA	NA	(0,1,3,3,2)	1.a	0.11	1.22	1.71	0.96
8.68	0.83	1.275	0.63	30.86	0	0	1	0	1	1	-1	ID100003230333013	CG11750-RA	FBgn0030294	(0,1,3,3,2)	1.a	0.74	1.57	2.02	1.37
9.02	0.738	1.111	0.6	22.38	0	0	1	0	1	1	-1	ID100003617609108	CG7143-RA	FBgn0037141	(0,1,3,3,2)	1.a	0.55	1.29	1.66	1.15
6.71	1.303	1.787	1.136	23.37	0	1	1	0	1	0	-1	ID1000040111010818	CG3527-RA	FBgn0029714	(0,1,3,3,2)	1.a	0.71	2.01	2.5	1.84
8.45	0.966	1.369	0.749	29.14	0	0	1	0	1	1	-1	ID100003400321092	CG11416-RA	FBgn0035025	(0,1,3,3,2)	1.a	0.21	1.18	1.58	0.96
7.19	1.472	2.196	1.466	34.99	0	1	1	1	1	1	-1	ID100004449238117	CG3271-RA	FBgn0033088	(0,1,3,3,2)	1.a	0.77	2.24	2.96	2.23
9.33	0.755	1.095	0.436	35.4	0	0	1	0	1	1	-1	ID1000040825011168	CG1403-RB	FBgn0011710	(0,1,3,3,2)	1.a	0.65	1.41	1.75	1.09
10.53	5.493	6.883	3.009	81.32	0	1	1	0	1	1	-1	ID100003884825412	CG2175-RA	FBgn0000427	(0,1,3,3,2)	1.a	0.48	5.98	7.37	3.49
8.23	1.289	1.905	1.33	59.48	0	1	1	1	1	1	-1	ID100004049302410	CG14796-RA	FBgn0025390	(0,1,3,3,2)	1.a	0.32	1.61	2.22	1.65
10.41	1.272	1.923	1.046	22.18	0	1	1	0	1	1	-1	ID1000032095010013	CG5393-RA	FBgn0015903	(0,1,3,3,2)	1.a	0.84	2.11	2.76	1.88
10.81	1.221	1.217	0.82	18.59	0	1	1	0	1	0	0	ID100004085400919	CG6382-RA	FBgn0020443	(0,1,3,3,2)	1.a	0.04	1.26	1.26	0.86
7	1.224	2.045	1.112	43.68	0	1	1	0	1	1	-1	ID10000407413111010	CG12200-RA	FBgn0031018	(0,1,3,3,2)	1.a	0.63	1.86	2.68	1.74
7.97	1.002	1.369	0.871	33.44	0	1	1	0	1	1	-1	ID100003394200210	CG1017-RA	FBgn0035294	(0,1,3,3,2)	1.a	-0.07	0.93	1.3	0.8
6.99	1.113	1.867	1.138	36.72	0	1	1	0	1	1	-1	ID100004140030180	CG12106-RA	FBgn0030100	(0,1,3,3,2)	1.a	0.95	2.07	2.82	2.09
9.66	2.271	3.131	1.603	117.83	0	1	1	1	1	1	-1	ID100004325716419	CG8811-RB	FBgn0033757	(0,1,3,3,2)	1.a	0.44	2.71	3.57	2.04
7.89	1.119	1.478	0.769	43.35	0	1	1	0	1	0	-1	ID100003098234107	CG5462-RD	FBgn0026178	(0,1,3,3,2)	1.a	0.61	1.73	2.09	1.38
10.54	1.348	1.901	0.895	74.92	0	1	1	0	1	1	-1	ID100004164502169	CG7524-RB	FBgn0003501	(0,1,3,3,2)	1.a	1.11	2.46	3.01	2
9.07	0.868	1.244	0.69	54.21	0	0	1	0	1	1	-1	ID1000033487011184	CG10988-RA	FBgn0001612	(0,1,3,3,2)	1.a	0.57	1.44	1.82	1.26
7.3	0.976	1.418	0.962	20.09	0	0	1	0	1	0	0	ID100003654425910	CG3240-RA	FBgn0026778	(0,1,3,3,2)	1.a	0.49	1.46	1.9	1.45
8.45	0.79	1.077	0.699	25.95	0	0	1	0	1	0	-1	ID100003788410119	CG3918-RA	FBgn0029873	(0,1,3,3,2)	1.a	1.2	1.99	2.28	1.9
8.74	0.695	1.104	0.545	20.23	0	0	1	0	1	1	-1	ID100003427507717	CG7926-RA	FBgn0026597	(0,1,3,3,2)	1.a	0.26	0.95	1.36	0.8
6.88	1.234	2.01	1.099	35.89	0	1	1	0	1	1	-1	ID100003260835127	CG15047-RA	FBgn0030938	(0,1,3,3,2)	1.a	0.5	1.73	2.51	1.6
10.39	0.775	1.137	0.589	22.69	0	0	1	0	1	0	-1	ID100003100732414	CG5492-RB	FBgn0036769	(0,1,3,3,2)	1.a	1.22	2	2.36	1.81
8.19	1.443	1.91	1.299	46.16	0	1	1	1	1	1	-1	ID1000044801321211	CG13690-RA	FBgn0031252	(0,1,3,3,2)	1.a	0.6	2.04	2.51	1.9
7.44	3.816	5.365	2.594	186.13	0	1	1	1	1	1	-1	ID100003832634148	CG13997-RA	FBgn0086266	(0,1,3,3,2)	1.a	-0.2	3.62	5.16	2.39
11.96	1.91	2.493	1.318	54.4	0	1	1	0	1	1	-1	ID10000433231601	CG8947-RA	FBgn0250848	(0,1,3,3,2)	1.a	-0.22	1.69	2.27	1.1
10.81	1.235	1.668	0.972	58.96	0	1	1	0	1	1	-1	ID100003379133184	CG2048-RB	FBgn0002413	(0,1,3,3,2)	1.a	0.8	2.03	2.46	1.77
9.27	1.496	1.745	1.3	60.48	0	1	1	1	1	0	-1	ID100004096634147	CG9999-RA	FBgn0003346	(0,1,3,3,2)	1.a	-0.07	1.43	1.68	1.23
8.18	1.111	1.656	0.915	25.17	0	1	1	0	1	1	-1	ID100003342533160	CG14226-RA	FBgn0043903	(0,1,3,3,2)	1.a	0.52	1.63	2.17	1.43
8.92	0.955	1.061	0.709	37.98	0	0	1	0	1	0	-1	ID1000033289110179	CG5519-RA	FBgn0013969	(0,1,3,3,2)	1.a	1.05	2.01	2.12	1.76
9.13	0.995	1.58	1.014	29.05	0	0	1	0	1	1	-1	ID1000036951271219	CG8276-RA	FBgn0033073	(0,1,3,3,2)	1.a	0.67	1.66	2.25	1.68
9.85	0.863	1.363	0.877	62.44	0	0	1	0	1	1	-1	ID100004086326919	CG6398-RA	FBgn0030870	(0,1,3,3,2)	1.a	0.25	1.11	1.61	1.12
11.16	1.475	2.243	1.231	17.97	0	1	1	0	1	0	-1	ID1000033745111715	CG1943-RA	FBgn0037468	(0,1,3,3,2)	1.a	0.28	1.76	2.52	1.51
8.66	1.181	1.802	0.863	42.62	0	1	1	0	1	1	-1	ID100004236907413	CG15707-RA	FBgn0034098	(0,1,3,3,2)	1.a	-0.03	1.15	1.77	0.83
9.26	0.94	1.356	0.788	40.04	0	0	1	0	1	1	-1	ID10000379691111517	CG3797-RA	FBgn0036842	(0,1,3,3,2)	1.a	0.35	1.29	1.71	1.14
9.23	0.73	1.252	0.713	40.91	0	0	1	0	1	1	-1	ID100003649015814	CG17436-RA	NA	(0,1,3,3,2)	1.a	0.13	0.86	1.39	0.85
7.16	1.544	2.34	1.24	37.55	0	1	1	0	1	1	-1	ID10000433071207	CG8915-RA	FBgn0030833	(0,1,3,3,2)	1.a	0.45	1.99	2.79	1.69
8.09	1.282	1.745	1.513	14.8	2e-05	1	1	0	1	0	0	ID1000040496081619	CG14803-RA	FBgn0023513	(0,1,3,3,2)	1.a	1.16	2.44	2.91	2.68
7.64	0.959	1.521	0.906	27.35	0	0	1	0	1	1	-1	ID100003881411710	CG3407-RA	FBgn0031573	(0,1,3,3,2)	1.a	0.09	1.05	1.61	1
9.23	1.111	1.283	0.952	53.27	0	1	1	0	1	0	-1	ID100004435702119	CG4237-RA	FBgn0020655	(0,1,3,3,2)	1.a	0.3	1.41	1.58	1.25
7.02	1.141	1.856	1.033	34.41	0	1	1	0	1	1	-1	ID10000340042892	CG11456-RA	FBgn0037031	(0,1,3,3,2)	1.a	0.38	1.52	2.23	1.41
8.03	1.806	2.543	1.2	65.19	0	1	1	0	1	1	-1	ID1000039509131116	CG1034-RA	FBgn0000166	(0,1,3,3,2)	1.a	0.41	2.22	2.95	1.61
9.64	1.021	1.503	0.766	68.68	0	1	1	0	1	1	-1	ID10000435122189	CG18734-RG	FBgn0004598	(0,1,3,3,2)	1.a	0.87	1.89	2.37	1.63
6.26	1.203	1.846	1.111	29.99	0	1	1	0	1	1	-1	ID100004261113415	CG11382-RB	FBgn0040367	(0,1,3,3,2)	1.a	0.25	1.46	2.1	1.36
7.64	0.925	1.176	0.87	12.74	5e-05	0	1	0	1	0	0	ID1000035798291115	CG4933-RA	FBgn0036615	(0,1,3,3,2)	1.a	0.99	1.91	2.16	1.86
8.31	0.802	1.172	0.607	64.83	0	0	1	0	1	1	-1	ID100004005229155	CG3820-RA	FBgn0010660	(0,1,3,3,2)	1.a	0.13	0.93	1.3	0.73
10.82	1.052	1.67	0.857	21	0	1	1	0	1	1	-1	ID10000370732276	CG1793-RA	FBgn0039923	(0,1,3,3,2)	1.a	0	1.05	1.67	0.86
7.96	1.134	1.55	0.955	10.38	0.00018	1	1	0	1	0	0	ID1000040576341511	CG3035-RA	FBgn0000330	(0,1,3,3,2)	1.a	0.73	1.86	2.28	1.68
9.56	1.073	1.387	0.713	37.41	0	1	1	0	1	0	-1	ID100004005621155	CG3831-RA	FBgn0034804	(0,1,3,3,2)	1.a	0.85	1.92	2.24	1.56
10.35	1.605	1.968	1.254	45.97	0	1	1	0	1	0	-1	ID1000033982241317	CG1101-RA	FBgn0010774	(0,1,3,3,2)	1.a	0.2	1.8	2.17	1.45
7.44	1.589	2.192	1.071	34.17	0	1	1	0	1	0	-1	ID100003165020113	CG1856-RA	FBgn0003870	(0,1,3,3,2)	1.a	0.84	2.43	3.03	1.91
8.31	1.548	2.137	0.967	60.19	0	1	1	0	1	1	-1	ID10000425811366	CG11330-RA	FBgn0000351	(0,1,3,3,2)	1.a	0.3	1.84	2.43	1.26
8.73	0.744	1.046	0.481	10.61	0.00015	0	1	0	1	0	0	ID1000035783231815	CG4903-RA	FBgn0034240	(0,1,3,3,2)	1.a	0.5	1.24	1.54	0.98
8.6	1.343	1.747	1.268	32.53	0	1	1	1	1	0	0	ID100004537921129	CG4584-RB	FBgn0250837	(0,1,3,3,2)	1.a	1.7	3.04	3.45	2.97
9.11	1.24	1.802	0.961	64.6	0	1	1	0	1	1	-1	ID10000437253630	CG7538-RA	FBgn0014861	(0,1,3,3,2)	1.a	0.7	1.93	2.5	1.66
8.01	1.098	1.677	0.864	81.79	0	1	1	0	1	1	-1	ID10000371581076	CG9201-RB	FBgn0026433	(0,1,3,3,2)	1.a	0.99	2.09	2.66	1.85
6.96	0.991	1.621	0.957	25.87	0	0	1	0	1	1	-1	ID100003162829173	CG12254-RA	FBgn0038760	(0,1,3,3,2)	1.a	0.65	1.64	2.27	1.61
8.05	0.665	1.104	0.729	29.73	0	0	1	0	1	1	-1	ID100004117723115	CG15160-RA	FBgn0032688	(0,1,3,3,2)	1.a	0.52	1.18	1.62	1.24
8.81	0.918	1.288	0.619	28.16	0	0	1	0	1	0	-1	ID100004537625100	CG4579-RA	FBgn0021761	(0,1,3,3,2)	1.a	1.07	1.98	2.36	1.69
9.92	7.057	11.6	5.556	98.98	0	1	1	1	1	1	-1	ID1000033661310715	CG6524-RA	FBgn0000358	(0,1,3,3,2)	1.a	0.43	7.49	12.03	5.99
8.37	1.091	1.201	0.837	42.11	0	1	1	0	1	0	0	ID1000036761321519	CG6743-RA	FBgn0027868	(0,1,3,3,2)	1.a	0.71	1.8	1.91	1.54
13.05	0.974	1.126	0.576	34.63	0	0	1	0	1	0	-1	ID10000383673778	CG4046-RA	FBgn0034743	(0,1,3,3,2)	1.a	0.03	1	1.16	0.61
7.68	0.88	1.155	0.849	24.06	0	0	1	0	1	0	0	ID100003601536126	CG3284-RA	FBgn0004855	(0,1,3,3,2)	1.a	0.4	1.28	1.55	1.25
6.09	2.47	4.149	2.384	41.34	0	1	1	0	1	1	-1	ID100003465907218	CG13329-RA	FBgn0040477	(0,1,3,3,2)	1.a	0.1	2.57	4.25	2.49
7.55	0.895	1.318	0.683	33.95	0	0	1	0	1	1	-1	ID10000431150307	CG9226-RA	FBgn0031782	(0,1,3,3,2)	1.a	0.3	1.19	1.61	0.98
8.64	1.151	1.534	1.027	32.26	0	1	1	0	1	0	-1	ID100003674136175	CG6258-RA	FBgn0028700	(0,1,3,3,2)	1.a	1.06	2.21	2.59	2.09
7.59	0.851	1.276	0.791	21.97	0	0	1	0	1	1	-1	ID100003217014120	CG9473-RA	FBgn0024330	(0,1,3,3,2)	1.a	0.03	0.88	1.31	0.82
9.29	1.109	1.38	1.059	58.76	0	1	1	1	1	0	-1	ID100004209424138	CG1749-RA	FBgn0030305	(0,1,3,3,2)	1.a	-0.03	1.08	1.35	1.03
10.54	1.857	2.389	1.646	45.38	0	1	1	1	1	0	-1	ID10000433383001	CG8975-RA	FBgn0011704	(0,1,3,3,2)	1.a	1.2	3.06	3.59	2.85
8.06	1.05	1.663	0.963	23.71	0	1	1	0	1	1	-1	ID100004031431146	CG9834-RA	FBgn0034433	(0,1,3,3,2)	1.a	0.39	1.44	2.05	1.35
8.71	1.442	1.59	0.711	17.87	0	1	1	0	1	0	-1	ID10000440293101814	CG12927-RA	FBgn0085393	(0,1,3,3,2)	1.a	1.21	2.65	2.8	1.92
9.14	1.74	2.291	1.159	131.26	0	1	1	1	1	1	-1	ID1000033988041312	CG11207-RA	FBgn0030241	(0,1,3,3,2)	1.a	-0.2	1.54	2.09	0.96
7.46	1.574	2.051	1.42	81.98	0	1	1	1	1	1	-1	ID1000042121110143	CG11170-RB	FBgn0034705	(0,1,3,3,2)	1.a	0.22	1.8	2.28	1.64
8.38	1.804	2.772	1.469	54.47	0	1	1	0	1	1	-1	ID1000037406281618	CG10667-RA	FBgn0022772	(0,1,3,3,2)	1.a	0.74	2.54	3.51	2.21
8.32	0.671	1.171	0.56	25.73	0	0	1	0	1	1	-1	ID1000040362311816	CG9938-RA	FBgn0030500	(0,1,3,3,2)	1.a	0.82	1.5	2	1.38
8.28	1.01	1.434	1.078	28.68	0	1	1	1	1	1	0	ID100004394804165	CG7704-RA	FBgn0010356	(0,1,3,3,2)	1.a	0.47	1.48	1.9	1.54
7.92	1.171	1.742	1.143	34.42	0	1	1	0	1	1	-1	ID1000034540151313	CG15514-RA	FBgn0039712	(0,1,3,3,2)	1.a	0.31	1.48	2.06	1.46
7.66	1.537	2.338	1.306	69.58	0	1	1	1	1	1	-1	ID100004327034419	CG8828-RA	FBgn0033740	(0,1,3,3,2)	1.a	0.31	1.84	2.64	1.61
8.75	1.197	1.223	0.884	31.73	0	1	1	0	1	0	0	ID100003590420811	CG31289-RA	FBgn0024558	(0,1,3,3,2)	1.a	1.18	2.38	2.4	2.06
8.12	0.948	1.525	0.797	23.99	0	0	1	0	1	1	-1	ID1000043679321512	CG7293-RA	FBgn0004381	(0,1,3,3,2)	1.a	0.24	1.19	1.76	1.04
8.58	0.815	1.084	0.749	29.01	0	0	1	0	1	0	-1	ID100004487234810	CG13867-RA	FBgn0034503	(0,1,3,3,2)	1.a	-0.06	0.76	1.03	0.69
6.72	0.925	1.661	0.994	30.06	0	0	1	0	1	1	-1	ID10000423492111110	CG15643-RA	FBgn0030654	(0,1,3,3,2)	1.a	0.87	1.79	2.53	1.86
7.19	1.281	1.786	1.069	33.29	0	1	1	0	1	1	-1	ID100004161121194	CG14440-RA	FBgn0029894	(0,1,3,3,2)	1.a	0.7	1.98	2.49	1.77
6.83	0.75	1.182	0.805	9.79	0.00025	0	1	0	1	0	0	ID10000414463532	CG2099-RA	FBgn0037328	(0,1,3,3,2)	1.a	0.29	1.04	1.47	1.09
10.01	0.917	1.046	0.609	21.41	0	0	1	0	1	0	0	ID10000447302055	CG6987-RA	FBgn0040284	(0,1,3,3,2)	1.a	0.31	1.23	1.36	0.92
8.38	1.424	1.975	0.923	29.3	0	1	1	0	1	0	-1	ID10000423960060	CG3158-RA	FBgn0003483	(0,1,3,3,2)	1.a	1.09	2.52	3.07	2.02
8.52	0.768	1.187	0.527	24.23	0	0	1	0	1	1	-1	ID100003218038120	CG9495-RA	FBgn0003334	(0,1,3,3,2)	1.a	0.1	0.86	1.28	0.62
7.87	1.425	2.079	1.155	44.87	0	1	1	0	1	1	-1	ID10000420142895	CG14941-RA	FBgn0000588	(0,1,3,3,2)	1.a	0.44	1.87	2.52	1.6
8.91	1.34	2.001	0.976	54.5	0	1	1	0	1	1	-1	ID10000339620891	CG1070-RA	FBgn0037471	(0,1,3,3,2)	1.a	0.38	1.72	2.38	1.36
7.56	0.962	1.476	1.047	20.81	0	0	1	0	1	1	0	ID10000403653750	CG9948-RA	FBgn0035721	(0,1,3,3,2)	1.a	0.11	1.07	1.58	1.16
7.41	1.434	1.996	0.981	98.27	0	1	1	0	1	1	-1	ID100003125902101	CG2941-RA	FBgn0029686	(0,1,3,3,2)	1.a	1.02	2.45	3.01	2
8.96	0.634	1.128	0.548	10.76	0.00014	0	1	0	1	0	-1	ID100003983932131	CG8114-RA	FBgn0003041	(0,1,3,3,2)	1.a	0.14	0.78	1.27	0.69
7.82	1.309	1.844	1.114	34	0	1	1	0	1	1	-1	ID100004175038169	CG4332-RA	FBgn0030456	(0,1,3,3,2)	1.a	1.46	2.77	3.3	2.57
9.35	1.01	0.989	0.674	34.78	0	1	0	0	1	0	0	ID10000322233731	CG11555-RA	FBgn0086856	(0,1,3,3,2)	1.a	0.46	1.47	1.45	1.14
9.83	1.677	2.24	1.218	77.6	0	1	1	1	1	1	-1	ID10000417042499	CG7628-RA	FBgn0036137	(0,1,3,3,2)	1.a	0.58	2.26	2.83	1.8
7.92	1.114	1.788	0.972	53.13	0	1	1	0	1	1	-1	ID1000032509310127	CG6583-RA	FBgn0032420	(0,1,3,3,2)	1.a	0.2	1.32	1.99	1.18
7.02	0.927	1.303	0.984	10.17	2e-04	0	1	0	1	0	0	ID1000039180111710	CG33248-RA	FBgn0259166	(0,1,3,3,2)	1.a	0.21	1.14	1.52	1.2
9.27	1.796	2.232	1.1	39.99	0	1	1	0	1	0	-1	ID1000031598291311	CG11411-RA	FBgn0004650	(0,1,3,3,2)	1.a	0.58	2.37	2.81	1.68
8.45	1.389	2.11	0.814	42.97	0	1	1	0	1	1	-1	ID10000393440811	CG1435-RA	FBgn0026144	(0,1,3,3,2)	1.a	1.92	3.31	4.03	2.74
9.03	2.135	2.863	1.311	110.47	0	1	1	1	1	1	-1	ID1000036069371815	CG12701-RA	FBgn0031071	(0,1,3,3,2)	1.a	1.19	3.33	4.05	2.5
9.73	0.856	1.17	0.8	40.7	0	0	1	0	1	1	-1	ID10000379333101510	CG40045-RA	FBgn0058045	(0,1,3,3,2)	1.a	0.5	1.35	1.66	1.3
6.46	1.334	1.918	1.239	22.11	0	1	1	0	1	0	-1	ID10000335482924	CG11122-RA	FBgn0030266	(0,1,3,3,2)	1.a	0.02	1.35	1.94	1.26
10.1	1.425	1.397	1.013	31.01	0	1	1	0	1	0	0	ID1000040190381012	CG8439-RA	FBgn0010621	(0,1,3,3,2)	1.a	0.87	2.3	2.27	1.88
9.48	0.946	1.181	0.785	35.76	0	0	1	0	1	0	-1	ID1000043100291316	CG8877-RA	FBgn0033688	(0,1,3,3,2)	1.a	0.7	1.65	1.88	1.49
7.78	1.116	1.523	0.989	14.81	2e-05	1	1	0	1	0	0	ID100004152307134	CG12340-RA	FBgn0027499	(0,1,3,3,2)	1.a	0.29	1.41	1.81	1.28
9.22	1.023	0.793	0.669	20.3	0	1	0	0	1	0	0	ID10000440793675	CG13096-RA	FBgn0032050	(0,1,3,3,2)	1.a	0.72	1.74	1.51	1.39
7.82	1.257	1.768	0.959	43.13	0	1	1	0	1	1	-1	ID100004129820617	CG5003-RA	FBgn0039554	(0,1,3,3,2)	1.a	0.59	1.84	2.36	1.55
7.64	1.069	1.451	0.915	52.43	0	1	1	0	1	1	-1	ID100003679230111	CG7747-RA	FBgn0034109	(0,1,3,3,2)	1.a	0.64	1.71	2.1	1.56
9.91	1.513	2.015	1.177	61.93	0	1	1	1	1	1	-1	ID1000032055261513	CG5313-RA	FBgn0032244	(0,1,3,3,2)	1.a	-0.17	1.34	1.84	1
10.21	1.333	1.921	0.848	47.2	0	1	1	0	1	1	-1	ID100003467629217	CG13366-RA	FBgn0025633	(0,1,3,3,2)	1.a	1.2	2.53	3.12	2.04
10.07	1.382	2.22	1.162	35.27	0	1	1	0	1	1	-1	ID1000031661021015	CG2092-RB	FBgn0004243	(0,1,3,3,2)	1.a	0.36	1.74	2.58	1.52
7.58	1.123	1.719	1.03	15.44	1e-05	1	1	0	1	0	-1	ID100004431000917	CG4148-RA	FBgn0001990	(0,1,3,3,2)	1.a	0.1	1.22	1.82	1.13
7.17	1.52	2.37	1.431	52.62	0	1	1	1	1	1	-1	ID100004066419014	CG11802-RA	FBgn0030346	(0,1,3,3,2)	1.a	-0.04	1.48	2.33	1.39
9.96	0.976	1.267	0.453	14.2	2e-05	0	1	0	1	0	-1	ID1000040819211611	CG14033-RA	FBgn0046776	(0,1,3,3,2)	1.a	0.06	1.04	1.33	0.51
9.59	0.657	1.009	0.542	20.98	0	0	1	0	1	1	-1	ID1000032071010120	CG5339-RA	FBgn0034925	(0,1,3,3,2)	1.a	-0.05	0.6	0.96	0.49
10.4	0.879	1.157	0.716	13.76	3e-05	0	1	0	1	0	0	ID1000042067210612	CG16901-RD	FBgn0086897	(0,1,3,3,2)	1.a	0.49	1.37	1.65	1.2
7.66	0.714	1.077	0.595	26.82	0	0	1	0	1	1	-1	ID100003236401911	CG5880-RA	FBgn0039489	(0,1,3,3,2)	1.a	0.88	1.59	1.95	1.47
7.52	1.312	1.831	1.047	24.21	0	1	1	0	1	0	-1	ID1000044007261810	CG8069-RB	FBgn0033380	(0,1,3,3,2)	1.a	0.35	1.67	2.19	1.4
8.35	1.542	2.078	1.093	70.78	0	1	1	1	1	1	-1	ID100004205804612	CG1616-RA	FBgn0015929	(0,1,3,3,2)	1.a	1.26	2.8	3.34	2.36
8.9	0.857	1.141	0.85	23.95	0	0	1	0	1	0	0	ID100003240404127	CG9752-RA	FBgn0034614	(0,1,3,3,2)	1.a	0.75	1.6	1.89	1.6
8.09	0.87	1.075	0.843	10.98	0.00012	0	1	0	1	0	0	ID1000037291311105	CG6474-RA	FBgn0000617	(0,1,3,3,2)	1.a	0.89	1.76	1.97	1.74
10.41	1.712	1.411	0.956	11.85	7e-05	1	0	0	1	0	0	ID100004345527719	CG18179-RA	FBgn0036023	(0,1,3,3,2)	1.a	0.06	1.77	1.47	1.02
8.45	0.809	1.182	0.652	50.2	0	0	1	0	1	1	-1	ID10000374480868	CG10915-RA	FBgn0034308	(0,1,3,3,2)	1.a	0.39	1.2	1.57	1.04
8.84	1.599	2.19	1.344	76.87	0	1	1	1	1	1	-1	ID100003321808160	CG32491-RW	FBgn0002781	(0,1,3,3,2)	1.a	1	2.6	3.19	2.34
10.74	1.782	2.203	1.347	71.76	0	1	1	1	1	1	-1	ID10000431350111515	CG9809-RA	FBgn0037248	(0,1,3,3,2)	1.a	1.06	2.84	3.26	2.4
9.67	2.026	2.577	1.296	51.17	0	1	1	0	1	0	-1	ID1000037331031416	CG7719-RA	FBgn0004461	(0,1,3,3,2)	1.a	0.17	2.2	2.75	1.46
11.61	1.633	2.152	1.248	39.3	0	1	1	0	1	0	-1	ID100003956215139	CG10480-RA	FBgn0002638	(0,1,3,3,2)	1.a	0.7	2.33	2.85	1.95
8.94	1.224	1.72	1.047	44.22	0	1	1	0	1	1	-1	ID1000033301310179	CG5602-RA	FBgn0034922	(0,1,3,3,2)	1.a	0.36	1.58	2.08	1.41
6.94	0.989	1.663	1.114	43.55	0	0	1	1	1	1	-1	ID100003440726012	CG12127-RA	FBgn0000077	(0,1,3,3,2)	1.a	1.12	2.12	2.79	2.24
7.23	1.51	2.181	1.233	69.54	0	1	1	1	1	1	-1	ID100004502127154	CG4282-RA	FBgn0034114	(0,1,3,3,2)	1.a	0.24	1.75	2.42	1.47
8.08	0.92	1.476	0.715	38.65	0	0	1	0	1	1	-1	ID1000030799011414	CG17149-RA	FBgn0036955	(0,1,3,3,2)	1.a	0.12	1.03	1.59	0.83
7.84	1.35	1.776	0.913	50.92	0	1	1	0	1	1	-1	ID1000042618311318	CG11398-RA	FBgn0040366	(0,1,3,3,2)	1.a	1.8	3.15	3.58	2.72
7.87	1.728	2.475	1.61	41.27	0	1	1	1	1	1	-1	ID100003869618918	CG5140-RA	FBgn0034314	(0,1,3,3,2)	1.a	0.36	2.09	2.83	1.97
9.2	0.905	1.269	0.763	45.98	0	0	1	0	1	1	-1	ID1000031660041015	CG2072-RA	FBgn0026326	(0,1,3,3,2)	1.a	0.47	1.38	1.74	1.24
6.99	1.082	1.297	1.058	15.71	1e-05	1	1	0	1	0	0	ID1000045395031716	CG4610-RA	FBgn0034735	(0,1,3,3,2)	1.a	0.07	1.15	1.36	1.12
7.4	1.376	1.745	1.277	10.27	0.00019	1	1	0	1	0	0	ID1000035874201019	CG3109-RA	FBgn0023519	(0,1,3,3,2)	1.a	0.34	1.71	2.08	1.61
7.49	0.649	1.186	0.637	9.4	0.00033	0	1	0	1	0	0	ID100004165624169	CG7544-RA	FBgn0033994	(0,1,3,3,2)	1.a	0.88	1.53	2.07	1.52
7.32	0.891	1.251	0.925	17.93	0	0	1	0	1	0	0	ID1000031081111141	CG3922-RB	FBgn0005533	(0,1,3,3,2)	1.a	0.25	1.14	1.5	1.18
7.1	0.885	1.434	0.976	17.77	0	0	1	0	1	1	0	ID10000343202163	CG8013-RA	FBgn0020887	(0,1,3,3,2)	1.a	0.78	1.66	2.21	1.75
9.29	1.137	1.631	1.009	28.75	0	1	1	0	1	1	-1	ID100003536835121	CG4039-RA	FBgn0025815	(0,1,3,3,2)	1.a	1.52	2.65	3.15	2.53
8.92	0.838	1.259	0.769	26.57	0	0	1	0	1	1	-1	ID100004181815312	CG3178-RA	FBgn0004584	(0,1,3,3,2)	1.a	0.32	1.16	1.58	1.09
8.24	0.859	1.374	0.666	21.59	0	0	1	0	1	1	-1	ID100004428101183	CG17724-RA	FBgn0033802	(0,1,3,3,2)	1.a	0.43	1.29	1.8	1.09
10.69	2.128	2.731	1.616	68.87	0	1	1	1	1	1	-1	ID100004194721126	CG31762-RD	FBgn0000114	(0,1,3,3,2)	1.a	1.84	3.96	4.57	3.45
7.38	2.08	2.991	1.726	71.86	0	1	1	1	1	1	-1	ID100003137618015	CG12414-RA	FBgn0037212	(0,1,3,3,2)	1.a	0.3	2.39	3.3	2.03
9.75	1.777	2.586	1.124	81.53	0	1	1	0	1	1	-1	ID100003862301059	CG10895-RC	FBgn0019686	(0,1,3,3,2)	1.a	1.16	2.93	3.74	2.28
11.28	1.251	1.433	0.936	37.66	0	1	1	0	1	0	-1	ID10000433393101515	CG8977-RA	FBgn0015019	(0,1,3,3,2)	1.a	0.87	2.12	2.31	1.81
6.85	0.576	1.007	0.508	13.31	3e-05	0	1	0	1	1	-1	ID100004146337115	CG2225-RE	FBgn0032957	(0,1,3,3,2)	1.a	0.08	0.66	1.09	0.59
7.71	0.706	1.142	0.822	9.3	0.00035	0	1	0	1	0	0	ID100004353808719	CG17295-RA	FBgn0032034	(0,1,3,3,2)	1.a	0.55	1.26	1.7	1.38
7.7	1.074	1.659	0.858	35.07	0	1	1	0	1	1	-1	ID100003553820113	CG13921-RA	FBgn0035267	(0,1,3,3,2)	1.a	0.98	2.05	2.64	1.84
9.59	0.862	1.335	0.304	84.55	0	0	1	0	1	1	-1	ID100003838113176	CG4059-RA	FBgn0001078	(0,1,3,3,2)	1.a	0.55	1.41	1.88	0.85
10.2	1.724	1.861	1.299	49.43	0	1	1	1	1	0	-1	ID100004452317018	CG6226-RA	FBgn0013269	(0,1,3,3,2)	1.a	1.35	3.07	3.21	2.65
9.43	1.118	1.157	0.873	28.44	0	1	1	0	1	0	0	ID1000038683310510	CG5012-RA	FBgn0011787	(0,1,3,3,2)	1.a	0.06	1.17	1.21	0.93
7.37	2.123	2.903	1.893	84.38	0	1	1	1	1	1	-1	ID1000041672081518	CG7574-RA	FBgn0026263	(0,1,3,3,2)	1.a	0.1	2.23	3.01	2
11.06	3.029	4.086	2.264	73.67	0	1	1	1	1	1	-1	ID10000401042042	CG3510-RA	FBgn0000405	(0,1,3,3,2)	1.a	1.86	4.89	5.95	4.12
8.37	1.883	2.747	1.44	52.35	0	1	1	0	1	1	-1	ID1000042631111916	CG11420-RA	FBgn0000826	(0,1,3,3,2)	1.a	1.96	3.84	4.71	3.4
7.98	0.903	1.505	0.773	58.5	0	0	1	0	1	1	-1	ID10000431580002	CG17446-RA	FBgn0030121	(0,1,3,3,2)	1.a	0.91	1.81	2.42	1.68
8.28	1.049	1.537	0.718	34.76	0	1	1	0	1	1	-1	ID1000037549310914	CG18217-RA	FBgn0036646	(0,1,3,3,2)	1.a	-0.06	0.99	1.48	0.66
7.25	0.873	1.17	0.754	16.27	1e-05	0	1	0	1	0	0	ID1000042411061318	CG3194-RA	FBgn0033087	(0,1,3,3,2)	1.a	0.29	1.17	1.46	1.05
8.84	0.896	1.454	0.738	41.75	0	0	1	0	1	1	-1	ID10000323290111718	CG5813-RA	FBgn0000307	(0,1,3,3,2)	1.a	0.44	1.34	1.9	1.18
8.77	0.826	1.083	0.531	10.62	0.00015	0	1	0	1	0	0	ID10000451342833	CG3619-RB	FBgn0000463	(0,1,3,3,2)	1.a	1	1.82	2.08	1.53
7.26	1.114	1.636	0.81	19.72	0	1	1	0	1	0	-1	ID1000031850191015	CG6023-RA	FBgn0030912	(0,1,3,3,2)	1.a	1.06	2.18	2.7	1.87
11.04	0.991	1.354	0.93	51.52	0	0	1	0	1	1	-1	ID100003414631210	CG9277-RA	FBgn0003887	(0,1,3,3,2)	1.a	0.91	1.9	2.26	1.84
7.59	1.181	1.778	1.073	13.38	3e-05	1	1	0	1	0	0	ID10000415750111518	CG13625-RA	FBgn0039210	(0,1,3,3,2)	1.a	1.09	2.27	2.87	2.16
8.28	1.578	2.473	1.314	33.09	0	1	1	0	1	1	-1	ID1000044022101814	CG12892-RA	FBgn0033526	(0,1,3,3,2)	1.a	0.16	1.74	2.64	1.48
9.51	1.264	1.875	0.922	64.32	0	1	1	0	1	1	-1	ID100003375219122	CG1962-RA	FBgn0032876	(0,1,3,3,2)	1.a	0.47	1.74	2.35	1.4
7.51	1.01	1.562	1.029	18.68	0	1	1	0	1	1	-1	ID100003803737211	CG5202-RA	FBgn0032391	(0,1,3,3,2)	1.a	0.42	1.43	1.98	1.44
10.45	0.918	1.048	0.754	34.36	0	0	1	0	1	0	0	ID100004501201154	CG4217-RA	FBgn0038805	(0,1,3,3,2)	1.a	0.6	1.51	1.64	1.35
8.6	1.049	1.454	0.687	28.7	0	1	1	0	1	0	-1	ID100003155225113	CG10492-RA	FBgn0032748	(0,1,3,3,2)	1.a	0.72	1.77	2.18	1.41
8.91	0.581	1.036	0.636	18.52	0	0	1	0	1	1	-1	ID100003282326171	CG5669-RA	FBgn0039169	(0,1,3,3,2)	1.a	0.16	0.74	1.2	0.8
11.27	1.492	1.766	1.122	72.73	0	1	1	1	1	0	-1	ID100003326511084	CG5374-RA	FBgn0003676	(0,1,3,3,2)	1.a	1.08	2.57	2.84	2.2
7.46	1.147	1.845	1.166	32.49	0	1	1	0	1	1	-1	ID1000044336081214	CG4203-RA	FBgn0038300	(0,1,3,3,2)	1.a	0.8	1.94	2.64	1.96
8.02	0.82	1.44	0.802	24.98	0	0	1	0	1	1	-1	ID100004163628312	CG7504-RA	FBgn0035842	(0,1,3,3,2)	1.a	0.33	1.15	1.77	1.13
7.38	1.329	1.932	1.348	22.17	0	1	1	0	1	1	0	ID1000037382291017	CG7818-RA	FBgn0032016	(0,1,3,3,2)	1.a	0.5	1.83	2.43	1.85
9.59	1.321	1.865	1.001	52.39	0	1	1	0	1	1	-1	ID100003648611812	CG17397-RB	NA	(0,1,3,3,2)	1.a	0.49	1.81	2.35	1.49
5.87	0.684	1.156	0.648	9.4	0.00033	0	1	0	1	0	0	ID100003626706188	CG32805-RA	NA	(0,1,3,3,2)	1.a	0.75	1.43	1.91	1.4
7.12	0.614	1.093	0.685	15.87	1e-05	0	1	0	1	1	-1	ID1000037241331219	CG6205-RA	FBgn0004957	(0,1,3,3,2)	1.a	1.08	1.69	2.17	1.76
10.05	1.104	1.127	0.783	22.16	0	1	1	0	1	0	0	ID10000387323859	CG5353-RA	FBgn0027081	(0,1,3,3,2)	1.a	0.26	1.36	1.39	1.04
6.21	0.993	1.729	0.981	20.1	0	0	1	0	1	1	-1	ID10000417921894	CG5285-RA	FBgn0038490	(0,1,3,3,2)	1.a	0.21	1.2	1.94	1.19
8.28	1.467	2.058	1.057	44.89	0	1	1	0	1	1	-1	ID1000040463231413	CG10346-RA	FBgn0032705	(0,1,3,3,2)	1.a	-0.06	1.41	2	1
7.2	1.332	2.111	1.114	49.46	0	1	1	0	1	1	-1	ID100003947430111	CG10670-RA	FBgn0027914	(0,1,3,3,2)	1.a	0.05	1.39	2.16	1.17
10.27	1.11	1.38	0.894	39.27	0	1	1	0	1	0	-1	ID100003579209811	CG4924-RA	FBgn0029079	(0,1,3,3,2)	1.a	0.64	1.75	2.02	1.54
11.72	2.2	1.734	1.014	21.81	0	1	0	0	1	0	0	ID1000037492141618	CG18030-RA	FBgn0039778	(0,1,3,3,2)	1.a	1.27	3.47	3	2.28
8.02	0.788	1.164	0.686	15.32	1e-05	0	1	0	1	0	-1	ID1000039859310103	CG8155-RA	FBgn0034009	(0,1,3,3,2)	1.a	0.28	1.07	1.45	0.97
14.42	0.904	1.27	0.758	49.77	0	0	1	0	1	1	-1	ID100003503521162	CG8857-RA	FBgn0033699	(0,1,3,3,2)	1.a	-0.06	0.84	1.21	0.69
11.04	2.022	2.641	1.279	143.2	0	1	1	1	1	1	-1	ID10000403573111816	CG9924-RA	NA	(0,1,3,3,2)	1.a	0.88	2.9	3.52	2.16
7.39	1.434	1.654	1.373	26.84	0	1	1	1	1	0	0	ID1000039434181717	CG10603-RA	FBgn0032720	(0,1,3,3,2)	1.a	0.73	2.17	2.39	2.11
6.81	0.746	1.274	0.695	31.69	0	0	1	0	1	1	-1	ID100004210712417	CG11146-RA	FBgn0259109	(0,1,3,3,2)	1.a	0.47	1.22	1.74	1.16
8.65	0.863	1.273	0.715	22.91	0	0	1	0	1	1	-1	ID1000045332391118	CG9684-RA	FBgn0037583	(0,1,3,3,2)	1.a	0.3	1.16	1.57	1.01
9.62	0.919	1.054	0.74	29.48	0	0	1	0	1	0	0	ID10000341713111317	CG9401-RA	FBgn0002736	(0,1,3,3,2)	1.a	1.13	2.05	2.18	1.87
11.37	0.6	1.034	0.457	23.42	0	0	1	0	1	1	-1	ID100003143736152	CG12559-RD	FBgn0003256	(0,1,3,3,2)	1.a	0.28	0.88	1.32	0.74
11.07	1.537	1.683	1.175	25.27	0	1	1	0	1	0	0	ID100003401400133	CG11980-RB	FBgn0037652	(0,1,3,3,2)	1.a	0.43	1.97	2.12	1.61
8.02	0.781	1.181	0.653	25.72	0	0	1	0	1	1	-1	ID10000409422434	CG6556-RA	FBgn0021818	(0,1,3,3,2)	1.a	0.81	1.59	1.99	1.46
11.26	1.423	1.568	1.256	105.55	0	1	1	1	1	0	-1	ID1000033528211212	CG11076-RA	FBgn0039929	(0,1,3,3,2)	1.a	-0.08	1.34	1.49	1.18
8.61	1.961	2.883	1.425	54.02	0	1	1	0	1	1	-1	ID10000351032667	CG17286-RA	FBgn0027500	(0,1,3,3,2)	1.a	-0.26	1.7	2.62	1.17
7.52	0.698	1.112	0.62	9.66	0.00028	0	1	0	1	0	0	ID1000039257231717	CG10263-RC	FBgn0032812	(0,1,3,3,2)	1.a	0.46	1.16	1.58	1.08
5.99	1.953	3.12	1.937	25.64	0	1	1	0	1	1	-1	ID100004472302716	CG6977-RA	FBgn0037963	(0,1,3,3,2)	1.a	0.06	2.01	3.18	1.99
9.45	0.9	1.193	0.582	36.51	0	0	1	0	1	0	-1	ID10000318731111311	CG6061-RA	FBgn0033846	(0,1,3,3,2)	1.a	0.61	1.51	1.8	1.19
9.27	1.408	1.91	0.973	40.07	0	1	1	0	1	1	-1	ID1000042619311415	CG11399-RB	FBgn0037021	(0,1,3,3,2)	1.a	1.28	2.69	3.19	2.25
9.29	0.809	1.148	0.647	12.93	4e-05	0	1	0	1	0	0	ID100003741424016	CG10712-RB	FBgn0044324	(0,1,3,3,2)	1.a	0.48	1.29	1.63	1.13
8.05	0.868	1.178	0.822	11.79	8e-05	0	1	0	1	0	0	ID10000422251726	CG15845-RB	FBgn0000054	(0,1,3,3,2)	1.a	0.03	0.9	1.2	0.85
7.29	2.147	2.824	1.986	80.82	0	1	1	1	1	1	-1	ID1000044606291211	CG32202-RA	FBgn0052202	(0,1,3,3,2)	1.a	0.06	2.21	2.88	2.04
9.77	1.314	1.571	1.091	64.79	0	1	1	1	1	0	-1	ID100003207502120	CG5352-RA	FBgn0010083	(0,1,3,3,2)	1.a	1.19	2.51	2.76	2.28
11.6	0.855	1.195	0.672	40.38	0	0	1	0	1	1	-1	ID100003566136411	CG1938-RB	FBgn0030276	(0,1,3,3,2)	1.a	0.26	1.11	1.45	0.93
6.79	1.036	1.508	1.018	31.01	0	1	1	0	1	1	-1	ID1000034501310012	CG3028-RA	FBgn0016672	(0,1,3,3,2)	1.a	0.16	1.19	1.66	1.18
7.44	0.881	1.254	0.755	22.46	0	0	1	0	1	0	-1	ID100004039409410	CG10215-RA	FBgn0028434	(0,1,3,3,2)	1.a	0.5	1.38	1.76	1.26
9.64	0.822	1.218	0.941	28.13	0	0	1	0	1	1	0	ID10000437861589	CG8714-RA	FBgn0028563	(0,1,3,3,2)	1.a	0.69	1.51	1.91	1.63
7.27	1.454	1.667	1.229	25.4	0	1	1	0	1	0	0	ID100004448410117	CG32708-RA	FBgn0052708	(0,1,3,3,2)	1.a	0.36	1.81	2.02	1.59
7.97	0.96	1.723	1.002	34.37	0	0	1	0	1	1	-1	ID100003128302015	CG2990-RA	FBgn0030170	(0,1,3,3,2)	1.a	1.42	2.38	3.14	2.42
9.38	0.831	1.213	0.947	23.32	0	0	1	0	1	1	0	ID1000045192301216	CG14199-RA	FBgn0040890	(0,1,3,3,2)	1.a	0.27	1.1	1.48	1.22
11.34	0.698	1.276	0.682	26.17	0	0	1	0	1	1	-1	ID100004030113146	CG9796-RA	FBgn0038149	(0,1,3,3,2)	1.a	0.44	1.13	1.71	1.12
7.3	0.74	1.073	0.599	10.72	0.00014	0	1	0	1	0	0	ID100003966523182	CG6294-RA	FBgn0030640	(0,1,3,3,2)	1.a	0.68	1.42	1.75	1.28
8.52	0.937	1.455	0.662	46.88	0	0	1	0	1	1	-1	ID100004288830010	CG4380-RA	FBgn0003964	(0,1,3,3,2)	1.a	0.97	1.9	2.42	1.63
8.28	1.049	1.55	0.906	20.59	0	1	1	0	1	0	-1	ID100004259531160	CG11357-RA	FBgn0035558	(0,1,3,3,2)	1.a	0.04	1.09	1.59	0.95
7.11	1.276	1.824	1.117	61	0	1	1	1	1	1	-1	ID100004029917146	CG9793-RA	FBgn0037620	(0,1,3,3,2)	1.a	0.04	1.31	1.86	1.16
7.24	1.448	2.31	1.161	47.63	0	1	1	0	1	1	-1	ID100003093020313	CG32318-RA	FBgn0052318	(0,1,3,3,2)	1.a	0.55	1.99	2.86	1.71
8.59	0.764	1.067	0.601	37.35	0	0	1	0	1	1	-1	ID100003460331163	CG15812-RA	FBgn0035405	(0,1,3,3,2)	1.a	0.38	1.14	1.45	0.98
10.17	0.982	1.119	0.794	30.18	0	0	1	0	1	0	0	ID100003564916411	CG1910-RA	FBgn0022349	(0,1,3,3,2)	1.a	0.24	1.22	1.36	1.04
9.55	0.82	1.263	0.759	21.05	0	0	1	0	1	1	-1	ID10000417871699	CG5102-RA	FBgn0000413	(0,1,3,3,2)	1.a	0.28	1.1	1.54	1.04
8.11	0.863	1.295	0.792	13.96	2e-05	0	1	0	1	0	0	ID100004039123014	CG10209-RA	FBgn0033971	(0,1,3,3,2)	1.a	0.24	1.1	1.54	1.03
9.48	1.327	1.746	0.814	97.7	0	1	1	0	1	1	-1	ID1000035976301815	CG32782-RC	FBgn0086899	(0,1,3,3,2)	1.a	0.95	2.28	2.7	1.76
9.83	2.141	2.586	1.283	92.92	0	1	1	1	1	0	-1	ID100003471828170	CG14545-RA	FBgn0040602	(0,1,3,3,2)	1.a	1.67	3.81	4.25	2.95
8.39	1.043	1.642	0.8	52.52	0	1	1	0	1	1	-1	ID100004243220415	CG32562-RA	FBgn0028974	(0,1,3,3,2)	1.a	0.49	1.53	2.13	1.29
6.44	1.741	2.751	1.91	17.91	0	1	1	0	1	1	0	ID100004142038619	CG12135-RA	FBgn0040235	(0,1,3,3,2)	1.a	1.01	2.75	3.76	2.92
8.37	0.715	1.136	0.405	24.96	0	0	1	0	1	1	-1	ID1000035821211126	CG4973-RA	FBgn0038772	(0,1,3,3,2)	1.a	0.39	1.1	1.52	0.79
11.9	2.167	2.595	1.697	83.1	0	1	1	1	1	0	-1	ID100003324600418	CG3333-RA	FBgn0023184	(0,1,3,3,2)	1.a	1.75	3.92	4.35	3.45
9.73	1.33	2.027	1.057	79.39	0	1	1	1	1	1	-1	ID100004530839154	CG9638-RA	FBgn0037555	(0,1,3,3,2)	1.a	0.18	1.51	2.2	1.23
8.21	1.005	0.978	0.825	9.59	0.00029	1	0	0	1	0	0	ID1000045002091419	CG4152-RA	FBgn0001986	(0,1,3,3,2)	1.a	0.24	1.24	1.22	1.06
10.38	0.751	1.036	0.514	30.83	0	0	1	0	1	0	-1	ID1000040346191816	CG9901-RA	FBgn0011742	(0,1,3,3,2)	1.a	0.52	1.27	1.56	1.04
7.69	1.303	1.463	1.114	27.72	0	1	1	0	1	0	0	ID100003428923717	CG7946-RA	FBgn0039743	(0,1,3,3,2)	1.a	-0.1	1.2	1.36	1.01
9.61	0.709	1.139	0.527	40.69	0	0	1	0	1	1	-1	ID100004082421611	CG1403-RA	FBgn0011710	(0,1,3,3,2)	1.a	0.95	1.66	2.09	1.48
9.5	1.191	1.656	0.706	54.29	0	1	1	0	1	1	-1	ID1000033913011133	CG12316-RA	FBgn0036483	(0,1,3,3,2)	1.a	-0.07	1.12	1.59	0.64
9.56	0.96	1.195	0.752	42.18	0	0	1	0	1	0	-1	ID100003885809514	CG2199-RA	FBgn0035213	(0,1,3,3,2)	1.a	0.84	1.8	2.04	1.59
10.47	1.523	1.835	1.26	107.7	0	1	1	1	1	1	-1	ID10000380481982	CG5499-RA	FBgn0001197	(0,1,3,3,2)	1.a	0.18	1.7	2.02	1.44
8.02	3.506	6.584	3.246	50.18	0	1	1	0	1	1	-1	ID10000420340426	CG15349-RA	FBgn0014464	(0,1,3,3,2)	1.a	1.32	4.83	7.91	4.57
7.97	1.491	1.444	1.132	25.58	0	1	1	0	1	0	0	ID10000338980592	CG12288-RA	FBgn0032620	(0,1,3,3,2)	1.a	1.66	3.15	3.1	2.79
11.29	2.047	2.614	1.659	109.51	0	1	1	1	1	1	-1	ID10000388640954	CG2207-RA	FBgn0022893	(0,1,3,3,2)	1.a	1.63	3.68	4.24	3.29
9.38	0.786	1.179	0.606	29.53	0	0	1	0	1	1	-1	ID100003617107188	CG7129-RA	FBgn0010877	(0,1,3,3,2)	1.a	0	0.79	1.18	0.61
7.85	1.566	1.983	1.005	37.07	0	1	1	0	1	0	-1	ID100003104638718	CG5568-RA	FBgn0035641	(0,1,3,3,2)	1.a	0.18	1.74	2.16	1.18
10.72	1.245	1.335	0.896	12.98	4e-05	1	1	0	1	0	0	ID10000326990321	CG8231-RA	FBgn0027329	(0,1,3,3,2)	1.a	0.74	1.98	2.08	1.64
10.14	1.381	1.778	0.988	74.05	0	1	1	0	1	1	-1	ID1000043391331316	CG11856-RA	FBgn0039302	(0,1,3,3,2)	1.a	0.29	1.67	2.07	1.28
7.65	1.099	1.873	1.157	20.13	0	1	1	0	1	1	-1	ID100003413215210	CG9187-RA	FBgn0035194	(0,1,3,3,2)	1.a	0.26	1.36	2.13	1.42
7.46	0.985	1.388	0.827	28.43	0	0	1	0	1	1	-1	ID10000391311341	CG33172-RA	FBgn0053172	(0,1,3,3,2)	1.a	1.43	2.42	2.82	2.26
8.67	0.785	1.118	0.777	24.62	0	0	1	0	1	1	-1	ID100003323126160	CG3289-RA	FBgn0016698	(0,1,3,3,2)	1.a	-0.08	0.71	1.04	0.7
10.22	0.843	1.325	0.593	52.75	0	0	1	0	1	1	-1	ID100003902618412	CG9181-RD	FBgn0003138	(0,1,3,3,2)	1.a	0.36	1.2	1.68	0.95
10.1	1.205	1.586	1.018	35.25	0	1	1	0	1	0	-1	ID100004378015215	CG8705-RA	FBgn0013726	(0,1,3,3,2)	1.a	1.04	2.24	2.62	2.06
8.65	1.633	2.257	1.401	102.88	0	1	1	1	1	1	-1	ID10000398181887	CG8068-RF	FBgn0003612	(0,1,3,3,2)	1.a	0.8	2.43	3.05	2.2
8.08	1.671	2.232	1.486	72.42	0	1	1	1	1	1	-1	ID10000445833783	CG7744-RA	FBgn0034447	(0,1,3,3,2)	1.a	0.61	2.28	2.84	2.09
7.23	0.803	1.32	0.798	14.25	2e-05	0	1	0	1	1	-1	ID10000311530111813	CG15861-RA	FBgn0035084	(0,1,3,3,2)	1.a	0.83	1.63	2.15	1.63
8.99	0.873	1.022	0.728	18.09	0	0	1	0	1	0	0	ID100004537821100	CG4584-RA	FBgn0250837	(0,1,3,3,2)	1.a	0.44	1.31	1.46	1.16
6.61	0.813	1.283	0.825	10.35	0.00018	0	1	0	1	0	0	ID100003785204516	CG1162-RA	FBgn0026564	(0,1,3,3,2)	1.a	0.32	1.13	1.6	1.14
10.8	0.639	1.13	0.542	11.09	0.00012	0	1	0	1	0	-1	ID100003964527131	CG6235-RA	FBgn0004889	(0,1,3,3,2)	1.a	0.54	1.17	1.67	1.08
6.99	1.107	1.407	1.215	11.78	8e-05	1	1	0	1	0	0	ID100004474200167	CG7006-RA	FBgn0039233	(0,1,3,3,2)	1.a	0.13	1.24	1.54	1.34
10.49	0.946	1.17	0.71	33.41	0	0	1	0	1	0	-1	ID1000034163131317	CG9373-RA	FBgn0037701	(0,1,3,3,2)	1.a	-0.1	0.85	1.07	0.61
7.21	1.304	1.755	1.352	25.12	0	1	1	0	1	0	0	ID100003856220164	CG10757-RB	FBgn0032849	(0,1,3,3,2)	1.a	0.18	1.48	1.93	1.53
8.89	0.994	1.346	0.756	52.99	0	0	1	0	1	1	-1	ID1000030860291215	CG17270-RA	FBgn0038828	(0,1,3,3,2)	1.a	0.49	1.49	1.84	1.25
7.2	1.069	1.932	1.172	28.71	0	1	1	0	1	1	-1	ID10000441773375	CG9114-RA	FBgn0030628	(0,1,3,3,2)	1.a	1.55	2.61	3.48	2.72
8.9	3.921	4.78	1.415	254.42	0	1	1	0	1	1	-1	ID10000326711111812	CG15350-RA	FBgn0014465	(0,1,3,3,2)	1.a	0.83	4.75	5.61	2.24
7.62	1.423	2.061	0.694	38.51	0	1	1	0	1	1	-1	ID100003763911168	CG30377-RA	FBgn0050377	(0,1,3,3,2)	1.a	0.51	1.94	2.58	1.21
8.25	0.762	1.071	0.708	18.37	0	0	1	0	1	0	0	ID100004091824611	CG6511-RA	FBgn0035923	(0,1,3,3,2)	1.a	0.01	0.77	1.08	0.72
7.96	0.705	1.05	0.609	29.81	0	0	1	0	1	1	-1	ID1000037268391117	CG6363-RA	FBgn0027378	(0,1,3,3,2)	1.a	0.52	1.23	1.57	1.13
6.48	1.403	2.054	1.108	29.9	0	1	1	0	1	1	-1	ID1000034514191319	CG15411-RA	FBgn0085423	(0,1,3,3,2)	1.a	0.15	1.55	2.2	1.26
6.83	0.634	1.162	0.862	15.48	1e-05	0	1	0	1	1	0	ID10000439730275	CG7914-RA	FBgn0030995	(0,1,3,3,2)	1.a	1.07	1.7	2.23	1.93
12.05	1.546	1.384	1.248	31.13	0	1	1	0	1	0	0	ID100003785302516	CG11654-RA	FBgn0014455	(0,1,3,3,2)	1.a	0.46	2.01	1.84	1.71
7.28	1.072	1.503	1.164	21.78	0	1	1	0	1	0	0	ID100003990731157	CG15317-RA	FBgn0030137	(0,1,3,3,2)	1.a	0.61	1.68	2.11	1.78
7.5	1.253	1.877	0.896	24.44	0	1	1	0	1	1	-1	ID100003311225179	CG12877-RA	FBgn0039544	(0,1,3,3,2)	1.a	0.44	1.7	2.32	1.34
8.66	0.893	1.278	0.66	41.3	0	0	1	0	1	1	-1	ID1000039531171717	CG10395-RA	FBgn0033019	(0,1,3,3,2)	1.a	0.3	1.19	1.58	0.96
9.52	0.761	1.115	0.602	15.75	1e-05	0	1	0	1	0	-1	ID100003572835113	CG7384-RA	FBgn0032262	(0,1,3,3,2)	1.a	0.08	0.85	1.2	0.69
7.78	0.909	1.424	0.653	19.47	0	0	1	0	1	0	-1	ID100004092502168	CG6522-RA	FBgn0034223	(0,1,3,3,2)	1.a	0.62	1.53	2.04	1.27
8.2	0.782	1.204	0.755	11.82	8e-05	0	1	0	1	0	0	ID10000363170280	CG3319-RA	FBgn0015617	(0,1,3,3,2)	1.a	1.38	2.17	2.59	2.14
8.94	0.773	1.126	0.648	13.13	4e-05	0	1	0	1	0	0	ID100003662902910	CG5861-RA	FBgn0015338	(0,1,3,3,2)	1.a	0.1	0.87	1.22	0.75
9.86	1.216	1.153	0.904	19.23	0	1	1	0	1	0	0	ID1000034325021319	CG10122-RA	FBgn0019938	(0,1,3,3,2)	1.a	1.34	2.56	2.49	2.24
10.1	0.957	1.245	0.853	20.31	0	0	1	0	1	0	0	ID100004085302919	CG6376-RA	FBgn0011766	(0,1,3,3,2)	1.a	0.96	1.92	2.21	1.82
7.06	1.19	1.936	1.22	31.99	0	1	1	0	1	1	-1	ID100004244106916	CG32707-RA	FBgn0052707	(0,1,3,3,2)	1.a	0.45	1.64	2.38	1.67
10.36	1.307	1.301	0.922	11.6	9e-05	1	0	0	1	0	0	ID1000032522181718	CG6603-RB	FBgn0026418	(0,1,3,3,2)	1.a	0.35	1.66	1.66	1.28
10.8	0.694	1.131	0.657	25.58	0	0	1	0	1	1	-1	ID100003356204122	CG1832-RA	FBgn0032979	(0,1,3,3,2)	1.a	0	0.7	1.14	0.66
9.07	4.113	5.516	2.328	228.91	0	1	1	1	1	1	-1	ID100003992019131	CG15351-RA	FBgn0014466	(0,1,3,3,2)	1.a	0.64	4.76	6.16	2.97
10.69	0.981	1.275	0.574	54.02	0	0	1	0	1	0	-1	ID100004070815189	CG12082-RA	FBgn0035402	(0,1,3,3,2)	1.a	0.07	1.05	1.34	0.64
8.15	0.624	1.039	0.43	27.16	0	0	1	0	1	1	-1	ID1000037099210105	CG18009-RD	FBgn0026758	(0,1,3,3,2)	1.a	0.58	1.2	1.62	1.01
8.45	0.931	1.35	0.7	26.94	0	0	1	0	1	1	-1	ID100004308601106	CG8357-RA	FBgn0024732	(0,1,3,3,2)	1.a	1.03	1.96	2.38	1.73
8.64	0.945	1.221	0.847	23.07	0	0	1	0	1	0	0	ID1000042091210138	CG1737-RA	FBgn0030293	(0,1,3,3,2)	1.a	1.12	2.06	2.34	1.96
11.92	1.352	1.501	1.003	19.32	0	1	1	0	1	0	0	ID100004449819917	CG5525-RA	FBgn0032444	(0,1,3,3,2)	1.a	0.54	1.9	2.04	1.55
10.17	1.035	1.127	0.808	29.39	0	1	1	0	1	0	0	ID100003431127012	CG7993-RA	FBgn0038585	(0,1,3,3,2)	1.a	-0.08	0.96	1.05	0.73
8.84	0.668	1.087	0.701	27.71	0	0	1	0	1	1	-1	ID1000037077261117	CG17947-RA	FBgn0010215	(0,1,3,3,2)	1.a	0.14	0.81	1.23	0.84
6.21	1.311	2.232	1.393	28.01	0	1	1	0	1	1	-1	ID100003107639107	CG3895-RA	FBgn0004860	(0,1,3,3,2)	1.a	0.44	1.75	2.67	1.83
9.26	1.285	2.118	1.041	51.15	0	1	1	0	1	1	-1	ID100003582425126	CG4976-RA	FBgn0039559	(0,1,3,3,2)	1.a	0.14	1.43	2.26	1.18
7.57	1.263	1.629	0.671	15.34	1e-05	1	1	0	1	0	-1	ID1000031875171311	CG6066-RA	FBgn0039488	(0,1,3,3,2)	1.a	0.66	1.92	2.28	1.32
8.63	0.724	1.011	0.478	22.76	0	0	1	0	1	0	-1	ID10000396300187	CG6210-RB	FBgn0036141	(0,1,3,3,2)	1.a	0.39	1.12	1.4	0.87
10.23	0.992	1.477	0.679	37.24	0	0	1	0	1	1	-1	ID100003966425182	CG6293-RA	FBgn0037807	(0,1,3,3,2)	1.a	0.72	1.71	2.19	1.4
8.04	0.968	1.578	0.821	51.06	0	0	1	0	1	1	-1	ID100003274201319	CG8319-RA	FBgn0037722	(0,1,3,3,2)	1.a	0.14	1.11	1.72	0.96
7.85	0.69	1.07	0.62	17.24	1e-05	0	1	0	1	0	-1	ID100004051901023	CG1484-RA	FBgn0000709	(0,1,3,3,2)	1.a	1.17	1.86	2.24	1.79
8.97	1.141	1.476	0.689	32.52	0	1	1	0	1	0	-1	ID10000422661985	CG1615-RB	FBgn0017561	(0,1,3,3,2)	1.a	1.15	2.29	2.63	1.84
7.6	1.351	1.949	1.221	23.51	0	1	1	0	1	1	-1	ID10000404470111413	CG10315-RA	FBgn0034858	(0,1,3,3,2)	1.a	1.03	2.38	2.98	2.25
9.11	1.076	1.512	0.907	66.45	0	1	1	0	1	1	-1	ID10000328732281	CG5757-RA	FBgn0034299	(0,1,3,3,2)	1.a	0.31	1.39	1.82	1.22
9.19	0.768	1.37	0.737	22.07	0	0	1	0	1	1	-1	ID10000315972111311	CG11397-RA	FBgn0015391	(0,1,3,3,2)	1.a	0.62	1.39	2	1.36
10.37	1.365	1.662	1.086	54.73	0	1	1	1	1	0	-1	ID1000031975011120	CG33100-RA	FBgn0053100	(0,1,3,3,2)	1.a	0.41	1.78	2.07	1.5
8.47	1.024	1.523	0.729	50.26	0	1	1	0	1	1	-1	ID1000042605131318	CG11375-RA	FBgn0039227	(0,1,3,3,2)	1.a	0.84	1.86	2.36	1.56
11.4	0.878	1.113	0.79	19.42	0	0	1	0	1	0	0	ID100003967025103	CG6302-RA	FBgn0010741	(0,1,3,3,2)	1.a	0.62	1.49	1.73	1.41
7.9	3.707	6.174	3.506	96.82	0	1	1	1	1	1	-1	ID100003285228125	CG5717-RA	FBgn0041709	(0,1,3,3,2)	1.a	0.1	3.8	6.27	3.6
10.08	1.556	1.928	1.045	46.18	0	1	1	0	1	0	-1	ID10000403990111619	CG10223-RA	FBgn0003732	(0,1,3,3,2)	1.a	0.67	2.22	2.6	1.71
7.65	0.69	1.077	0.517	21.78	0	0	1	0	1	1	-1	ID1000044006281810	CG8060-RA	FBgn0034113	(0,1,3,3,2)	1.a	0.4	1.09	1.47	0.91
8.08	0.753	1.222	0.708	15.77	1e-05	0	1	0	1	1	-1	ID10000429263815	CG4455-RA	FBgn0028506	(0,1,3,3,2)	1.a	1	1.75	2.22	1.7
8.9	1.038	1.687	0.797	69.55	0	1	1	0	1	1	-1	ID10000442840583	CG1772-RA	FBgn0010316	(0,1,3,3,2)	1.a	1.09	2.13	2.78	1.89
8.33	1.881	2.481	1.21	32.32	0	1	1	0	1	0	-1	ID1000045115210154	CG3457-RA	FBgn0024984	(0,1,3,3,2)	1.a	2.71	4.59	5.19	3.92
7.63	0.922	1.43	0.942	45.94	0	0	1	0	1	1	-1	ID100003522434915	CG16742-RA	FBgn0034529	(0,1,3,3,2)	1.a	0.14	1.06	1.57	1.08
7.14	2.822	4.049	1.528	77.68	0	1	1	0	1	1	-1	ID100003554608177	CG14187-RA	FBgn0036938	(0,1,3,3,2)	1.a	0.28	3.1	4.33	1.81
8.72	1.321	1.958	1.051	113.78	0	1	1	1	1	1	-1	ID100004440818519	CG32575-RB	FBgn0026575	(0,1,3,3,2)	1.a	1.87	3.19	3.83	2.92
9.52	1.454	2.086	1.034	49.36	0	1	1	0	1	1	-1	ID100003171502173	CG31342-RA	FBgn0051342	(0,1,3,3,2)	1.a	0.22	1.67	2.3	1.25
8.73	1.076	1.607	0.75	26.95	0	1	1	0	1	1	-1	ID100003635332019	CG1239-RA	FBgn0037368	(0,1,3,3,2)	1.a	0.28	1.35	1.88	1.03
14.34	1.434	1.8	1.336	45.91	0	1	1	1	1	0	-1	ID10000328921021	CG3186-RA	FBgn0034967	(0,1,3,3,2)	1.a	0.13	1.57	1.93	1.47
7.95	1.025	1.19	0.843	35.54	0	1	1	0	1	0	0	ID10000433603502	CG11777-RA	FBgn0033527	(0,1,3,3,2)	1.a	0.25	1.27	1.44	1.09
7.4	1.079	1.236	0.728	10.44	0.00017	1	0	0	1	0	0	ID100003548824813	CG12904-RA	FBgn0085392	(0,1,3,3,2)	1.a	1.28	2.35	2.51	2
8.52	1.022	1.358	0.861	28.29	0	1	1	0	1	0	-1	ID1000036625010910	CG5776-RA	FBgn0032450	(0,1,3,3,2)	1.a	0.73	1.75	2.09	1.59
10.56	0.74	1.161	0.767	13.1	4e-05	0	1	0	1	0	0	ID100003741701056	CG10724-RA	FBgn0036357	(0,1,3,3,2)	1.a	0.41	1.16	1.58	1.18
7.77	1.489	2.294	1.451	67.89	0	1	1	1	1	1	-1	ID1000031577231015	CG11164-RA	FBgn0030507	(0,1,3,3,2)	1.a	1.56	3.05	3.86	3.02
7.8	0.734	1.049	0.643	27.03	0	0	1	0	1	1	-1	ID100003720415118	CG6007-RA	FBgn0086360	(0,1,3,3,2)	1.a	0.63	1.36	1.68	1.27
7.77	1.261	2.11	1.139	76.27	0	1	1	1	1	1	-1	ID10000376523968	CG3041-RA	FBgn0015270	(0,1,3,3,2)	1.a	0.22	1.48	2.33	1.36
8.45	1.137	1.645	1.039	59.97	0	1	1	1	1	1	-1	ID100004013008145	CG3570-RA	FBgn0035035	(0,1,3,3,2)	1.a	0.32	1.46	1.96	1.36
6.99	1.64	2.461	1.52	49.86	0	1	1	1	1	1	-1	ID10000409402834	CG6551-RA	FBgn0001079	(0,1,3,3,2)	1.a	1.39	3.03	3.85	2.91
7.62	0.666	1.055	0.569	28.33	0	0	1	0	1	1	-1	ID10000395483911	CG10443-RA	FBgn0000464	(0,1,3,3,2)	1.a	0.33	1	1.38	0.9
7	1.343	2.159	1.382	58.54	0	1	1	1	1	1	-1	ID1000033655110122	CG6506-RA	FBgn0030874	(0,1,3,3,2)	1.a	0.55	1.9	2.71	1.94
8.72	0.995	1.119	0.571	47.78	0	0	1	0	1	0	-1	ID10000417631646	CG4735-RA	FBgn0003401	(0,1,3,3,2)	1.a	1.45	2.45	2.57	2.02
7.94	0.975	1.16	0.837	48.01	0	0	1	0	1	0	-1	ID100004274127102	CG31237-RA	FBgn0053520	(0,1,3,3,2)	1.a	-0.04	0.94	1.12	0.8
9.4	1.127	1.065	0.606	14.37	2e-05	1	0	0	1	0	0	ID100004142234619	CG12141-RB	FBgn0027084	(0,1,3,3,2)	1.a	0.96	2.08	2.02	1.56
7.12	1.598	2.6	1.216	34.09	0	1	1	0	1	1	-1	ID100003615601017	CG7101-RA	FBgn0030963	(0,1,3,3,2)	1.a	1.47	3.06	4.07	2.68
8.76	0.907	1.124	0.693	14.61	2e-05	0	1	0	1	0	0	ID100004050228410	CG14816-RA	FBgn0023517	(0,1,3,3,2)	1.a	0.78	1.69	1.9	1.47
9.4	1.579	2.354	1.112	38.05	0	1	1	0	1	1	-1	ID1000032102281817	CG5403-RB	FBgn0004795	(0,1,3,3,2)	1.a	0.76	2.34	3.12	1.87
10.56	0.877	1.127	0.633	25.06	0	0	1	0	1	0	-1	ID1000036793110512	CG7769-RA	FBgn0027049	(0,1,3,3,2)	1.a	0.75	1.63	1.88	1.38
11.51	1.035	1.371	0.801	55.49	0	1	1	0	1	1	-1	ID1000032091061817	CG5384-RA	FBgn0032216	(0,1,3,3,2)	1.a	-0.01	1.02	1.36	0.79
6.94	1.037	1.814	1.183	27.45	0	1	1	0	1	1	-1	ID1000037340291416	CG7741-RA	FBgn0033615	(0,1,3,3,2)	1.a	0.63	1.66	2.44	1.81
9.67	1.286	1.684	0.948	68.53	0	1	1	0	1	1	-1	ID10000434123907	CG11897-RB	FBgn0039644	(0,1,3,3,2)	1.a	0.72	2.01	2.41	1.67
8.2	1.065	1.467	1	22.69	0	1	1	0	1	0	0	ID100003237809115	CG5916-RA	FBgn0038401	(0,1,3,3,2)	1.a	1.13	2.2	2.6	2.13
8.6	0.812	1.067	0.664	40.46	0	0	1	0	1	0	-1	ID100003201229013	CG33145-RB	FBgn0053145	(0,1,3,3,2)	1.a	0	0.81	1.07	0.66
10.01	0.912	1.181	0.627	12.72	5e-05	0	1	0	1	0	0	ID100004372230518	CG7528-RA	FBgn0029113	(0,1,3,3,2)	1.a	0.68	1.59	1.86	1.31
9.86	0.988	1.189	0.727	50.28	0	0	1	0	1	0	-1	ID1000037345011914	CG7752-RA	FBgn0037066	(0,1,3,3,2)	1.a	0.69	1.68	1.88	1.42
8.97	1.088	1.441	0.956	44.71	0	1	1	0	1	1	-1	ID100003683431910	CG3131-RA	FBgn0031464	(0,1,3,3,2)	1.a	0.67	1.76	2.11	1.62
9.99	1.264	1.583	1.007	21.13	0	1	1	0	1	0	0	ID1000040387211014	CG10203-RA	FBgn0028554	(0,1,3,3,2)	1.a	1.18	2.44	2.76	2.18
8.96	0.695	1.202	0.681	30.82	0	0	1	0	1	1	-1	ID100004039507410	CG10217-RA	FBgn0039113	(0,1,3,3,2)	1.a	0.23	0.92	1.43	0.91
10.93	1.1	1.395	0.776	58.61	0	1	1	0	1	0	-1	ID100004238323413	CG15735-RA	FBgn0030364	(0,1,3,3,2)	1.a	0.71	1.81	2.11	1.49
8.18	1.578	2.325	1.122	109.58	0	1	1	1	1	1	-1	ID100003382311124	CG2108-RA	FBgn0037364	(0,1,3,3,2)	1.a	0.56	2.13	2.88	1.68
8.08	0.633	1.14	0.592	11.96	7e-05	0	1	0	1	1	-1	ID10000308592111215	CG17269-RA	FBgn0038827	(0,1,3,3,2)	1.a	0.39	1.02	1.53	0.98
9.7	1.016	1	0.545	23.03	0	1	0	0	1	0	0	ID1000035246381410	CG16792-RA	FBgn0000426	(0,1,3,3,2)	1.a	0.33	1.35	1.33	0.88
9.26	2.568	3.294	1.649	71.04	0	1	1	0	1	1	-1	ID100004302131115	CG15737-RA	FBgn0030353	(0,1,3,3,2)	1.a	1.53	4.1	4.82	3.18
10.22	2.582	3.427	2.008	60.17	0	1	1	1	1	1	-1	ID10000330633781	CG17161-RA	FBgn0011598	(0,1,3,3,2)	1.a	0.26	2.84	3.68	2.26
9.42	0.66	1.037	0.54	22.25	0	0	1	0	1	1	-1	ID100003987316162	CG8182-RB	FBgn0034025	(0,1,3,3,2)	1.a	0.02	0.68	1.06	0.56
7.11	1.528	2.285	1.511	35.48	0	1	1	1	1	1	-1	ID10000425881160	CG11342-RA	FBgn0035537	(0,1,3,3,2)	1.a	0	1.52	2.28	1.51
9.85	0.733	1.053	0.539	15.14	1e-05	0	1	0	1	0	-1	ID10000443902883	CG4317-RA	FBgn0026060	(0,1,3,3,2)	1.a	0.84	1.57	1.89	1.38
7.72	1.218	1.816	0.939	74.82	0	1	1	0	1	1	-1	ID1000040097221012	CG3497-RA	FBgn0004837	(0,1,3,3,2)	1.a	0.68	1.9	2.5	1.62
6.78	0.942	1.423	0.968	19.57	0	0	1	0	1	1	0	ID100004086828147	CG6407-RA	FBgn0010194	(0,1,3,3,2)	1.a	0.48	1.42	1.9	1.45
8.68	0.713	1.152	0.612	16.68	1e-05	0	1	0	1	1	-1	ID1000034327010132	CG10133-RA	FBgn0036366	(0,1,3,3,2)	1.a	0	0.71	1.15	0.61
8.66	0.881	1.335	0.796	40.91	0	0	1	0	1	1	-1	ID100004246702413	CG3402-RA	FBgn0035148	(0,1,3,3,2)	1.a	0.43	1.31	1.76	1.22
7.58	1.913	2.765	1.382	105.23	0	1	1	1	1	1	-1	ID10000432521402	CG8805-RA	FBgn0041087	(0,1,3,3,2)	1.a	0.26	2.17	3.02	1.64
7.62	1.18	1.711	0.439	26.39	0	1	1	0	1	0	-1	ID1000036271010108	CG32822-RA	FBgn0052822	(0,1,3,3,2)	1.a	1.81	2.99	3.52	2.25
9.11	0.77	1.024	0.729	31.74	0	0	1	0	1	0	-1	ID100004349303215	CG18593-RA	FBgn0036237	(0,1,3,3,2)	1.a	0.25	1.02	1.28	0.98
9.01	0.796	1.35	0.652	56.06	0	0	1	0	1	1	-1	ID100003519316613	CG1659-RA	FBgn0025549	(0,1,3,3,2)	1.a	0.11	0.91	1.46	0.76
7.87	1.4	1.973	1.363	18.25	0	1	1	0	1	0	0	ID100003609239811	CG13350-RA	FBgn0033890	(0,1,3,3,2)	1.a	-0.1	1.3	1.87	1.26
9.77	1.066	1.416	0.801	60.39	0	1	1	0	1	1	-1	ID1000040383271511	CG10198-RA	FBgn0039120	(0,1,3,3,2)	1.a	0.29	1.36	1.71	1.09
8.94	0.752	1.071	0.613	29.29	0	0	1	0	1	1	-1	ID10000328062421	CG5632-RA	FBgn0036263	(0,1,3,3,2)	1.a	0.33	1.08	1.4	0.94
11.5	1.085	1.523	0.894	50.27	0	1	1	0	1	1	-1	ID100003775801516	CG2852-RA	FBgn0034753	(0,1,3,3,2)	1.a	-0.08	1.01	1.44	0.82
9.48	1.409	2.037	0.867	32.29	0	1	1	0	1	1	-1	ID10000312862814	CG2995-RA	FBgn0040372	(0,1,3,3,2)	1.a	1.23	2.64	3.27	2.1
9.91	1.289	1.584	0.89	16	1e-05	1	1	0	1	0	0	ID1000040743371010	CG12234-RA	FBgn0031051	(0,1,3,3,2)	1.a	0	1.29	1.59	0.9
8.27	0.849	1.176	0.903	28.85	0	0	1	0	1	0	0	ID100003452313132	CG15438-RA	FBgn0025684	(0,1,3,3,2)	1.a	0.32	1.17	1.49	1.22
14.03	1.04	1.062	0.814	27.07	0	1	1	0	1	0	0	ID10000337001490	CG6779-RA	FBgn0002622	(0,1,3,3,2)	1.a	0.42	1.46	1.49	1.24
7.04	1.406	2.264	1.196	51.12	0	1	1	0	1	1	-1	ID10000343800020	CG11178-RA	FBgn0030499	(0,1,3,3,2)	1.a	0.52	1.93	2.79	1.72
8.93	0.84	1.167	0.62	20.55	0	0	1	0	1	0	-1	ID100003506707121	CG9028-RA	FBgn0036389	(0,1,3,3,2)	1.a	1.06	1.9	2.23	1.68
10.64	1.232	1.34	0.978	27.25	0	1	1	0	1	0	0	ID100003136911014	CG12396-RA	FBgn0022069	(0,1,3,3,2)	1.a	0.65	1.88	1.99	1.63
10.36	1.031	1.462	0.846	21.09	0	1	1	0	1	0	-1	ID100003573631110	CG7398-RA	FBgn0024921	(0,1,3,3,2)	1.a	0.35	1.38	1.81	1.2
7.66	1.571	2.331	1.327	45.14	0	1	1	0	1	1	-1	ID10000421133295	CG11156-RA	FBgn0002878	(0,1,3,3,2)	1.a	0.87	2.44	3.2	2.2
9.06	0.851	1.245	0.731	14.11	2e-05	0	1	0	1	0	0	ID10000350710111112	CG9053-RA	FBgn0030606	(0,1,3,3,2)	1.a	0.78	1.63	2.03	1.51
10.03	0.817	1.132	0.73	41.27	0	0	1	0	1	1	-1	ID1000032332051718	CG5821-RA	FBgn0022985	(0,1,3,3,2)	1.a	0.38	1.2	1.51	1.11
8.21	0.78	1.143	0.757	26.61	0	0	1	0	1	1	-1	ID1000040105010146	CG3511-RA	FBgn0035027	(0,1,3,3,2)	1.a	0.66	1.44	1.8	1.42
8.69	3.111	4.382	2.088	65.99	0	1	1	0	1	1	-1	ID10000346380135	CG13299-RA	FBgn0035694	(0,1,3,3,2)	1.a	0.4	3.52	4.79	2.49
8.32	1.918	2.461	1.176	43.61	0	1	1	0	1	0	-1	ID100003410912133	CG10129-RA	FBgn0002926	(0,1,3,3,2)	1.a	0.24	2.16	2.7	1.42
12.1	0.787	1.163	0.85	27.62	0	0	1	0	1	1	-1	ID100004473620716	CG6998-RB	FBgn0011760	(0,1,3,3,2)	1.a	0.06	0.84	1.22	0.91
7.23	0.741	1.474	0.806	14.54	2e-05	0	1	0	1	1	-1	ID10000397240487	CG4751-RA	FBgn0032348	(0,1,3,3,2)	1.a	0.58	1.32	2.05	1.38
8.36	0.917	1.275	0.815	32.44	0	0	1	0	1	1	-1	ID100004188111199	CG3363-RA	FBgn0034987	(0,1,3,3,2)	1.a	0.01	0.93	1.29	0.83
7.82	1.192	1.928	1.201	50.46	0	1	1	1	1	1	-1	ID100004337019106	CG11798-RB	FBgn0015371	(0,1,3,3,2)	1.a	0.66	1.85	2.58	1.86
10.21	1.218	1.375	0.762	26.92	0	1	1	0	1	0	-1	ID10000367060417	CG7436-RA	FBgn0020392	(0,1,3,3,2)	1.a	0.3	1.51	1.67	1.06
9.66	1.291	1.907	0.95	28.2	0	1	1	0	1	1	-1	ID1000030805211141	CG17163-RA	FBgn0039942	(0,1,3,3,2)	1.a	0.96	2.26	2.87	1.91
10.02	0.985	1.444	0.613	57.69	0	0	1	0	1	1	-1	ID100003402721038	CG12238-RA	FBgn0085381	(0,1,3,3,2)	1.a	1	1.98	2.44	1.61
8.54	0.999	1.476	0.589	26.19	0	0	1	0	1	0	-1	ID1000041879331518	CG33456-RA	FBgn0085444	(0,1,3,3,2)	1.a	0.55	1.55	2.02	1.14
8.87	1.398	1.829	0.904	35.44	0	1	1	0	1	0	-1	ID100004136736115	CG12047-RB	FBgn0002873	(0,1,3,3,2)	1.a	-0.04	1.36	1.79	0.87
10.11	0.98	1.535	0.951	41.32	0	0	1	0	1	1	-1	ID10000321231204	CG9383-RA	FBgn0029094	(0,1,3,3,2)	1.a	0.56	1.54	2.09	1.51
9.4	0.641	1.076	0.495	32.31	0	0	1	0	1	1	-1	ID10000414443932	CG2087-RA	FBgn0037327	(0,1,3,3,2)	1.a	0.31	0.95	1.38	0.8
8.46	0.69	1.06	0.631	17.18	1e-05	0	1	0	1	0	-1	ID10000342942520	CG7959-RA	FBgn0013753	(0,1,3,3,2)	1.a	0.44	1.13	1.5	1.07
7.46	1.181	1.734	1.139	22.91	0	1	1	0	1	1	-1	ID100004449434117	CG32721-RA	FBgn0027553	(0,1,3,3,2)	1.a	0.85	2.04	2.59	1.99
7.98	1.142	1.62	0.972	41.23	0	1	1	0	1	1	-1	ID100003679516512	CG7824-RA	FBgn0039711	(0,1,3,3,2)	1.a	0.28	1.42	1.9	1.25
8.43	0.66	1.06	0.544	25.89	0	0	1	0	1	1	-1	ID10000397971210	CG8027-RA	FBgn0033392	(0,1,3,3,2)	1.a	0.03	0.69	1.09	0.58
7.46	1.724	2.516	1.261	70.58	0	1	1	0	1	1	-1	ID1000039543371717	CG10422-RA	FBgn0000158	(0,1,3,3,2)	1.a	0.36	2.08	2.88	1.62
11.75	1.262	1.46	0.863	38.2	0	1	1	0	1	0	-1	ID100004139332617	CG12086-RA	FBgn0011204	(0,1,3,3,2)	1.a	0.02	1.28	1.48	0.88
8.81	0.725	1.131	0.644	15.83	1e-05	0	1	0	1	0	-1	ID1000030849071215	CG17252-RA	FBgn0026149	(0,1,3,3,2)	1.a	1.44	2.16	2.57	2.08
7.52	0.894	1.291	0.659	20.92	0	0	1	0	1	0	-1	ID10000450600139	CG4557-RA	FBgn0029912	(0,1,3,3,2)	1.a	0.07	0.96	1.36	0.73
8.27	1.033	1.659	0.946	21.61	0	1	1	0	1	1	-1	ID1000041629210134	CG7487-RA	FBgn0040290	(0,1,3,3,2)	1.a	1.1	2.13	2.76	2.04
7.96	1.972	2.563	1.095	26.95	0	1	1	0	1	0	-1	ID100004148737617	CG2707-RA	FBgn0000927	(0,1,3,3,2)	1.a	2.68	4.66	5.24	3.78
8.71	1.185	1.384	0.606	46.67	0	1	1	0	1	0	-1	ID100003313527160	CG12928-RA	FBgn0033432	(0,1,3,3,2)	1.a	1.05	2.23	2.43	1.65
9.44	1.804	2.48	1.661	96.06	0	1	1	1	1	1	-1	ID10000309773208	CG5452-RA	FBgn0022338	(0,1,3,3,2)	1.a	0.91	2.71	3.39	2.57
7.2	0.771	1.267	0.664	18.32	0	0	1	0	1	1	-1	ID100004348123140	CG18476-RA	FBgn0037931	(0,1,3,3,2)	1.a	0.24	1.01	1.51	0.9
6.5	0.733	1.331	0.839	9.86	0.00024	0	1	0	1	0	0	ID1000041011310611	CR32730-RA	NA	(0,1,3,3,2)	1.a	0.35	1.08	1.68	1.19
7.39	0.877	1.119	0.954	9.79	0.00025	0	1	0	1	0	0	ID100003551224615	CG1349-RA	FBgn0039802	(0,1,3,3,2)	1.a	0.14	1.02	1.26	1.09
7.58	1.181	1.786	1.105	65.34	0	1	1	1	1	1	-1	ID10000418963599	CG3634-RA	FBgn0037026	(0,1,3,3,2)	1.a	0.45	1.63	2.24	1.56
6.92	1.079	1.422	0.922	23.13	0	1	1	0	1	0	-1	ID1000032613371719	CG15061-RA	FBgn0030911	(0,1,3,3,2)	1.a	0.58	1.66	2	1.5
10.55	1.301	1.366	1.082	32.46	0	1	1	0	1	0	0	ID1000035743111411	CG7421-RA	FBgn0037137	(0,1,3,3,2)	1.a	1.42	2.72	2.79	2.5
8.42	1.247	1.724	0.735	62.35	0	1	1	0	1	1	-1	ID1000035956141019	CG3273-RA	FBgn0013732	(0,1,3,3,2)	1.a	0.35	1.6	2.08	1.09
8.57	1.194	1.664	1.065	53.73	0	1	1	1	1	1	-1	ID1000036751110136	CG6540-RA	FBgn0030943	(0,1,3,3,2)	1.a	0.76	1.95	2.42	1.82
9.17	1.113	1.532	1.011	22.48	0	1	1	0	1	0	-1	ID1000036046341715	CG32956-RE	FBgn0043002	(0,1,3,3,2)	1.a	1.06	2.18	2.6	2.08
10.14	3.086	3.926	1.994	140.11	0	1	1	1	1	1	-1	ID10000438882575	CG17018-RD	FBgn0039972	(0,1,3,3,2)	1.a	0.65	3.73	4.57	2.64
8.78	1.126	1.474	0.764	22.06	0	1	1	0	1	0	-1	ID1000042148141811	CG11254-RC	FBgn0016034	(0,1,3,3,2)	1.a	-0.1	1.03	1.38	0.67
7.46	0.733	1.265	0.72	24.99	0	0	1	0	1	1	-1	ID10000400920042	CG3485-RA	FBgn0085435	(0,1,3,3,2)	1.a	0.46	1.2	1.73	1.18
8.01	1.014	0.969	0.665	16.21	1e-05	1	0	0	1	0	0	ID1000041419310619	CG12134-RA	FBgn0033471	(0,1,3,3,2)	1.a	1.19	2.2	2.16	1.85
10.28	1.207	1.56	1.079	71.25	0	1	1	1	1	1	-1	ID100003425805185	CG7897-RA	FBgn0033039	(0,1,3,3,2)	1.a	0.6	1.81	2.16	1.68
11.37	0.741	1.122	0.306	52.6	0	0	1	0	1	1	-1	ID10000409981070	CR32028-RA	FBgn0062463	(0,1,3,3,2)	1.a	0.84	1.58	1.96	1.14
8.23	0.8	1.318	0.643	15.18	1e-05	0	1	0	1	0	-1	ID100003190419173	CG6134-RA	FBgn0003495	(0,1,3,3,2)	1.a	0.22	1.02	1.54	0.86
7.17	2.046	2.991	1.828	79.22	0	1	1	1	1	1	-1	ID100003335531064	CG5971-RA	FBgn0035918	(0,1,3,3,2)	1.a	-0.09	1.96	2.9	1.74
7.29	1.425	2.134	1.31	42.5	0	1	1	0	1	1	-1	ID100003552404113	CG13761-RB	FBgn0011566	(0,1,3,3,2)	1.a	0.78	2.21	2.92	2.09
9.4	1.059	1.415	0.761	45.15	0	1	1	0	1	1	-1	ID10000388181559	CG3412-RA	FBgn0023423	(0,1,3,3,2)	1.a	0.43	1.49	1.84	1.19
9.08	2.729	3.491	1.83	16.48	1e-05	1	1	0	1	0	-1	ID1000036070351815	CG12743-RA	FBgn0003023	(0,1,3,3,2)	1.a	3.13	5.86	6.62	4.96
10.54	1.455	1.621	0.962	48.22	0	1	1	0	1	0	-1	ID100003694507416	CG8258-RA	FBgn0033342	(0,1,3,3,2)	1.a	0.65	2.1	2.27	1.61
7.49	0.896	1.218	0.89	28.79	0	0	1	0	1	0	0	ID1000040070291816	CG3857-RA	FBgn0023520	(0,1,3,3,2)	1.a	1.13	2.03	2.35	2.02
10.38	1.098	1.804	0.951	39.76	0	1	1	0	1	1	-1	ID100004248111066	CG12567-RA	FBgn0039958	(0,1,3,3,2)	1.a	0.53	1.63	2.34	1.48
8.28	0.789	1.041	0.597	14.18	2e-05	0	1	0	1	0	0	ID100003710912118	CG7869-RA	FBgn0025355	(0,1,3,3,2)	1.a	0.78	1.57	1.82	1.38
7.73	0.827	1.341	0.838	16.3	1e-05	0	1	0	1	1	-1	ID10000327860896	CG5595-RA	FBgn0003330	(0,1,3,3,2)	1.a	0.4	1.22	1.74	1.23
9.29	0.756	1.289	0.582	41.12	0	0	1	0	1	1	-1	ID100004004923145	CG3815-RA	FBgn0029861	(0,1,3,3,2)	1.a	0.28	1.04	1.57	0.86
7.83	0.813	1.253	0.748	42.65	0	0	1	0	1	1	-1	ID100003772625149	CG2712-RA	FBgn0024975	(0,1,3,3,2)	1.a	0.36	1.17	1.61	1.1
12.12	1.421	1.563	1.547	12.6	5e-05	1	1	0	1	0	0	ID10000435092789	CG18681-RA	FBgn0010425	(0,1,3,3,2)	1.a	0.54	1.96	2.1	2.09
7.58	1.202	1.748	1.182	29.12	0	1	1	0	1	1	-1	ID1000038383111117	CG4061-RA	FBgn0025630	(0,1,3,3,2)	1.a	-0.06	1.14	1.68	1.12
9.26	0.902	1.37	0.49	31.28	0	0	1	0	1	1	-1	ID100003284008125	CG5694-RB	FBgn0032197	(0,1,3,3,2)	1.a	0.32	1.22	1.69	0.8
9.87	1.303	1.613	1.079	41.49	0	1	1	1	1	0	-1	ID100004502323154	CG4300-RA	FBgn0036272	(0,1,3,3,2)	1.a	-0.1	1.2	1.51	0.98
10.25	1.364	1.895	1.269	42.79	0	1	1	1	1	1	-1	ID10000395371711	CG10417-RA	FBgn0033021	(0,1,3,3,2)	1.a	0.79	2.16	2.69	2.06
8.27	0.863	1.167	0.587	11.98	7e-05	0	1	0	1	0	0	ID1000035879221815	CG31132-RA	FBgn0011785	(0,1,3,3,2)	1.a	0.46	1.32	1.63	1.05
8.31	0.952	1.449	0.855	48.92	0	0	1	0	1	1	-1	ID100004013204145	CG3572-RC	FBgn0022960	(0,1,3,3,2)	1.a	0.69	1.64	2.14	1.55
7.2	0.902	1.396	0.885	13.55	3e-05	0	1	0	1	0	0	ID10000388171759	CG3411-RA	FBgn0004101	(0,1,3,3,2)	1.a	1.16	2.06	2.55	2.04
7.62	1.412	1.881	1.18	72.82	0	1	1	1	1	1	-1	ID100003373331009	CG6962-RA	FBgn0037958	(0,1,3,3,2)	1.a	0.05	1.46	1.93	1.23
8.97	1.605	2.065	1.037	46.1	0	1	1	0	1	0	-1	ID1000039424341116	CG1058-RA	FBgn0022981	(0,1,3,3,2)	1.a	-0.06	1.54	2	0.97
11.03	3.076	3.991	2.034	99.35	0	1	1	1	1	1	-1	ID10000336280409	CG18543-RA	FBgn0010431	(0,1,3,3,2)	1.a	0.82	3.89	4.81	2.85
8.33	1.905	2.657	1.186	99.4	0	1	1	0	1	1	-1	ID10000447170255	CG6967-RB	FBgn0034187	(0,1,3,3,2)	1.a	0.36	2.27	3.02	1.55
7.65	0.708	1.315	0.738	13.3	3e-05	0	1	0	1	1	-1	ID10000405220423	CG14860-RA	FBgn0038273	(0,1,3,3,2)	1.a	0.87	1.58	2.19	1.61
7.63	1.796	2.418	1.507	75.43	0	1	1	1	1	1	-1	ID100004507408166	CG3327-RB	FBgn0020445	(0,1,3,3,2)	1.a	1.22	3.01	3.63	2.72
8.73	1.116	1.215	0.905	83.79	0	1	1	0	1	0	-1	ID10000373372356	CG7737-RA	FBgn0033584	(0,1,3,3,2)	1.a	0.08	1.2	1.29	0.98
9.94	0.831	1.312	0.46	47.63	0	0	1	0	1	1	-1	ID10000439550212	CG7761-RA	FBgn0033988	(0,1,3,3,2)	1.a	0.75	1.58	2.06	1.21
8.93	0.719	1.146	0.404	15.96	1e-05	0	1	0	1	0	-1	ID10000347320435	CG14578-RD	FBgn0040059	(0,1,3,3,2)	1.a	0.43	1.15	1.57	0.83
7.52	1.548	1.86	1.295	40.14	0	1	1	1	1	0	-1	ID100003421733133	CG9680-RA	FBgn0004556	(0,1,3,3,2)	1.a	1	2.55	2.86	2.29
8.09	0.808	1.066	0.742	28.53	0	0	1	0	1	0	-1	ID100003285020319	CG5714-RA	FBgn0000543	(0,1,3,3,2)	1.a	0.2	1	1.26	0.94
8.7	1.051	1.557	0.874	28.17	0	1	1	0	1	1	-1	ID1000031695261311	CG30467-RA	FBgn0050467	(0,1,3,3,2)	1.a	0	1.05	1.56	0.88
8.62	1.001	1.538	0.904	15.06	1e-05	1	1	0	1	0	-1	ID1000045112241419	CG3430-RA	FBgn0031875	(0,1,3,3,2)	1.a	0.45	1.45	1.99	1.36
8.03	1.23	1.769	1.024	50.65	0	1	1	0	1	1	-1	ID100003852307710	CG6874-RA	FBgn0036815	(0,1,3,3,2)	1.a	1.51	2.74	3.28	2.53
7.25	1.479	2.174	1.329	87.66	0	1	1	1	1	1	-1	ID10000420612101811	CG16717-RA	FBgn0036028	(0,1,3,3,2)	1.a	-0.14	1.34	2.03	1.18
8.15	1.109	1.478	0.867	50.18	0	1	1	0	1	1	-1	ID100003985536182	CG8142-RA	FBgn0030871	(0,1,3,3,2)	1.a	1.12	2.23	2.6	1.99
9.21	1.319	2.048	1.163	52.22	0	1	1	1	1	1	-1	ID100003957031111	CG10498-RB	FBgn0004107	(0,1,3,3,2)	1.a	1.07	2.39	3.12	2.23
7.8	1.344	2.154	1.178	71.86	0	1	1	1	1	1	-1	ID10000377080574	CG2669-RA	FBgn0086695	(0,1,3,3,2)	1.a	0.77	2.12	2.92	1.95
10.39	5.328	6.463	2.858	68.83	0	1	1	0	1	0	-1	ID100003884923412	CG2175-RC	FBgn0000427	(0,1,3,3,2)	1.a	-0.01	5.31	6.45	2.84
7.03	2.312	3.241	1.726	90.33	0	1	1	1	1	1	-1	ID10000361041928	CG13550-RA	FBgn0034853	(0,1,3,3,2)	1.a	0.09	2.4	3.33	1.82
9.55	0.645	1.028	0.629	39.77	0	0	1	0	1	1	-1	ID100003322004160	CG32505-RE	FBgn0023177	(0,1,3,3,2)	1.a	1.15	1.79	2.17	1.78
10.47	2.885	3.658	1.84	87.54	0	1	1	1	1	1	-1	ID1000031677261011	CG2913-RA	FBgn0015565	(0,1,3,3,2)	1.a	1.14	4.02	4.8	2.98
7.6	1.081	1.397	0.911	34.27	0	1	1	0	1	0	-1	ID10000431212316	CG9422-RA	FBgn0033092	(0,1,3,3,2)	1.a	1.05	2.13	2.45	1.96
10.22	1.763	2.324	1.398	21.93	0	1	1	0	1	0	-1	ID100003659923111	CG32491-RX	FBgn0002781	(0,1,3,3,2)	1.a	0.84	2.6	3.16	2.23
11.47	1.111	1.337	0.787	70.03	0	1	1	0	1	0	-1	ID10000402571650	CG8580-RA	FBgn0082598	(0,1,3,3,2)	1.a	0.36	1.47	1.7	1.14
10.12	6.034	7.038	4.484	72.83	0	1	1	1	1	0	-1	ID100003541723615	CG9046-RA	FBgn0003980	(0,1,3,3,2)	1.a	0.18	6.22	7.22	4.67
8.55	1.132	1.263	0.422	27.97	0	1	1	0	1	0	-1	ID100003557814116	CG1863-RA	FBgn0085393	(0,1,3,3,2)	1.a	1.51	2.64	2.77	1.93
3.82	1.136	1.554	0.629	11.48	0.00015	1	0	0	1	0	-1	ID10000399181187	CG15345-RA	FBgn0040928	(0,1,3,3,2)	1.a	0.18	1.31	1.73	0.81
7.64	0.682	1.08	0.622	14.28	2e-05	0	1	0	1	0	-1	ID1000039258211717	CG10263-RD	FBgn0032812	(0,1,3,3,2)	1.a	0.3	0.98	1.38	0.92
7.35	1.223	1.651	0.754	10.76	0.00014	1	0	0	1	0	0	ID1000035148001114	CG17689-RA	FBgn0036374	(0,1,3,3,2)	1.a	0.25	1.48	1.9	1.01
11.1	1.529	1.613	1.254	32.44	0	1	1	0	1	0	0	ID1000038287110117	CG13849-RA	FBgn0038964	(0,1,3,3,2)	1.a	1.45	2.98	3.07	2.71
9.12	1.021	1.454	0.763	40.13	0	1	1	0	1	1	-1	ID10000402811742	CG9755-RC	FBgn0003165	(0,1,3,3,2)	1.a	1.23	2.26	2.69	2
8.05	0.895	1.283	0.714	55.37	0	0	1	0	1	1	-1	ID100004452611018	CG6241-RA	FBgn0037792	(0,1,3,3,2)	1.a	0.23	1.12	1.51	0.94
8.44	1.127	1.613	0.786	65.4	0	1	1	0	1	1	-1	ID100004219311195	CG15736-RA	FBgn0043001	(0,1,3,3,2)	1.a	0.39	1.52	2	1.18
6.52	1.3	2.727	1.836	27.32	0	1	1	0	1	1	-1	ID10000430023103	CG15348-RA	FBgn0014464	(0,1,3,3,2)	1.a	1.32	2.62	4.05	3.16
9.37	0.9	1.311	0.772	41.91	0	0	1	0	1	1	-1	ID100004226039612	CG1594-RA	FBgn0004864	(0,1,3,3,2)	1.a	0.67	1.57	1.98	1.44
7.59	1.065	1.83	1.055	21.24	0	1	1	0	1	1	-1	ID10000417753646	CG4936-RA	FBgn0038768	(0,1,3,3,2)	1.a	1.04	2.1	2.87	2.09
8.64	0.773	1.163	0.308	28.09	0	0	1	0	1	0	-1	ID1000034338201319	CG10308-RA	FBgn0010317	(0,1,3,3,2)	1.a	0.99	1.76	2.16	1.3
7.17	1.484	2.305	1.281	64.94	0	1	1	1	1	1	-1	ID100003199221120	CG33122-RA	FBgn0015376	(0,1,3,3,2)	1.a	0.4	1.89	2.71	1.68
11.9	1.78	2.374	1.321	71.03	0	1	1	1	1	1	-1	ID100004136932115	CG12052-RC	FBgn0005630	(0,1,3,3,2)	1.a	0.75	2.53	3.13	2.07
8.34	0.879	1.279	0.801	58.03	0	0	1	0	1	1	-1	ID100004093722168	CG6546-RA	FBgn0025716	(0,1,3,3,2)	1.a	0.87	1.75	2.15	1.68
7.8	1.118	1.413	0.787	10.68	0.00015	1	1	0	1	0	0	ID10000337731344	CG2006-RA	FBgn0039664	(0,1,3,3,2)	1.a	0.29	1.4	1.7	1.07
7.34	1.572	2.427	1.239	56.78	0	1	1	0	1	1	-1	ID1000045275131216	CG9576-RA	FBgn0031091	(0,1,3,3,2)	1.a	0.53	2.1	2.95	1.76
9.57	0.627	1.099	0.599	36.46	0	0	1	0	1	1	-1	ID10000417451661	CG4268-RA	FBgn0016696	(0,1,3,3,2)	1.a	0.58	1.2	1.68	1.18
9.89	0.78	1.024	0.35	36.61	0	0	1	0	1	0	-1	ID1000038906091613	CG2368-RB	FBgn0004399	(0,1,3,3,2)	1.a	1	1.78	2.03	1.35
10.76	1.224	1.696	0.885	73.99	0	1	1	0	1	1	-1	ID10000399940542	CG3696-RA	FBgn0086902	(0,1,3,3,2)	1.a	0.49	1.71	2.18	1.37
8.03	0.615	1.044	0.539	21.73	0	0	1	0	1	1	-1	ID100003521312915	CG16728-RA	FBgn0033539	(0,1,3,3,2)	1.a	0.42	1.03	1.46	0.96
8.1	0.729	1.098	0.629	38.93	0	0	1	0	1	1	-1	ID100003103132616	CG5543-RA	FBgn0034908	(0,1,3,3,2)	1.a	0.07	0.8	1.17	0.7
7.58	1.052	1.63	0.927	17.22	1e-05	1	1	0	1	0	-1	ID10000340921092	CG10098-RA	FBgn0037472	(0,1,3,3,2)	1.a	0.51	1.56	2.14	1.44
9.04	1.098	1.641	0.888	35.55	0	1	1	0	1	1	-1	ID100003136732101	CG12391-RA	FBgn0033581	(0,1,3,3,2)	1.a	0.47	1.57	2.12	1.36
7.24	1.165	1.606	0.87	18.17	0	1	1	0	1	0	-1	ID1000040799231712	CG13998-RA	FBgn0040949	(0,1,3,3,2)	1.a	0.03	1.2	1.64	0.9
7.39	1.747	2.466	1.475	44.05	0	1	1	0	1	1	-1	ID10000317893101311	CG5146-RA	FBgn0035617	(0,1,3,3,2)	1.a	-0.12	1.62	2.34	1.35
7.11	1.125	1.844	1.138	26.38	0	1	1	0	1	1	-1	ID10000312902014	CG30001-RA	FBgn0050001	(0,1,3,3,2)	1.a	0.39	1.52	2.24	1.53
7.66	0.978	1.46	0.628	32.41	0	0	1	0	1	1	-1	ID1000036163211017	CG7110-RB	FBgn0032521	(0,1,3,3,2)	1.a	0.47	1.45	1.93	1.1
9.02	1.624	2.217	1.097	61.39	0	1	1	0	1	1	-1	ID100003614903019	CG7091-RA	FBgn0038099	(0,1,3,3,2)	1.a	-0.01	1.62	2.21	1.09
8.5	1.227	1.409	0.776	35.14	0	1	1	0	1	0	-1	ID100003439901063	CG11956-RB	FBgn0040282	(0,1,3,3,2)	1.a	0.7	1.93	2.12	1.48
7.01	1.13	1.819	0.841	15.15	1e-05	1	1	0	1	0	-1	ID10000382671269	CG13778-RB	FBgn0031885	(0,1,3,3,2)	1.a	0.12	1.24	1.93	0.96
8.06	1.294	1.832	0.998	47.48	0	1	1	0	1	1	-1	ID10000374602868	CG10979-RA	FBgn0037379	(0,1,3,3,2)	1.a	0.04	1.33	1.87	1.04
7.51	1.152	1.936	1.008	31.2	0	1	1	0	1	1	-1	ID100003871418710	CG5229-RA	FBgn0028387	(0,1,3,3,2)	1.a	0.2	1.35	2.14	1.21
7.38	1.203	1.705	0.836	66.43	0	1	1	0	1	1	-1	ID100004506721139	CG4591-RA	FBgn0037848	(0,1,3,3,2)	1.a	-0.17	1.04	1.54	0.67
8.1	0.779	1.196	0.405	46.52	0	0	1	0	1	1	-1	ID1000045407231716	CG4626-RB	FBgn0027342	(0,1,3,3,2)	1.a	1.03	1.81	2.22	1.44
8.87	1.124	1.38	0.81	17.59	0	1	1	0	1	0	0	ID1000043463231412	CG1828-RA	FBgn0002183	(0,1,3,3,2)	1.a	0.06	1.19	1.44	0.87
11.27	1.059	1.515	0.852	66.76	0	1	1	0	1	1	-1	ID100003672818175	CG5784-RA	FBgn0034282	(0,1,3,3,2)	1.a	0.12	1.17	1.63	0.97
6.04	0.892	1.648	0.96	14.8	2e-05	0	1	0	1	1	-1	ID100004078103104	CG13957-RA	FBgn0030739	(0,1,3,3,2)	1.a	0.31	1.2	1.95	1.27
9.26	1.021	1.306	0.608	35.11	0	1	1	0	1	0	-1	ID100003959531148	CG10542-RA	FBgn0086694	(0,1,3,3,2)	1.a	0.56	1.58	1.86	1.16
9.86	2.701	3.407	1.806	85.27	0	1	1	1	1	1	-1	ID1000032735231711	CG8308-RA	FBgn0087040	(0,1,3,3,2)	1.a	1.62	4.32	5.02	3.42
12.91	1.266	1.551	0.929	62.92	0	1	1	0	1	0	-1	ID100004150713619	CG2922-RC	FBgn0250753	(0,1,3,3,2)	1.a	-0.13	1.13	1.42	0.8
7.8	1.092	1.55	0.735	32.77	0	1	1	0	1	1	-1	ID10000336402409	CG18586-RA	FBgn0035642	(0,1,3,3,2)	1.a	0.35	1.44	1.9	1.08
9.1	1.037	1.504	0.873	40.54	0	1	1	0	1	1	-1	ID100003414533210	CG9273-RA	FBgn0032906	(0,1,3,3,2)	1.a	0.53	1.57	2.04	1.41
7.13	1.224	1.927	1.306	41.34	0	1	1	1	1	1	-1	ID10000379001474	CG3945-RA	FBgn0025807	(0,1,3,3,2)	1.a	0.47	1.7	2.4	1.78
7.65	0.938	1.377	0.595	58.94	0	0	1	0	1	1	-1	ID100003853723710	CG6896-RA	FBgn0036801	(0,1,3,3,2)	1.a	0.99	1.92	2.36	1.58
7.92	1.131	1.497	0.963	18.25	0	1	1	0	1	0	0	ID100004502029154	CG4281-RA	FBgn0025626	(0,1,3,3,2)	1.a	1.38	2.51	2.88	2.35
8.13	1.293	1.915	0.826	29.49	0	1	1	0	1	1	-1	ID100003772821149	CG2714-RB	FBgn0000376	(0,1,3,3,2)	1.a	1.36	2.66	3.28	2.19
7.03	0.923	1.396	0.909	9.37	0.00033	0	1	0	1	0	0	ID10000450570739	CG4553-RA	FBgn0039336	(0,1,3,3,2)	1.a	0.67	1.6	2.07	1.58
7.48	1.237	1.648	1.117	24	0	1	1	0	1	0	0	ID100003956835111	CG10495-RA	FBgn0032750	(0,1,3,3,2)	1.a	0.52	1.76	2.17	1.64
7.44	1.785	2.828	1.298	69.41	0	1	1	0	1	1	-1	ID100004033635145	CG9883-RA	FBgn0031435	(0,1,3,3,2)	1.a	0.79	2.58	3.62	2.09
8.02	1.432	1.939	1.327	65.37	0	1	1	1	1	1	-1	ID100004026731050	CG8598-RA	FBgn0035766	(0,1,3,3,2)	1.a	0.24	1.67	2.18	1.57
13.1	1.303	1.355	1.118	26.61	0	1	1	0	1	0	0	ID10000313843414	CG1242-RA	FBgn0001233	(0,1,3,3,2)	1.a	-0.07	1.23	1.29	1.05
7.73	0.836	1.389	0.932	39.43	0	0	1	0	1	1	-1	ID10000341013692	CG10117-RA	FBgn0020245	(0,1,3,3,2)	1.a	0.44	1.27	1.83	1.37
10.64	0.896	1.587	0.621	48.47	0	0	1	0	1	1	-1	ID1000035395211116	CG8465-RB	FBgn0028343	(0,1,3,3,2)	1.a	0.65	1.55	2.24	1.27
8.88	1.382	2.023	0.94	42.37	0	1	1	0	1	1	-1	ID10000418983199	CG3679-RA	FBgn0027521	(0,1,3,3,2)	1.a	0.84	2.22	2.86	1.77
9.17	0.702	1.041	0.583	16.23	1e-05	0	1	0	1	0	-1	ID100004304933311	CG17168-RA	FBgn0039943	(0,1,3,3,2)	1.a	0.86	1.56	1.9	1.44
10.12	0.995	1.268	0.795	27.42	0	0	1	0	1	0	-1	ID1000039990011012	CG3689-RB	FBgn0035987	(0,1,3,3,2)	1.a	0.81	1.8	2.08	1.6
7.46	1.05	1.625	1.042	60.71	0	1	1	1	1	1	-1	ID100004373117719	CG8609-RA	FBgn0035754	(0,1,3,3,2)	1.a	-0.04	1.02	1.59	1.01
7.8	1.325	1.614	0.94	26.28	0	1	1	0	1	0	-1	ID1000040263361816	CG8589-RA	FBgn0033921	(0,1,3,3,2)	1.a	1.62	2.95	3.24	2.56
9.33	1.094	1.434	0.905	14.69	2e-05	1	1	0	1	0	0	ID10000388680154	CG2218-RA	FBgn0039767	(0,1,3,3,2)	1.a	-0.11	0.98	1.32	0.8
11.09	0.784	1.085	0.632	27.43	0	0	1	0	1	0	-1	ID10000416970694	CG7619-RA	FBgn0015283	(0,1,3,3,2)	1.a	-0.03	0.75	1.05	0.6
6.73	0.962	1.764	0.99	22.74	0	0	1	0	1	1	-1	ID100003893501041	CG1492-RA	FBgn0030361	(0,1,3,3,2)	1.a	0.78	1.74	2.54	1.77
8.03	1.201	1.684	0.883	66.84	0	1	1	0	1	1	-1	ID100003569019615	CG7326-RA	FBgn0030970	(0,1,3,3,2)	1.a	1.48	2.68	3.16	2.36
9.84	1.768	2.488	1.182	65.01	0	1	1	0	1	1	-1	ID100003949931048	CG10719-RA	FBgn0010300	(0,1,3,3,2)	1.a	1	2.76	3.48	2.18
9.78	0.84	1.194	0.686	16.87	1e-05	0	1	0	1	0	-1	ID1000040483210014	CG14764-RA	FBgn0033236	(0,1,3,3,2)	1.a	1.1	1.94	2.29	1.78
9.79	0.98	1.411	0.657	73.13	0	0	1	0	1	1	-1	ID100003620107814	CG7187-RA	FBgn0011481	(0,1,3,3,2)	1.a	0.79	1.77	2.2	1.45
7.31	1.396	1.719	1.298	58.56	0	1	1	1	1	0	-1	ID10000442830783	CG17726-RA	FBgn0037880	(0,1,3,3,2)	1.a	0.23	1.63	1.95	1.53
6.29	1.287	1.773	1.287	14.85	2e-05	1	1	0	1	0	0	ID10000454170773	CG4647-RA	FBgn0030433	(0,1,3,3,2)	1.a	0.29	1.58	2.06	1.57
11.32	0.831	1.099	0.687	12.32	6e-05	0	1	0	1	0	0	ID1000041783321518	CG5061-RA	FBgn0028388	(0,1,3,3,2)	1.a	0.57	1.4	1.67	1.26
6.9	1.292	2.125	1.118	51.05	0	1	1	0	1	1	-1	ID10000411353334	CG31110-RA	FBgn0259178	(0,1,3,3,2)	1.a	0.12	1.41	2.25	1.24
7.6	1.144	1.656	0.946	50.35	0	1	1	0	1	1	-1	ID100003310703178	CG12864-RA	FBgn0026427	(0,1,3,3,2)	1.a	-0.12	1.02	1.54	0.83
7.78	1.318	2.087	1.02	42.77	0	1	1	0	1	1	-1	ID100003080825141	CG17169-RA	FBgn0040514	(0,1,3,3,2)	1.a	1.39	2.71	3.48	2.41
7.77	0.888	1.307	0.727	45.11	0	0	1	0	1	1	-1	ID1000040748391413	CG12252-RA	FBgn0035026	(0,1,3,3,2)	1.a	0.47	1.36	1.78	1.2
10.5	0.861	1.333	0.797	31.17	0	0	1	0	1	1	-1	ID100003955517111	CG10465-RA	FBgn0033017	(0,1,3,3,2)	1.a	0.02	0.88	1.36	0.82
10.38	5.1	6.344	3.011	77.29	0	1	1	0	1	1	-1	ID100004150015150	CG2879-RA	FBgn0025834	(0,1,3,3,2)	1.a	0.24	5.34	6.59	3.25
6.75	1.311	2.123	1.13	48.77	0	1	1	0	1	1	-1	ID10000350250762	CG8786-RB	FBgn0036897	(0,1,3,3,2)	1.a	0.1	1.41	2.22	1.23
10.19	1.262	1.944	0.966	63.25	0	1	1	0	1	1	-1	ID10000329871321	CG14516-RA	FBgn0039640	(0,1,3,3,2)	1.a	1.21	2.47	3.15	2.17
7.42	1.868	2.993	1.558	90.09	0	1	1	1	1	1	-1	ID100003829732176	CG1389-RA	FBgn0003733	(0,1,3,3,2)	1.a	0.28	2.15	3.28	1.84
8.6	0.995	1.623	0.747	59.69	0	0	1	0	1	1	-1	ID1000043330141515	CG8961-RA	FBgn0086350	(0,1,3,3,2)	1.a	0.41	1.4	2.03	1.16
8.1	0.635	1.036	0.444	11.51	9e-05	0	1	0	1	0	-1	ID10000382661469	CG13778-RA	FBgn0031885	(0,1,3,3,2)	1.a	0.33	0.97	1.37	0.78
7.77	0.886	1.57	0.861	50.01	0	0	1	0	1	1	-1	ID100004236405186	CG1569-RA	FBgn0003268	(0,1,3,3,2)	1.a	0.56	1.45	2.13	1.42
10.43	1.117	1.246	0.807	34.34	0	1	1	0	1	0	-1	ID1000040275171012	CG9742-RA	FBgn0030765	(0,1,3,3,2)	1.a	0.39	1.5	1.63	1.2
10.79	1.6	2.069	1.319	46.39	0	1	1	1	1	0	-1	ID100003634014019	CG12276-RA	FBgn0029512	(0,1,3,3,2)	1.a	0.14	1.74	2.21	1.46
6.58	2.311	3.379	1.96	52.16	0	1	1	1	1	1	-1	ID1000037891310119	CG3929-RA	FBgn0000524	(0,1,3,3,2)	1.a	0.63	2.94	4.01	2.59
9.81	1.505	2.35	1.341	55	0	1	1	1	1	1	-1	ID100003467127218	CG13345-RA	FBgn0086356	(0,1,3,3,2)	1.a	0.28	1.79	2.63	1.62
8.17	1.605	2.28	1.315	73.53	0	1	1	1	1	1	-1	ID1000041361161414	CG12026-RB	FBgn0035289	(0,1,3,3,2)	1.a	0.12	1.73	2.4	1.44
7.32	1.212	1.596	1.081	12.82	4e-05	1	1	0	1	0	0	ID100004466609810	CG32536-RA	FBgn0052536	(0,1,3,3,2)	1.a	0.85	2.07	2.45	1.93
8.43	0.796	1.208	0.649	56.35	0	0	1	0	1	1	-1	ID100004278926010	CG13472-RA	FBgn0036450	(0,1,3,3,2)	1.a	0.14	0.94	1.35	0.79
8.86	0.731	1.337	0.59	25.21	0	0	1	0	1	1	-1	ID1000045307311154	CG9636-RB	FBgn0037556	(0,1,3,3,2)	1.a	0.36	1.09	1.69	0.95
9.83	2.045	2.697	1.38	62.14	0	1	1	0	1	1	-1	ID10000378570682	CG11674-RA	FBgn0030551	(0,1,3,3,2)	1.a	2.56	4.61	5.26	3.94
11.1	1.002	1.51	1.013	26.38	0	1	1	0	1	1	-1	ID1000035775271019	CG4898-RA	FBgn0003721	(0,1,3,3,2)	1.a	0.49	1.49	2	1.5
9.87	1.383	1.286	1.202	27.3	0	1	1	0	1	0	0	ID10000417092694	CG7637-RA	FBgn0033548	(0,1,3,3,2)	1.a	0.72	2.1	2.01	1.92
8.35	0.883	1.329	0.542	49.29	0	0	1	0	1	1	-1	ID10000433203007	CG8944-RA	FBgn0030680	(0,1,3,3,2)	1.a	1.57	2.45	2.9	2.11
9.18	1.034	1.015	0.779	31.87	0	1	1	0	1	0	0	ID100003284400125	CG5706-RA	FBgn0039175	(0,1,3,3,2)	1.a	0.41	1.44	1.42	1.19
10.76	1.478	1.459	1.094	44.31	0	1	1	0	1	0	0	ID1000041311010619	CG5258-RA	FBgn0029148	(0,1,3,3,2)	1.a	0.96	2.44	2.42	2.06
7.46	1.056	1.407	1.055	16.4	1e-05	1	1	0	1	0	0	ID10000340621091	CG10050-RA	FBgn0037492	(0,1,3,3,2)	1.a	1.16	2.22	2.57	2.21
9.33	1.434	2.05	1.009	46.94	0	1	1	0	1	1	-1	ID10000360213628	CG32858-RB	FBgn0003447	(0,1,3,3,2)	1.a	0.57	2.01	2.62	1.58
7.57	1.119	1.825	1.119	18.29	0	1	1	0	1	1	-1	ID1000037068001117	CG1792-RA	FBgn0039860	(0,1,3,3,2)	1.a	0.13	1.25	1.96	1.25
9.72	1.218	1.661	1.129	59.06	0	1	1	1	1	1	-1	ID10000377732782	CG2910-RA	FBgn0027548	(0,1,3,3,2)	1.a	0.72	1.94	2.38	1.84
7.8	1.201	1.551	0.95	32.58	0	1	1	0	1	0	-1	ID10000398011657	CG8038-RA	FBgn0035831	(0,1,3,3,2)	1.a	-0.06	1.14	1.49	0.89
10.01	2.562	2.943	1.823	145.75	0	1	1	1	1	0	-1	ID100004247126186	CG3506-RA	FBgn0003970	(0,1,3,3,2)	1.a	1.16	3.73	4.11	2.99
7.81	0.675	1.101	0.693	17.09	1e-05	0	1	0	1	1	-1	ID100004153723134	CG12863-RA	FBgn0033948	(0,1,3,3,2)	1.a	0.23	0.91	1.34	0.93
7.04	0.833	1.345	1.06	22.23	0	0	1	1	1	1	0	ID1000034780041415	CG1467-RA	FBgn0031106	(0,1,3,3,2)	1.a	0.54	1.38	1.89	1.6
10.59	1.426	1.808	1.216	75.88	0	1	1	1	1	1	-1	ID10000418533761	CG3249-RA	FBgn0029764	(0,1,3,3,2)	1.a	0.48	1.9	2.29	1.69
8.57	0.689	1.074	0.508	47.56	0	0	1	0	1	1	-1	ID10000312382952	CG1716-RA	FBgn0030486	(0,1,3,3,2)	1.a	0.04	0.73	1.12	0.55
9.64	1.316	1.844	0.627	28.62	0	1	1	0	1	0	-1	ID100003100536414	CG5490-RA	FBgn0003717	(0,1,3,3,2)	1.a	0.57	1.88	2.41	1.19
7.75	1.397	1.999	1.017	93.61	0	1	1	1	1	1	-1	ID10000394062448	CG14513-RA	FBgn0005596	(0,1,3,3,2)	1.a	0.04	1.44	2.04	1.06
9.15	1.049	1.395	0.851	33.96	0	1	1	0	1	0	-1	ID10000437003889	CG7413-RA	FBgn0015799	(0,1,3,3,2)	1.a	0.58	1.63	1.98	1.44
9.95	1.491	1.59	1.269	83.3	0	1	1	1	1	0	0	ID10000335512324	CG11128-RA	FBgn0037203	(0,1,3,3,2)	1.a	0.64	2.13	2.23	1.91
10.11	1.896	2.684	1.439	105.47	0	1	1	1	1	1	-1	ID1000037127321614	CG8411-RA	FBgn0005695	(0,1,3,3,2)	1.a	0.81	2.71	3.5	2.25
7.23	1.457	2.03	1.083	30.64	0	1	1	0	1	0	-1	ID100003116303101	CG15896-RA	FBgn0029858	(0,1,3,3,2)	1.a	0.9	2.36	2.93	1.98
9.81	0.934	1.053	0.786	22.01	0	0	1	0	1	0	0	ID10000369370111219	CG8235-RA	FBgn0033351	(0,1,3,3,2)	1.a	0.35	1.28	1.4	1.14
8.66	1.075	1.599	1.119	39.34	0	1	1	1	1	1	-1	ID100004033015155	CG9874-RA	FBgn0003687	(0,1,3,3,2)	1.a	0.49	1.57	2.09	1.61
10.31	0.685	1.011	0.635	10.43	0.00017	0	1	0	1	0	0	ID1000034085121312	CG10084-RA	FBgn0002044	(0,1,3,3,2)	1.a	0.51	1.2	1.52	1.15
7.1	1.764	2.422	1.674	22.23	0	1	1	0	1	0	0	ID1000036939071219	CG8239-RA	FBgn0030683	(0,1,3,3,2)	1.a	1.28	3.04	3.7	2.95
6.85	1.056	1.691	1.244	22.01	0	1	1	0	1	1	0	ID1000040155061816	CG3622-RA	FBgn0086408	(0,1,3,3,2)	1.a	0.46	1.52	2.15	1.71
9.71	4.099	5.368	2.634	62.74	0	1	1	0	1	1	-1	ID10000312020998	CG16874-RA	FBgn0014076	(0,1,3,3,2)	1.a	-0.11	3.99	5.26	2.52
7.58	1.188	1.341	0.728	25.25	0	1	1	0	1	0	-1	ID100004274805311	CG31249-RA	FBgn0051249	(0,1,3,3,2)	1.a	-0.06	1.13	1.28	0.67
13.43	0.922	1.211	1.043	10.48	0.00017	0	1	0	1	0	0	ID1000040894241712	CG6457-RA	FBgn0040060	(0,1,3,3,2)	1.a	0.58	1.51	1.8	1.63
9	0.786	1.196	0.555	57.13	0	0	1	0	1	1	-1	ID10000439720475	CG7899-RA	FBgn0000032	(0,1,3,3,2)	1.a	0.05	0.84	1.25	0.61
6.52	1.991	3.111	1.749	56.65	0	1	1	1	1	1	-1	ID10000433011216	CG8902-RA	FBgn0031886	(0,1,3,3,2)	1.a	0.02	2.01	3.13	1.76
9.28	1.362	1.904	1.062	46	0	1	1	0	1	1	-1	ID100003517722121	CG17952-RB	FBgn0034657	(0,1,3,3,2)	1.a	0.33	1.7	2.24	1.4
9.7	0.857	1.015	0.674	48.95	0	0	1	0	1	0	-1	ID100003342337160	CG14222-RA	FBgn0031043	(0,1,3,3,2)	1.a	0.74	1.6	1.76	1.42
8.93	1.104	1.684	0.787	87.46	0	1	1	0	1	1	-1	ID1000043439331515	CG11971-RA	FBgn0022347	(0,1,3,3,2)	1.a	0.43	1.54	2.12	1.22
7.77	0.703	1.017	0.605	9.87	0.00024	0	1	0	1	0	0	ID100004033733145	CG9884-RA	FBgn0011818	(0,1,3,3,2)	1.a	1.24	1.94	2.26	1.85
8.73	1.401	1.93	1.047	24.03	0	1	1	0	1	0	-1	ID100004303133102	CG1622-RA	FBgn0030468	(0,1,3,3,2)	1.a	0.78	2.19	2.72	1.83
7.5	1.11	1.57	1.035	14.31	2e-05	1	1	0	1	0	0	ID10000387241059	CG5292-RA	FBgn0038491	(0,1,3,3,2)	1.a	0.86	1.97	2.43	1.9
7.76	0.861	1.216	0.718	34.67	0	0	1	0	1	1	-1	ID10000432212607	CG30426-RA	FBgn0086908	(0,1,3,3,2)	1.a	0.58	1.44	1.8	1.3
8.82	1.039	1.459	0.797	15.26	1e-05	1	1	0	1	0	-1	ID100003838517117	CG4063-RA	FBgn0023444	(0,1,3,3,2)	1.a	0.73	1.77	2.19	1.53
10.45	1.173	1.155	1.031	17.61	0	1	1	0	1	0	0	ID100004004303155	CG3800-RA	FBgn0034802	(0,1,3,3,2)	1.a	0.96	2.14	2.12	1.99
9.4	1.386	1.955	1.237	76.33	0	1	1	1	1	1	-1	ID1000040289331012	CG9772-RC	FBgn0037236	(0,1,3,3,2)	1.a	0.41	1.8	2.37	1.65
9.74	0.991	1.422	0.673	57.05	0	0	1	0	1	1	-1	ID100003094200718	CG32350-RA	FBgn0052350	(0,1,3,3,2)	1.a	0.4	1.39	1.82	1.07
9.51	1.685	2.266	1.07	26.85	0	1	1	0	1	0	-1	ID100003789630119	CG3938-RB	FBgn0010382	(0,1,3,3,2)	1.a	1.26	2.94	3.52	2.33
7.54	1.279	1.696	0.956	27.77	0	1	1	0	1	0	-1	ID10000421981195	CG15744-RA	FBgn0030466	(0,1,3,3,2)	1.a	0.8	2.08	2.5	1.76
7.17	1.05	1.602	1.041	13.96	2e-05	1	1	0	1	0	0	ID100003333818418	CG5859-RA	FBgn0025830	(0,1,3,3,2)	1.a	0.81	1.86	2.42	1.85
8.26	0.803	1.364	0.829	18.62	0	0	1	0	1	1	-1	ID10000330511781	CG1584-RA	FBgn0023180	(0,1,3,3,2)	1.a	0.94	1.74	2.3	1.76
10.3	1.277	1.789	0.81	46.61	0	1	1	0	1	1	-1	ID1000042271111138	CG1624-RB	FBgn0015930	(0,1,3,3,2)	1.a	0.94	2.22	2.73	1.75
9.71	0.917	1.236	0.632	82.26	0	0	1	0	1	1	-1	ID100003983834131	CG8108-RA	FBgn0027567	(0,1,3,3,2)	1.a	0.66	1.58	1.9	1.29
11.2	1.293	1.479	1.094	37.78	0	1	1	1	1	0	0	ID10000386392259	CG10922-RA	FBgn0011638	(0,1,3,3,2)	1.a	0.83	2.12	2.31	1.92
7.91	0.968	1.596	0.994	30.99	0	0	1	0	1	1	-1	ID1000034459310185	CG30169-RA	FBgn0050169	(0,1,3,3,2)	1.a	0.31	1.28	1.91	1.31
7.12	1.088	1.331	0.942	14.52	2e-05	1	1	0	1	0	0	ID100004000321142	CG3712-RA	FBgn0040907	(0,1,3,3,2)	1.a	0.64	1.73	1.97	1.58
8.15	1.815	2.321	1.019	28.98	0	1	1	0	1	0	-1	ID100003937820111	CG14444-RA	FBgn0029879	(0,1,3,3,2)	1.a	2.59	4.41	4.91	3.61
6.93	1.27	1.825	1.085	27.12	0	1	1	0	1	1	-1	ID100004492537716	CG32109-RA	FBgn0052109	(0,1,3,3,2)	1.a	-0.11	1.16	1.71	0.97
10.25	0.818	1.23	0.686	44.67	0	0	1	0	1	1	-1	ID10000431282107	CG9633-RA	FBgn0010173	(0,1,3,3,2)	1.a	0.31	1.13	1.54	1
10.04	0.873	1.199	0.695	26.43	0	0	1	0	1	0	-1	ID1000040276151012	CG9745-RB	FBgn0000412	(0,1,3,3,2)	1.a	0.21	1.08	1.41	0.9
8.27	0.993	1.53	0.786	22.79	0	0	1	0	1	1	-1	ID10000320250604	CG5235-RA	FBgn0036565	(0,1,3,3,2)	1.a	0.29	1.28	1.82	1.08
9.06	0.837	1.321	0.862	17.26	0	0	1	0	1	1	-1	ID10000371541876	CG9088-RA	FBgn0031759	(0,1,3,3,2)	1.a	0.69	1.53	2.01	1.55
7.57	0.901	1.145	0.816	17.4	0	0	1	0	1	0	0	ID10000360203828	CG32856-RA	FBgn0052856	(0,1,3,3,2)	1.a	0.06	0.96	1.2	0.88
8.61	0.701	1.185	0.6	21.28	0	0	1	0	1	1	-1	ID10000343332101319	CG10212-RA	FBgn0027783	(0,1,3,3,2)	1.a	0.36	1.06	1.54	0.96
9.64	7.059	10.377	4.211	139.97	0	1	1	1	1	1	-1	ID100003812727181	CG1478-RA	FBgn0000359	(0,1,3,3,2)	1.a	0.77	7.83	11.15	4.98
7.11	0.808	1.175	0.928	11.17	0.00011	0	1	0	1	0	0	ID1000042054001811	CG1577-RA	FBgn0033208	(0,1,3,3,2)	1.a	0.13	0.94	1.3	1.06
9.46	1.042	1.082	0.832	41.07	0	1	1	0	1	0	0	ID100003709526153	CG1799-RA	FBgn0003204	(0,1,3,3,2)	1.a	0.99	2.04	2.08	1.83
9.94	0.699	1.102	0.386	56.39	0	0	1	0	1	1	-1	ID100003758136112	CG1829-RA	FBgn0031126	(0,1,3,3,2)	1.a	0.58	1.28	1.68	0.96
8.12	1.398	2.038	1.317	69.5	0	1	1	1	1	1	-1	ID100004131926150	CG5553-RA	FBgn0259676	(0,1,3,3,2)	1.a	0.59	1.99	2.63	1.91
9.48	0.804	1.081	0.503	50.09	0	0	1	0	1	1	-1	ID100003182234173	CG5208-RA	FBgn0028470	(0,1,3,3,2)	1.a	0.39	1.2	1.48	0.9
10.03	0.68	1.023	0.553	19.23	0	0	1	0	1	0	-1	ID1000037534341416	CG18177-RA	FBgn0036039	(0,1,3,3,2)	1.a	0.46	1.14	1.48	1.01
10.13	2.268	3.317	1.639	111.13	0	1	1	1	1	1	-1	ID100003987218162	CG8180-RA	FBgn0034021	(0,1,3,3,2)	1.a	0.41	2.68	3.73	2.05
11.94	0.939	1.493	0.7	37.6	0	0	1	0	1	1	-1	ID1000038882091315	CG2257-RA	FBgn0029996	(0,1,3,3,2)	1.a	0.79	1.72	2.28	1.49
9.19	1.177	1.642	1.032	38.9	0	1	1	0	1	1	-1	ID100004287218010	CG4351-RA	FBgn0030448	(0,1,3,3,2)	1.a	0.96	2.14	2.6	1.99
8.08	1.351	1.93	0.93	89.09	0	1	1	0	1	1	-1	ID100004012220146	CG3548-RA	FBgn0035033	(0,1,3,3,2)	1.a	0.15	1.5	2.08	1.08
7.17	1.029	1.546	1.028	31.14	0	1	1	0	1	1	-1	ID100003271605171	CG8270-RA	FBgn0035703	(0,1,3,3,2)	1.a	0.36	1.39	1.9	1.38
8.67	0.824	1.156	0.691	17.01	1e-05	0	1	0	1	0	0	ID100003237229911	CG5899-RA	FBgn0032157	(0,1,3,3,2)	1.a	0.33	1.15	1.48	1.02
9.11	1.099	1.481	0.689	81.56	0	1	1	0	1	1	-1	ID1000031961231513	CG3307-RB	FBgn0011474	(0,1,3,3,2)	1.a	0.04	1.14	1.52	0.73
8.05	0.862	1.176	0.686	36.02	0	0	1	0	1	1	-1	ID1000031676281011	CG2899-RA	FBgn0015402	(0,1,3,3,2)	1.a	-0.11	0.75	1.07	0.58
8.9	0.755	1.009	0.791	23.67	0	0	1	0	1	0	0	ID100003233805159	CG5838-RA	FBgn0015664	(0,1,3,3,2)	1.a	0.76	1.51	1.77	1.55
8.64	0.604	1.034	0.449	29.22	0	0	1	0	1	1	-1	ID1000045004051419	CG4166-RA	FBgn0013717	(0,1,3,3,2)	1.a	0.51	1.11	1.54	0.96
9.21	0.814	1.142	0.519	24.74	0	0	1	0	1	0	-1	ID100004175234169	CG4399-RB	FBgn0010110	(0,1,3,3,2)	1.a	0.99	1.8	2.13	1.51
6.82	1.926	2.451	1.658	25.46	0	1	1	0	1	0	0	ID100004373313719	CG8611-RB	FBgn0027602	(0,1,3,3,2)	1.a	1.37	3.3	3.82	3.03
7.07	0.982	1.473	0.971	17.89	0	0	1	0	1	0	0	ID1000036922051614	CG8159-RA	FBgn0037619	(0,1,3,3,2)	1.a	0.64	1.62	2.12	1.61
12.32	0.904	1.053	0.822	24.65	0	0	1	0	1	0	0	ID100003949438214	CG10701-RB	FBgn0011661	(0,1,3,3,2)	1.a	0.55	1.45	1.6	1.37
7.52	0.918	1.299	0.851	26.3	0	0	1	0	1	1	-1	ID100004455011119	CG6840-RA	FBgn0032634	(0,1,3,3,2)	1.a	0.17	1.09	1.47	1.02
10.32	7.239	10.899	4.441	118.91	0	1	1	0	1	1	-1	ID100003778800119	CG11213-RA	FBgn0000360	(0,1,3,3,2)	1.a	0.68	7.92	11.58	5.12
12.48	3.192	4.006	2.139	31.69	0	1	1	0	1	0	-1	ID100004501005154	CG4193-RA	FBgn0011761	(0,1,3,3,2)	1.a	4.12	7.31	8.13	6.26
11.31	2.167	2.759	2.002	47.24	0	1	1	1	1	0	-1	ID10000390321841	CG9193-RA	FBgn0005655	(0,1,3,3,2)	1.a	0.76	2.93	3.52	2.77
7.92	0.859	1.329	0.788	28.64	0	0	1	0	1	1	-1	ID100004363418719	CG7034-RA	FBgn0038856	(0,1,3,3,2)	1.a	0.54	1.39	1.86	1.32
9.57	1.075	1.536	0.716	13.86	3e-05	1	1	0	1	0	-1	ID100003271703171	CG8274-RA	FBgn0013756	(0,1,3,3,2)	1.a	0.4	1.47	1.93	1.11
10.81	0.76	1.026	0.761	36.66	0	0	1	0	1	1	-1	ID10000386481836	CG4665-RA	FBgn0035964	(0,1,3,3,2)	1.a	0.24	0.99	1.26	1
9.61	1.271	1.132	0.814	35.96	0	1	1	0	1	0	0	ID1000040141210145	CG3593-RA	FBgn0003257	(0,1,3,3,2)	1.a	1.19	2.46	2.32	2.01
12.55	2.835	3.652	1.951	84.23	0	1	1	1	1	1	-1	ID1000038019171510	CG4916-RA	FBgn0004419	(0,1,3,3,2)	1.a	0.31	3.14	3.96	2.26
8.04	1.238	1.676	1.042	71.14	0	1	1	1	1	1	-1	ID1000043753111140	CG8648-RA	FBgn0025832	(0,1,3,3,2)	1.a	0.24	1.48	1.92	1.28
7.64	1.798	2.549	1.386	82.53	0	1	1	1	1	1	-1	ID100004140218150	CG12109-RB	FBgn0030054	(0,1,3,3,2)	1.a	2.49	4.29	5.04	3.88
7.3	1.167	2.064	1.391	26.54	0	1	1	0	1	1	-1	ID1000037874181517	CG3886-RA	FBgn0005624	(0,1,3,3,2)	1.a	0.87	2.03	2.93	2.26
8.73	1.309	1.458	0.968	58.29	0	1	1	0	1	0	-1	ID1000044833110167	CG13773-RA	FBgn0042092	(0,1,3,3,2)	1.a	0.58	1.89	2.04	1.55
8.69	1.058	1.775	1.031	39.57	0	1	1	0	1	1	-1	ID1000032399231812	CG5949-RA	FBgn0012066	(0,1,3,3,2)	1.a	0.76	1.82	2.53	1.79
7.37	1.296	2.41	1.263	61.47	0	1	1	1	1	1	-1	ID100003710814118	CG7838-RA	FBgn0025458	(0,1,3,3,2)	1.a	0.33	1.63	2.74	1.6
7.71	1.248	1.857	0.81	33.18	0	1	1	0	1	1	-1	ID100004131828150	CG5460-RB	FBgn0001169	(0,1,3,3,2)	1.a	0.68	1.93	2.54	1.49
9.59	1.183	1.568	1.031	47.76	0	1	1	1	1	1	-1	ID1000038980041315	CG14999-RA	FBgn0015287	(0,1,3,3,2)	1.a	0.66	1.85	2.23	1.69
8.05	0.772	1.218	0.689	30.58	0	0	1	0	1	1	-1	ID100003448331020	CG3025-RA	FBgn0014340	(0,1,3,3,2)	1.a	0.75	1.52	1.97	1.44
9.41	2.376	3.245	1.565	81.38	0	1	1	0	1	1	-1	ID1000041017110168	CR32885-RA	FBgn0016053	(0,1,3,3,2)	1.a	2.02	4.39	5.26	3.58
9.21	0.778	1.116	0.688	16.94	1e-05	0	1	0	1	0	0	ID1000043928081417	CG7581-RA	FBgn0025457	(0,1,3,3,2)	1.a	0.42	1.2	1.54	1.11
8.31	0.901	1.665	0.882	52.09	0	0	1	0	1	1	-1	ID100003363721009	CG18582-RA	FBgn0025743	(0,1,3,3,2)	1.a	1.07	1.97	2.74	1.95
9.93	0.684	1.138	0.748	44.46	0	0	1	0	1	1	-1	ID1000035125210915	CG17528-RD	FBgn0032999	(0,1,3,3,2)	1.a	0.16	0.84	1.29	0.9
7.98	0.853	1.26	0.67	37.2	0	0	1	0	1	1	-1	ID100004386229165	CG16969-RA	FBgn0032390	(0,1,3,3,2)	1.a	0.22	1.07	1.48	0.89
11.77	1.178	1.412	0.847	51.19	0	1	1	0	1	0	-1	ID100004286618123	CG4337-RA	FBgn0010438	(0,1,3,3,2)	1.a	0.71	1.89	2.13	1.56
8.36	0.671	1.073	0.504	44.62	0	0	1	0	1	1	-1	ID100003805931182	CG5720-RA	FBgn0028471	(0,1,3,3,2)	1.a	0.12	0.79	1.2	0.63
9.29	0.688	1.024	0.444	40.7	0	0	1	0	1	1	-1	ID100003201701031	CG5216-RA	FBgn0024291	(0,1,3,3,2)	1.a	0.18	0.87	1.21	0.63
10.73	0.791	1.23	0.611	29.4	0	0	1	0	1	1	-1	ID10000335300909	CG11081-RD	FBgn0025741	(0,1,3,3,2)	1.a	0.22	1.02	1.45	0.83
11.17	0.868	1.18	0.676	46.68	0	0	1	0	1	1	-1	ID1000042751011157	CG3125-RA	FBgn0027321	(0,1,3,3,2)	1.a	0.25	1.12	1.43	0.93
8.27	1.005	1.436	0.788	47.04	0	1	1	0	1	1	-1	ID1000042853210311	CG13620-RA	FBgn0083077	(0,1,3,3,2)	1.a	0.51	1.51	1.94	1.3
9.34	0.768	1.261	0.611	19.26	0	0	1	0	1	1	-1	ID1000036662281519	CG6538-RA	FBgn0010421	(0,1,3,3,2)	1.a	0.07	0.84	1.33	0.68
11.01	1.257	1.351	0.915	28.8	0	1	1	0	1	0	0	ID100004397804151	CG7935-RA	FBgn0026252	(0,1,3,3,2)	1.a	0.35	1.6	1.7	1.26
9.89	1	1.512	0.922	64.4	0	1	1	0	1	1	-1	ID100004536405100	CG4548-RB	FBgn0039338	(0,1,3,3,2)	1.a	-0.05	0.95	1.46	0.87
9.66	1.529	2.142	0.972	92.24	0	1	1	0	1	1	-1	ID100003906238514	CG9252-RA	NA	(0,1,3,3,2)	1.a	-0.02	1.51	2.12	0.95
10.92	0.929	1.17	0.697	31.99	0	0	1	0	1	0	-1	ID100003347029715	CG10954-RA	FBgn0032859	(0,1,3,3,2)	1.a	0.69	1.62	1.86	1.39
10.06	0.698	1.098	0.524	17.38	0	0	1	0	1	0	-1	ID1000043580281512	CG2182-RA	FBgn0037360	(0,1,3,3,2)	1.a	0.77	1.47	1.87	1.3
14.43	1.028	0.836	0.648	14.44	2e-05	1	0	0	1	0	0	ID10000313573101813	CG12374-RA	FBgn0033774	(0,1,3,3,2)	1.a	-0.05	0.98	0.78	0.6
7.34	1.136	1.461	1.044	35.2	0	1	1	1	1	0	-1	ID100003580723811	CG4947-RA	FBgn0031321	(0,1,3,3,2)	1.a	0.68	1.82	2.14	1.72
7.3	0.83	1.193	0.811	14.7	2e-05	0	1	0	1	0	0	ID100003928527139	CG10414-RA	FBgn0032691	(0,1,3,3,2)	1.a	0.31	1.14	1.51	1.12
7.29	1.061	1.459	0.997	19.99	0	1	1	0	1	0	0	ID100003581009126	CG4951-RA	FBgn0039563	(0,1,3,3,2)	1.a	0.72	1.78	2.18	1.72
9.03	1.135	1.483	0.894	45.5	0	1	1	0	1	1	-1	ID1000039084101710	CG9302-RA	FBgn0032514	(0,1,3,3,2)	1.a	0.9	2.04	2.39	1.8
7.81	0.84	1.313	0.7	41.05	0	0	1	0	1	1	-1	ID100004002229146	CG3753-RA	FBgn0031655	(0,1,3,3,2)	1.a	0.01	0.85	1.32	0.71
7.61	1.845	2.569	1.17	42.23	0	1	1	0	1	1	-1	ID100004351409518	CG18740-RA	FBgn0002783	(0,1,3,3,2)	1.a	1.37	3.21	3.94	2.54
10.05	1	1.334	0.742	49.07	0	0	1	0	1	1	-1	ID1000036199011814	CG7185-RA	FBgn0035872	(0,1,3,3,2)	1.a	0.62	1.62	1.96	1.36
10.64	0.995	1.434	0.772	55.24	0	0	1	0	1	1	-1	ID100004423025519	CG1759-RA	FBgn0000251	(0,1,3,3,2)	1.a	0.03	1.02	1.46	0.8
7.8	1.494	1.628	0.916	20.54	0	1	1	0	1	0	0	ID1000040358391816	CG9925-RA	FBgn0038191	(0,1,3,3,2)	1.a	1.8	3.3	3.43	2.72
6.57	1.493	2.554	1.361	29.72	0	1	1	0	1	1	-1	ID10000359300851	CG31457-RB	FBgn0051457	(0,1,3,3,2)	1.a	0.29	1.78	2.84	1.65
7.61	1.257	1.691	1.14	38.15	0	1	1	1	1	1	-1	ID1000041365310115	CG12031-RA	FBgn0035145	(0,1,3,3,2)	1.a	0.21	1.47	1.9	1.35
10.54	1.611	2.016	1.111	36.92	0	1	1	0	1	0	-1	ID1000031912351615	CG6146-RA	FBgn0004924	(0,1,3,3,2)	1.a	0.58	2.19	2.59	1.69
7.91	1.032	1.298	0.791	11.13	0.00011	1	1	0	1	0	0	ID10000447552101014	CG7028-RA	FBgn0027587	(0,1,3,3,2)	1.a	0.4	1.43	1.69	1.19
6.39	1.465	2.174	1.349	27.26	0	1	1	0	1	1	-1	ID1000044338041214	CG4205-RA	FBgn0011769	(0,1,3,3,2)	1.a	0.1	1.56	2.27	1.45
9.52	1.264	1.74	0.918	83.69	0	1	1	0	1	1	-1	ID100003507829121	CG9096-RC	FBgn0010315	(0,1,3,3,2)	1.a	1	2.26	2.74	1.92
6.71	1.558	2.386	1.392	24.8	0	1	1	0	1	1	-1	ID10000380613782	CG5742-RA	FBgn0034304	(0,1,3,3,2)	1.a	0.1	1.66	2.48	1.49
7	1.241	2.192	1.263	30.94	0	1	1	0	1	1	-1	ID1000033621261212	CG18528-RA	FBgn0039189	(0,1,3,3,2)	1.a	0.55	1.79	2.74	1.81
7.69	0.954	1.383	0.767	53.98	0	0	1	0	1	1	-1	ID10000420991695	CG11133-RA	FBgn0037205	(0,1,3,3,2)	1.a	0.2	1.16	1.59	0.97
8.64	4.25	6.818	3.991	122.96	0	1	1	1	1	1	-1	ID10000382763869	CG13804-RA	FBgn0035328	(0,1,3,3,2)	1.a	0	4.26	6.82	4
9.35	1.216	1.783	0.936	53.55	0	1	1	0	1	1	-1	ID100004363516719	CG7037-RA	FBgn0020224	(0,1,3,3,2)	1.a	0.88	2.1	2.67	1.82
10.19	1.171	1.185	0.944	32.42	0	1	1	0	1	0	0	ID100003641618174	CG12792-RA	FBgn0022288	(0,1,3,3,2)	1.a	0.36	1.54	1.55	1.31
7.73	0.953	1.891	1.153	37.26	0	0	1	0	1	1	-1	ID1000031655221616	CG1911-RA	FBgn0039680	(0,1,3,3,2)	1.a	0.62	1.57	2.51	1.77
7.2	2.129	3.239	1.59	25.68	0	1	1	0	1	1	-1	ID10000433113616	CG8924-RA	FBgn0030710	(0,1,3,3,2)	1.a	1.94	4.07	5.18	3.53
8.12	4.132	6.937	3.934	82.21	0	1	1	1	1	1	-1	ID10000440823075	CG13114-RA	FBgn0032127	(0,1,3,3,2)	1.a	0.1	4.24	7.04	4.04
7.87	1.045	1.444	1.075	34.87	0	1	1	1	1	1	-1	ID1000040675311014	CG11875-RA	FBgn0039301	(0,1,3,3,2)	1.a	-0.01	1.04	1.44	1.07
8.46	0.547	1.114	0.399	31.04	0	0	1	0	1	1	-1	ID1000044348281214	CG4215-RB	FBgn0015546	(0,4,5,8,4)	1.b	0.51	1.06	1.63	0.91
6.86	0.851	1.429	0.719	11.91	7e-05	0	1	0	1	0	-1	ID100003516208121	CG17788-RA	FBgn0259143	(0,4,5,8,4)	1.b	1.5	2.35	2.92	2.22
8.31	0.487	1.075	0.538	26.41	0	0	1	0	1	1	-1	ID100003977302614	CG4832-RB	FBgn0013765	(0,4,5,8,4)	1.b	0.88	1.37	1.96	1.42
7.94	1.297	1.969	0.651	47.88	0	1	1	0	1	1	-1	ID100004203000143	CG15312-RB	FBgn0030174	(0,4,5,8,4)	1.b	2.53	3.83	4.5	3.18
7.71	1.015	1.587	0.619	23.32	0	1	1	0	1	1	-1	ID100004141210619	CG12124-RA	FBgn0030112	(0,4,5,8,4)	1.b	2.04	3.05	3.62	2.66
7.54	0.656	1.24	0.682	15.88	1e-05	0	1	0	1	1	-1	ID100003904331041	CG9211-RA	FBgn0031872	(0,4,5,8,4)	1.b	1.17	1.82	2.41	1.85
7.48	0.795	1.481	0.836	25.97	0	0	1	0	1	1	-1	ID1000041461311115	CG2222-RA	FBgn0030196	(0,4,5,8,4)	1.b	1.32	2.11	2.8	2.16
7.87	0.725	1.41	0.74	32.37	0	0	1	0	1	1	-1	ID10000404260523	CG10269-RA	FBgn0022935	(0,4,5,8,4)	1.b	0.66	1.38	2.07	1.4
8.19	0.737	1.118	0.441	15.63	1e-05	0	1	0	1	0	-1	ID100004275209157	CG31262-RA	FBgn0051262	(0,4,5,8,4)	1.b	1.92	2.66	3.04	2.36
7.05	0.536	1.111	0.7	13.1	4e-05	0	1	0	1	1	0	ID1000038011311149	CG4558-RA	FBgn0029914	(0,4,5,8,4)	1.b	1.06	1.59	2.17	1.76
8.4	0.538	1.061	0.34	21.83	0	0	1	0	1	1	-1	ID10000412420432	CG3836-RA	FBgn0003459	(0,4,5,8,4)	1.b	0.3	0.84	1.36	0.64
7.37	0.616	1.181	0.516	19.17	0	0	1	0	1	1	-1	ID100004423605018	CG17612-RB	FBgn0031597	(0,4,5,8,4)	1.b	0.61	1.23	1.79	1.13
7.87	0.493	1.036	0.396	22.23	0	0	1	0	1	1	-1	ID10000334850344	CG10986-RB	FBgn0001087	(0,4,5,8,4)	1.b	1.03	1.53	2.07	1.43
6.79	0.772	1.551	0.756	19.51	0	0	1	0	1	1	-1	ID1000043559221412	CG18262-RA	FBgn0030012	(0,4,5,8,4)	1.b	1.2	1.97	2.75	1.95
8.04	0.838	1.316	0.605	22.91	0	0	1	0	1	1	-1	ID10000338802591	CG12236-RB	FBgn0029822	(0,4,5,8,4)	1.b	1.65	2.49	2.97	2.26
8.16	0.66	1.174	0.425	25.91	0	0	1	0	1	1	-1	ID100004140512150	CG12112-RA	FBgn0030048	(0,4,5,8,4)	1.b	0.81	1.47	1.98	1.23
6.34	0.507	1.01	0.513	10.65	0.00015	0	1	0	1	1	-1	ID100004251414415	CG12659-RB	FBgn0040929	(0,4,5,8,4)	1.b	0.51	1.02	1.52	1.02
8.96	0.55	1.016	0.498	9.86	0.00024	0	1	0	1	0	-1	ID100004263415916	CG11427-RA	FBgn0003210	(0,4,5,8,4)	1.b	0.75	1.3	1.76	1.25
6.28	1.008	2.244	0.977	20.93	0	0	1	0	1	1	-1	ID100003331516160	CG5701-RA	FBgn0036980	(0,4,5,8,4)	1.b	0.62	1.63	2.86	1.6
9.07	0.58	1.146	0.592	20.49	0	0	1	0	1	1	-1	ID100003540405615	CG8591-RA	FBgn0035769	(0,4,5,8,4)	1.b	0.48	1.06	1.63	1.07
6.31	0.977	1.955	1.011	19.4	0	0	1	0	1	1	-1	ID1000040061031816	CG3842-RA	FBgn0029866	(0,4,5,8,4)	1.b	1.07	2.05	3.02	2.08
7.62	0.767	1.47	0.641	14.44	2e-05	0	1	0	1	1	-1	ID100003855101036	CG10741-RA	FBgn0036373	(0,4,5,8,4)	1.b	0.48	1.24	1.95	1.12
9.65	0.509	1.026	0.624	10.06	0.00022	0	1	0	1	1	0	ID100003219610013	CG9520-RB	FBgn0032078	(0,4,5,8,4)	1.b	0.65	1.16	1.67	1.27
7.73	0.649	1.208	0.617	25.05	0	0	1	0	1	1	-1	ID100003770323119	CG2662-RA	FBgn0024993	(0,4,5,8,4)	1.b	0.76	1.4	1.96	1.37
9.45	0.554	1.138	0.667	20.39	0	0	1	0	1	1	-1	ID100003654621910	CG32412-RA	FBgn0052412	(0,4,5,8,4)	1.b	0.9	1.45	2.03	1.56
7.73	0.886	1.378	0.565	32.87	0	0	1	0	1	1	-1	ID100004404610165	CG13005-RA	FBgn0030794	(0,4,5,8,4)	1.b	1.76	2.64	3.13	2.32
9.92	0.462	1.034	0.224	19.26	0	0	1	0	1	1	-1	ID100003711936118	CG8153-RB	FBgn0004698	(0,4,5,8,4)	1.b	0.52	0.99	1.56	0.75
7.37	0.61	1.139	0.611	23.98	0	0	1	0	1	1	-1	ID10000411323934	CG31107-RA	FBgn0259178	(0,4,5,8,4)	1.b	0.76	1.37	1.9	1.37
9.19	0.579	1.05	0.438	22.63	0	0	1	0	1	1	-1	ID100003574811411	CG7437-RA	FBgn0014362	(0,4,5,8,4)	1.b	0.87	1.45	1.92	1.31
7.96	0.809	1.412	0.608	16.17	1e-05	0	1	0	1	1	-1	ID100004104611919	CG3075-RA	FBgn0029905	(0,4,5,8,4)	1.b	1.1	1.91	2.52	1.71
8.23	0.696	1.085	0.462	14.3	2e-05	0	1	0	1	0	-1	ID100003460035012	CG15793-RA	FBgn0010269	(0,4,5,8,4)	1.b	1.57	2.27	2.66	2.04
7.54	0.596	1.135	0.413	11.28	1e-04	0	1	0	1	0	-1	ID100004077425147	CG13933-RA	FBgn0035270	(0,4,5,8,4)	1.b	0.36	0.96	1.5	0.78
7.58	0.689	1.067	0.393	25.58	0	0	1	0	1	1	-1	ID100004253912916	CG12717-RA	FBgn0030420	(0,4,5,8,4)	1.b	1.45	2.14	2.51	1.84
7.87	0.361	1.003	0.545	15.77	1e-05	0	1	0	0	1	-1	ID1000037357211914	CG7771-RA	FBgn0004666	(0,4,5,8,4)	1.b	0.4	0.77	1.41	0.95
7.34	0.659	1.319	0.767	24.97	0	0	1	0	1	1	-1	ID1000044365210119	CG4252-RA	FBgn0004367	(0,4,5,8,4)	1.b	1.56	2.22	2.88	2.32
7.81	0.714	1.319	0.642	16.59	1e-05	0	1	0	1	1	-1	ID10000390351241	CG9203-RA	FBgn0030646	(0,4,5,8,4)	1.b	1.17	1.88	2.49	1.81
8.2	0.763	1.412	0.549	24.74	0	0	1	0	1	1	-1	ID100004037903014	CG10188-RA	FBgn0032796	(0,4,5,8,4)	1.b	0.6	1.36	2.01	1.15
7.97	0.507	1.003	0.51	22.85	0	0	1	0	1	1	-1	ID1000036469311188	CG17361-RA	FBgn0036395	(0,4,5,8,4)	1.b	0.44	0.94	1.44	0.95
6.79	0.812	1.673	0.948	18.6	0	0	1	0	1	1	-1	ID100004292312102	CG4451-RA	FBgn0038755	(0,4,5,8,4)	1.b	0.74	1.55	2.41	1.69
7.8	0.467	1.166	0.46	11.44	9e-05	0	1	0	0	1	-1	ID1000034001221312	CG11403-RA	FBgn0026876	(0,4,5,8,4)	1.b	2.53	3	3.7	2.99
7.64	0.443	1.336	0.455	26.17	0	0	1	0	0	1	-1	ID10000423000160	CG15532-RA	FBgn0010113	(0,4,5,8,4)	1.b	0.88	1.32	2.21	1.33
9.28	0.598	1.111	0.463	31.01	0	0	1	0	1	1	-1	ID100004212414143	CG11177-RA	FBgn0030501	(0,4,5,8,4)	1.b	1.87	2.47	2.98	2.34
8.06	0.624	1.152	0.579	15.26	1e-05	0	1	0	1	1	-1	ID10000329683481	CG32027-RA	FBgn0052027	(0,4,5,8,4)	1.b	0.72	1.34	1.87	1.3
7.92	0.603	1.315	0.835	12.2	6e-05	0	1	0	1	1	0	ID10000342233338	CG9704-RA	FBgn0004108	(0,4,5,8,4)	1.b	1.1	1.7	2.42	1.94
7.94	0.929	1.742	0.881	15.23	1e-05	0	1	0	1	1	-1	ID100003996219614	CG15457-RB	FBgn0031111	(0,4,5,8,4)	1.b	1.45	2.38	3.19	2.33
9.4	0.856	1.06	0.776	11.58	9e-05	0	1	0	1	0	0	ID100004320101016	CG2875-RA	FBgn0029672	(0,4,6,5,6)	1.c	1.79	2.64	2.85	2.56
7.48	0.928	1.243	0.915	16.63	1e-05	0	1	0	1	0	0	ID1000043827071814	CG16892-RA	FBgn0030122	(0,4,6,5,6)	1.c	1.92	2.85	3.16	2.84
9.77	1.065	0.957	0.736	15.11	1e-05	1	0	0	1	0	0	ID100004085204919	CG6375-RB	FBgn0025140	(0,4,6,5,6)	1.c	1.25	2.32	2.21	1.99
10.09	0.753	1.001	0.492	13.35	3e-05	0	1	0	1	0	0	ID10000372251111219	CG6122-RA	FBgn0004872	(0,4,6,5,6)	1.c	2.53	3.28	3.53	3.02
11.78	1.327	1.561	0.78	36.05	0	1	1	0	1	0	-1	ID1000044747021014	CG7014-RA	FBgn0038277	(0,4,6,5,6)	1.c	2.79	4.12	4.35	3.57
10.21	0.913	1.214	1.034	11.22	0.00011	0	1	0	1	0	0	ID100003479922513	CG14715-RA	FBgn0037930	(0,4,6,5,6)	1.c	1.07	1.98	2.28	2.1
9.74	0.701	1.103	0.596	39.47	0	0	1	0	1	1	-1	ID100003789434119	CG3936-RA	FBgn0004647	(0,4,6,5,6)	1.c	1.73	2.43	2.83	2.33
8.64	0.911	1.098	0.79	11.43	9e-05	0	1	0	1	0	0	ID1000045199110154	CG14230-RA	FBgn0031062	(0,4,6,5,6)	1.c	1.43	2.34	2.53	2.22
7.59	0.626	1.081	0.82	12.37	6e-05	0	1	0	1	0	0	ID100003747600112	CG11103-RA	FBgn0030522	(0,4,6,5,6)	1.c	1.07	1.7	2.15	1.89
7.91	1.094	1.044	0.645	10.7	0.00015	1	0	0	1	0	0	ID10000343210101319	CG10034-RA	FBgn0000964	(0,4,6,5,6)	1.c	1.68	2.78	2.73	2.33
7.38	1.118	1.336	0.764	11.2	0.00011	1	1	0	1	0	0	ID100004367038140	CG7246-RA	FBgn0030081	(0,4,6,5,6)	1.c	2.06	3.18	3.4	2.82
13.8	2.622	2.719	2.403	11	0.00012	1	1	0	1	0	0	ID1000031279010015	CG2985-RA	FBgn0004045	(0,4,6,5,6)	1.c	6.35	8.97	9.07	8.76
8.05	0.967	1.143	0.985	9.43	0.00032	0	1	0	1	0	0	ID1000038884051315	CG2260-RA	FBgn0030000	(0,4,6,5,6)	1.c	1.62	2.58	2.76	2.6
7.81	0.556	1.062	0.625	21.95	0	0	1	0	1	1	-1	ID100004287316010	CG4353-RA	FBgn0010303	(0,4,6,5,6)	1.c	1.65	2.21	2.72	2.28
8.68	1.022	1.083	0.99	16.55	1e-05	1	1	0	1	0	0	ID1000045288311216	CG9606-RA	FBgn0030789	(0,4,6,5,6)	1.c	1.05	2.07	2.13	2.04
7.69	1.028	1.129	0.794	21.16	0	1	1	0	1	0	0	ID100003232025127	CG5800-RA	FBgn0030855	(0,4,6,5,6)	1.c	1.66	2.68	2.78	2.45
7.53	0.981	1.591	0.989	48.55	0	0	1	0	1	1	-1	ID100003615405017	CG7098-RA	FBgn0030891	(0,4,6,5,6)	1.c	1.95	2.93	3.54	2.94
7.01	1.409	2.113	1.476	25.04	0	1	1	0	1	1	-1	ID1000044432181214	CG32625-RA	FBgn0052625	(0,4,6,5,6)	1.c	2.4	3.8	4.51	3.87
11.71	1.533	1.756	0.794	19.93	0	1	1	0	1	0	-1	ID10000386260459	CG10901-RA	FBgn0003015	(0,4,6,5,6)	1.c	3.62	5.15	5.38	4.41
9.92	0.775	1.019	0.7	26.68	0	0	1	0	1	0	0	ID1000042553110186	CG12752-RA	FBgn0028411	(0,4,6,5,6)	1.c	1.25	2.02	2.27	1.95
9.72	1.259	1.497	0.689	48.51	0	1	1	0	1	0	-1	ID100003861808710	CG10868-RA	FBgn0004882	(0,4,6,5,6)	1.c	2.54	3.8	4.04	3.23
13.76	2.959	3.091	2.716	15.18	1e-05	1	1	0	1	0	0	ID10000316810101311	CG2979-RA	FBgn0005391	(0,4,6,5,6)	1.c	6.14	9.1	9.24	8.86
8.38	1.013	0.988	0.724	26.94	0	1	0	0	1	0	0	ID10000358482551	CG5018-RA	FBgn0036578	(0,4,6,5,6)	1.c	1.28	2.29	2.27	2
12.22	1.574	1.594	0.746	29.3	0	1	1	0	1	0	-1	ID10000386270259	CG10901-RB	FBgn0003015	(0,4,6,5,6)	1.c	4.4	5.97	5.99	5.14
12.65	2.533	2.768	2.148	26.67	0	1	1	0	1	0	0	ID100004209711095	CG11129-RA	FBgn0004047	(0,4,6,5,6)	1.c	5.32	7.85	8.08	7.46
