# Supplementary material for: Gene expression during Drosophila melanogaster egg development before and after reproductive diapause
Source: BMC Genomics. 2009 May 24;10:242. doi: 10.1186/1471-2164-10-242 (PMC2700134; doi:10.1186/1471-2164-10-242)
Supplement: Additional file 12 — Profile 1 GO annotation enrichment. The output of over-represented GO annotation for Profile 1 transcripts. [file 1471-2164-10-242-S12.txt]

A	Coef_Dv24H	Coef_Dv48H	Coef_Dv72H	F	F_p_value	Res_Dv24H_1	Res_Dv48H_1	Res_Dv72H_1	Res_Dv24	Res_h24v48	Res_h48v72	Genes_ID	Genes_Name	Genes_FlyBaseID	Profile	Cluster	Coef_MvD	Coef_Mv24H	Coef_Mv48H	Coef_Mv72H
7.94	0.921	1.336	0.749	45.14	0	0	1	0	1	1	-1	ID10000437963989	CG8735-RA	FBgn0033309	(0,-2,0,0,-1)	2.a	-1.32	-0.39	0.02	-0.57
9.61	1.016	1.555	0.896	51.48	0	1	1	0	1	1	-1	ID10000337941990	CG2051-RA	FBgn0037376	(0,-2,0,0,-1)	2.a	-1.35	-0.33	0.21	-0.45
8.27	2.533	3.497	1.62	19.23	0	1	1	0	1	0	-1	ID10000361183528	CG13991-RA	FBgn0031785	(0,-2,0,0,-1)	2.a	-3.39	-0.85	0.11	-1.77
10.22	0.665	1.026	0.577	35.06	0	0	1	0	1	1	-1	ID100004483614167	CG13777-RA	FBgn0022201	(0,-2,0,0,-1)	2.a	-0.75	-0.09	0.27	-0.18
10.14	0.982	1.551	0.909	55.07	0	0	1	0	1	1	-1	ID100003651317174	CG17494-RA	FBgn0040011	(0,-2,0,0,-1)	2.a	-1.5	-0.52	0.05	-0.6
7.76	1.674	2.325	1.191	97.99	0	1	1	1	1	1	-1	ID10000380782978	CG14561-RA	FBgn0037149	(0,-2,0,0,-1)	2.a	-1.48	0.2	0.85	-0.28
11.8	3.066	3.889	2.31	110.99	0	1	1	1	1	1	-1	ID10000417651246	CG4799-RA	FBgn0011823	(0,-2,0,0,-1)	2.a	-4.57	-1.5	-0.68	-2.26
7.77	1.504	2.113	1.197	68.32	0	1	1	1	1	1	-1	ID1000044695010816	CG6923-RA	FBgn0037944	(0,-2,0,0,-1)	2.a	-1.52	-0.02	0.59	-0.33
8.19	2.144	2.477	1.884	19.61	0	1	1	0	1	0	0	ID1000045189361216	CG14189-RA	FBgn0040885	(0,-2,0,0,-1)	2.a	-3.04	-0.9	-0.56	-1.16
10.56	0.675	1.03	0.367	12.29	6e-05	0	1	0	1	0	-1	ID1000033253210418	CG3431-RA	FBgn0011327	(0,-2,0,0,-1)	2.a	-1.18	-0.51	-0.15	-0.82
7.65	2.644	3.595	1.989	74.48	0	1	1	1	1	1	-1	ID100004432526519	CG4183-RA	FBgn0001225	(0,-2,0,0,-1)	2.a	-2.35	0.29	1.24	-0.36
7.81	1.152	1.847	0.865	80.18	0	1	1	0	1	1	-1	ID100003949830214	CG10718-RA	FBgn0004374	(0,-2,0,0,-1)	2.a	-1.78	-0.63	0.07	-0.91
8.78	1.299	1.819	1.112	81.89	0	1	1	1	1	1	-1	ID10000436901489	CG7360-RA	FBgn0038722	(0,-2,0,0,-1)	2.a	-1.78	-0.48	0.04	-0.66
10.38	1.158	1.317	0.85	89.89	0	1	1	0	1	0	-1	ID10000362322580	CG7263-RB	FBgn0031392	(0,-2,0,0,-1)	2.a	-1.49	-0.33	-0.17	-0.64
10.16	0.78	1.161	0.438	15.98	1e-05	0	1	0	1	0	-1	ID100003625820019	CG32742-RA	FBgn0028360	(0,-2,0,0,-1)	2.a	-1.1	-0.32	0.06	-0.67
9.89	1.294	1.963	1.017	59.83	0	1	1	0	1	1	-1	ID10000409320034	CG6539-RA	FBgn0011802	(0,-2,0,0,-1)	2.a	-1.48	-0.18	0.49	-0.46
8.81	0.913	1.236	0.738	27.76	0	0	1	0	1	0	-1	ID100004277204123	CG13431-RA	FBgn0034521	(0,-2,0,0,-1)	2.a	-1.36	-0.45	-0.13	-0.63
7.76	2.096	2.99	1.669	100.4	0	1	1	1	1	1	-1	ID100003699209105	CG8478-RA	FBgn0037746	(0,-2,0,0,-1)	2.a	-2.79	-0.69	0.2	-1.12
8.06	1.403	1.827	1.25	22.35	0	1	1	0	1	0	0	ID100004145117115	CG2147-RA	FBgn0030025	(0,-2,0,0,-1)	2.a	-1.92	-0.52	-0.1	-0.67
8.8	0.85	1.211	0.645	30.66	0	0	1	0	1	1	-1	ID1000031251061813	CG2919-RA	FBgn0037348	(0,-2,0,0,-1)	2.a	-1.04	-0.2	0.17	-0.4
6.82	0.753	1.074	0.58	10.81	0.00014	0	1	0	1	0	0	ID100003079507141	CG17141-RA	FBgn0039020	(0,-2,0,0,-1)	2.a	-1.07	-0.32	0	-0.49
8.04	1.006	1.419	0.685	26.06	0	1	1	0	1	0	-1	ID1000040264341816	CG8592-RA	FBgn0003527	(0,-2,0,0,-1)	2.a	-1.7	-0.7	-0.28	-1.02
9.43	0.85	1.365	0.46	54.78	0	0	1	0	1	1	-1	ID10000322131331	CG11518-RA	FBgn0043900	(0,-2,0,0,-1)	2.a	-1.38	-0.53	-0.01	-0.92
8.69	1.007	1.35	0.818	38.68	0	1	1	0	1	1	-1	ID100003277005135	CG8378-RA	FBgn0027495	(0,-2,0,0,-1)	2.a	-0.96	0.05	0.39	-0.14
12	0.93	1.393	0.574	21.04	0	0	1	0	1	0	-1	ID10000443732605	CG4265-RA	FBgn0010288	(0,-2,0,0,-1)	2.a	-1.38	-0.45	0.01	-0.8
9.34	1.572	2.037	0.938	58.08	0	1	1	0	1	1	-1	ID10000389370641	CG14931-RA	FBgn0032374	(0,-2,0,0,-1)	2.a	-1.73	-0.16	0.3	-0.8
10.81	0.894	1.305	0.58	39.81	0	0	1	0	1	1	-1	ID10000327742981	CG8390-RA	FBgn0010633	(0,-2,0,0,-1)	2.a	-1.18	-0.29	0.12	-0.6
11.18	3.193	3.981	2.243	162.33	0	1	1	1	1	1	-1	ID10000350592111114	CG8994-RA	FBgn0000615	(0,-2,0,0,-1)	2.a	-3.95	-0.76	0.03	-1.71
9.22	1.055	1.424	0.801	69.64	0	1	1	0	1	1	-1	ID100004327230419	CG8831-RA	FBgn0033737	(0,-2,0,0,-1)	2.a	-1.41	-0.35	0.02	-0.61
8.39	0.786	1.044	0.673	13.44	3e-05	0	1	0	1	0	0	ID100004104415919	CG3069-RA	FBgn0026324	(0,-2,0,0,-1)	2.a	-1.08	-0.29	-0.03	-0.4
12.54	0.992	1.265	0.771	16.65	1e-05	0	1	0	1	0	0	ID100004095218147	CG9983-RA	FBgn0001215	(0,-2,0,0,-1)	2.a	-1.24	-0.25	0.02	-0.47
9.62	1.105	0.994	0.812	52.75	0	1	0	0	1	0	0	ID100003191737173	CG6155-RA	FBgn0014877	(0,-2,0,0,-1)	2.a	-1.19	-0.08	-0.2	-0.38
7.68	1.34	1.721	0.963	35.38	0	1	1	0	1	0	-1	ID100004395101012	CG7718-RA	FBgn0038649	(0,-2,0,0,-1)	2.a	-1.47	-0.13	0.25	-0.51
7.29	0.887	1.514	0.804	38.33	0	0	1	0	1	1	-1	ID10000406313223	CG30476-RA	FBgn0050476	(0,-2,0,0,-1)	2.a	-1.52	-0.63	0	-0.71
9.68	1.598	2.455	1.142	68.67	0	1	1	0	1	1	-1	ID10000417763446	CG4965-RA	FBgn0002673	(0,-2,0,0,-1)	2.a	-2.15	-0.55	0.31	-1
7.94	1.284	1.948	1.114	40.67	0	1	1	0	1	1	-1	ID100003357020715	CG18361-RA	FBgn0000499	(0,-2,0,0,-1)	2.a	-1.47	-0.18	0.48	-0.35
11.83	0.93	1.356	0.778	41.76	0	0	1	0	1	1	-1	ID100003923727315	CG10149-RB	FBgn0028689	(0,-2,0,0,-1)	2.a	-0.93	0	0.43	-0.15
8.59	0.708	1.015	0.562	36.7	0	0	1	0	1	1	-1	ID1000045388051111	CG4603-RA	FBgn0035593	(0,-2,0,0,-1)	2.a	-1.17	-0.46	-0.16	-0.61
9.97	0.9	1.402	0.765	65.16	0	0	1	0	1	1	-1	ID10000378692682	CG1172-RA	FBgn0037321	(0,-2,0,0,-1)	2.a	-1.34	-0.44	0.06	-0.58
7.45	0.84	1.066	0.684	21.08	0	0	1	0	1	0	0	ID10000428342015	CG1358-RA	FBgn0033196	(0,-2,0,0,-1)	2.a	-1.03	-0.19	0.04	-0.34
8.79	1.056	1.546	0.824	17.86	0	1	1	0	1	0	-1	ID100004298431010	CG14896-RA	FBgn0250754	(0,-2,0,0,-1)	2.a	-1.48	-0.42	0.07	-0.65
9.35	0.936	1.018	0.684	24.2	0	0	1	0	1	0	0	ID100003977804162	CG4845-RA	FBgn0243511	(0,-2,0,0,-1)	2.a	-1.16	-0.22	-0.14	-0.48
11.36	3.028	2.634	1.718	35.91	0	1	1	0	1	0	0	ID100003082103313	CG17192-RA	FBgn0039472	(0,-2,0,0,-1)	2.a	-2.11	0.92	0.52	-0.4
8.64	1.256	1.777	0.895	64.96	0	1	1	0	1	1	-1	ID100003122225213	CG17054-RD	FBgn0259876	(0,-2,0,0,-1)	2.a	-1.28	-0.02	0.5	-0.38
8.66	0.931	1.308	0.652	42.33	0	0	1	0	1	1	-1	ID100004304313157	CG17033-RA	FBgn0036546	(0,-2,0,0,-1)	2.a	-1.14	-0.21	0.17	-0.48
9.41	0.975	1.523	0.707	92.52	0	0	1	0	1	1	-1	ID10000349940967	CG8590-RA	FBgn0011606	(0,-2,0,0,-1)	2.a	-1.72	-0.74	-0.19	-1.01
9.23	1.783	2.583	1.115	99.62	0	1	1	0	1	1	-1	ID100003669424111	CG7208-RA	FBgn0038575	(0,-2,0,0,-1)	2.a	-2.06	-0.27	0.53	-0.94
11.3	1.716	2.518	1.303	25.24	0	1	1	0	1	1	-1	ID1000039481110214	CG10682-RA	FBgn0027936	(0,-2,0,0,-1)	2.a	-2.2	-0.48	0.32	-0.89
9.36	1.194	1.848	0.816	26.16	0	1	1	0	1	1	-1	ID10000351891267	CG1655-RA	FBgn0030242	(0,-2,0,0,-1)	2.a	-1.75	-0.55	0.1	-0.93
11.36	1.223	1.895	0.999	48.53	0	1	1	0	1	1	-1	ID1000036856351519	CG31363-RE	FBgn0051363	(0,-2,0,0,-1)	2.a	-1.74	-0.52	0.16	-0.74
9.27	1.679	2.448	1.142	55.13	0	1	1	0	1	1	-1	ID1000040881061712	CG6433-RA	FBgn0003187	(0,-2,0,0,-1)	2.a	-2.86	-1.18	-0.41	-1.72
7.88	0.758	1.248	0.684	12.13	6e-05	0	1	0	1	0	-1	ID100003719038153	CG9933-RA	FBgn0028965	(0,-2,0,0,-1)	2.a	-1.18	-0.42	0.07	-0.5
7.89	0.964	1.558	0.842	36.17	0	0	1	0	1	1	-1	ID100004206000612	CG1663-RA	FBgn0033449	(0,-2,0,0,-1)	2.a	-1.71	-0.75	-0.15	-0.87
9.67	1.116	1.614	0.786	101.64	0	1	1	0	1	1	-1	ID100003964723131	CG6238-RA	FBgn0029157	(0,-2,0,0,-1)	2.a	-1.41	-0.3	0.2	-0.62
8.42	1.776	2.594	1.405	54.09	0	1	1	0	1	1	-1	ID100004126004115	CG4088-RB	FBgn0005654	(0,-2,0,0,-1)	2.a	-3.2	-1.43	-0.61	-1.8
9.19	1.399	2.189	0.905	86.55	0	1	1	0	1	1	-1	ID10000351220462	CG17462-RA	FBgn0039251	(0,-2,0,0,-1)	2.a	-2.65	-1.25	-0.46	-1.75
8	1.357	1.921	1.077	55.44	0	1	1	0	1	1	-1	ID100004104317919	CG3068-RA	FBgn0000147	(0,-2,0,0,-1)	2.a	-1.56	-0.2	0.36	-0.48
8.24	0.925	1.434	0.8	46.57	0	0	1	0	1	1	-1	ID1000033187210316	CG31687-RA	FBgn0051687	(0,-2,0,0,-1)	2.a	-1.64	-0.71	-0.2	-0.84
7.81	0.869	1.268	0.357	30.4	0	0	1	0	1	0	-1	ID10000317653101015	CG5098-RA	FBgn0034300	(0,-2,0,0,-1)	2.a	-1.08	-0.21	0.19	-0.72
7.11	2.387	2.931	1.626	57.64	0	1	1	0	1	0	-1	ID1000031243211152	CG17202-RA	FBgn0038043	(0,-2,0,0,-1)	2.a	-2.78	-0.4	0.15	-1.16
8.08	0.906	1.356	0.704	36.34	0	0	1	0	1	1	-1	ID100003303513125	CG15387-RA	FBgn0031403	(0,-2,0,0,-1)	2.a	-0.94	-0.04	0.41	-0.24
10.73	1.111	1.621	0.686	61.71	0	1	1	0	1	1	-1	ID100004105733919	CG31000-RE	FBgn0011224	(0,-2,0,0,-1)	2.a	-1.39	-0.28	0.23	-0.7
8.92	2.062	1.806	1.305	25.3	0	1	1	0	1	0	0	ID100003939828214	CG14500-RA	FBgn0034318	(0,-2,0,0,-1)	2.a	-2.13	-0.07	-0.32	-0.83
8.37	0.976	1.359	0.79	41.01	0	0	1	0	1	1	-1	ID1000030959221215	CG3238-RA	FBgn0031540	(0,-2,0,0,-1)	2.a	-1.42	-0.44	-0.06	-0.63
7.55	1.519	1.887	1.178	40.88	0	1	1	0	1	0	-1	ID100003839235176	CG4079-RA	FBgn0011291	(0,-2,2,2,1)	2.b	-0.52	1	1.37	0.66
8.13	1.1	1.715	1.017	79.38	0	1	1	1	1	1	-1	ID100003673634910	CG6098-RA	FBgn0010398	(0,-2,2,2,1)	2.b	-0.45	0.65	1.27	0.57
7.44	1.229	2.052	1.228	21.2	0	1	1	0	1	1	-1	ID1000039339061717	CG14352-RA	FBgn0031351	(0,-2,2,2,1)	2.b	-0.86	0.37	1.2	0.37
8.33	1.132	1.734	1.117	39.29	0	1	1	1	1	1	-1	ID1000037875161517	CG3891-RA	FBgn0035993	(0,-2,2,2,1)	2.b	-0.81	0.32	0.92	0.3
7.55	2.477	3.373	2.07	111.85	0	1	1	1	1	1	-1	ID100004067933014	CG11886-RA	FBgn0041186	(0,-2,2,2,1)	2.b	-1.05	1.42	2.32	1.02
9.55	1.562	2.216	1.134	30.28	0	1	1	0	1	1	-1	ID100003981711087	CG8068-RC	FBgn0003612	(0,-2,2,2,1)	2.b	-0.61	0.95	1.6	0.52
7.56	0.652	1.093	0.652	26.68	0	0	1	0	1	1	-1	ID1000043666141512	CG7238-RA	FBgn0024191	(0,-2,2,2,1)	2.b	-0.4	0.25	0.69	0.25
8.14	0.783	1.141	0.705	29.85	0	0	1	0	1	1	-1	ID10000348413235	CG13484-RA	FBgn0036406	(0,-2,2,2,1)	2.b	-0.3	0.48	0.84	0.4
9.43	0.845	1.333	0.706	23.67	0	0	1	0	1	1	-1	ID100003103230616	CG5546-RA	FBgn0036761	(0,-2,2,2,1)	2.b	-0.32	0.52	1.01	0.39
7.75	0.735	1.013	0.667	23.97	0	0	1	0	1	0	-1	ID100003092824313	CG32315-RA	FBgn0024510	(0,-2,2,2,1)	2.b	-0.66	0.07	0.35	0
8.96	1.075	1.548	0.788	56.62	0	1	1	0	1	1	-1	ID100003129522015	CG3000-RA	FBgn0003200	(0,-2,2,2,1)	2.b	-0.4	0.68	1.15	0.39
10.72	2.896	3.686	1.832	78.26	0	1	1	0	1	1	-1	ID10000386643036	CG4824-RA	FBgn0000182	(0,-2,2,2,1)	2.b	-1.13	1.77	2.56	0.7
7.92	0.936	1.343	0.532	38.18	0	0	1	0	1	1	-1	ID10000434163107	CG11902-RA	FBgn0028647	(0,-2,2,2,1)	2.b	-0.45	0.49	0.9	0.09
9.18	0.875	1.298	0.615	60.41	0	0	1	0	1	1	-1	ID100004033831145	CG9884-RB	FBgn0011818	(0,-2,2,2,1)	2.b	-0.42	0.46	0.88	0.2
8.39	1.125	1.227	0.842	22.91	0	1	1	0	1	0	0	ID1000041413310150	CG12128-RA	FBgn0033473	(0,-2,2,2,1)	2.b	-0.64	0.49	0.59	0.21
9.47	0.96	1.473	0.877	45.67	0	0	1	0	1	1	-1	ID1000031562091015	CG1071-RA	FBgn0024371	(0,-2,2,2,1)	2.b	-0.61	0.35	0.86	0.26
8.12	0.761	1.009	0.706	57.59	0	0	1	0	1	1	-1	ID1000042630111110	CG11419-RA	FBgn0034231	(0,-2,2,2,1)	2.b	-0.52	0.24	0.49	0.19
7.6	1.421	2.076	1.167	38.91	0	1	1	0	1	1	-1	ID10000411450732	CG15104-RA	FBgn0034410	(0,-2,2,2,1)	2.b	-1.32	0.1	0.76	-0.15
11.3	1.195	1.381	0.883	49.41	0	1	1	0	1	0	-1	ID10000375451668	CG18212-RG	FBgn0038535	(0,-2,2,2,1)	2.b	-0.15	1.04	1.23	0.73
7.81	0.809	1.087	0.811	23.63	0	0	1	0	1	0	0	ID100004223137143	CG15863-RA	FBgn0033467	(0,-2,2,2,1)	2.b	-0.26	0.54	0.82	0.55
9.42	1.241	1.998	1.099	85.07	0	1	1	1	1	1	-1	ID100003641716174	CG12795-RA	FBgn0031535	(0,-2,2,2,1)	2.b	-0.8	0.44	1.2	0.3
9.54	0.836	1.286	0.621	39.97	0	0	1	0	1	1	-1	ID10000431120907	CG9181-RB	FBgn0003138	(0,-2,2,2,1)	2.b	-0.41	0.43	0.88	0.21
8.47	0.848	1.111	0.712	16.07	1e-05	0	1	0	1	0	0	ID10000373092111618	CG7671-RA	FBgn0038609	(0,-2,2,2,1)	2.b	-0.47	0.38	0.64	0.24
7.64	1.039	1.632	1.025	37.67	0	1	1	0	1	1	-1	ID10000320792671	CG5359-RA	FBgn0037773	(0,-2,2,2,1)	2.b	-0.5	0.54	1.14	0.53
6.52	1.017	1.676	0.911	29.57	0	1	1	0	1	1	-1	ID100004430706917	CG4140-RA	FBgn0028535	(0,-2,2,2,1)	2.b	-0.54	0.47	1.13	0.37
8.48	1.533	2.232	1.094	104.83	0	1	1	1	1	1	-1	ID10000377182974	CG2684-RA	FBgn0002542	(0,-2,2,2,1)	2.b	-0.53	1	1.7	0.56
10.36	1.084	1.179	0.848	27.91	0	1	1	0	1	0	0	ID1000037504341618	CG18081-RA	FBgn0036537	(0,-2,2,2,1)	2.b	-0.67	0.42	0.51	0.18
9.3	1.608	2.532	1.351	66.35	0	1	1	1	1	1	-1	ID100003742921056	CG10800-RA	FBgn0017551	(0,-2,2,2,1)	2.b	-0.62	0.99	1.92	0.74
7.84	1.165	1.532	0.811	15.46	1e-05	1	1	0	1	0	0	ID10000372071111614	CG6015-RA	FBgn0038927	(0,-2,2,2,1)	2.b	-0.44	0.72	1.09	0.37
6.83	2.398	3.802	2.219	63.84	0	1	1	1	1	1	-1	ID100003694605416	CG8262-RA	FBgn0027513	(0,-2,2,2,1)	2.b	-1.41	0.98	2.39	0.8
7.62	1.399	2.045	1.293	67.44	0	1	1	1	1	1	-1	ID1000036337110019	CG12265-RA	FBgn0038489	(0,-2,2,2,1)	2.b	-0.35	1.04	1.69	0.94
9.8	2.525	3.327	1.669	113.83	0	1	1	1	1	1	-1	ID100004082225611	CG14036-RA	FBgn0031677	(0,-2,2,2,1)	2.b	-0.54	1.99	2.79	1.13
10.9	2.091	2.819	1.389	118.37	0	1	1	1	1	1	-1	ID10000339082992	CG12306-RA	FBgn0003124	(0,-2,2,2,1)	2.b	-1.18	0.91	1.64	0.21
7.62	1.181	1.688	0.988	54.09	0	1	1	0	1	1	-1	ID100003452117132	CG15435-RA	FBgn0031608	(0,-2,2,2,1)	2.b	-0.43	0.76	1.26	0.56
10.87	0.998	1.487	0.995	55.07	0	0	1	0	1	1	-1	ID100003886005514	CG2201-RB	FBgn0032955	(0,-2,2,2,1)	2.b	-0.18	0.82	1.31	0.82
8.42	1.96	2.951	1.376	133.47	0	1	1	1	1	1	-1	ID1000031739121616	CG5052-RA	FBgn0003087	(0,-2,2,2,1)	2.b	-1.52	0.44	1.44	-0.14
7.58	0.639	1.032	0.687	13	4e-05	0	1	0	1	0	0	ID10000385020149	CG6833-RA	FBgn0036405	(0,-2,2,2,1)	2.b	-0.4	0.24	0.63	0.29
10.26	1.307	1.504	1.026	61.98	0	1	1	1	1	0	-1	ID1000035979161115	CG3278-RA	FBgn0032988	(0,-2,2,2,1)	2.b	-0.18	1.13	1.32	0.84
12.84	0.764	1.019	0.715	9.45	0.00032	0	1	0	1	0	0	ID100003975828182	CG4800-RA	FBgn0037874	(0,-2,2,2,1)	2.b	-0.32	0.44	0.7	0.39
9.33	1.068	1.453	0.966	25.53	0	1	1	0	1	0	-1	ID1000045321171118	CG9662-RA	FBgn0031529	(0,-2,2,2,1)	2.b	-0.63	0.44	0.82	0.34
8.62	1.295	1.494	1.187	26.35	0	1	1	0	1	0	0	ID10000445663505	CG7182-RA	FBgn0035878	(0,-2,2,2,1)	2.b	-0.68	0.62	0.82	0.51
7.44	1.277	2.007	1.102	30.79	0	1	1	0	1	1	-1	ID1000037564141017	CG18259-RA	FBgn0030956	(0,-2,2,2,1)	2.b	-0.54	0.74	1.47	0.56
9.17	1.342	1.656	1.033	37.11	0	1	1	0	1	0	-1	ID1000037829021510	CG11523-RA	FBgn0037156	(0,-2,2,2,1)	2.b	-0.5	0.84	1.16	0.54
9.97	0.751	1.127	0.591	13.35	3e-05	0	1	0	1	0	-1	ID100003410716133	CG10128-RD	FBgn0003742	(0,-2,2,2,1)	2.b	-0.57	0.18	0.56	0.02
7.65	1.137	1.444	1.067	38	0	1	1	1	1	0	-1	ID10000449061955	CG32075-RA	FBgn0052075	(0,-2,2,2,1)	2.b	-0.14	0.99	1.3	0.92
7.11	1.407	2.083	1.097	34.12	0	1	1	0	1	1	-1	ID100004125906115	CG4065-RA	FBgn0034982	(0,-2,2,2,1)	2.b	-1.25	0.15	0.83	-0.16
12.81	1.532	1.928	1.178	60.36	0	1	1	1	1	1	-1	ID1000037145321219	CG8863-RA	FBgn0038145	(0,-2,2,2,1)	2.b	-0.63	0.9	1.3	0.55
6.19	1.018	1.599	0.981	16.18	1e-05	1	1	0	1	1	-1	ID100003811221117	CG14728-RA	FBgn0003312	(0,-2,2,2,1)	2.b	-0.22	0.8	1.38	0.76
6.48	1.461	2.117	1.05	39.4	0	1	1	0	1	1	-1	ID100003423503132	CG7855-RA	FBgn0038118	(0,-2,2,2,1)	2.b	-0.62	0.84	1.5	0.43
9.59	1.374	2.009	1.232	40.07	0	1	1	0	1	1	-1	ID10000447720018	CG7055-RA	FBgn0030093	(0,-2,2,2,1)	2.b	-0.42	0.95	1.59	0.81
9.9	0.862	1.269	0.88	41.97	0	0	1	0	1	1	-1	ID1000043473071512	CG1836-RB	FBgn0026777	(0,-2,2,2,1)	2.b	-0.22	0.64	1.05	0.66
9.85	0.674	1.13	0.545	20.89	0	0	1	0	1	1	-1	ID100003712132118	CG8188-RA	FBgn0030863	(0,-2,2,2,1)	2.b	-0.41	0.26	0.72	0.13
7.65	0.9	1.192	0.835	15.83	1e-05	0	1	0	1	0	0	ID100004186931146	CG33154-RA	FBgn0053964	(0,-2,2,2,1)	2.b	-0.12	0.78	1.07	0.71
8.5	0.877	1.367	0.636	51.62	0	0	1	0	1	1	-1	ID1000038461211164	CG6755-RA	FBgn0039066	(0,-2,2,2,1)	2.b	-0.5	0.37	0.86	0.13
7.78	0.929	1.362	0.984	37.53	0	0	1	0	1	1	-1	ID100003541527615	CG8950-RA	FBgn0034186	(0,-2,2,2,1)	2.b	-0.42	0.51	0.94	0.56
9.06	0.845	1.251	0.665	42.88	0	0	1	0	1	1	-1	ID100004415333165	CG9062-RB	FBgn0033607	(0,-2,2,2,1)	2.b	-0.51	0.34	0.74	0.16
5.44	1.346	2.283	1.354	23.41	0	1	1	0	1	1	-1	ID100004255516186	CG12756-RA	FBgn0035624	(0,-2,2,2,1)	2.b	-0.93	0.42	1.35	0.42
7.68	1.538	1.835	1.215	45.94	0	1	1	1	1	0	-1	ID1000037782001517	CG11183-RA	FBgn0034921	(0,-2,2,2,1)	2.b	-0.21	1.33	1.62	1
8.35	0.976	1.368	1	63.41	0	0	1	0	1	1	-1	ID1000031869371011	CG6054-RA	FBgn0005355	(0,-2,2,2,1)	2.b	-0.3	0.67	1.06	0.7
9.45	1.117	1.687	0.934	45.82	0	1	1	0	1	1	-1	ID1000031815361615	CG5194-RA	FBgn0035955	(0,-2,2,2,1)	2.b	-0.85	0.26	0.84	0.08
11.12	1.735	1.979	1.371	102.76	0	1	1	1	1	0	-1	ID1000037731071510	CG2720-RA	FBgn0024352	(0,-2,2,2,1)	2.b	-0.22	1.51	1.76	1.15
8.54	0.668	1.135	0.661	24.97	0	0	1	0	1	1	-1	ID100003618523188	CG7162-RA	FBgn0037109	(0,-2,2,2,1)	2.b	-0.47	0.2	0.67	0.2
10.84	2.601	2.566	1.658	35.43	0	1	1	0	1	0	0	ID100003929401214	CG10475-RA	FBgn0035667	(0,-2,2,2,1)	2.b	-0.41	2.2	2.16	1.25
8	0.745	1.137	0.623	21.12	0	0	1	0	1	1	-1	ID1000040253121816	CG8569-RA	FBgn0033752	(0,-2,2,2,1)	2.b	-0.22	0.52	0.91	0.4
7.27	1.649	2.36	1.245	105.06	0	1	1	1	1	1	-1	ID10000435112389	CG18729-RA	FBgn0061476	(0,-2,2,2,1)	2.b	-0.72	0.93	1.64	0.53
8.66	0.647	1.003	0.579	18.46	0	0	1	0	1	1	-1	ID10000376693111017	CG3060-RA	FBgn0002791	(0,-2,2,2,1)	2.b	-0.53	0.11	0.47	0.04
7.13	1.599	2.741	1.627	20.4	0	1	1	0	1	1	-1	ID100003570533615	CG7347-RA	FBgn0002901	(0,-2,2,2,1)	2.b	-0.81	0.79	1.93	0.82
11.61	0.927	1.141	0.699	21.01	0	0	1	0	1	0	0	ID100003735101168	CG7762-RA	FBgn0028695	(0,-2,2,2,1)	2.b	-0.17	0.76	0.97	0.53
9.27	4.288	4.606	2.812	76.16	0	1	1	1	1	0	-1	ID100003163800113	CG17820-RA	FBgn0038914	(0,-2,2,2,1)	2.b	-1.26	3.02	3.34	1.55
8.79	1.076	1.659	0.91	50.96	0	1	1	0	1	1	-1	ID100003369532184	CG6754-RB	FBgn0086349	(0,-2,2,2,1)	2.b	-0.57	0.5	1.09	0.34
6.76	1.367	2.121	1.448	55.54	0	1	1	1	1	1	-1	ID1000041684281518	CG7593-RA	FBgn0039687	(0,-2,2,2,1)	2.b	-0.74	0.62	1.38	0.71
8.49	1.425	1.952	1.21	58.19	0	1	1	1	1	1	-1	ID100004047600014	CG14749-RA	FBgn0033316	(0,-2,2,2,1)	2.b	-0.33	1.1	1.62	0.88
11.55	1.067	1.347	0.896	38.55	0	1	1	0	1	0	-1	ID10000453303133	CG9677-RA	FBgn0025582	(0,-2,2,2,1)	2.b	-0.59	0.48	0.76	0.3
12.88	1.029	1.599	1.178	9.74	0.00026	1	1	0	1	0	0	ID10000314823114	CG31618-RA	FBgn0051618	(0,-2,2,2,1)	2.b	-0.46	0.57	1.14	0.72
10.52	1.055	1.264	1.016	31.33	0	1	1	1	1	0	0	ID1000032589361812	CG6719-RA	FBgn0037893	(0,-2,2,2,1)	2.b	-0.13	0.92	1.13	0.88
7.98	1.299	1.665	1.118	9.27	0.00036	1	1	0	1	0	0	ID1000031760181011	CG5087-RA	FBgn0035953	(0,-2,2,2,1)	2.b	-0.44	0.86	1.23	0.68
10.87	2.091	2.988	1.292	69.63	0	1	1	0	1	1	-1	ID10000315023998	CG31641-RB	FBgn0051641	(0,-2,2,2,1)	2.b	-1.02	1.07	1.97	0.27
9.97	2.221	3.123	1.545	98	0	1	1	1	1	1	-1	ID1000032330091718	CG5814-RA	FBgn0015625	(0,-2,2,2,1)	2.b	-0.48	1.74	2.64	1.07
8.09	1.123	1.344	0.798	33.38	0	1	1	0	1	0	-1	ID1000045265111166	CG9548-RA	FBgn0031822	(0,-2,2,2,1)	2.b	-0.33	0.79	1.01	0.46
7.64	1.731	2.25	1.457	75.75	0	1	1	1	1	1	-1	ID100003855926164	CG10753-RA	FBgn0016940	(0,-2,2,2,1)	2.b	-0.43	1.3	1.82	1.03
7.9	1.086	1.37	0.875	17.85	0	1	1	0	1	0	0	ID100004452031519	CG6144-RA	FBgn0032259	(0,-2,2,2,1)	2.b	-0.65	0.44	0.72	0.22
7.88	1.09	1.6	0.913	58.48	0	1	1	0	1	1	-1	ID1000040194301012	CG8445-RA	FBgn0034088	(0,-2,2,2,1)	2.b	-0.46	0.63	1.14	0.45
7.91	1.541	1.952	1.333	50.4	0	1	1	1	1	0	-1	ID1000045292151419	CG9613-RA	FBgn0037574	(0,-2,2,2,1)	2.b	-0.43	1.11	1.52	0.9
9.36	1.948	2.708	1.328	159.76	0	1	1	1	1	1	-1	ID1000033717361212	CG6875-RA	FBgn0000140	(0,-2,2,2,1)	2.b	-0.67	1.28	2.04	0.66
8.28	1.429	1.94	1.18	27.55	0	1	1	0	1	0	-1	ID1000034465110717	CG30176-RA	FBgn0034918	(0,-2,2,2,1)	2.b	-0.19	1.24	1.75	0.99
7.87	1.396	2.031	1.309	35.91	0	1	1	0	1	1	-1	ID100003669020713	CG7128-RA	FBgn0022724	(0,-2,2,2,1)	2.b	-0.66	0.73	1.37	0.64
9.9	0.666	1.146	0.699	12.07	7e-05	0	1	0	1	0	0	ID100004191405417	CG31716-RA	FBgn0051716	(0,-2,2,2,1)	2.b	-0.35	0.32	0.8	0.35
6.39	1.285	1.824	1.077	13.99	2e-05	1	1	0	1	0	0	ID100004181313134	CG31723-RA	FBgn0051723	(0,-2,2,2,1)	2.b	-0.21	1.08	1.62	0.87
7.76	1.033	1.656	0.865	51.97	0	1	1	0	1	1	-1	ID100003354721124	CG11120-RA	FBgn0039250	(0,-2,2,2,1)	2.b	-0.51	0.52	1.14	0.35
8.78	0.835	1.136	0.609	34.66	0	0	1	0	1	0	-1	ID1000037479261017	CG11115-RA	FBgn0037202	(0,-2,2,2,1)	2.b	-0.15	0.68	0.98	0.45
10.87	1.244	1.361	0.972	58.29	0	1	1	0	1	0	-1	ID100003948610214	CG10691-RB	FBgn0002031	(0,-2,2,2,1)	2.b	-0.26	0.98	1.1	0.71
6.21	1.115	1.718	0.811	21.49	0	1	1	0	1	1	-1	ID100004431306519	CG4157-RA	FBgn0028693	(0,-2,2,2,1)	2.b	-0.42	0.7	1.3	0.39
9.05	1.047	1.289	0.944	28.81	0	1	1	0	1	0	0	ID100004237201413	CG15715-RA	FBgn0036538	(0,-2,2,2,1)	2.b	-0.48	0.57	0.81	0.46
7.56	1.22	1.851	1.168	54.9	0	1	1	1	1	1	-1	ID100003520438613	CG16711-RB	FBgn0036032	(0,-2,2,2,1)	2.b	-1.14	0.08	0.71	0.02
7.54	1.389	1.925	1.43	31.96	0	1	1	1	1	1	-1	ID100003912513412	CG33162-RA	FBgn0011509	(0,-2,2,2,1)	2.b	-0.47	0.92	1.46	0.96
9.3	0.747	1.154	0.579	43.86	0	0	1	0	1	1	-1	ID10000377630382	CG2865-RA	FBgn0023526	(0,-2,2,2,1)	2.b	-0.54	0.21	0.62	0.04
11.07	0.919	1.052	0.802	23.43	0	0	1	0	1	0	0	ID1000037300051618	CG7654-RA	FBgn0036928	(0,-2,2,2,1)	2.b	-0.62	0.3	0.43	0.18
8.61	1.113	1.352	1.011	44.11	0	1	1	1	1	0	0	ID1000040001231012	CG3710-RA	FBgn0010422	(0,-2,2,2,1)	2.b	-0.51	0.6	0.84	0.5
8.15	0.879	1.123	0.666	18.92	0	0	1	0	1	0	0	ID1000040288351012	CG9771-RA	FBgn0040466	(0,-2,2,2,1)	2.b	-0.12	0.76	1.01	0.55
6.67	0.883	1.478	0.876	14.38	2e-05	0	1	0	1	1	-1	ID1000038629210710	CG10907-RA	FBgn0036207	(0,-2,2,2,1)	2.b	-0.41	0.47	1.07	0.46
6.54	1.611	2.775	1.649	55.12	0	1	1	1	1	1	-1	ID100004132220150	CG5626-RA	FBgn0036266	(0,-2,2,2,1)	2.b	-0.88	0.73	1.89	0.77
10.82	1.336	1.38	1.044	56.54	0	1	1	1	1	0	0	ID100004002621146	CG3760-RB	FBgn0022343	(0,-2,2,2,1)	2.b	-0.5	0.84	0.88	0.54
6.84	1.622	1.993	1.446	34.41	0	1	1	1	1	0	0	ID1000035605310615	CG18767-RA	FBgn0042112	(0,-2,2,2,1)	2.b	-0.32	1.3	1.67	1.13
7.28	0.679	1.05	0.711	22.23	0	0	1	0	1	1	-1	ID100003783306211	CG11539-RA	FBgn0039859	(0,-2,2,2,1)	2.b	-0.46	0.22	0.59	0.25
8.6	1.059	1.581	0.898	60.26	0	1	1	0	1	1	-1	ID1000037342251416	CG7745-RA	FBgn0033616	(0,-2,2,2,1)	2.b	-0.28	0.78	1.3	0.62
7.65	2.304	3.375	1.836	236.52	0	1	1	1	1	1	-1	ID10000361163928	CG13914-RA	FBgn0035209	(0,-2,2,2,1)	2.b	-0.87	1.43	2.5	0.96
8.52	0.93	1.279	0.769	34.86	0	0	1	0	1	1	-1	ID10000432981816	CG8892-RC	FBgn0031664	(0,-2,2,2,1)	2.b	-0.81	0.12	0.46	-0.05
8.34	0.8	1.221	0.681	22.16	0	0	1	0	1	1	-1	ID100004155001169	CG13142-RA	FBgn0032251	(0,-2,2,2,1)	2.b	-0.71	0.09	0.51	-0.03
7.5	1.141	1.553	0.76	21.83	0	1	1	0	1	0	-1	ID100003968401162	CG6338-RA	FBgn0004510	(0,-2,2,2,1)	2.b	-0.63	0.51	0.92	0.13
12.02	0.996	1.214	0.686	78.17	0	0	1	0	1	0	-1	ID10000311942114	CG16817-RA	FBgn0037728	(0,-2,2,2,1)	2.b	-0.76	0.24	0.46	-0.07
7.13	1.643	2.339	1.395	63.33	0	1	1	1	1	1	-1	ID10000408172370	CG14030-RA	FBgn0031696	(0,-2,2,2,1)	2.b	-0.23	1.42	2.11	1.17
10.94	1.267	1.39	1.074	40.18	0	1	1	1	1	0	0	ID10000369630776	CG8340-RA	FBgn0010339	(0,-2,2,2,1)	2.b	-0.46	0.81	0.93	0.62
8.27	0.603	1.036	0.618	27.16	0	0	1	0	1	1	-1	ID100004011404818	CG3532-RA	FBgn0037979	(0,-2,2,2,1)	2.b	-0.33	0.28	0.71	0.29
8.4	0.738	1	0.635	21.9	0	0	1	0	1	0	-1	ID10000329933396	CG14670-RA	FBgn0037332	(0,-2,2,2,1)	2.b	-0.43	0.3	0.57	0.2
7.48	1.442	1.863	1.289	44.02	0	1	1	1	1	0	-1	ID1000041353110115	CG12019-RA	FBgn0011573	(0,-2,2,2,1)	2.b	-1.26	0.18	0.6	0.03
10.28	1.439	1.916	1.125	98.58	0	1	1	1	1	1	-1	ID100004303517311	CG16725-RA	FBgn0036641	(0,-2,2,2,1)	2.b	-0.65	0.79	1.26	0.47
8.4	0.767	1.363	0.755	37.5	0	0	1	0	1	1	-1	ID10000411343534	CG31109-RA	FBgn0051109	(0,-2,2,2,1)	2.b	-0.5	0.26	0.86	0.25
7.43	1.346	2.049	1.347	69.12	0	1	1	1	1	1	-1	ID10000423950260	CG3157-RA	FBgn0004176	(0,-2,2,2,1)	2.b	-0.6	0.74	1.45	0.74
10.31	3.245	4.268	1.88	73.93	0	1	1	0	1	1	-1	ID10000429293215	CG4466-RA	FBgn0001226	(0,-2,2,2,1)	2.b	-0.88	2.37	3.39	1
8.39	1.162	1.832	1.062	49.65	0	1	1	1	1	1	-1	ID100003739221112	CG7833-RA	FBgn0015271	(0,-2,2,2,1)	2.b	-0.62	0.54	1.21	0.44
7.49	1.528	2.056	1.279	57.4	0	1	1	1	1	1	-1	ID10000432142816	CG30183-RA	FBgn0050183	(0,-2,2,2,1)	2.b	-1.2	0.32	0.85	0.07
9.28	1.295	1.787	0.877	60.48	0	1	1	0	1	1	-1	ID1000038988001710	CG15010-RC	FBgn0041171	(0,-2,2,2,1)	2.b	-0.23	1.07	1.56	0.65
9.52	1.243	1.681	0.921	80.04	0	1	1	0	1	1	-1	ID100004123702129	CG3744-RA	FBgn0039240	(0,-2,2,2,1)	2.b	-0.34	0.91	1.34	0.58
7.99	1.397	1.924	0.769	51.65	0	1	1	0	1	1	-1	ID1000045390011111	CG4606-RA	FBgn0026616	(0,-2,2,2,1)	2.b	-0.93	0.46	0.99	-0.16
7.88	0.987	1.411	0.872	37.05	0	0	1	0	1	1	-1	ID1000044021121814	CG12883-RA	FBgn0039538	(0,-2,2,2,1)	2.b	-0.15	0.84	1.26	0.72
7.36	1.155	1.47	1.009	15.27	1e-05	1	1	0	1	0	0	ID10000393092748	CG10585-RA	FBgn0037044	(0,-2,2,2,1)	2.b	-0.23	0.93	1.24	0.78
8.14	0.809	1.422	0.74	22.58	0	0	1	0	1	1	-1	ID100004266937413	CG11504-RB	FBgn0039733	(0,-2,2,2,1)	2.b	-0.55	0.26	0.87	0.19
11.87	1.459	1.338	1.022	39.43	0	1	1	0	1	0	0	ID100003411010133	CG10130-RA	FBgn0010638	(0,-2,2,2,1)	2.b	-0.18	1.28	1.15	0.84
9.84	1.252	1.26	1.103	13.88	2e-05	1	1	0	1	0	0	ID100003210828013	CG5417-RA	FBgn0038808	(0,-2,2,2,1)	2.b	-0.5	0.76	0.76	0.61
9.45	1.203	1.522	0.992	34.51	0	1	1	0	1	0	-1	ID100003330532179	CG5641-RA	FBgn0038046	(0,-2,2,2,1)	2.b	-0.54	0.66	0.98	0.45
10.15	0.917	1.122	0.827	43.01	0	0	1	0	1	0	-1	ID10000319352731	CG33009-RA	FBgn0061360	(0,-2,2,2,1)	2.b	-0.71	0.21	0.42	0.12
9.32	0.713	1.041	0.595	12.79	4e-05	0	1	0	1	0	0	ID1000037877121517	CG3897-RB	FBgn0027660	(0,-2,2,2,1)	2.b	-0.34	0.38	0.71	0.26
9.74	0.767	1.212	0.686	18.5	0	0	1	0	1	1	-1	ID10000421433226	CG11242-RA	FBgn0034451	(0,-2,2,2,1)	2.b	-0.47	0.3	0.74	0.22
11.27	1.315	1.332	1.004	32.66	0	1	1	0	1	0	0	ID100003341815158	CG14214-RA	FBgn0031049	(0,-2,2,2,1)	2.b	-0.59	0.72	0.74	0.41
9.47	1.148	1.695	1.078	50.77	0	1	1	1	1	1	-1	ID100004124726129	CG3998-RA	FBgn0022720	(0,-2,2,2,1)	2.b	-0.2	0.95	1.5	0.88
8.38	1.62	2.348	1.301	109.68	0	1	1	1	1	1	-1	ID10000357670111815	CG4880-RA	FBgn0030803	(0,-2,2,2,1)	2.b	-1.21	0.41	1.14	0.09
9.05	0.858	1.307	0.687	35.38	0	0	1	0	1	1	-1	ID10000320802471	CG5360-RA	FBgn0034873	(0,-2,2,2,1)	2.b	-0.19	0.67	1.12	0.5
7.34	1.853	2.708	1.487	73.15	0	1	1	1	1	1	-1	ID100004085608147	CG6386-RB	FBgn0027889	(0,-2,2,2,1)	2.b	-0.97	0.88	1.74	0.52
7.36	1.007	1.508	0.961	25.45	0	1	1	0	1	1	-1	ID1000041459131414	CG2213-RA	FBgn0035210	(0,-2,2,2,1)	2.b	-0.58	0.43	0.93	0.38
7.66	2.053	2.864	1.802	77.69	0	1	1	1	1	1	-1	ID10000447140855	CG6961-RA	FBgn0030959	(0,-2,2,2,1)	2.b	-1.64	0.42	1.23	0.17
9.47	0.686	1.05	0.531	28.47	0	0	1	0	1	1	-1	ID1000037495110016	CG18042-RA	FBgn0250903	(0,-2,2,2,1)	2.b	-0.55	0.13	0.5	-0.02
12.91	0.992	1.129	0.685	24.75	0	0	1	0	1	0	0	ID10000336771244	CG6647-RB	FBgn0004363	(0,-2,2,2,1)	2.b	-0.26	0.73	0.87	0.42
10.73	1.761	2.215	1.162	68.87	0	1	1	0	1	1	-1	ID100004041809189	CG10254-RA	FBgn0027512	(0,-2,2,2,1)	2.b	-1.12	0.64	1.09	0.04
8.89	0.972	1.551	0.886	61.92	0	0	1	0	1	1	-1	ID100003325526418	CG3508-RB	FBgn0038251	(0,-2,2,2,1)	2.b	-0.77	0.2	0.78	0.12
5.61	1.689	2.719	1.667	21.7	0	1	1	0	1	1	-1	ID10000372653376	CG6358-RA	FBgn0004832	(0,-2,2,2,1)	2.b	-0.49	1.2	2.22	1.17
10.72	1.939	2.406	1.492	125.82	0	1	1	1	1	1	-1	ID100004148313180	CG2637-RA	FBgn0000986	(0,-2,2,2,1)	2.b	-0.34	1.6	2.06	1.15
7.18	1.167	1.586	1.167	26.48	0	1	1	0	1	0	0	ID1000039061310514	CG9250-RA	FBgn0032921	(0,-2,2,2,1)	2.b	-0.94	0.23	0.65	0.23
7.13	1.44	1.918	1.439	28.49	0	1	1	1	1	0	0	ID1000044188151810	CG9131-RA	FBgn0029161	(0,-2,2,2,1)	2.b	-0.22	1.22	1.7	1.22
10.55	0.783	1.181	0.664	22.66	0	0	1	0	1	1	-1	ID100003330238179	CG5604-RA	FBgn0032208	(0,-2,2,2,1)	2.b	-0.15	0.64	1.04	0.52
8.18	0.711	1.116	0.71	26.4	0	0	1	0	1	1	-1	ID1000031055321215	CG5591-RA	FBgn0034926	(0,-2,2,2,1)	2.b	-0.29	0.42	0.83	0.42
9.94	1.024	0.938	0.74	32.51	0	1	0	0	1	0	0	ID10000336452624	CG18600-RA	FBgn0038601	(0,-2,2,2,1)	2.b	-0.18	0.85	0.76	0.56
9.5	0.691	1.107	0.489	50.55	0	0	1	0	1	1	-1	ID100003282620171	CG5671-RA	FBgn0026379	(0,-2,2,2,1)	2.b	-0.44	0.26	0.67	0.05
6.98	0.772	1.175	0.843	11.52	9e-05	0	1	0	1	0	0	ID10000343162963	CG8004-RA	FBgn0036920	(0,-2,2,2,1)	2.b	-0.28	0.49	0.89	0.56
9.66	0.884	1.363	0.726	35.54	0	0	1	0	1	1	-1	ID1000031673221015	CG2682-RA	FBgn0033015	(0,-2,2,2,1)	2.b	-0.55	0.34	0.81	0.18
8.12	1.798	2.548	1.398	56.46	0	1	1	0	1	1	-1	ID100003951513315	CG10364-RA	FBgn0027949	(0,-2,2,2,1)	2.b	-1.55	0.24	1	-0.16
8.12	0.716	1.106	0.667	20.2	0	0	1	0	1	1	-1	ID10000344293101319	CG30105-RA	FBgn0050105	(0,-2,2,2,1)	2.b	-0.38	0.34	0.73	0.29
7.73	1.497	2.044	1.423	13.36	3e-05	1	1	0	1	0	0	ID100003119923015	CG16865-RA	FBgn0028919	(0,-2,2,2,1)	2.b	-0.37	1.12	1.67	1.05
10.12	1.366	1.664	0.875	74.93	0	1	1	0	1	0	-1	ID1000042422281318	CG3226-RA	FBgn0029882	(0,-2,2,2,1)	2.b	-0.34	1.03	1.32	0.54
12.38	0.964	1.278	0.826	51.84	0	0	1	0	1	1	-1	ID1000035153221410	CG17737-RA	FBgn0035423	(0,-2,2,2,1)	2.b	-0.61	0.35	0.67	0.21
11.06	1.035	1.201	0.772	31.1	0	1	1	0	1	0	-1	ID100003279101021	CG5605-RA	FBgn0036974	(0,-2,2,2,1)	2.b	-0.73	0.3	0.47	0.04
9.9	1.819	2.503	1.353	44.51	0	1	1	0	1	1	-1	ID1000032734251711	CG8303-RA	FBgn0034143	(0,-2,2,2,1)	2.b	-0.63	1.19	1.87	0.72
7.79	0.754	1.282	0.819	19.54	0	0	1	0	1	1	-1	ID10000368011617	CG7957-RA	FBgn0038578	(0,-2,2,2,1)	2.b	-0.44	0.31	0.84	0.38
7.61	1.65	1.743	1.48	61.1	0	1	1	1	1	0	0	ID100004400106130	CG8025-RA	FBgn0036916	(0,-2,2,2,1)	2.b	-0.65	1	1.09	0.83
7.25	0.96	1.646	0.957	39.99	0	0	1	0	1	1	-1	ID10000388201159	CG3419-RA	FBgn0035002	(0,-2,2,2,1)	2.b	-0.61	0.35	1.04	0.35
5.96	1.216	1.843	1.108	13.29	3e-05	1	1	0	1	0	0	ID100003913931141	CG33183-RB	FBgn0000448	(0,-2,2,2,1)	2.b	-0.4	0.82	1.44	0.71
11.01	0.963	1.102	0.633	21.14	0	0	1	0	1	0	0	ID1000037925121510	CG3994-RA	FBgn0028516	(0,-2,2,2,1)	2.b	-0.28	0.68	0.82	0.35
8.52	0.723	1.183	0.618	32.63	0	0	1	0	1	1	-1	ID10000416802446	CG7586-RA	FBgn0020240	(0,-2,2,2,1)	2.b	-0.3	0.42	0.88	0.31
7.61	1.05	1.547	0.993	17.71	0	1	1	0	1	0	0	ID1000034164111317	CG9376-RA	FBgn0036893	(0,-2,2,2,1)	2.b	-0.95	0.1	0.59	0.04
8.93	1.329	1.843	1.105	69.22	0	1	1	1	1	1	-1	ID100003905312514	CG9241-RA	FBgn0032929	(0,-2,2,2,1)	2.b	-0.5	0.82	1.34	0.6
11.41	1.389	1.464	1.022	81.18	0	1	1	1	1	0	-1	ID10000390222497	CG15081-RA	FBgn0010551	(0,-2,2,2,1)	2.b	-0.52	0.87	0.94	0.5
8.33	0.819	1.271	0.79	22.26	0	0	1	0	1	1	-1	ID10000359653101019	CG32756-RA	FBgn0052756	(0,-2,2,2,1)	2.b	-0.58	0.24	0.69	0.21
12.86	2.105	1.91	1.556	22.26	0	1	1	0	1	0	0	ID100003591828126	CG31362-RA	FBgn0003357	(0,-2,2,2,1)	2.b	-1.4	0.71	0.52	0.16
8.4	1.317	1.963	1.092	76.5	0	1	1	1	1	1	-1	ID10000375273656	CG18145-RA	FBgn0032189	(0,-2,2,2,1)	2.b	-0.64	0.68	1.32	0.45
8.21	1.213	1.738	1.1	64.88	0	1	1	1	1	1	-1	ID100003977608162	CG4840-RA	FBgn0086757	(0,-2,2,2,1)	2.b	-0.54	0.68	1.2	0.56
7.16	1.723	2.619	1.309	105.92	0	1	1	1	1	1	-1	ID100004457913117	CG7643-RA	FBgn0000063	(0,-2,2,2,1)	2.b	-0.69	1.04	1.93	0.62
6.65	1.33	1.976	1.269	33.34	0	1	1	0	1	1	-1	ID10000314083498	CG12491-RA	FBgn0034900	(0,-2,2,2,1)	2.b	-0.52	0.81	1.46	0.75
10.16	1.388	1.82	0.994	20.3	0	1	1	0	1	0	-1	ID100003642131080	CG12819-RB	FBgn0037810	(0,-2,2,2,1)	2.b	-1.12	0.26	0.7	-0.13
9.02	0.669	1.064	0.529	32.36	0	0	1	0	1	1	-1	ID100004456035119	CG7115-RA	FBgn0027515	(0,-2,2,2,1)	2.b	-0.26	0.41	0.8	0.27
9.24	1.233	1.811	1.007	82.61	0	1	1	1	1	1	-1	ID1000035961161815	CG3274-RA	FBgn0042085	(0,-2,2,2,1)	2.b	-0.4	0.83	1.41	0.61
10.73	2.345	2.816	1.845	26.91	0	1	1	0	1	0	0	ID1000037781021517	CG11181-RA	FBgn0000392	(0,-2,2,2,1)	2.b	-0.96	1.39	1.86	0.89
9.69	0.977	1.136	0.849	29.01	0	0	1	0	1	0	0	ID10000353243962	CG40263-RA	FBgn0058263	(0,-2,2,2,1)	2.b	-0.31	0.67	0.83	0.54
8.28	1.64	2.205	1.385	54.08	0	1	1	1	1	1	-1	ID100004116503115	CG15141-RA	FBgn0032635	(0,-2,2,2,1)	2.b	-1.02	0.62	1.19	0.37
11.15	1.08	1.218	0.853	25.45	0	1	1	0	1	0	0	ID100003342435160	CG14224-RA	FBgn0031057	(0,-2,2,2,1)	2.b	-0.26	0.82	0.96	0.59
8.59	1.916	2.763	1.234	70.07	0	1	1	0	1	1	-1	ID100003258336115	CG6704-RA	FBgn0033887	(0,-2,2,2,1)	2.b	-1	0.91	1.76	0.23
9.86	1.154	1.147	0.84	36.74	0	1	1	0	1	0	0	ID10000443620405	CG4247-RA	FBgn0038307	(0,-2,2,2,1)	2.b	-0.18	0.98	0.97	0.66
7.72	2.023	2.548	1.541	106.12	0	1	1	1	1	1	-1	ID1000040400091619	CG10225-RA	FBgn0039110	(0,-2,2,2,1)	2.b	-1.49	0.53	1.06	0.05
8.7	0.9	1.263	0.864	33.03	0	0	1	0	1	1	-1	ID1000032198381817	CG9523-RA	FBgn0031812	(0,-2,2,2,1)	2.b	-0.71	0.19	0.55	0.15
10.49	1.351	1.504	1.161	58.29	0	1	1	1	1	0	0	ID10000319230731	CG3297-RA	FBgn0002778	(0,-2,2,2,1)	2.b	-0.2	1.15	1.3	0.96
6.6	1.315	2.159	1.374	48.14	0	1	1	1	1	1	-1	ID10000351430101114	CG17658-RA	FBgn0034924	(0,-2,2,2,1)	2.b	-0.51	0.8	1.65	0.86
6.08	1.315	1.895	1.224	13.06	4e-05	1	1	0	1	0	0	ID10000360393651	CG32951-RA	FBgn0031455	(0,-2,2,2,1)	2.b	-0.27	1.05	1.63	0.96
8.82	1.349	1.829	1.127	9.99	0.00023	1	1	0	1	0	0	ID1000031569071011	CG10981-RA	FBgn0037384	(0,-2,2,2,1)	2.b	-0.17	1.18	1.66	0.95
9.65	1.043	1.606	0.825	64.25	0	1	1	0	1	1	-1	ID100003385429210	CG12190-RA	FBgn0034763	(0,-2,2,2,1)	2.b	-0.44	0.6	1.17	0.39
8.33	1.441	2.012	1.103	103.87	0	1	1	1	1	1	-1	ID100004304411157	CG17054-RC	FBgn0259876	(0,-2,2,2,1)	2.b	-1.23	0.21	0.78	-0.12
10.19	1.452	1.94	1.184	72.37	0	1	1	1	1	1	-1	ID10000424901460	CG12592-RA	FBgn0037811	(0,-2,2,2,1)	2.b	-0.91	0.54	1.03	0.27
8.73	0.956	1.418	0.688	28.65	0	0	1	0	1	1	-1	ID10000307700908	CG17078-RA	FBgn0086855	(0,-2,2,2,1)	2.b	-0.19	0.77	1.23	0.5
7.57	1.064	1.559	0.971	22.1	0	1	1	0	1	1	-1	ID100003503127915	CG8833-RA	FBgn0036386	(0,-2,2,2,1)	2.b	-0.49	0.58	1.07	0.48
6.91	1.386	2.131	1.371	44.62	0	1	1	1	1	1	-1	ID100003510828613	CG17343-RA	FBgn0032751	(0,-2,2,2,1)	2.b	-0.52	0.86	1.61	0.85
8.6	1.765	2.635	1.402	95.34	0	1	1	1	1	1	-1	ID1000045017231419	CG4274-RA	FBgn0001086	(0,-2,2,2,1)	2.b	-0.9	0.87	1.74	0.5
10.59	0.964	1.303	0.809	48.14	0	0	1	0	1	1	-1	ID100003965107182	CG6251-RA	FBgn0034118	(0,-2,2,2,1)	2.b	-0.41	0.56	0.9	0.4
11.49	0.949	1.374	0.776	32.75	0	0	1	0	1	1	-1	ID10000434083516	CG11888-RA	FBgn0028692	(0,-2,2,2,1)	2.b	-0.21	0.74	1.16	0.57
11.48	0.737	1.01	0.615	25.04	0	0	1	0	1	0	-1	ID100004134238129	CG12000-RB	FBgn0250746	(0,-2,2,2,1)	2.b	-0.35	0.38	0.66	0.26
8.47	0.872	1.218	0.658	34.95	0	0	1	0	1	1	-1	ID10000433623102	CG11780-RA	FBgn0039258	(0,-2,2,2,1)	2.b	-0.42	0.45	0.8	0.24
9.86	1.582	2.065	1.026	54.12	0	1	1	0	1	1	-1	ID10000386521036	CG4711-RA	FBgn0002652	(0,-2,2,2,1)	2.b	-0.75	0.83	1.32	0.28
7.19	1.587	1.604	1.083	33.01	0	1	1	0	1	0	0	ID10000393960048	CG14499-RA	FBgn0034317	(0,-2,2,2,1)	2.b	-1.01	0.58	0.6	0.07
10.12	1.209	1.907	0.972	20.42	0	1	1	0	1	1	-1	ID100003471306610	CG1453-RC	FBgn0030268	(0,-2,2,2,1)	2.b	-0.79	0.42	1.12	0.19
7.35	1.193	1.746	1.2	11.51	9e-05	1	1	0	1	0	0	ID1000044884151211	CG32041-RC	FBgn0001228	(0,-2,2,2,1)	2.b	-0.37	0.83	1.38	0.83
8.08	1.068	1.341	1.047	31.06	0	1	1	1	1	0	0	ID100004105015147	CG3083-RA	FBgn0031479	(0,-2,2,2,1)	2.b	-0.35	0.72	0.99	0.7
12.63	0.999	1.207	0.861	37.09	0	0	1	0	1	0	0	ID1000037711011149	CG2674-RH	FBgn0005278	(0,-2,2,2,1)	2.b	-0.33	0.67	0.88	0.53
7.4	1.775	2.272	1.712	28.46	0	1	1	0	1	0	0	ID100003472024170	CG14549-RA	FBgn0039403	(0,-2,2,2,1)	2.b	-1.02	0.75	1.25	0.69
7.47	0.781	1.227	0.737	24.72	0	0	1	0	1	1	-1	ID100003573031113	CG7386-RA	FBgn0035691	(0,-2,2,2,1)	2.b	-0.7	0.08	0.53	0.04
9.7	1.425	1.97	1.173	87.27	0	1	1	1	1	1	-1	ID10000381762478	CG3167-RA	FBgn0034962	(0,-2,2,2,1)	2.b	-0.86	0.57	1.11	0.32
8.41	0.708	1.053	0.698	37.36	0	0	1	0	1	1	-1	ID10000419013794	CG3732-RA	FBgn0034750	(0,-2,2,2,1)	2.b	-0.39	0.32	0.66	0.31
8.01	1.401	1.937	0.94	107.54	0	1	1	0	1	1	-1	ID100003490113170	CG13025-RA	FBgn0036660	(0,-2,2,2,1)	2.b	-0.34	1.06	1.59	0.6
6.93	0.966	1.545	1.058	37.91	0	0	1	1	1	1	-1	ID100003584521151	CG5013-RA	FBgn0038396	(0,-2,2,2,1)	2.b	-0.55	0.42	1	0.51
8.44	1.23	1.369	0.827	77.47	0	1	1	0	1	0	-1	ID10000418401961	CG32300-RB	FBgn0015360	(0,-2,2,2,1)	2.b	-0.24	0.99	1.13	0.58
8.11	1.278	1.685	0.889	51.39	0	1	1	0	1	1	-1	ID100004347927140	CG1845-RA	FBgn0033155	(0,-2,2,2,1)	2.b	-0.27	1.01	1.42	0.62
9.83	0.811	1.002	0.685	11.19	0.00011	0	1	0	1	0	0	ID1000032779211135	CG8402-RA	FBgn0005777	(0,-2,2,2,1)	2.b	-0.39	0.42	0.61	0.29
7.97	1.247	1.475	1.197	18.08	0	1	1	0	1	0	0	ID100004355322719	CG17958-RA	FBgn0003512	(0,-2,2,2,1)	2.b	-0.45	0.8	1.03	0.75
5.7	1.493	2.581	1.497	25.73	0	1	1	0	1	1	-1	ID100003692825118	CG8193-RA	FBgn0033367	(0,-2,2,2,1)	2.b	-1.08	0.42	1.51	0.42
8	0.994	1.374	0.867	73.14	0	0	1	0	1	1	-1	ID100004367332140	CG7261-RA	FBgn0027509	(0,-2,2,2,1)	2.b	-0.66	0.33	0.71	0.2
10.52	1.71	1.975	1.429	119.25	0	1	1	1	1	0	-1	ID10000339352338	CG12352-RA	FBgn0024188	(0,-2,2,2,1)	2.b	-0.28	1.43	1.69	1.15
6.48	1.863	2.878	1.718	38.09	0	1	1	0	1	1	-1	ID1000038897231315	CG2321-RA	FBgn0039663	(0,-2,2,2,1)	2.b	-0.89	0.97	1.99	0.83
7.88	0.757	1.151	0.644	37.02	0	0	1	0	1	1	-1	ID10000312040598	CG16896-RA	FBgn0035073	(0,-2,2,2,1)	2.b	-0.11	0.65	1.04	0.54
8.18	0.755	1.055	0.655	28.11	0	0	1	0	1	1	-1	ID100003676438136	CG6819-RA	FBgn0026207	(0,-2,2,2,1)	2.b	-0.1	0.66	0.96	0.56
11.15	1.077	1.152	0.874	76.95	0	1	1	0	1	0	-1	ID1000042641331110	CG11444-RA	FBgn0029715	(0,-2,2,2,1)	2.b	-0.3	0.78	0.86	0.58
8.95	0.845	1.161	0.596	13.78	3e-05	0	1	0	1	0	0	ID100003721733118	CG6070-RA	FBgn0039487	(0,-2,2,2,1)	2.b	-0.19	0.66	0.97	0.41
9.72	2.791	3.638	1.71	54.46	0	1	1	0	1	1	-1	ID100004247224186	CG3509-RA	FBgn0038252	(0,-2,2,2,1)	2.b	-0.42	2.38	3.22	1.3
12.14	1.152	1.462	1.094	38.28	0	1	1	1	1	0	0	ID100003793112211	CG40042-RA	FBgn0058042	(0,-2,2,2,1)	2.b	-0.54	0.61	0.92	0.56
8.53	1.507	2.171	1.389	75.65	0	1	1	1	1	1	-1	ID10000434001907	CG11874-RA	FBgn0039634	(0,-2,2,2,1)	2.b	-0.38	1.12	1.79	1
7.59	1.012	1.089	0.865	11.55	9e-05	1	1	0	1	0	0	ID10000430610302	CG7809-RA	FBgn0036919	(0,-2,2,2,1)	2.b	-0.79	0.22	0.3	0.08
11.06	1.354	1.225	0.921	20.95	0	1	1	0	1	0	0	ID100003099414414	CG5474-RA	FBgn0011016	(0,-2,2,2,1)	2.b	-0.23	1.12	0.99	0.69
8.41	1.061	1.591	0.869	34.96	0	1	1	0	1	1	-1	ID10000328983096	CG31875-RA	FBgn0051875	(0,-2,2,2,1)	2.b	-0.65	0.41	0.94	0.22
7.57	0.791	1.022	0.908	21.65	0	0	1	0	1	0	0	ID1000037780041517	CG11173-RA	FBgn0034913	(0,-2,2,2,1)	2.b	-0.45	0.34	0.58	0.46
7.85	0.886	1.312	0.801	37.5	0	0	1	0	1	1	-1	ID10000375461468	CG18213-RA	FBgn0038470	(0,-2,2,2,1)	2.b	-0.34	0.55	0.97	0.46
8.26	0.811	1.249	0.796	20.83	0	0	1	0	1	1	-1	ID1000039989031012	CG3688-RA	FBgn0001974	(0,-2,2,2,1)	2.b	-0.22	0.59	1.03	0.58
8.16	1.164	1.742	1.024	37.82	0	1	1	0	1	1	-1	ID1000031545071616	CG10318-RA	FBgn0034650	(0,-2,2,2,1)	2.b	-0.86	0.31	0.88	0.17
12.58	0.76	1.057	0.704	24.63	0	0	1	0	1	0	-1	ID1000038599010918	CG10837-RA	NA	(0,-2,2,2,1)	2.b	-0.38	0.38	0.67	0.32
6.27	1.081	1.671	0.919	15.5	1e-05	1	1	0	1	0	-1	ID100003142931052	CG12537-RA	FBgn0086364	(0,-2,2,2,1)	2.b	-0.5	0.58	1.17	0.42
8.81	0.851	1.056	0.62	25.83	0	0	1	0	1	0	-1	ID100004013400145	CG3582-RA	FBgn0017457	(0,-2,2,2,1)	2.b	-0.17	0.68	0.88	0.45
8.94	1.052	0.9	0.874	45.68	0	1	0	0	1	0	0	ID100003471600610	CG14543-RA	FBgn0039404	(0,-2,2,2,1)	2.b	-0.34	0.71	0.56	0.54
7.66	1.089	1.499	0.949	11.92	7e-05	1	1	0	1	0	0	ID10000358312328	CG4989-RA	FBgn0034268	(0,-2,2,2,1)	2.b	-0.35	0.74	1.15	0.6
9.75	0.907	1.062	0.786	19.64	0	0	1	0	1	0	0	ID100003740106016	CG10635-RA	FBgn0035603	(0,-2,2,2,1)	2.b	-0.24	0.66	0.82	0.54
7.61	1.062	1.252	0.994	12.59	5e-05	1	1	0	1	0	0	ID100003350323184	CG11027-RA	FBgn0013749	(0,-2,2,2,1)	2.b	-0.17	0.89	1.08	0.83
6.44	2.36	3.618	2.38	40.01	0	1	1	1	1	1	-1	ID1000045053031013	CG4497-RA	FBgn0031895	(0,-2,2,2,1)	2.b	-1.41	0.95	2.21	0.97
8.64	1.243	1.512	1.063	41.77	0	1	1	1	1	0	-1	ID1000037826081510	CG11508-RA	FBgn0033267	(0,-2,2,2,1)	2.b	-0.37	0.87	1.14	0.69
8.71	1.048	1.655	0.997	37.45	0	1	1	0	1	1	-1	ID100003669326111	CG7156-RA	FBgn0038588	(0,-2,2,2,1)	2.b	-0.48	0.57	1.18	0.52
7.69	1.65	2.203	1.467	49.98	0	1	1	1	1	1	-1	ID10000329943196	CG14672-RA	FBgn0044823	(0,-2,2,2,1)	2.b	-0.33	1.32	1.87	1.14
9.54	1.131	1.398	0.954	54.1	0	1	1	0	1	0	-1	ID1000035244101114	CG16788-RA	FBgn0037707	(0,-2,2,2,1)	2.b	-0.2	0.93	1.19	0.75
9.43	0.665	1.108	0.479	36.24	0	0	1	0	1	1	-1	ID10000319710771	CG33096-RB	FBgn0053096	(0,-2,2,2,1)	2.b	-0.44	0.23	0.67	0.04
8.63	0.926	1.26	0.796	25.92	0	0	1	0	1	0	-1	ID10000334952744	CG11007-RA	FBgn0034455	(0,-2,2,2,1)	2.b	-0.83	0.1	0.43	-0.03
6.98	0.942	1.48	0.98	12.63	5e-05	0	1	0	1	0	0	ID1000037591111016	CG30046-RB	FBgn0050046	(0,-2,2,2,1)	2.b	-0.55	0.4	0.93	0.43
9.02	1.251	1.877	0.991	102.32	0	1	1	0	1	1	-1	ID10000421321026	CG1119-RA	FBgn0004913	(0,-2,2,2,1)	2.b	-0.39	0.86	1.49	0.6
12.41	1.442	1.686	1.112	55.65	0	1	1	1	1	0	-1	ID1000045052051013	CG4494-RA	FBgn0026170	(0,-2,2,2,1)	2.b	-0.37	1.07	1.31	0.74
11.37	1.324	1.718	1.094	37.86	0	1	1	0	1	0	-1	ID1000035168081112	CG1782-RA	FBgn0023143	(0,-2,2,2,1)	2.b	-0.4	0.92	1.31	0.69
7.15	1.389	1.655	1.39	15.18	1e-05	1	1	0	1	0	0	ID1000045046251118	CG4457-RA	FBgn0015298	(0,-2,2,2,1)	2.b	-0.48	0.91	1.17	0.91
6.97	0.928	1.6	0.914	59.65	0	0	1	0	1	1	-1	ID100004128502617	CG4616-RB	FBgn0033806	(0,-2,2,2,1)	2.b	-0.54	0.39	1.06	0.38
8.65	1.885	2.824	1.546	64.61	0	1	1	1	1	1	-1	ID100003651415174	CG17498-RA	FBgn0035640	(0,-2,2,2,1)	2.b	-0.94	0.95	1.89	0.61
8.54	1.225	1.782	0.886	77.86	0	1	1	0	1	1	-1	ID1000031654241616	CG18870-RA	FBgn0042180	(0,-2,2,2,1)	2.b	-0.26	0.96	1.52	0.62
11.46	1.018	1.445	0.826	61.1	0	1	1	0	1	1	-1	ID100003530137613	CG40191-RC	FBgn0058191	(0,-2,2,2,1)	2.b	-0.23	0.79	1.21	0.59
8.63	1.368	1.967	0.921	93.07	0	1	1	0	1	1	-1	ID100004001401146	CG3738-RA	FBgn0010314	(0,-2,2,2,1)	2.b	-0.63	0.74	1.34	0.29
8.02	1.416	1.955	1.182	53.15	0	1	1	1	1	1	-1	ID1000036950291219	CG8273-RA	FBgn0037716	(0,-2,2,2,1)	2.b	-0.77	0.64	1.18	0.41
6.71	1.386	1.904	1.047	65.62	0	1	1	1	1	1	-1	ID1000037396041618	CG10594-RA	FBgn0003486	(0,-2,2,2,1)	2.b	-0.3	1.08	1.6	0.74
7.14	1.473	2.047	1.374	31.3	0	1	1	0	1	1	-1	ID10000368961917	CG31450-RA	FBgn0051450	(0,-2,2,2,1)	2.b	-0.3	1.17	1.74	1.07
7.26	1.439	1.5	1.243	60.19	0	1	1	1	1	0	0	ID10000416990294	CG7622-RA	FBgn0002579	(0,-2,2,2,1)	2.b	-0.34	1.09	1.16	0.9
6.99	0.627	1.063	0.634	9.56	3e-04	0	1	0	1	0	0	ID10000421423426	CG11241-RA	FBgn0037186	(0,-2,2,2,1)	2.b	-0.29	0.34	0.77	0.34
7.64	1.943	2.802	1.418	140.75	0	1	1	1	1	1	-1	ID1000044094101810	CG13162-RA	FBgn0033718	(0,-2,2,2,1)	2.b	-1.04	0.91	1.77	0.38
10.91	1.904	2.681	1.611	70.9	0	1	1	1	1	1	-1	ID1000040896201712	CG6461-RA	FBgn0030932	(0,-2,2,2,1)	2.b	-0.77	1.13	1.91	0.84
10.82	1.268	1.341	1.029	58.63	0	1	1	1	1	0	0	ID10000407291111010	CG12157-RB	FBgn0016041	(0,-2,2,2,1)	2.b	-0.23	1.03	1.11	0.8
7.32	1.836	2.722	1.463	73.67	0	1	1	1	1	1	-1	ID1000039751010103	CG4788-RA	FBgn0032354	(0,-2,2,2,1)	2.b	-0.84	1	1.88	0.62
10.56	0.778	1.124	0.854	24.54	0	0	1	0	1	1	0	ID10000417881499	CG5112-RA	FBgn0039341	(0,-2,2,2,1)	2.b	-0.48	0.29	0.64	0.37
11.94	0.731	1.022	0.712	19.22	0	0	1	0	1	0	0	ID1000041731310312	CG4008-RA	FBgn0025117	(0,-1,0,0,0)	2.c	-0.78	-0.05	0.24	-0.07
7.95	0.782	1.25	0.906	13.84	3e-05	0	1	0	1	0	0	ID100003613331151	CG14232-RA	FBgn0031061	(0,-1,0,0,0)	2.c	-1.18	-0.4	0.07	-0.28
12.8	1.104	1.202	1.087	31.98	0	1	1	1	1	0	0	ID100003565014411	CG1913-RA	FBgn0003884	(0,-1,0,0,0)	2.c	-0.88	0.22	0.32	0.21
7.85	1.372	2.156	1.32	92.67	0	1	1	1	1	1	-1	ID1000032006291817	CG3313-RA	FBgn0037980	(0,-1,0,0,0)	2.c	-1.58	-0.21	0.58	-0.26
10.66	0.957	1.464	0.947	13.13	4e-05	0	1	0	1	0	0	ID100004092020611	CG6513-RA	FBgn0061515	(0,-1,0,0,0)	2.c	-1.3	-0.34	0.17	-0.35
13.81	0.897	1.151	0.757	23.54	0	0	1	0	1	0	0	ID10000427142103	CG31196-RA	FBgn0020238	(0,-1,0,0,0)	2.c	-0.91	-0.01	0.24	-0.15
7.99	1.197	1.295	0.934	29.75	0	1	1	0	1	0	0	ID10000421853285	CG1131-RA	FBgn0015569	(0,-1,0,0,0)	2.c	-0.98	0.21	0.31	-0.05
7.96	0.718	1.131	0.777	14.82	2e-05	0	1	0	1	0	0	ID100003846425164	CG6758-RA	FBgn0034704	(0,-1,0,0,0)	2.c	-0.83	-0.11	0.3	-0.06
10.87	0.941	1.199	0.885	20.37	0	0	1	0	1	0	0	ID100004086522919	CG6404-RA	FBgn0027615	(0,-1,0,0,0)	2.c	-1.28	-0.34	-0.08	-0.4
5.92	1.15	1.907	1.165	20.21	0	1	1	0	1	1	-1	ID100003636030017	CG1245-RA	FBgn0037359	(0,-1,0,0,0)	2.c	-1.48	-0.33	0.43	-0.31
8.71	1.089	1.555	1.021	40.54	0	1	1	1	1	1	-1	ID1000040903010611	CG6479-RA	FBgn0036710	(0,-1,0,0,0)	2.c	-1.38	-0.29	0.18	-0.36
9.89	0.984	1.013	0.791	24.74	0	0	1	0	1	0	0	ID100004027911142	CG9750-RA	FBgn0040075	(0,-1,0,0,0)	2.c	-0.96	0.02	0.05	-0.17
7.22	1.079	1.831	1.223	41.19	0	1	1	1	1	1	-1	ID100004483516167	CG13776-RA	FBgn0031880	(0,-1,0,0,0)	2.c	-1.62	-0.54	0.21	-0.4
7.7	0.936	1.234	0.94	24.35	0	0	1	0	1	0	0	ID100003678630713	CG7562-RA	FBgn0010287	(0,-1,0,0,0)	2.c	-0.88	0.05	0.35	0.06
7.4	1.466	1.813	1.4	28.08	0	1	1	0	1	0	0	ID1000040481221511	CG14762-RA	FBgn0033250	(0,-1,0,0,0)	2.c	-1.26	0.21	0.56	0.14
7.47	1.36	1.759	1.2	30.56	0	1	1	0	1	0	-1	ID10000337833744	CG2034-RA	FBgn0015359	(0,-1,0,0,0)	2.c	-1.42	-0.06	0.34	-0.22
7.84	0.866	1.268	0.867	18.2	0	0	1	0	1	0	0	ID100004398926151	CG7974-RA	FBgn0035254	(0,-1,0,0,0)	2.c	-1.18	-0.32	0.08	-0.32
8.7	0.966	1.071	1.023	52.8	0	0	1	1	1	0	0	ID1000044033321814	CG12935-RA	FBgn0033547	(0,-1,0,0,0)	2.c	-0.74	0.23	0.33	0.29
10.67	3.337	2.985	2.548	62.36	0	1	1	1	1	0	0	ID1000035858081019	CG31039-RA	FBgn0003358	(0,-1,0,0,0)	2.c	-2.64	0.69	0.34	-0.1
11.71	1.121	1.036	0.823	12.93	4e-05	1	0	0	1	0	0	ID100004165526169	CG7542-RA	FBgn0036738	(0,-1,0,0,0)	2.c	-0.85	0.27	0.19	-0.02
7.26	1.133	1.755	1.249	35.7	0	1	1	1	1	1	-1	ID1000040647361010	CG30496-RA	FBgn0050496	(0,-1,0,0,0)	2.c	-1.46	-0.33	0.29	-0.21
