# Supplementary material for: Gene expression during Drosophila melanogaster egg development before and after reproductive diapause
Source: BMC Genomics. 2009 May 24;10:242. doi: 10.1186/1471-2164-10-242 (PMC2700134; doi:10.1186/1471-2164-10-242)
Supplement: Additional file 13 — Profile 2 gene table. Expression levels and gene tables of transcripts from Profile 2. [file 1471-2164-10-242-S13.txt]

A	Coef_Dv24H	Coef_Dv48H	Coef_Dv72H	F	F_p_value	Res_Dv24H_1	Res_Dv48H_1	Res_Dv72H_1	Res_Dv24	Res_h24v48	Res_h48v72	Genes_ID	Genes_Name	Genes_FlyBaseID	Profile	Cluster	Coef_MvD	Coef_Mv24H	Coef_Mv48H	Coef_Mv72H
7.38	0.949	1.767	0.869	43.15	0	0	1	0	1	1	-1	ID100003087600107	CG3221-RA	FBgn0034569	(0,0,1,4,1)	3.a	-0.41	0.54	1.35	0.46
7.49	1.003	1.666	0.638	15.01	1e-05	1	1	0	1	0	-1	ID100003093228616	CG3231-RA	FBgn0086129	(0,0,1,4,1)	3.a	0.08	1.08	1.74	0.71
9.23	0.568	1.05	0.459	22.56	0	0	1	0	1	1	-1	ID100003618229188	CG7154-RA	FBgn0031947	(0,0,1,4,1)	3.a	0.1	0.66	1.15	0.56
5.59	1.069	2.177	1.203	23.69	0	1	1	0	1	1	-1	ID10000372623976	CG6340-RB	FBgn0030648	(0,0,1,4,1)	3.a	-0.12	0.95	2.06	1.08
6.48	1.088	1.829	0.97	12.95	4e-05	1	1	0	1	0	-1	ID100004001303146	CG3736-RA	FBgn0002989	(0,0,1,4,1)	3.a	-0.44	0.64	1.39	0.53
6.93	0.669	1.207	0.671	20.24	0	0	1	0	1	1	-1	ID1000031093311141	CG3995-RA	FBgn0038472	(0,0,1,4,1)	3.a	-0.06	0.61	1.15	0.61
8.99	0.647	1.129	0.594	16.92	1e-05	0	1	0	1	1	-1	ID1000031250081813	CG2917-RA	FBgn0023181	(0,0,1,4,1)	3.a	-0.38	0.26	0.75	0.21
7.95	0.741	1.204	0.643	10.06	0.00021	0	1	0	1	0	0	ID100003469201513	CG13398-RA	FBgn0032042	(0,0,1,4,1)	3.a	-0.05	0.69	1.15	0.59
6.77	1.849	3.072	1.774	46.89	0	1	1	0	1	1	-1	ID10000315141952	CG31658-RA	FBgn0051658	(0,0,1,4,1)	3.a	-0.56	1.29	2.52	1.22
8.98	0.658	1.231	0.584	18.27	0	0	1	0	1	1	-1	ID100003739025112	CG7831-RA	FBgn0002924	(0,0,1,4,1)	3.a	0.16	0.82	1.39	0.74
8.42	0.986	1.644	0.788	45.76	0	0	1	0	1	1	-1	ID10000377192774	CG2694-RB	FBgn0024991	(0,0,1,4,1)	3.a	-0.29	0.7	1.36	0.5
6.19	0.919	1.717	0.813	14.34	2e-05	0	1	0	1	1	-1	ID10000454032111716	CG4621-RA	FBgn0032321	(0,0,1,4,1)	3.a	-0.24	0.68	1.47	0.57
7.4	0.856	1.393	0.765	22.48	0	0	1	0	1	1	-1	ID100004388401151	CG17002-RB	FBgn0033122	(0,0,1,4,1)	3.a	-0.25	0.6	1.14	0.51
5.97	0.934	2.005	0.95	25.13	0	0	1	0	1	1	-1	ID1000045399271111	CG4617-RA	FBgn0029936	(0,0,1,4,1)	3.a	0.12	1.05	2.12	1.07
6.33	0.807	1.459	0.698	12.37	6e-05	0	1	0	1	1	-1	ID100004122829619	CG15267-RA	FBgn0028862	(0,0,1,4,1)	3.a	-0.34	0.46	1.12	0.36
7.56	0.825	1.546	0.885	12.04	7e-05	0	1	0	1	1	-1	ID1000043063011419	CG7861-RA	FBgn0033055	(0,0,1,4,1)	3.a	-0.27	0.56	1.28	0.62
8.86	1.002	1.556	0.704	47.39	0	1	1	0	1	1	-1	ID100003276809135	CG8374-RA	FBgn0016792	(0,0,1,4,1)	3.a	-0.26	0.75	1.3	0.45
8.32	0.819	1.421	0.669	27.83	0	0	1	0	1	1	-1	ID100003159101143	CG11329-RA	FBgn0031848	(0,0,1,4,1)	3.a	-0.28	0.53	1.14	0.38
8.82	0.766	1.161	0.534	37.36	0	0	1	0	1	1	-1	ID100003885121141	CG2183-RA	FBgn0033273	(0,0,1,4,1)	3.a	-0.13	0.64	1.04	0.41
9.35	1.145	1.828	0.761	62.27	0	1	1	0	1	1	-1	ID1000038032351510	CG5148-RA	FBgn0038478	(0,0,1,4,1)	3.a	-0.32	0.83	1.51	0.45
7.6	0.758	1.353	0.765	29.6	0	0	1	0	1	1	-1	ID10000449631318	CG3217-RA	FBgn0025676	(0,0,1,4,1)	3.a	-0.37	0.39	0.99	0.4
9.91	0.503	1.068	0.155	41.37	0	0	1	0	1	1	-1	ID100003867512510	CG4911-RA	FBgn0035959	(0,0,1,4,1)	3.a	-0.12	0.38	0.95	0.04
8.2	0.665	1.124	0.58	12.38	6e-05	0	1	0	1	0	-1	ID100003283604319	CG5688-RA	FBgn0026432	(0,0,1,4,1)	3.a	-0.1	0.56	1.02	0.48
8.1	0.653	1.509	0.793	20.54	0	0	1	0	1	1	-1	ID10000320302831	CG5247-RA	FBgn0011774	(0,0,1,4,1)	3.a	-0.05	0.6	1.46	0.74
7.44	0.42	1.016	0.512	11.47	9e-05	0	1	0	0	1	-1	ID100003293618125	CG31953-RA	FBgn0051953	(0,0,1,4,1)	3.a	-0.2	0.22	0.82	0.31
7.76	0.801	1.601	0.813	45.36	0	0	1	0	1	1	-1	ID100004156123169	CG13400-RA	FBgn0027490	(0,0,1,4,1)	3.a	0.28	1.08	1.88	1.09
10.48	0.505	1.057	0.411	24.22	0	0	1	0	1	1	-1	ID1000043546041412	CG17746-RA	FBgn0035425	(0,0,1,4,1)	3.a	-0.01	0.5	1.05	0.4
5.98	0.887	1.568	0.883	18.74	0	0	1	0	1	1	-1	ID100003848303510	CG6796-RA	FBgn0034177	(0,0,1,4,1)	3.a	-0.18	0.71	1.39	0.7
7.54	0.551	1.17	0.431	29.72	0	0	1	0	1	1	-1	ID100003895901054	CG14965-RA	FBgn0035414	(0,0,1,4,1)	3.a	0	0.55	1.16	0.43
9.69	1.088	1.658	0.847	69.76	0	1	1	0	1	1	-1	ID100004266337186	CG11494-RA	FBgn0012049	(0,0,1,4,1)	3.a	-0.19	0.9	1.47	0.66
8.23	0.719	1.404	0.637	19.23	0	0	1	0	1	1	-1	ID1000031709021615	CG31258-RA	FBgn0086697	(0,0,1,4,1)	3.a	0.23	0.95	1.64	0.87
7.53	1.218	2.087	1.113	30.33	0	1	1	0	1	1	-1	ID100003253112159	CG6620-RA	FBgn0024227	(0,0,1,4,1)	3.a	-0.4	0.82	1.69	0.72
7.19	1.017	2.017	0.914	23.85	0	1	1	0	1	1	-1	ID100003255838913	CG6667-RA	FBgn0000462	(0,0,1,4,1)	3.a	0.04	1.06	2.06	0.96
6.99	0.952	1.82	0.958	9.81	0.00025	0	1	0	1	0	-1	ID100003192031173	CG6163-RA	FBgn0036155	(0,0,1,4,1)	3.a	-0.04	0.92	1.78	0.92
9.67	0.605	1.015	0.509	27.53	0	0	1	0	1	1	-1	ID100003627926188	CG3287-RB	FBgn0028954	(0,0,1,4,1)	3.a	-0.03	0.58	0.99	0.48
8.5	0.771	1.225	0.641	23.41	0	0	1	0	1	1	-1	ID100003502301162	CG8783-RA	FBgn0036397	(0,0,1,4,1)	3.a	-0.11	0.66	1.12	0.54
7.74	0.615	1.036	0.571	12.13	6e-05	0	1	0	1	0	-1	ID100004265411186	CG11482-RA	FBgn0011659	(0,0,1,4,1)	3.a	-0.01	0.6	1.02	0.56
8.46	1.548	2.446	1.132	38.27	0	1	1	0	1	1	-1	ID100003091506313	CG3227-RA	FBgn0031434	(0,0,1,4,1)	3.a	-0.42	1.13	2.03	0.72
7.02	1.123	1.948	1.002	66.52	0	1	1	1	1	1	-1	ID10000397122410	CG4730-RA	FBgn0039355	(0,0,1,4,1)	3.a	-0.67	0.45	1.28	0.33
8.33	3.563	6.61	3.64	85.2	0	1	1	1	1	1	-1	ID100003493015317	CG13084-RA	FBgn0032788	(0,0,1,4,1)	3.a	0.11	3.67	6.72	3.75
5.86	0.719	1.28	0.616	16.79	1e-05	0	1	0	1	1	-1	ID100003976526103	CG4813-RA	FBgn0039013	(0,0,1,4,1)	3.a	-0.14	0.58	1.15	0.48
8.65	0.739	1.259	0.603	55.16	0	0	1	0	1	1	-1	ID10000436891689	CG7357-RA	FBgn0038551	(0,0,1,4,1)	3.a	-0.16	0.57	1.09	0.44
8.53	0.559	1.101	0.539	28.05	0	0	1	0	1	1	-1	ID100003723611416	CG6193-RA	FBgn0026598	(0,0,1,4,1)	3.a	-0.24	0.32	0.86	0.3
8.63	0.479	1.064	0.486	10.75	0.00016	0	1	0	0	1	-1	ID10000373270111416	CG7713-RA	FBgn0038545	(0,0,1,4,1)	3.a	-0.04	0.44	1.02	0.44
6.56	0.576	1.288	0.725	13.04	4e-05	0	1	0	1	1	-1	ID100004108133104	CG31032-RA	FBgn0051032	(0,0,1,4,1)	3.a	-0.28	0.29	1.01	0.44
7.53	0.929	1.66	0.598	22.84	0	0	1	0	1	1	-1	ID1000031558251616	CG10583-RA	FBgn0035627	(0,0,1,4,1)	3.a	0.23	1.16	1.89	0.83
6.67	1.895	3.295	1.785	76.48	0	1	1	1	1	1	-1	ID100003230903127	CG5785-RA	FBgn0003701	(0,0,1,4,1)	3.a	-0.92	0.97	2.37	0.86
6.94	1.281	2.284	1.251	40.84	0	1	1	0	1	1	-1	ID1000031627211173	CG12253-RA	FBgn0026148	(0,0,1,4,1)	3.a	-0.23	1.05	2.05	1.02
11.14	0.782	1.412	0.741	26	0	0	1	0	1	1	-1	ID1000035635310110	CG1890-RA	FBgn0039869	(0,0,1,4,1)	3.a	-0.16	0.62	1.25	0.58
7.92	0.703	1.15	0.656	14.16	2e-05	0	1	0	1	0	-1	ID10000433353601	CG8971-RA	FBgn0030092	(0,0,1,4,1)	3.a	-0.04	0.66	1.11	0.62
8.17	0.742	1.408	0.732	25.82	0	0	1	0	1	1	-1	ID100003207600120	CG5354-RA	FBgn0005683	(0,0,1,4,1)	3.a	-0.35	0.39	1.06	0.38
8.78	0.517	1.048	0.528	21.6	0	0	1	0	1	1	-1	ID100004359926215	CG30020-RA	FBgn0050020	(0,0,1,4,1)	3.a	-0.03	0.48	1.02	0.5
9.16	0.609	1.018	0.353	20.43	0	0	1	0	1	1	-1	ID10000408030770	CG14005-RA	FBgn0031739	(0,0,1,4,1)	3.a	0.09	0.7	1.11	0.44
5.53	1.272	2.364	1.251	20.16	0	1	1	0	1	1	-1	ID100003744208914	CG10889-RA	FBgn0038769	(0,0,1,4,1)	3.a	-0.13	1.14	2.23	1.12
9.29	0.686	1.058	0.592	12.52	5e-05	0	1	0	1	0	0	ID1000037242311219	CG6210-RA	FBgn0036141	(0,0,1,4,1)	3.a	-0.12	0.57	0.94	0.48
8.02	0.615	1.551	0.731	16.46	1e-05	0	1	0	1	1	-1	ID100003729337105	CG6477-RA	FBgn0034249	(0,0,1,4,1)	3.a	0.36	0.97	1.91	1.09
6.1	1.328	2.414	1.36	24.03	0	1	1	0	1	1	-1	ID1000038821311710	CG3419-RB	FBgn0035002	(0,0,1,4,1)	3.a	-0.76	0.57	1.66	0.6
6.58	0.536	1.224	0.551	11.85	7e-05	0	1	0	0	1	-1	ID100003100634414	CG5491-RA	FBgn0039459	(0,0,1,4,1)	3.a	-0.02	0.51	1.2	0.53
6.71	0.648	1.222	0.453	17.96	0	0	1	0	1	1	-1	ID100003969327162	CG6355-RA	FBgn0028741	(0,0,1,4,1)	3.a	-0.29	0.36	0.93	0.16
6.77	1.251	2.34	1.231	27.54	0	1	1	0	1	1	-1	ID100004108911170	CG31048-RA	FBgn0051048	(0,0,1,4,1)	3.a	-0.33	0.92	2.01	0.9
7.55	1.478	2.421	1.211	62.26	0	1	1	0	1	1	-1	ID1000045285371216	CG9594-RA	FBgn0023395	(0,0,1,4,1)	3.a	0.02	1.5	2.44	1.23
9.04	0.676	1.058	0.534	26.95	0	0	1	0	1	1	-1	ID100003296018135	CG32016-RC	FBgn0052016	(0,0,1,4,1)	3.a	-0.04	0.64	1.02	0.5
7.42	1.164	2.115	0.961	62.29	0	1	1	0	1	1	-1	ID100004264439916	CG11451-RA	FBgn0037025	(0,0,1,4,1)	3.a	-0.33	0.83	1.78	0.63
6.31	0.956	1.733	0.822	16.03	1e-05	0	1	0	1	1	-1	ID100003081907313	CG17187-RA	FBgn0037882	(0,0,1,4,1)	3.a	-0.62	0.33	1.11	0.2
7.66	0.876	1.429	0.683	22.56	0	0	1	0	1	1	-1	ID1000039232251116	CG10105-RA	FBgn0033935	(0,0,1,4,1)	3.a	-0.18	0.69	1.25	0.5
6.31	0.347	1.028	0.439	13.66	3e-05	0	1	0	0	1	-1	ID10000358282928	CG4982-RA	FBgn0036598	(0,0,1,4,1)	3.a	-0.24	0.11	0.79	0.2
7.43	0.831	1.545	0.424	35.82	0	0	1	0	1	1	-1	ID100003469103513	CG13397-RA	FBgn0014417	(0,0,1,4,1)	3.a	0.2	1.03	1.74	0.62
6.3	0.506	1.064	0.431	10.85	0.00013	0	1	0	0	1	-1	ID10000312260952	CG17085-RA	FBgn0032309	(0,0,1,4,1)	3.a	-0.18	0.32	0.88	0.25
7.97	1.053	1.738	1.032	34.75	0	1	1	0	1	1	-1	ID100003903111041	CG9191-RA	FBgn0004378	(0,0,1,4,1)	3.a	-0.24	0.81	1.5	0.79
8.33	2.956	5.153	2.807	82.76	0	1	1	1	1	1	-1	ID100003795010516	CG4009-RA	FBgn0038469	(0,0,1,4,1)	3.a	0.03	2.98	5.18	2.83
7.68	0.972	1.628	0.75	17.87	0	0	1	0	1	1	-1	ID100004282702102	CG13570-RA	FBgn0015544	(0,0,1,4,1)	3.a	-0.52	0.46	1.11	0.23
8.37	0.713	1.254	0.597	27.32	0	0	1	0	1	1	-1	ID100004462921155	CG32365-RA	FBgn0052365	(0,0,1,4,1)	3.a	0.01	0.73	1.27	0.61
7.88	0.682	1.181	0.459	19.41	0	0	1	0	1	1	-1	ID100004351901130	CG18802-RA	FBgn0011740	(0,0,1,4,1)	3.a	0.1	0.78	1.28	0.56
7.66	0.659	1.187	0.553	13.41	3e-05	0	1	0	1	1	-1	ID10000434041107	CG11882-RA	FBgn0039642	(0,0,1,4,1)	3.a	-0.08	0.58	1.11	0.47
9.08	0.76	1.179	0.504	58.8	0	0	1	0	1	1	-1	ID100003182136173	CG5206-RA	FBgn0023097	(0,0,1,4,1)	3.a	-0.25	0.51	0.93	0.26
9.1	0.587	1.046	0.526	15.21	1e-05	0	1	0	1	1	-1	ID1000036062391019	CG12399-RA	FBgn0011648	(0,0,1,4,1)	3.a	-0.04	0.54	1	0.48
9.54	1.211	1.903	1.028	98.81	0	1	1	1	1	1	-1	ID10000393940448	CG14489-RA	FBgn0015522	(0,0,1,4,1)	3.a	-0.12	1.09	1.79	0.91
6.35	0.887	1.678	0.946	13.94	2e-05	0	1	0	1	1	-1	ID100003704008416	CG17853-RA	FBgn0026393	(0,0,1,4,1)	3.a	-0.13	0.76	1.55	0.82
8.42	0.738	1.34	0.579	14.1	2e-05	0	1	0	1	1	-1	ID1000033139211158	CG12942-RA	FBgn0033569	(0,0,1,4,1)	3.a	-0.36	0.38	0.98	0.22
7.99	0.803	1.357	0.658	49.28	0	0	1	0	1	1	-1	ID100004269021123	CG31152-RA	FBgn0086253	(0,0,1,4,1)	3.a	-0.15	0.65	1.2	0.51
6.23	1.537	2.842	1.684	29.86	0	1	1	0	1	1	-1	ID100003479628513	CG14711-RA	FBgn0037922	(0,0,1,4,3)	3.b	-0.14	1.39	2.7	1.54
7.51	0.812	1.369	0.812	27.03	0	0	1	0	1	1	-1	ID100003518511067	CG1647-RA	FBgn0039602	(0,0,1,4,3)	3.b	-0.06	0.75	1.3	0.75
7.25	0.784	1.425	0.928	16.22	1e-05	0	1	0	1	1	-1	ID10000381812669	CG3169-RA	FBgn0037981	(0,0,1,4,3)	3.b	0.07	0.85	1.49	1
6.34	0.786	1.898	1.316	16.84	1e-05	0	1	0	1	1	0	ID1000042256351811	CG15924-RA	FBgn0085428	(0,0,1,4,3)	3.b	0.32	1.1	2.21	1.63
6.52	0.585	1.153	0.698	13.76	3e-05	0	1	0	1	1	-1	ID10000320670671	CG5334-RA	FBgn0030577	(0,0,1,4,3)	3.b	-0.25	0.33	0.9	0.44
6.79	0.771	1.515	0.869	24.22	0	0	1	0	1	1	-1	ID1000036787310111	CG7609-RA	FBgn0027518	(0,0,1,4,3)	3.b	0.05	0.82	1.57	0.92
7.38	0.83	1.204	1.073	12.27	6e-05	0	1	0	1	0	0	ID100004058332014	CG30373-RA	FBgn0050373	(0,0,1,4,3)	3.b	0	0.83	1.21	1.08
7.44	0.99	1.581	1.149	17.21	1e-05	0	1	0	1	1	0	ID100003778702119	CG1120-RA	FBgn0035462	(0,0,1,4,3)	3.b	-0.27	0.72	1.31	0.88
6.42	0.9	1.691	1.145	16.16	1e-05	0	1	0	1	1	0	ID1000045400251111	CG4618-RA	FBgn0035589	(0,0,1,4,3)	3.b	-0.24	0.66	1.45	0.9
8.24	1.849	4.508	3.098	84.32	0	1	1	1	1	1	-1	ID1000032928301711	CG31928-RA	FBgn0051928	(0,0,1,4,3)	3.b	-0.15	1.7	4.36	2.95
5.39	2.784	4.541	2.834	18.86	0	1	1	0	1	1	0	ID10000315950343	CG11381-RA	FBgn0029568	(0,0,1,4,3)	3.b	-0.09	2.69	4.45	2.74
6.15	1.11	1.874	1.329	14.99	1e-05	1	1	0	1	1	0	ID100003634614017	CG12324-RA	FBgn0033555	(0,0,1,4,3)	3.b	-0.15	0.96	1.72	1.18
6.8	0.665	1.051	0.749	15.02	1e-05	0	1	0	1	0	0	ID100004483418167	CG13775-RA	FBgn0031874	(0,0,1,4,3)	3.b	-0.22	0.45	0.84	0.53
5.91	0.638	1.249	0.716	11.49	9e-05	0	1	0	1	1	0	ID10000395391311	CG10419-RA	FBgn0036850	(0,0,1,4,3)	3.b	-0.01	0.62	1.24	0.7
8.56	0.907	1.42	0.9	19.42	0	0	1	0	1	1	-1	ID100003574015177	CG7405-RA	FBgn0022936	(0,0,1,4,3)	3.b	-0.03	0.88	1.39	0.87
7.87	0.845	2.522	2.098	16.49	1e-05	0	1	0	0	1	0	ID100003817321078	CG31661-RA	FBgn0051661	(0,0,1,4,3)	3.b	0.08	0.93	2.61	2.18
4.17	0.806	1.698	1.364	10.42	0.00017	0	1	0	1	1	0	ID100003916331154	CG33213-RA	FBgn0053213	(0,0,1,4,3)	3.b	-0.52	0.28	1.17	0.84
7.52	1.088	1.701	1.052	34.58	0	1	1	0	1	1	-1	ID100003561630114	CG18801-RA	FBgn0041627	(0,0,1,4,3)	3.b	-0.13	0.96	1.57	0.92
7.54	1.916	4.221	2.879	88.36	0	1	1	1	1	1	-1	ID100004182239134	CG31926-RA	FBgn0051926	(0,0,1,4,3)	3.b	0.27	2.19	4.49	3.15
6.71	0.723	1.606	1.494	14.96	1e-05	0	1	0	1	1	0	ID100003495513217	CG13138-RB	FBgn0032211	(0,0,1,4,3)	3.b	0.06	0.79	1.67	1.56
7.35	1.581	2.309	1.748	17.3	0	1	1	0	1	0	0	ID1000036844151519	CG31344-RA	FBgn0051344	(0,0,1,4,3)	3.b	-0.24	1.34	2.07	1.51
6.04	1.283	2.42	1.517	20.34	0	1	1	0	1	1	-1	ID100004527839166	CG9586-RB	FBgn0032101	(0,0,1,4,3)	3.b	0.01	1.29	2.43	1.53
6.73	1.064	1.968	1.293	64.43	0	1	1	1	1	1	-1	ID100003367311044	CG6632-RA	FBgn0030945	(0,0,1,4,3)	3.b	-0.31	0.75	1.65	0.98
6.02	0.938	1.86	1.129	19.41	0	0	1	0	1	1	-1	ID10000372551111117	CG6318-RA	FBgn0030931	(0,0,1,4,3)	3.b	0.51	1.45	2.37	1.64
6.56	0.858	1.415	0.943	17.68	0	0	1	0	1	1	-1	ID100003448230717	CG3022-RA	FBgn0031275	(0,0,1,4,3)	3.b	-0.09	0.77	1.33	0.85
5.96	1.26	2.88	2.213	17.86	0	1	1	0	1	1	0	ID100003637438188	CG12517-RA	FBgn0032311	(0,0,1,4,3)	3.b	0.16	1.42	3.04	2.37
8.42	0.723	1.159	0.695	34.95	0	0	1	0	1	1	-1	ID100004369830215	CG7407-RA	FBgn0037134	(0,0,1,4,3)	3.b	-0.13	0.59	1.03	0.57
6.51	1.702	3.803	2.583	37.25	0	1	1	1	1	1	-1	ID100003640536814	CG12716-RA	FBgn0030439	(0,0,1,4,3)	3.b	1.39	3.09	5.19	3.97
6.09	0.539	1.03	0.655	10.44	0.00017	0	1	0	1	1	0	ID100004447311083	CG32696-RB	FBgn0259147	(0,0,1,4,3)	3.b	0.24	0.78	1.27	0.89
6.84	0.939	1.798	1.134	24.5	0	0	1	0	1	1	-1	ID100003290814171	CG31898-RA	FBgn0051898	(0,0,1,4,3)	3.b	0.38	1.31	2.17	1.51
5.86	1.218	2.254	1.364	24.48	0	1	1	0	1	1	-1	ID100003659225713	CG32491-RJ	FBgn0002781	(0,0,1,4,3)	3.b	-0.37	0.85	1.88	1
8.83	1.001	1.627	1.016	21.94	0	1	1	0	1	1	-1	ID1000044693021211	CG6920-RA	FBgn0002906	(0,0,1,4,3)	3.b	0.02	1.02	1.65	1.04
7.18	1.293	2.325	1.416	64.73	0	1	1	1	1	1	-1	ID100004253716916	CG12702-RA	FBgn0031070	(0,0,1,4,3)	3.b	0.1	1.4	2.43	1.52
9.41	6.16	11.661	7.112	143.59	0	1	1	1	1	1	-1	ID100003366336715	CG6533-RA	FBgn0000356	(0,0,1,4,3)	3.b	0.11	6.27	11.77	7.22
6.7	0.786	1.63	1.159	21.45	0	0	1	0	1	1	0	ID1000034915311610	CG13053-RA	FBgn0040801	(0,0,1,4,3)	3.b	-0.17	0.62	1.46	0.99
7.38	0.868	2.524	1.555	17.06	1e-05	0	1	0	0	1	-1	ID10000404280123	CG10274-RA	FBgn0035690	(0,0,1,4,3)	3.b	1.24	2.11	3.76	2.8
10.09	7.223	14.638	8.468	253.68	0	1	1	1	1	1	-1	ID100003366010122	CG6519-RA	FBgn0000355	(0,0,1,4,3)	3.b	0.25	7.47	14.88	8.71
6.61	0.823	1.394	0.885	24.53	0	0	1	0	1	1	-1	ID100003634516017	CG12320-RA	FBgn0038590	(0,0,1,4,3)	3.b	-0.08	0.74	1.31	0.8
7.09	1.647	2.526	1.653	41.57	0	1	1	1	1	1	-1	ID1000044610211211	CG32226-RA	FBgn0052226	(0,0,1,4,3)	3.b	-0.06	1.59	2.47	1.59
7.47	1.123	1.772	1.169	33.97	0	1	1	0	1	1	-1	ID1000031644001616	CG18112-RA	FBgn0039702	(0,0,1,4,3)	3.b	-0.04	1.09	1.74	1.13
7.05	0.719	1.263	0.783	21.47	0	0	1	0	1	1	-1	ID100003495839218	CG13151-RA	FBgn0033750	(0,0,1,4,3)	3.b	0.12	0.84	1.38	0.9
6.1	1.546	2.863	1.601	51.56	0	1	1	1	1	1	-1	ID1000040489010410	CG14791-RC	FBgn0025382	(0,0,1,4,3)	3.b	0.17	1.72	3.03	1.77
6.36	1.041	1.817	1.397	17.81	0	1	1	0	1	1	0	ID100004454717119	CG6736-RA	FBgn0044049	(0,0,1,4,3)	3.b	-0.17	0.87	1.65	1.23
7.15	0.787	1.525	1.036	13.68	3e-05	0	1	0	1	1	0	ID1000044800341211	CG13689-RA	FBgn0031270	(0,0,1,4,3)	3.b	0.41	1.2	1.94	1.45
6.5	0.496	1.015	0.582	9.73	0.00027	0	1	0	1	1	0	ID100003734609914	CG7753-RA	FBgn0002716	(0,0,1,4,3)	3.b	-0.09	0.4	0.92	0.49
6.87	1.162	2.028	1.396	41.41	0	1	1	1	1	1	-1	ID100003634712017	CG12333-RA	FBgn0038617	(0,0,1,4,3)	3.b	-0.3	0.86	1.72	1.09
9.05	0.572	1.197	0.668	18.16	0	0	1	0	1	1	-1	ID1000032241171218	CG11593-RA	FBgn0035488	(0,0,1,4,3)	3.b	0.19	0.76	1.38	0.86
6.62	0.855	1.586	0.937	20.86	0	0	1	0	1	1	-1	ID100003246424913	CR32162-RA	FBgn0041721	(0,0,1,4,3)	3.b	-0.21	0.64	1.37	0.72
7.23	2.388	5.222	3.934	134.88	0	1	1	1	1	1	-1	ID100004237625186	CG15721-RA	FBgn0030438	(0,0,1,4,3)	3.b	1.66	4.05	6.88	5.6
8.47	0.948	1.836	1.116	21.47	0	0	1	0	1	1	-1	ID1000040884001712	CG6445-RB	FBgn0036715	(0,0,1,4,3)	3.b	-0.17	0.78	1.67	0.95
7.22	0.833	1.63	1.331	25.67	0	0	1	1	1	1	0	ID1000032576181812	CG6694-RA	FBgn0035900	(0,0,1,4,3)	3.b	0.14	0.98	1.78	1.48
7.55	0.985	1.443	1.1	21.33	0	0	1	0	1	0	0	ID100004139038617	CG12077-RA	FBgn0035435	(0,0,1,4,3)	3.b	-0.1	0.89	1.34	1
7.55	1.239	2.024	1.335	31.93	0	1	1	0	1	1	-1	ID100004183231312	CG32095-RA	FBgn0052095	(0,0,1,4,3)	3.b	-0.14	1.1	1.88	1.19
8.16	1.442	2.233	1.553	23.64	0	1	1	0	1	1	-1	ID10000406993111619	CG12018-RA	FBgn0027903	(0,0,1,4,3)	3.b	0.01	1.45	2.24	1.56
7.83	0.719	1.187	0.858	20.7	0	0	1	0	1	1	0	ID10000331832684	CG31495-RA	FBgn0051495	(0,0,1,4,3)	3.b	-0.32	0.4	0.87	0.54
8.96	0.86	1.762	0.962	36.7	0	0	1	0	1	1	-1	ID100004130608150	CG5199-RA	FBgn0036994	(0,0,1,4,3)	3.b	0.26	1.12	2.03	1.23
7.43	0.847	1.436	0.851	26.31	0	0	1	0	1	1	-1	ID1000031708041615	CG31251-RA	FBgn0051251	(0,0,1,4,3)	3.b	-0.21	0.64	1.22	0.64
7.27	1.115	1.912	1.185	21.67	0	1	1	0	1	1	-1	ID100004127322115	CG4291-RA	FBgn0031287	(0,0,1,4,3)	3.b	-0.45	0.67	1.46	0.74
7.59	0.478	1.674	1.223	32.65	0	0	1	1	1	1	-1	ID1000037876141517	CG3896-RA	FBgn0085428	(0,0,1,4,3)	3.b	0.69	1.17	2.36	1.91
9.2	3.079	5.992	3.881	44.92	0	1	1	1	1	1	-1	ID1000042316051318	CG15570-RA	FBgn0029697	(0,0,1,4,3)	3.b	0.42	3.5	6.41	4.3
6.39	0.923	2.103	1.755	29.1	0	0	1	1	1	1	0	ID100003280321021	CG5627-RA	FBgn0030613	(0,0,1,4,3)	3.b	0.16	1.09	2.27	1.92
6.25	0.943	1.963	1.233	21.34	0	0	1	0	1	1	-1	ID10000407141523	CG12102-RA	NA	(0,0,1,4,3)	3.b	0.47	1.41	2.44	1.7
4.67	0.721	1.764	1.161	22.18	0	0	1	0	1	1	-1	ID10000440481812	CG13014-RA	FBgn0030759	(0,0,1,4,3)	3.b	-0.19	0.53	1.58	0.97
5.91	1.214	2.366	1.467	20.14	0	1	1	0	1	1	-1	ID1000037888341517	CG3924-RA	FBgn0013764	(0,0,1,4,3)	3.b	-0.3	0.92	2.07	1.17
6.82	0.62	1.221	0.898	10.54	0.00016	0	1	0	1	1	0	ID10000358360551	CG4998-RA	FBgn0036612	(0,0,1,4,3)	3.b	-0.05	0.57	1.17	0.85
9.06	6.161	12.683	7.449	296.67	0	1	1	1	1	1	-1	ID100003365912122	CG6517-RA	FBgn0000357	(0,0,1,4,3)	3.b	0.62	6.78	13.3	8.07
11.88	1.23	2.219	1.502	86.65	0	1	1	1	1	1	-1	ID10000349813111415	CG13200-RA	FBgn0033631	(0,0,1,4,3)	3.b	-0.23	1	1.99	1.27
7.37	0.53	1.245	0.664	28.08	0	0	1	0	1	1	-1	ID1000032106201817	CG5408-RA	FBgn0028978	(0,0,1,4,3)	3.b	0.18	0.71	1.43	0.84
6.41	0.883	1.528	1.179	9.53	3e-04	0	1	0	1	0	0	ID1000040557261413	CG14911-RA	FBgn0035701	(0,0,1,4,3)	3.b	0.03	0.92	1.56	1.21
7.86	0.677	1.126	0.737	18.14	0	0	1	0	1	1	-1	ID1000037428001416	CG10795-RA	FBgn0034626	(0,0,1,4,3)	3.b	0.12	0.79	1.24	0.85
7.22	1.164	2.743	1.827	29.17	0	1	1	0	1	1	-1	ID100003838713117	CG4066-RA	FBgn0038011	(0,0,1,4,3)	3.b	0.2	1.37	2.95	2.03
6.62	0.71	1.419	0.991	24.03	0	0	1	0	1	1	-1	ID100003268133115	CG15376-RA	FBgn0029692	(0,0,1,4,3)	3.b	0.42	1.13	1.84	1.41
5.78	1.066	1.82	1.148	26.03	0	1	1	0	1	1	-1	ID100004373019719	CG8607-RA	FBgn0035760	(0,0,1,4,3)	3.b	-0.36	0.7	1.46	0.79
8.97	3.494	6.206	3.479	68.36	0	1	1	1	1	1	-1	ID100004407512151	CG13083-RB	FBgn0032789	(0,0,1,4,3)	3.b	0.14	3.63	6.34	3.62
7.62	0.573	1.09	0.667	15.67	1e-05	0	1	0	1	1	-1	ID1000044341210018	CG4208-RA	FBgn0026751	(0,0,1,4,3)	3.b	0.23	0.8	1.32	0.89
7.81	0.743	1.21	0.879	21.68	0	0	1	0	1	1	0	ID10000401893101012	CG8435-RA	FBgn0034084	(0,0,1,4,3)	3.b	0.19	0.94	1.4	1.07
6.71	1.029	1.898	1.234	18.54	0	1	1	0	1	1	-1	ID1000043544081412	CG17559-RA	FBgn0024245	(0,0,1,4,3)	3.b	-0.18	0.85	1.72	1.05
7.07	0.964	2.564	2.153	22.17	0	0	1	1	1	1	0	ID100003365618122	CG6508-RA	FBgn0032303	(0,0,1,4,3)	3.b	0.08	1.05	2.65	2.24
7.79	0.71	1.911	1.149	13.96	2e-05	0	1	0	0	1	0	ID100004385401165	CG16956-RA	FBgn0032523	(0,0,1,4,3)	3.b	-0.04	0.67	1.88	1.11
6.07	1.039	1.843	1.178	22.05	0	1	1	0	1	1	-1	ID10000405552101413	CG14906-RA	FBgn0015351	(0,0,1,4,3)	3.b	-0.18	0.86	1.66	1
7.27	0.843	1.519	0.959	40.56	0	0	1	0	1	1	-1	ID1000039184351315	CG3325-RA	FBgn0003480	(0,0,1,4,3)	3.b	0.18	1.02	1.7	1.14
8.23	1.552	3.462	2.344	42.97	0	1	1	1	1	1	-1	ID100003494431317	CG13113-RA	FBgn0032126	(0,0,1,4,3)	3.b	0.18	1.73	3.64	2.52
7.98	0.946	1.45	0.939	62.15	0	0	1	0	1	1	-1	ID100003679132111	CG7729-RA	FBgn0036688	(0,0,1,4,3)	3.b	-0.1	0.84	1.34	0.84
7.02	0.775	1.356	0.949	23.43	0	0	1	0	1	1	-1	ID1000040737171413	CG12182-RA	FBgn0028504	(0,0,1,4,3)	3.b	0.25	1.02	1.6	1.2
9.23	0.557	1.049	0.591	20.38	0	0	1	0	1	1	-1	ID10000388283959	CG3437-RA	FBgn0035998	(0,0,1,4,3)	3.b	-0.01	0.54	1.04	0.58
6.69	0.748	1.36	0.926	12.65	5e-05	0	1	0	1	1	0	ID100003429021717	CG7948-RB	FBgn0003479	(0,0,1,4,3)	3.b	-0.09	0.66	1.27	0.84
7.13	0.935	1.531	1.073	12.93	4e-05	0	1	0	1	0	0	ID100003541103114	CG8866-RB	FBgn0037679	(0,0,1,4,3)	3.b	0.16	1.1	1.7	1.24
5.55	0.755	1.922	1.091	15.18	1e-05	0	1	0	1	1	-1	ID100004326838419	CG8825-RA	FBgn0031506	(0,0,1,4,3)	3.b	-0.42	0.33	1.5	0.67
7	1.201	1.9	1.448	12.39	6e-05	1	1	0	1	0	0	ID100003574211177	CG7420-RA	FBgn0031344	(0,0,1,4,3)	3.b	0.04	1.24	1.94	1.49
7.56	1.046	1.67	1.068	34.16	0	1	1	0	1	1	-1	ID100003938028139	CG14450-RA	FBgn0037184	(0,0,1,4,3)	3.b	-0.01	1.04	1.66	1.06
7.24	2.507	5.027	3.466	30.25	0	1	1	1	1	1	-1	ID1000042317031318	CG15571-RA	FBgn0029696	(0,0,1,4,3)	3.b	0.87	3.37	5.9	4.33
7.09	1.369	2.262	1.342	37.1	0	1	1	0	1	1	-1	ID1000040738151413	CG12189-RA	FBgn0035150	(0,0,1,4,3)	3.b	-0.06	1.31	2.2	1.28
8.1	1.664	3.711	2.631	40.16	0	1	1	1	1	1	-1	ID1000038569010711	CG1077-RA	FBgn0037405	(0,0,1,4,3)	3.b	-0.92	0.75	2.79	1.71
7.39	1.591	2.821	1.992	37.06	0	1	1	1	1	1	-1	ID100004107011104	CG31015-RA	FBgn0051015	(0,0,1,4,3)	3.b	-0.12	1.47	2.7	1.87
6.59	0.955	1.781	1.031	19.92	0	0	1	0	1	1	-1	ID1000045044291118	CG4444-RA	FBgn0003175	(0,0,1,4,3)	3.b	0.14	1.1	1.92	1.18
7.24	0.935	1.704	1.09	66.08	0	0	1	1	1	1	-1	ID1000031171211101	CG1605-RA	FBgn0025185	(0,0,1,4,3)	3.b	-0.06	0.87	1.64	1.03
7.65	1.032	1.617	1.122	40.66	0	1	1	1	1	1	-1	ID1000039565311111	CG10489-RA	FBgn0035644	(0,0,1,4,3)	3.b	-0.23	0.8	1.38	0.89
6.5	0.648	1.313	0.789	11.95	8e-05	0	1	0	1	1	0	ID10000397352687	CG4764-RA	FBgn0031310	(0,0,1,4,3)	3.b	0.08	0.72	1.39	0.86
7.03	0.499	1.106	0.859	11.34	1e-04	0	1	0	1	1	0	ID100003129620015	CG30010-RA	FBgn0050010	(0,0,1,4,3)	3.b	0.22	0.72	1.33	1.08
8.62	1.918	4.016	2.822	33.68	0	1	1	1	1	1	-1	ID1000035973361815	CG32774-RA	FBgn0052774	(0,0,1,4,3)	3.b	-0.26	1.66	3.75	2.56
6.47	1.947	3.323	2.024	45.46	0	1	1	1	1	1	-1	ID100003780020119	CG11295-RA	FBgn0013548	(0,0,1,4,3)	3.b	0.09	2.04	3.41	2.11
8.03	3.169	6.533	3.833	129.97	0	1	1	1	1	1	-1	ID1000042318011318	CG15573-RB	FBgn0041252	(0,0,1,4,3)	3.b	1.38	4.54	7.91	5.21
6.98	1.1	2.074	1.378	18.95	0	1	1	0	1	1	-1	ID100003150011213	CG3163-RA	FBgn0034961	(0,0,1,4,3)	3.b	-0.24	0.86	1.84	1.14
6.7	1.053	1.969	1.451	18.38	0	1	1	0	1	1	0	ID1000044446341214	CG32645-RB	FBgn0052645	(0,0,1,4,3)	3.b	0.43	1.48	2.4	1.88
6.93	1.023	1.945	1.173	32.07	0	1	1	0	1	1	-1	ID100004364932719	CG7099-RA	FBgn0032517	(0,0,1,4,3)	3.b	0.07	1.09	2.01	1.24
7.93	3.113	6.834	4.582	202.19	0	1	1	1	1	1	-1	ID10000444433101214	CG32642-RC	FBgn0052642	(0,0,1,4,3)	3.b	1.29	4.41	8.13	5.88
6.63	1.3	2	1.336	26.74	0	1	1	0	1	1	-1	ID100003319220316	CG31842-RA	FBgn0051842	(0,0,1,4,3)	3.b	-0.04	1.26	1.96	1.3
7.05	0.485	1.191	0.832	16.23	1e-05	0	1	0	1	1	0	ID100003560312114	CG18764-RA	FBgn0042205	(0,0,1,4,3)	3.b	0.32	0.81	1.51	1.15
7.38	1.365	2.203	1.513	39.12	0	1	1	1	1	1	-1	ID100004398000151	CG7938-RA	FBgn0003511	(0,0,1,4,3)	3.b	0	1.37	2.2	1.51
8.09	2.751	6.03	4.352	160.28	0	1	1	1	1	1	-1	ID100004442716018	CG32602-RA	FBgn0052602	(0,0,1,4,3)	3.b	1.48	4.23	7.51	5.83
6.18	1.741	3.006	2.909	13.59	3e-05	1	1	1	1	1	0	ID100003483218317	CG13427-RA	FBgn0034514	(0,0,1,4,3)	3.b	-0.88	0.86	2.12	2.02
6.89	1.324	2.178	1.3	34.57	0	1	1	0	1	1	-1	ID1000040963310147	CG9996-RA	FBgn0039273	(0,0,1,4,3)	3.b	-0.13	1.19	2.05	1.17
6.9	1.187	1.99	1.155	40.33	0	1	1	0	1	1	-1	ID100004020512146	CG8474-RA	FBgn0025874	(0,0,1,4,3)	3.b	-0.02	1.16	1.96	1.13
8.2	0.814	1.521	0.99	37.47	0	0	1	0	1	1	-1	ID100003710716118	CG7837-RA	FBgn0039696	(0,0,1,4,3)	3.b	-0.16	0.66	1.36	0.83
7.04	1.105	1.961	1.115	25.37	0	1	1	0	1	1	-1	ID1000032941310319	CG31961-RA	FBgn0051961	(0,0,1,4,3)	3.b	-0.04	1.06	1.92	1.07
6.53	1.333	3.012	2.346	100.02	0	1	1	1	1	1	-1	ID100003368312184	CG6696-RA	FBgn0030947	(0,0,1,4,3)	3.b	0.98	2.31	3.99	3.32
