# Supplementary material for: Gene expression during Drosophila melanogaster egg development before and after reproductive diapause
Source: BMC Genomics. 2009 May 24;10:242. doi: 10.1186/1471-2164-10-242 (PMC2700134; doi:10.1186/1471-2164-10-242)
Supplement: Additional file 14 — Profile 2 GO annotation enrichment. The output of over-represented GO annotation for Profile 2 transcripts. [file 1471-2164-10-242-S14.txt]

A	Coef_Dv24H	Coef_Dv48H	Coef_Dv72H	F	F_p_value	Res_Dv24H_1	Res_Dv48H_1	Res_Dv72H_1	Res_Dv24	Res_h24v48	Res_h48v72	Genes_ID	Genes_Name	Genes_FlyBaseID	Profile	Cluster	Coef_MvD	Coef_Mv24H	Coef_Mv48H	Coef_Mv72H
7.18	0.966	1.595	1.029	20.81	0	0	1	0	1	1	-1	ID10000422960960	CG15523-RB	FBgn0039727	(0,-4,-3,-3,-3)	4.a	-3.08	-2.11	-1.48	-2.05
6.68	0.598	1.015	0.713	15.91	1e-05	0	1	0	1	1	0	ID100003956117139	CG10478-RA	FBgn0035657	(0,-4,-3,-3,-3)	4.a	-3.05	-2.45	-2.03	-2.33
7.73	0.952	1.7	0.96	28.06	0	0	1	0	1	1	-1	ID1000044115171814	CG8994-RC	FBgn0000615	(0,-4,-3,-3,-3)	4.a	-8.18	-7.23	-6.48	-7.22
8.56	0.652	1.289	0.4	30.32	0	0	1	0	1	1	-1	ID100003366936122	CG6586-RA	FBgn0028980	(0,-4,-3,-3,-3)	4.a	-3.19	-2.54	-1.9	-2.79
9.64	0.727	1.068	0.539	31.87	0	0	1	0	1	1	-1	ID1000034065161317	CG10055-RA	FBgn0037482	(0,-4,-3,-3,-3)	4.a	-1.69	-0.96	-0.62	-1.15
7.59	1.128	1.37	1.089	19.57	0	1	1	0	1	0	0	ID10000322611371	CG1163-RA	FBgn0003275	(0,-4,-3,-3,-3)	4.a	-3.38	-2.26	-2.01	-2.3
6.75	0.686	1.003	0.641	15.79	1e-05	0	1	0	1	0	0	ID1000037598391618	CG30093-RA	FBgn0050093	(0,-4,-3,-3,-3)	4.a	-5.23	-4.54	-4.23	-4.59
8.17	1.053	1.489	0.771	37.65	0	1	1	0	1	1	-1	ID100004207024612	CG16972-RA	FBgn0032481	(0,-4,-3,-3,-3)	4.a	-4.44	-3.38	-2.95	-3.67
7.81	0.745	1.276	0.806	13.91	2e-05	0	1	0	1	1	0	ID1000031955031218	CG33067-RA	FBgn0028581	(0,-4,-3,-3,-3)	4.a	-2.89	-2.14	-1.62	-2.08
6.48	1.033	1.649	0.879	25.49	0	1	1	0	1	1	-1	ID1000041383110180	CG12066-RB	FBgn0000274	(0,-4,-3,-3,-3)	4.a	-3.46	-2.43	-1.81	-2.58
7.73	0.485	1.678	0.855	16.12	1e-05	0	1	0	0	1	-1	ID100004194621143	CG31762-RB	FBgn0000114	(0,-4,-3,-3,-3)	4.a	-6.57	-6.08	-4.89	-5.71
8.89	0.735	1.027	0.557	21.77	0	0	1	0	1	0	-1	ID10000450300133	CG4336-RA	FBgn0003302	(0,-4,-3,-3,-3)	4.a	-2.18	-1.44	-1.15	-1.62
8.04	0.861	1.467	0.704	16.19	1e-05	0	1	0	1	1	-1	ID100004410010130	CG13176-RA	FBgn0033692	(0,-4,-3,-3,-3)	4.a	-2.92	-2.06	-1.46	-2.22
5.64	0.433	1.182	0.651	10.72	0.00014	0	1	0	0	1	0	ID10000325751101812	CG6693-RA	FBgn0037878	(0,-4,-3,-3,-3)	4.a	-2.27	-1.84	-1.09	-1.62
7.98	1.071	1.614	1.006	10.53	0.00016	1	1	0	1	0	0	ID1000040181121012	CG8420-RA	FBgn0037664	(0,-4,-3,-3,-3)	4.a	-3.06	-1.98	-1.44	-2.05
7.81	0.837	1.105	0.746	18.87	0	0	1	0	1	0	0	ID100003437008717	CG11110-RA	FBgn0034535	(0,-4,-3,-3,-3)	4.a	-2.14	-1.3	-1.03	-1.39
7.43	0.54	1.1	0.849	12.85	4e-05	0	1	0	1	1	0	ID100004432122917	CG4174-RA	FBgn0036793	(0,-4,-3,-3,-3)	4.a	-3.06	-2.52	-1.96	-2.21
8.65	0.885	1.156	0.852	33.2	0	0	1	0	1	0	0	ID100004400400130	CG8043-RA	FBgn0037610	(0,-4,-3,-3,-3)	4.a	-4.12	-3.24	-2.96	-3.27
8.66	0.438	1.013	0.308	21.34	0	0	1	0	1	1	-1	ID10000324192101719	CG9828-RA	FBgn0032474	(0,-4,-3,-3,-3)	4.a	-2.38	-1.95	-1.37	-2.08
7.93	0.611	1.005	0.526	18.43	0	0	1	0	1	1	-1	ID100004020218146	CG8464-RA	FBgn0038233	(0,-4,-3,-3,-3)	4.a	-2.51	-1.9	-1.51	-1.99
7.62	1.102	1.696	0.913	14.06	2e-05	1	1	0	1	0	-1	ID10000400660550	CG3849-RA	FBgn0063485	(0,-4,-3,-3,-3)	4.a	-2.9	-1.8	-1.21	-1.99
8.6	0.647	1.098	0.649	18.99	0	0	1	0	1	1	-1	ID100003791834149	CG3980-RB	FBgn0031575	(0,-4,-3,-3,-3)	4.a	-1.87	-1.22	-0.77	-1.22
9.68	0.826	1.397	0.782	31.98	0	0	1	0	1	1	-1	ID100003903010412	CG9188-RB	FBgn0031878	(0,-4,-3,-3,-3)	4.a	-3.23	-2.4	-1.83	-2.45
9.56	0.778	1.208	0.714	10.04	0.00022	0	1	0	1	0	0	ID1000036631010175	CG5886-RA	FBgn0039379	(0,-4,-3,-3,-3)	4.a	-2.09	-1.31	-0.88	-1.38
7.7	1.03	1.966	1.241	48.79	0	1	1	1	1	1	-1	ID100004305031311	CG17230-RA	FBgn0046225	(0,-4,-3,-3,-3)	4.a	-5.42	-4.39	-3.45	-4.18
6.8	1.173	2.124	1.246	41.12	0	1	1	0	1	1	-1	ID10000448233655	CG13742-RA	FBgn0033372	(0,-4,-3,-3,-3)	4.a	-4.02	-2.85	-1.9	-2.78
10.19	1.007	1.12	0.918	68.58	0	1	1	0	1	0	0	ID100003846229164	CG6756-RB	FBgn0032397	(0,-4,-3,-3,-3)	4.a	-2.82	-1.81	-1.7	-1.9
7.96	0.969	1.893	0.984	38.37	0	0	1	0	1	1	-1	ID10000384600136	CG6752-RA	FBgn0038296	(0,-4,-3,-3,-3)	4.a	-4.27	-3.3	-2.38	-3.29
7.27	0.527	1.16	0.821	12.5	5e-05	0	1	0	1	1	0	ID1000040732151010	CG12169-RA	FBgn0035143	(0,-4,-3,-3,-3)	4.a	-5.76	-5.23	-4.6	-4.94
8.3	1.052	1.767	1.011	54.63	0	1	1	1	1	1	-1	ID1000031964291218	CG33088-RA	FBgn0028377	(0,-4,-3,-3,-3)	4.a	-4.61	-3.56	-2.84	-3.6
7.57	0.935	1.525	0.989	36.67	0	0	1	0	1	1	-1	ID10000414321932	CG1971-RA	FBgn0039881	(0,-4,-3,-3,-3)	4.a	-5.34	-4.41	-3.82	-4.36
7.52	1.048	1.735	0.938	36	0	1	1	0	1	1	-1	ID1000045034051118	CG4375-RA	FBgn0031295	(0,-4,-3,-3,-3)	4.a	-7.45	-6.4	-5.71	-6.51
8.5	0.781	1.011	0.688	19.74	0	0	1	0	1	0	0	ID1000031768341015	CG5106-RA	FBgn0037879	(0,-4,-3,-3,-3)	4.a	-7.2	-6.41	-6.18	-6.51
8.27	0.591	1.044	0.585	28.28	0	0	1	0	1	1	-1	ID100003475024317	CG14617-RA	FBgn0031191	(0,-4,-3,-3,-3)	4.a	-1.95	-1.36	-0.91	-1.37
8.78	1.295	1.506	0.928	12.48	5e-05	1	1	0	1	0	0	ID10000317050101615	CG31226-RA	FBgn0051226	(0,-4,-3,-3,-3)	4.a	-8.3	-7.01	-6.8	-7.37
7.95	0.83	1.135	0.856	12.93	4e-05	0	1	0	1	0	0	ID1000036128191715	CG14174-RA	FBgn0036036	(0,-4,-3,-3,-3)	4.a	-2.35	-1.52	-1.21	-1.49
8.73	0.738	1.209	0.425	24.41	0	0	1	0	1	1	-1	ID1000042679011010	CG31137-RD	FBgn0011725	(0,-4,-3,-3,-3)	4.a	-2.59	-1.86	-1.38	-2.17
8.08	0.73	1.338	0.705	35.01	0	0	1	0	1	1	-1	ID100003861424918	CG10855-RA	FBgn0035461	(0,-4,-3,-3,-3)	4.a	-4.47	-3.74	-3.13	-3.76
6.73	0.769	1.309	0.763	17.16	1e-05	0	1	0	1	1	-1	ID100004062731023	CG30466-RA	FBgn0050466	(0,-4,-3,-3,-3)	4.a	-2.48	-1.71	-1.17	-1.72
7.33	0.97	1.441	0.937	27.98	0	0	1	0	1	1	-1	ID10000451230633	CG3552-RA	FBgn0035999	(0,-4,-3,-3,-3)	4.a	-3.59	-2.62	-2.15	-2.66
7.49	1.121	1.831	1.199	33.77	0	1	1	0	1	1	-1	ID100004380415518	CG8746-RA	FBgn0033330	(0,-4,-3,-3,-3)	4.a	-5.24	-4.12	-3.41	-4.04
7.95	0.916	1.444	0.953	40.7	0	0	1	0	1	1	-1	ID100004407731075	CG13088-RA	FBgn0032047	(0,-4,-3,-3,-3)	4.a	-4.73	-3.81	-3.29	-3.78
7.87	0.635	1.267	0.727	38.94	0	0	1	0	1	1	-1	ID100003854608164	CG10732-RA	FBgn0036365	(0,-4,-3,-3,-3)	4.a	-2.29	-1.66	-1.03	-1.57
6.88	0.788	1.305	0.759	10.47	0.00017	0	1	0	1	0	0	ID100003427605717	CG7929-RA	FBgn0041102	(0,-4,-3,-3,-3)	4.a	-7.99	-7.2	-6.68	-7.23
7.58	0.678	1.153	0.694	14.49	2e-05	0	1	0	1	1	-1	ID100003350225184	CG11025-RA	FBgn0028372	(0,-4,-3,-3,-3)	4.a	-4.17	-3.49	-3.02	-3.47
8.16	0.674	1.061	0.505	26.3	0	0	1	0	1	1	-1	ID100004105113147	CG3085-RA	FBgn0034816	(0,-4,-3,-3,-3)	4.a	-6.26	-5.58	-5.2	-5.75
8.89	0.726	1.02	0.684	13.96	2e-05	0	1	0	1	0	0	ID1000031252041813	CG2921-RA	FBgn0034689	(0,-4,-3,-3,-3)	4.a	-3.29	-2.56	-2.27	-2.61
7.72	0.774	1.44	1.05	13.66	3e-05	0	1	0	1	1	0	ID10000425923566	CG1134-RA	FBgn0035483	(0,-4,-3,-3,-3)	4.a	-2.92	-2.15	-1.48	-1.87
7.65	1.081	1.648	1.054	73.07	0	1	1	1	1	1	-1	ID1000039186311315	CG33261-RB	FBgn0013263	(0,-3,-2,-1,-1)	4.b	-1.95	-0.87	-0.31	-0.9
7.87	0.855	1.425	0.881	27.48	0	0	1	0	1	1	-1	ID100003236205911	CG5877-RA	FBgn0030625	(0,-3,-2,-1,-1)	4.b	-1.97	-1.11	-0.54	-1.09
7.69	1.055	1.472	0.969	27.08	0	1	1	0	1	0	-1	ID1000037017061614	CG17785-RA	FBgn0039188	(0,-3,-2,-1,-1)	4.b	-2.34	-1.28	-0.87	-1.37
8.15	1.292	2.122	1.289	36.18	0	1	1	0	1	1	-1	ID1000038041111516	CG5303-RA	FBgn0002715	(0,-3,-2,-1,-1)	4.b	-3.12	-1.82	-0.99	-1.83
7.63	1.024	1.577	1.042	24.6	0	1	1	0	1	1	-1	ID100004089020104	CG6451-RA	FBgn0041161	(0,-3,-2,-1,-1)	4.b	-2.19	-1.17	-0.62	-1.15
8.67	0.645	1.169	0.672	13.16	4e-05	0	1	0	1	1	-1	ID100003675316136	CG6568-RA	FBgn0034210	(0,-3,-2,-1,-1)	4.b	-1.36	-0.72	-0.2	-0.69
7.36	1.247	1.968	1.295	24.81	0	1	1	0	1	1	-1	ID100003759219016	CG30051-RB	FBgn0050051	(0,-3,-2,-1,-1)	4.b	-2.34	-1.09	-0.37	-1.04
7.8	1.549	2.999	1.955	49.2	0	1	1	1	1	1	-1	ID10000381512747	CG14891-RA	FBgn0038445	(0,-3,-2,-1,-1)	4.b	-4.48	-2.93	-1.48	-2.53
11.28	0.768	1.237	0.705	20.36	0	0	1	0	1	1	-1	ID10000447150655	CG6963-RB	FBgn0250823	(0,-3,-2,-1,-1)	4.b	-1.78	-1.01	-0.54	-1.07
8.05	0.682	1.049	0.82	14.9	2e-05	0	1	0	1	0	0	ID100004082609168	CG14040-RA	FBgn0031676	(0,-3,-2,-1,-1)	4.b	-1.34	-0.66	-0.29	-0.52
8.97	0.634	1.043	0.506	49.93	0	0	1	0	1	1	-1	ID100004294210311	CG4488-RA	FBgn0011737	(0,-3,-2,-1,-1)	4.b	-1.48	-0.85	-0.44	-0.98
6.76	0.95	1.88	1.027	17.88	0	0	1	0	1	1	-1	ID1000036972011117	CG8388-RA	FBgn0034062	(0,-3,-2,-1,-1)	4.b	-1.94	-0.99	-0.06	-0.91
7.48	1.685	3.686	2.381	40.85	0	1	1	1	1	1	-1	ID100003781200149	CG11401-RA	FBgn0037170	(0,-3,-2,-1,-1)	4.b	-3.82	-2.13	-0.13	-1.44
9.43	1.306	1.924	1.241	45.83	0	1	1	1	1	1	-1	ID100003479726513	CG14712-RA	FBgn0037924	(0,-3,-2,-1,-1)	4.b	-2.34	-1.03	-0.41	-1.1
7.58	0.893	1.527	0.823	58.35	0	0	1	0	1	1	-1	ID100004304835311	CG17129-RA	FBgn0035151	(0,-3,-2,-1,-1)	4.b	-2.18	-1.29	-0.65	-1.36
7.26	1.291	2.17	1.369	17.67	0	1	1	0	1	1	-1	ID10000430702902	CG8001-RA	FBgn0035268	(0,-3,-2,-1,-1)	4.b	-3.05	-1.76	-0.88	-1.68
8.08	0.76	1.259	0.787	27.02	0	0	1	0	1	1	-1	ID100004078005104	CG13951-RA	FBgn0016970	(0,-3,-2,-1,-1)	4.b	-1.26	-0.5	0	-0.47
9.43	0.773	1.022	0.821	35.43	0	0	1	0	1	0	0	ID1000037601331618	CG30109-RA	FBgn0050109	(0,-3,-2,-1,-1)	4.b	-1.23	-0.46	-0.21	-0.41
7.75	1.871	2.742	1.476	61.15	0	1	1	0	1	1	-1	ID1000040278111012	CG9747-RA	FBgn0039754	(0,-3,-2,-1,-1)	4.b	-4.03	-2.16	-1.29	-2.55
7.44	2.07	2.886	1.661	49.35	0	1	1	0	1	1	-1	ID1000039242091717	CG10158-RA	FBgn0031871	(0,-3,-2,-1,-1)	4.b	-3.85	-1.78	-0.96	-2.19
10.09	0.714	1.017	0.672	15.33	1e-05	0	1	0	1	0	0	ID100003296531081	CG32022-RA	FBgn0052022	(0,-3,-2,-1,-1)	4.b	-1.33	-0.61	-0.31	-0.65
8.32	0.961	1.618	0.832	28.33	0	0	1	0	1	1	-1	ID10000425993360	CG11367-RA	FBgn0037185	(0,-3,-2,-1,-1)	4.b	-1.85	-0.89	-0.24	-1.02
7.24	1.986	2.937	1.922	40.08	0	1	1	1	1	1	-1	ID100003992313131	CG15362-RA	FBgn0031378	(0,-3,-2,-1,-1)	4.b	-3.88	-1.9	-0.94	-1.96
8.41	0.743	1.067	0.702	20.86	0	0	1	0	1	0	-1	ID1000032152341513	CG9437-RA	FBgn0034599	(0,-3,-2,-1,-1)	4.b	-1.61	-0.86	-0.54	-0.91
7.89	1.496	2.47	1.565	72.57	0	1	1	1	1	1	-1	ID100003433004132	CG10191-RA	FBgn0036354	(0,-3,-2,-1,-1)	4.b	-3	-1.51	-0.53	-1.44
9.75	1.088	1.59	1.04	62.95	0	1	1	1	1	1	-1	ID10000411333734	CG31108-RA	FBgn0051108	(0,-3,-2,-1,-1)	4.b	-1.78	-0.7	-0.19	-0.74
8.2	1.04	1.797	0.847	60.12	0	1	1	0	1	1	-1	ID1000033849071611	CG12179-RA	FBgn0025388	(0,-3,-2,-1,-1)	4.b	-2.64	-1.6	-0.84	-1.79
8.76	0.818	1.133	0.771	39.98	0	0	1	0	1	1	-1	ID100003081621414	CG17183-RA	FBgn0035149	(0,-3,-2,-1,-1)	4.b	-1.7	-0.88	-0.57	-0.93
7.25	0.957	1.621	1.048	35.81	0	0	1	1	1	1	-1	ID1000034420141319	CG30094-RA	FBgn0050094	(0,-3,-2,-1,-1)	4.b	-2.55	-1.59	-0.93	-1.5
8.58	0.703	1.232	0.743	28.14	0	0	1	0	1	1	-1	ID100003329018179	CG5524-RA	FBgn0039164	(0,-3,-2,-1,-1)	4.b	-1.82	-1.11	-0.58	-1.07
7.54	1.429	2.602	1.509	53.22	0	1	1	1	1	1	-1	ID10000430870111316	CG8362-RA	FBgn0028997	(0,-3,-2,-1,-1)	4.b	-4.34	-2.91	-1.74	-2.83
7.73	0.727	1.259	0.687	31.68	0	0	1	0	1	1	-1	ID10000318433111616	CG6005-RA	FBgn0038672	(0,-3,-2,-1,-1)	4.b	-1.33	-0.61	-0.08	-0.65
6.7	0.819	1.41	0.881	9.82	0.00025	0	1	0	1	0	0	ID10000445701983	CG7352-RA	FBgn0037581	(0,-3,-2,-1,-1)	4.b	-2	-1.18	-0.59	-1.12
6.26	0.814	1.579	1.019	18.1	0	0	1	0	1	1	-1	ID10000438250111814	CG16888-RA	FBgn0032533	(0,-3,-2,-1,-1)	4.b	-2.26	-1.44	-0.68	-1.24
7.77	0.94	1.315	0.875	39.7	0	0	1	0	1	1	-1	ID1000040462251413	CG10344-RB	FBgn0034729	(0,-3,-2,-1,-1)	4.b	-1.66	-0.72	-0.35	-0.79
8.36	0.338	1.07	0.528	22.08	0	0	1	0	0	1	-1	ID1000032539310159	CG6631-RA	FBgn0039206	(0,-3,-2,-1,-1)	4.b	-1.6	-1.26	-0.53	-1.07
6.85	1.456	2.51	1.405	44.75	0	1	1	0	1	1	-1	ID1000041737110169	CG40441-RB	FBgn0058441	(0,-3,-2,-1,-1)	4.b	-3.16	-1.7	-0.64	-1.75
8.23	0.54	1.009	0.519	11.33	1e-04	0	1	0	1	1	-1	ID10000375293256	CG18156-RA	FBgn0035725	(0,-3,-2,-1,-1)	4.b	-1.29	-0.75	-0.28	-0.77
8.57	0.944	1.351	0.865	17.81	0	0	1	0	1	0	0	ID1000037130181219	CG8494-RA	FBgn0033916	(0,-3,-2,-1,-1)	4.b	-1.67	-0.73	-0.32	-0.8
7.92	0.779	1.262	0.653	9.8	0.00025	0	1	0	1	0	0	ID10000396990610	CG4707-RA	FBgn0035036	(0,-3,-2,-1,-1)	4.b	-1.72	-0.94	-0.46	-1.06
6.07	0.616	1.213	0.748	17.49	0	0	1	0	1	1	-1	ID100003447010717	CG30184-RA	FBgn0050184	(0,-3,-2,-1,-1)	4.b	-1.61	-0.99	-0.4	-0.86
