# Supplementary material for: Gene expression during Drosophila melanogaster egg development before and after reproductive diapause
Source: BMC Genomics. 2009 May 24;10:242. doi: 10.1186/1471-2164-10-242 (PMC2700134; doi:10.1186/1471-2164-10-242)
Supplement: Additional file 15 — Profile 3 gene table. Expression levels and gene tables of transcripts from Profile 3. [file 1471-2164-10-242-S15.txt]

A	Coef_Dv24H	Coef_Dv48H	Coef_Dv72H	F	F_p_value	Res_Dv24H_1	Res_Dv48H_1	Res_Dv72H_1	Res_Dv24	Res_h24v48	Res_h48v72	Genes_ID	Genes_Name	Genes_FlyBaseID	Profile	Cluster	Coef_MvD	Coef_Mv24H	Coef_Mv48H	Coef_Mv72H
8.17	1.143	1.74	0.783	32.36	0	1	1	0	1	1	-1	ID100003589004811	CG31224-RA	FBgn0051224	(0,-3,-1,2,2)	5.a	-0.99	0.15	0.75	-0.21
7.45	1.28	2.06	0.956	73.62	0	1	1	0	1	1	-1	ID100003618425188	CG7161-RA	FBgn0035891	(0,-3,-1,2,2)	5.a	-1.22	0.06	0.84	-0.27
8.57	0.504	1.014	0.414	15.84	1e-05	0	1	0	1	1	-1	ID100003963503131	CG6219-RA	FBgn0026257	(0,-3,-1,2,2)	5.a	-1	-0.5	0.01	-0.59
8.71	0.984	1.698	0.894	42.76	0	0	1	0	1	1	-1	ID10000420770285	CG17054-RB	FBgn0259876	(0,-3,-1,2,2)	5.a	-1.19	-0.21	0.5	-0.3
6.98	1.743	2.944	1.714	63.02	0	1	1	1	1	1	-1	ID10000437351111412	CG8617-RA	FBgn0033925	(0,-3,-1,2,2)	5.a	-2.4	-0.66	0.54	-0.69
8.08	0.988	1.818	0.934	43.02	0	0	1	0	1	1	-1	ID100004085902147	CG6392-RA	FBgn0040232	(0,-3,-1,2,2)	5.a	-1.69	-0.7	0.13	-0.75
10.12	0.745	1.204	0.517	54.81	0	0	1	0	1	1	-1	ID100003196901171	CG33095-RA	FBgn0053095	(0,-3,-1,2,2)	5.a	-0.58	0.16	0.62	-0.07
6.91	0.655	1.249	0.649	13.73	3e-05	0	1	0	1	1	-1	ID100003172624173	CG31672-RA	FBgn0028952	(0,-3,-1,2,2)	5.a	-1.09	-0.44	0.16	-0.44
8.57	0.66	1.073	0.51	12.31	6e-05	0	1	0	1	0	-1	ID1000043761171512	CG8666-RA	FBgn0032943	(0,-3,-1,2,2)	5.a	-0.71	-0.05	0.36	-0.2
7.57	0.897	1.438	0.621	30.19	0	0	1	0	1	1	-1	ID100003294936125	CG31990-RA	FBgn0067622	(0,-3,-1,2,2)	5.a	-1.03	-0.14	0.4	-0.41
8.84	0.689	1.019	0.467	52.89	0	0	1	0	1	1	-1	ID1000031833171616	CG5977-RA	FBgn0039141	(0,-3,-1,2,2)	5.a	-0.61	0.08	0.4	-0.15
8.59	0.645	1.114	0.619	35.39	0	0	1	0	1	1	-1	ID100003988830162	CG8208-RA	FBgn0027950	(0,-3,-1,2,2)	5.a	-0.77	-0.12	0.35	-0.15
8.01	0.964	1.504	0.772	32.36	0	0	1	0	1	1	-1	ID100004283922102	CG13599-RA	FBgn0039128	(0,-3,-1,2,2)	5.a	-1.05	-0.08	0.46	-0.28
9.1	1.201	1.979	1.07	50.12	0	1	1	0	1	1	-1	ID10000339742891	CG10923-RA	FBgn0004379	(0,-3,-1,2,2)	5.a	-1.16	0.04	0.82	-0.09
8.85	0.987	1.632	0.87	32.96	0	0	1	0	1	1	-1	ID1000036343110017	CG12298-RA	FBgn0003545	(0,-3,-1,2,2)	5.a	-1.38	-0.39	0.25	-0.51
10.06	0.502	1.096	0.434	27.52	0	0	1	0	1	1	-1	ID1000031052381215	CG5588-RA	FBgn0039532	(0,-3,-1,2,2)	5.a	-1.06	-0.56	0.04	-0.62
7.17	1.029	1.778	0.878	21.98	0	1	1	0	1	1	-1	ID100003507927121	CG9100-RA	FBgn0031882	(0,-3,-1,2,2)	5.a	-1.69	-0.66	0.09	-0.81
8.21	0.645	1.161	0.675	31.7	0	0	1	0	1	1	-1	ID100003254716913	CG6650-RA	FBgn0036402	(0,-3,-1,2,2)	5.a	-0.86	-0.21	0.3	-0.18
7.94	1.04	1.98	1.054	38.82	0	1	1	0	1	1	-1	ID100004087604104	CG6425-RA	FBgn0039449	(0,-3,-1,2,2)	5.a	-1.89	-0.85	0.09	-0.84
8.78	0.923	1.492	0.563	26.77	0	0	1	0	1	1	-1	ID100004531035154	CG9641-RA	FBgn0031483	(0,-3,-1,2,2)	5.a	-1.39	-0.47	0.1	-0.83
10.04	0.875	1.246	0.521	30.3	0	0	1	0	1	0	-1	ID100004222211143	CG15835-RA	FBgn0033233	(0,-3,-1,2,2)	5.a	-0.74	0.13	0.5	-0.22
8.11	0.79	1.225	0.569	32.4	0	0	1	0	1	1	-1	ID1000032296351817	CG11727-RB	FBgn0030299	(0,-3,-1,2,2)	5.a	-0.62	0.17	0.61	-0.05
10.1	0.934	1.435	0.688	73.09	0	0	1	0	1	1	-1	ID100003926805111	CG10326-RA	FBgn0038453	(0,-3,-1,2,2)	5.a	-0.93	0	0.5	-0.25
9.19	0.566	1.071	0.551	26.01	0	0	1	0	1	1	-1	ID100003284628319	CG5708-RA	FBgn0032196	(0,-3,-1,2,2)	5.a	-0.62	-0.05	0.45	-0.07
6.36	0.526	1.018	0.495	12.63	5e-05	0	1	0	1	1	-1	ID10000396242157	CG6203-RB	FBgn0028734	(0,-3,-1,2,2)	5.a	-0.47	0.05	0.54	0.02
8.16	1.036	2.007	1.025	31.47	0	1	1	0	1	1	-1	ID100003853821710	CG6897-RA	FBgn0036800	(0,-3,-1,2,2)	5.a	-1.71	-0.68	0.3	-0.69
8.2	0.799	1.164	0.57	17.27	0	0	1	0	1	0	-1	ID1000035413211615	CG8878-RB	FBgn0027504	(0,-3,-1,2,2)	5.a	-0.72	0.08	0.44	-0.15
8.77	0.666	1.273	0.569	23.1	0	0	1	0	1	1	-1	ID100004292214102	CG4449-RA	FBgn0039065	(0,-3,-1,2,2)	5.a	-1.04	-0.38	0.23	-0.47
8.51	0.945	1.665	0.745	35.01	0	0	1	0	1	1	-1	ID1000036557031519	CG32438-RA	FBgn0052438	(0,-3,-1,2,2)	5.a	-1.01	-0.06	0.66	-0.26
8.82	0.695	1.125	0.382	27.27	0	0	1	0	1	1	-1	ID10000350402162	CG8887-RA	FBgn0005386	(0,-3,-1,2,2)	5.a	-0.72	-0.02	0.4	-0.34
7.36	1.307	2.494	1.428	26.15	0	1	1	0	1	1	-1	ID100003958311148	CG10528-RA	FBgn0004811	(0,-3,-1,2,2)	5.a	-1.7	-0.39	0.8	-0.27
5.55	0.769	1.319	0.647	16.6	1e-05	0	1	0	1	1	-1	ID10000315063198	CG31646-RA	FBgn0051646	(0,-3,-1,2,2)	5.a	-0.63	0.14	0.69	0.02
8.15	0.971	1.488	0.702	78.4	0	0	1	0	1	1	-1	ID10000374210256	CG10739-RA	FBgn0010309	(0,-3,-1,2,2)	5.a	-0.82	0.15	0.66	-0.12
8.59	0.913	1.688	0.839	20.49	0	0	1	0	1	1	-1	ID10000373352756	CG7730-RC	FBgn0036689	(0,-3,-1,2,2)	5.a	-1.44	-0.53	0.24	-0.6
8.31	1.117	1.91	0.819	62.13	0	1	1	0	1	1	-1	ID100004391727130	CG17064-RA	FBgn0033845	(0,-3,-1,2,2)	5.a	-1.4	-0.28	0.51	-0.58
8.2	0.942	1.579	0.868	44.03	0	0	1	0	1	1	-1	ID100003174238113	CG5056-RA	FBgn0032231	(0,-3,-1,2,2)	5.a	-1.26	-0.32	0.32	-0.4
8.59	0.575	1.079	0.506	9.73	0.00026	0	1	0	1	0	-1	ID100004041907189	CG10255-RA	FBgn0033984	(0,-3,-1,2,2)	5.a	-0.7	-0.12	0.38	-0.19
8.28	0.954	1.552	0.908	12.83	4e-05	0	1	0	1	0	0	ID100004042301123	CG10265-RA	FBgn0033990	(0,-3,-1,2,2)	5.a	-1.07	-0.11	0.49	-0.16
8.01	0.909	1.674	0.938	33.05	0	0	1	0	1	1	-1	ID1000034543111185	CG15524-RA	FBgn0039731	(0,-3,-1,2,2)	5.a	-1.4	-0.5	0.27	-0.47
