# Supplementary material for: Gene expression during Drosophila melanogaster egg development before and after reproductive diapause
Source: BMC Genomics. 2009 May 24;10:242. doi: 10.1186/1471-2164-10-242 (PMC2700134; doi:10.1186/1471-2164-10-242)
Supplement: Additional file 16 — Profile 3 GO annotation enrichment. The output of over-represented GO annotation for Profile 3 transcripts. [file 1471-2164-10-242-S16.txt]

GO	Annotation	Term	adj.pval
GO:0007049	BP	cell cycle	2.22E-039	FBgn0000114 FBgn0000158 FBgn0000351 FBgn0000404 FBgn0000405 FBgn0000413 FBgn0000426 FBgn0000629 FBgn0000826 FBgn0000927 FBgn0000996 FBgn0001120 FBgn0001233 FBgn0001612 FBgn0002044 FBgn0002638 FBgn0002781 FBgn0002873 FBgn0002878 FBgn0002948 FBgn0002962 FBgn0003041 FBgn0003042 FBgn0003114 FBgn0003165 FBgn0003256 FBgn0003268 FBgn0003330 FBgn0003346 FBgn0003525 FBgn0003676 FBgn0003732 FBgn0004106 FBg…
GO:0022403	BP	cell cycle phase	2.11E-034	FBgn0000114 FBgn0000158 FBgn0000351 FBgn0000404 FBgn0000405 FBgn0000426 FBgn0000927 FBgn0001120 FBgn0001233 FBgn0001612 FBgn0002638 FBgn0002781 FBgn0002873 FBgn0002878 FBgn0002948 FBgn0002962 FBgn0003041 FBgn0003165 FBgn0003256 FBgn0003268 FBgn0003346 FBgn0003525 FBgn0003676 FBgn0003732 FBgn0004106 FBgn0004107 FBgn0004367 FBgn0004461 FBgn0004643 FBgn0004655 FBgn0004873 FBgn0004875 FBgn0004889 FBg…
GO:0022402	BP	cell cycle process	1.78E-033	FBgn0000114 FBgn0000158 FBgn0000351 FBgn0000404 FBgn0000405 FBgn0000426 FBgn0000927 FBgn0001120 FBgn0001233 FBgn0001612 FBgn0002638 FBgn0002781 FBgn0002873 FBgn0002878 FBgn0002948 FBgn0002962 FBgn0003041 FBgn0003165 FBgn0003256 FBgn0003268 FBgn0003330 FBgn0003346 FBgn0003525 FBgn0003676 FBgn0003732 FBgn0004106 FBgn0004107 FBgn0004367 FBgn0004461 FBgn0004643 FBgn0004655 FBgn0004873 FBgn0004875 FBg…
GO:0006139	BP	nucleobase nucleoside nucleotide and nucleic acid metabolic process	1.99E-033	FBgn0000054 FBgn0000114 FBgn0000166 FBgn0000210 FBgn0000251 FBgn0000307 FBgn0000330 FBgn0000352 FBgn0000376 FBgn0000412 FBgn0000413 FBgn0000426 FBgn0000588 FBgn0000617 FBgn0000629 FBgn0000927 FBgn0000964 FBgn0000996 FBgn0001078 FBgn0001079 FBgn0001120 FBgn0001180 FBgn0001276 FBgn0001990 FBgn0002183 FBgn0002622 FBgn0002783 FBgn0002873 FBgn0002962 FBgn0003015 FBgn0003028 FBgn0003042 FBgn0003044 FBg…
GO:0000278	BP	mitotic cell cycle	2.24E-032	FBgn0000114 FBgn0000404 FBgn0000405 FBgn0000426 FBgn0000629 FBgn0000826 FBgn0000927 FBgn0001120 FBgn0001233 FBgn0001612 FBgn0002044 FBgn0002638 FBgn0002878 FBgn0002948 FBgn0003042 FBgn0003114 FBgn0003165 FBgn0003256 FBgn0003268 FBgn0003525 FBgn0003676 FBgn0003732 FBgn0004106 FBgn0004107 FBgn0004367 FBgn0004461 FBgn0004643 FBgn0004647 FBgn0004860 FBgn0004875 FBgn0004889 FBgn0005624 FBgn0005655 FBg…
GO:0000279	BP	M phase	1.23E-030	FBgn0000114 FBgn0000158 FBgn0000351 FBgn0000404 FBgn0000405 FBgn0000426 FBgn0000927 FBgn0001120 FBgn0001233 FBgn0001612 FBgn0002638 FBgn0002781 FBgn0002873 FBgn0002878 FBgn0002948 FBgn0002962 FBgn0003041 FBgn0003165 FBgn0003256 FBgn0003268 FBgn0003346 FBgn0003525 FBgn0003676 FBgn0003732 FBgn0004106 FBgn0004367 FBgn0004461 FBgn0004643 FBgn0004655 FBgn0004873 FBgn0004875 FBgn0004889 FBgn0005655 FBg…
GO:0007292	BP	female gamete generation	1.34E-030	FBgn0000114 FBgn0000158 FBgn0000166 FBgn0000210 FBgn0000250 FBgn0000307 FBgn0000352 FBgn0000358 FBgn0000359 FBgn0000360 FBgn0000413 FBgn0000427 FBgn0000463 FBgn0000464 FBgn0000543 FBgn0000996 FBgn0001079 FBgn0001990 FBgn0002736 FBgn0002781 FBgn0002783 FBgn0002878 FBgn0002926 FBgn0002962 FBgn0003015 FBgn0003023 FBgn0003028 FBgn0003138 FBgn0003165 FBgn0003204 FBgn0003310 FBgn0003330 FBgn0003334 FBg…
GO:0048477	BP	oogenesis	2.58E-030	FBgn0000114 FBgn0000158 FBgn0000166 FBgn0000210 FBgn0000250 FBgn0000307 FBgn0000352 FBgn0000358 FBgn0000359 FBgn0000360 FBgn0000413 FBgn0000427 FBgn0000463 FBgn0000464 FBgn0000543 FBgn0000996 FBgn0001079 FBgn0001990 FBgn0002736 FBgn0002781 FBgn0002783 FBgn0002878 FBgn0002926 FBgn0002962 FBgn0003015 FBgn0003023 FBgn0003028 FBgn0003138 FBgn0003165 FBgn0003204 FBgn0003310 FBgn0003330 FBgn0003334 FBg…
GO:0006259	BP	DNA metabolic process	3.31E-030	FBgn0000307 FBgn0000376 FBgn0000927 FBgn0000996 FBgn0001120 FBgn0002183 FBgn0002622 FBgn0003114 FBgn0003600 FBgn0003732 FBgn0004367 FBgn0004584 FBgn0004698 FBgn0004872 FBgn0004924 FBgn0005655 FBgn0005696 FBgn0010173 FBgn0010382 FBgn0010438 FBgn0011703 FBgn0011704 FBgn0011762 FBgn0011766 FBgn0012066 FBgn0014861 FBgn0015270 FBgn0015287 FBgn0015376 FBgn0015546 FBgn0015553 FBgn0015610 FBgn0015664 FBg…
GO:0006996	BP	organelle organization	1.06E-029	FBgn0000158 FBgn0000283 FBgn0000330 FBgn0000352 FBgn0000404 FBgn0000405 FBgn0000426 FBgn0000463 FBgn0000543 FBgn0000588 FBgn0000629 FBgn0000709 FBgn0000927 FBgn0001087 FBgn0001105 FBgn0001197 FBgn0001233 FBgn0001612 FBgn0001965 FBgn0002183 FBgn0002638 FBgn0002736 FBgn0002781 FBgn0002783 FBgn0002873 FBgn0002948 FBgn0003015 FBgn0003022 FBgn0003023 FBgn0003041 FBgn0003042 FBgn0003044 FBgn0003210 FBg…
GO:0019953	BP	sexual reproduction	6.17E-029	FBgn0000114 FBgn0000158 FBgn0000166 FBgn0000210 FBgn0000250 FBgn0000307 FBgn0000351 FBgn0000352 FBgn0000358 FBgn0000359 FBgn0000360 FBgn0000413 FBgn0000427 FBgn0000463 FBgn0000464 FBgn0000543 FBgn0000826 FBgn0000927 FBgn0000996 FBgn0001079 FBgn0001120 FBgn0001233 FBgn0001990 FBgn0002736 FBgn0002780 FBgn0002781 FBgn0002783 FBgn0002878 FBgn0002926 FBgn0002962 FBgn0003015 FBgn0003023 FBgn0003028 FBg…
GO:0016043	BP	cellular component organization	7.87E-029	FBgn0000054 FBgn0000158 FBgn0000250 FBgn0000283 FBgn0000330 FBgn0000352 FBgn0000359 FBgn0000404 FBgn0000405 FBgn0000426 FBgn0000463 FBgn0000464 FBgn0000543 FBgn0000588 FBgn0000629 FBgn0000709 FBgn0000927 FBgn0001087 FBgn0001105 FBgn0001197 FBgn0001233 FBgn0001612 FBgn0001965 FBgn0002183 FBgn0002413 FBgn0002638 FBgn0002736 FBgn0002781 FBgn0002783 FBgn0002873 FBgn0002948 FBgn0002962 FBgn0003015 FBg…
GO:0006260	BP	DNA replication	3.69E-027	FBgn0000307 FBgn0000376 FBgn0000927 FBgn0000996 FBgn0001120 FBgn0002183 FBgn0003114 FBgn0004924 FBgn0005655 FBgn0005696 FBgn0010173 FBgn0010382 FBgn0010438 FBgn0011703 FBgn0011704 FBgn0011762 FBgn0011766 FBgn0012066 FBgn0014861 FBgn0015270 FBgn0015287 FBgn0015376 FBgn0015546 FBgn0015610 FBgn0015664 FBgn0015799 FBgn0015929 FBgn0017577 FBgn0020633 FBgn0022772 FBgn0023180 FBgn0024332 FBgn0025355 FBg…
GO:0007276	BP	gamete generation	9.06E-027	FBgn0000114 FBgn0000158 FBgn0000166 FBgn0000210 FBgn0000250 FBgn0000307 FBgn0000351 FBgn0000352 FBgn0000358 FBgn0000359 FBgn0000360 FBgn0000413 FBgn0000427 FBgn0000463 FBgn0000464 FBgn0000543 FBgn0000996 FBgn0001079 FBgn0001233 FBgn0001990 FBgn0002736 FBgn0002780 FBgn0002781 FBgn0002783 FBgn0002878 FBgn0002926 FBgn0002962 FBgn0003015 FBgn0003023 FBgn0003028 FBgn0003138 FBgn0003165 FBgn0003204 FBg…
GO:0000003	BP	reproduction	5.56E-024	FBgn0000114 FBgn0000158 FBgn0000166 FBgn0000210 FBgn0000250 FBgn0000307 FBgn0000351 FBgn0000352 FBgn0000358 FBgn0000359 FBgn0000360 FBgn0000413 FBgn0000427 FBgn0000463 FBgn0000464 FBgn0000543 FBgn0000826 FBgn0000927 FBgn0000964 FBgn0000996 FBgn0001079 FBgn0001120 FBgn0001233 FBgn0001276 FBgn0001990 FBgn0002736 FBgn0002780 FBgn0002781 FBgn0002783 FBgn0002878 FBgn0002926 FBgn0002962 FBgn0003015 FBg…
GO:0043283	BP	biopolymer metabolic process	8.46E-023	FBgn0000054 FBgn0000114 FBgn0000166 FBgn0000210 FBgn0000251 FBgn0000258 FBgn0000259 FBgn0000307 FBgn0000330 FBgn0000351 FBgn0000352 FBgn0000376 FBgn0000412 FBgn0000413 FBgn0000426 FBgn0000464 FBgn0000588 FBgn0000617 FBgn0000629 FBgn0000826 FBgn0000927 FBgn0000964 FBgn0000996 FBgn0001078 FBgn0001079 FBgn0001120 FBgn0001180 FBgn0001276 FBgn0001990 FBgn0002183 FBgn0002413 FBgn0002622 FBgn0002783 FBg…
GO:0006323	BP	DNA packaging	8.93E-023	FBgn0000588 FBgn0000629 FBgn0000927 FBgn0001197 FBgn0001965 FBgn0002638 FBgn0003042 FBgn0003330 FBgn0003483 FBgn0003600 FBgn0003607 FBgn0003612 FBgn0003732 FBgn0004367 FBgn0004461 FBgn0004860 FBgn0004872 FBgn0004924 FBgn0005624 FBgn0011474 FBgn0014861 FBgn0014879 FBgn0015218 FBgn0015270 FBgn0015287 FBgn0015391 FBgn0015610 FBgn0016685 FBgn0017577 FBgn0020887 FBgn0022772 FBgn0022893 FBgn0023180 FBg…
GO:0034960	BP	cellular biopolymer metabolic process	7.62E-022	FBgn0000054 FBgn0000114 FBgn0000166 FBgn0000210 FBgn0000251 FBgn0000307 FBgn0000330 FBgn0000352 FBgn0000376 FBgn0000412 FBgn0000413 FBgn0000426 FBgn0000588 FBgn0000617 FBgn0000629 FBgn0000927 FBgn0000964 FBgn0000996 FBgn0001078 FBgn0001079 FBgn0001120 FBgn0001180 FBgn0001276 FBgn0001990 FBgn0002183 FBgn0002622 FBgn0002783 FBgn0002873 FBgn0002917 FBgn0002962 FBgn0003015 FBgn0003028 FBgn0003042 FBg…
GO:0032502	BP	developmental process	2.21E-020	FBgn0000054 FBgn0000075 FBgn0000077 FBgn0000114 FBgn0000158 FBgn0000166 FBgn0000210 FBgn0000250 FBgn0000251 FBgn0000258 FBgn0000259 FBgn0000283 FBgn0000289 FBgn0000307 FBgn0000330 FBgn0000351 FBgn0000352 FBgn0000358 FBgn0000359 FBgn0000360 FBgn0000376 FBgn0000404 FBgn0000405 FBgn0000413 FBgn0000427 FBgn0000463 FBgn0000464 FBgn0000543 FBgn0000588 FBgn0000629 FBgn0000709 FBgn0000964 FBgn0000996 FBg…
GO:0051276	BP	chromosome organization and biogenesis	2.02E-019	FBgn0000404 FBgn0000405 FBgn0000588 FBgn0000629 FBgn0000927 FBgn0001197 FBgn0001965 FBgn0002183 FBgn0002638 FBgn0002781 FBgn0002783 FBgn0003023 FBgn0003042 FBgn0003044 FBgn0003268 FBgn0003330 FBgn0003459 FBgn0003483 FBgn0003501 FBgn0003600 FBgn0003607 FBgn0003612 FBgn0003732 FBgn0003970 FBgn0004362 FBgn0004367 FBgn0004461 FBgn0004643 FBgn0004655 FBgn0004860 FBgn0004872 FBgn0004875 FBgn0004924 FBg…
GO:0051726	BP	regulation of cell cycle	1.10E-018	FBgn0000114 FBgn0000404 FBgn0000826 FBgn0000996 FBgn0001120 FBgn0002044 FBgn0003114 FBgn0003165 FBgn0003268 FBgn0003525 FBgn0004106 FBgn0004107 FBgn0004367 FBgn0004461 FBgn0004643 FBgn0004647 FBgn0004889 FBgn0010300 FBgn0010316 FBgn0010382 FBgn0011474 FBgn0011598 FBgn0011766 FBgn0015617 FBgn0015624 FBgn0015664 FBgn0015799 FBgn0016696 FBgn0019686 FBgn0023177 FBgn0023423 FBgn0023444 FBgn0025457 FBg…
GO:0048869	BP	cellular developmental process	2.76E-018	FBgn0000054 FBgn0000114 FBgn0000158 FBgn0000210 FBgn0000250 FBgn0000258 FBgn0000307 FBgn0000351 FBgn0000352 FBgn0000358 FBgn0000359 FBgn0000360 FBgn0000404 FBgn0000413 FBgn0000427 FBgn0000463 FBgn0000464 FBgn0000588 FBgn0000629 FBgn0000709 FBgn0000996 FBgn0001105 FBgn0001169 FBgn0001180 FBgn0001233 FBgn0001965 FBgn0001990 FBgn0002413 FBgn0002638 FBgn0002736 FBgn0002780 FBgn0002926 FBgn0002962 FBg…
GO:0000087	BP	M phase of mitotic cell cycle	8.44E-018	FBgn0000114 FBgn0000404 FBgn0000405 FBgn0000927 FBgn0001120 FBgn0002638 FBgn0002878 FBgn0003165 FBgn0003256 FBgn0003268 FBgn0003525 FBgn0003732 FBgn0004367 FBgn0004461 FBgn0004643 FBgn0004875 FBgn0004889 FBgn0010110 FBgn0010317 FBgn0010382 FBgn0010416 FBgn0011207 FBgn0015218 FBgn0015270 FBgn0015287 FBgn0015391 FBgn0015617 FBgn0015624 FBgn0023423 FBgn0025458 FBgn0025781 FBgn0026427 FBgn0026431 FBg…
GO:0007067	BP	mitosis	9.61E-018	FBgn0000114 FBgn0000404 FBgn0000405 FBgn0000927 FBgn0001120 FBgn0002638 FBgn0002878 FBgn0003165 FBgn0003256 FBgn0003268 FBgn0003525 FBgn0003732 FBgn0004367 FBgn0004461 FBgn0004643 FBgn0004875 FBgn0004889 FBgn0010110 FBgn0010317 FBgn0010382 FBgn0010416 FBgn0011207 FBgn0015218 FBgn0015270 FBgn0015287 FBgn0015391 FBgn0015617 FBgn0015624 FBgn0023423 FBgn0025458 FBgn0025781 FBgn0026427 FBgn0026431 FBg…
GO:0030154	BP	cell differentiation	1.42E-017	FBgn0000054 FBgn0000114 FBgn0000158 FBgn0000210 FBgn0000250 FBgn0000258 FBgn0000307 FBgn0000351 FBgn0000352 FBgn0000358 FBgn0000359 FBgn0000360 FBgn0000404 FBgn0000413 FBgn0000427 FBgn0000463 FBgn0000464 FBgn0000588 FBgn0000629 FBgn0000709 FBgn0000996 FBgn0001105 FBgn0001169 FBgn0001180 FBgn0001233 FBgn0001965 FBgn0001990 FBgn0002413 FBgn0002638 FBgn0002736 FBgn0002780 FBgn0002926 FBgn0002962 FBg…
GO:0006261	BP	DNA-dependent DNA replication	2.69E-017	FBgn0000996 FBgn0002183 FBgn0004924 FBgn0005655 FBgn0005696 FBgn0010173 FBgn0011762 FBgn0011766 FBgn0012066 FBgn0014861 FBgn0015270 FBgn0015287 FBgn0015546 FBgn0015664 FBgn0015799 FBgn0015929 FBgn0017577 FBgn0020633 FBgn0022772 FBgn0023180 FBgn0024332 FBgn0025355 FBgn0025815 FBgn0026143 FBgn0032906 FBgn0033690 FBgn0035918 FBgn0036486 FBgn0038805 FBgn0259113 FBgn0259676
GO:0007051	BP	spindle organization and biogenesis	4.62E-017	FBgn0000426 FBgn0001233 FBgn0001612 FBgn0002873 FBgn0002948 FBgn0003041 FBgn0003676 FBgn0003732 FBgn0004873 FBgn0005655 FBgn0010083 FBgn0010173 FBgn0010621 FBgn0011020 FBgn0011207 FBgn0011598 FBgn0011692 FBgn0013756 FBgn0013765 FBgn0014189 FBgn0015019 FBgn0015218 FBgn0015270 FBgn0015391 FBgn0015664 FBgn0015929 FBgn0017579 FBgn0022069 FBgn0025457 FBgn0025458 FBgn0026430 FBgn0026431 FBgn0026433 FBg…
GO:0022607	BP	cellular component assembly	7.56E-017	FBgn0000588 FBgn0000629 FBgn0000709 FBgn0001197 FBgn0001965 FBgn0002736 FBgn0002873 FBgn0002948 FBgn0003015 FBgn0003041 FBgn0003042 FBgn0003330 FBgn0003483 FBgn0003501 FBgn0003600 FBgn0003607 FBgn0003655 FBgn0003721 FBgn0003732 FBgn0003970 FBgn0004399 FBgn0004838 FBgn0004860 FBgn0004872 FBgn0004873 FBgn0004875 FBgn0004882 FBgn0005624 FBgn0005695 FBgn0011207 FBgn0011598 FBgn0011661 FBgn0013756 FBg…
GO:0016070	BP	RNA metabolic process	2.69E-016	FBgn0000054 FBgn0000114 FBgn0000166 FBgn0000210 FBgn0000251 FBgn0000330 FBgn0000412 FBgn0000413 FBgn0000426 FBgn0000588 FBgn0000617 FBgn0000629 FBgn0000964 FBgn0001078 FBgn0001276 FBgn0002783 FBgn0002873 FBgn0002962 FBgn0003015 FBgn0003042 FBgn0003044 FBgn0003165 FBgn0003256 FBgn0003330 FBgn0003483 FBgn0003600 FBgn0003607 FBgn0003687 FBgn0003732 FBgn0003870 FBgn0003964 FBgn0003970 FBgn0004101 FBg…
GO:0016568	BP	chromatin modification	4.19E-016	FBgn0000588 FBgn0000629 FBgn0002783 FBgn0003042 FBgn0003044 FBgn0003330 FBgn0003483 FBgn0003600 FBgn0003607 FBgn0003732 FBgn0004860 FBgn0004872 FBgn0005624 FBgn0011474 FBgn0011715 FBgn0013717 FBgn0014340 FBgn0015270 FBgn0015610 FBgn0020887 FBgn0022772 FBgn0023180 FBgn0024291 FBgn0025639 FBgn0026427 FBgn0027378 FBgn0027620 FBgn0030486 FBgn0032105 FBgn0032475 FBgn0035405 FBgn0037555 FBgn0037770 FBg…
GO:0007052	BP	mitotic spindle organization and biogenesis	1.61E-015	FBgn0000426 FBgn0001233 FBgn0001612 FBgn0002948 FBgn0003676 FBgn0003732 FBgn0005655 FBgn0010083 FBgn0010173 FBgn0010621 FBgn0011020 FBgn0011692 FBgn0013765 FBgn0014189 FBgn0015019 FBgn0015218 FBgn0015270 FBgn0015391 FBgn0015664 FBgn0015929 FBgn0017579 FBgn0022069 FBgn0025457 FBgn0025458 FBgn0026430 FBgn0026431 FBgn0026433 FBgn0026871 FBgn0027329 FBgn0027500 FBgn0027783 FBgn0030086 FBgn0030241 FBg…
GO:0048468	BP	cell development	1.89E-015	FBgn0000054 FBgn0000114 FBgn0000158 FBgn0000210 FBgn0000250 FBgn0000307 FBgn0000351 FBgn0000352 FBgn0000358 FBgn0000359 FBgn0000360 FBgn0000404 FBgn0000413 FBgn0000427 FBgn0000463 FBgn0000464 FBgn0000588 FBgn0000629 FBgn0000709 FBgn0000996 FBgn0001105 FBgn0001180 FBgn0001990 FBgn0002638 FBgn0002736 FBgn0002780 FBgn0002926 FBgn0002962 FBgn0003015 FBgn0003023 FBgn0003041 FBgn0003042 FBgn0003138 FBg…
GO:0031497	BP	chromatin assembly	2.05E-015	FBgn0000588 FBgn0000629 FBgn0001197 FBgn0001965 FBgn0003042 FBgn0003330 FBgn0003483 FBgn0003600 FBgn0003607 FBgn0003732 FBgn0004860 FBgn0004872 FBgn0005624 FBgn0014879 FBgn0015270 FBgn0015610 FBgn0016685 FBgn0020887 FBgn0022772 FBgn0022893 FBgn0023180 FBgn0024291 FBgn0026427 FBgn0027378 FBgn0027620 FBgn0029094 FBgn0030054 FBgn0032475 FBgn0033526 FBgn0037967 FBgn0040477
GO:0000226	BP	microtubule cytoskeleton organization and biogenesis	2.99E-015	FBgn0000405 FBgn0000426 FBgn0001233 FBgn0001612 FBgn0002736 FBgn0002873 FBgn0002948 FBgn0003041 FBgn0003525 FBgn0003676 FBgn0003732 FBgn0004873 FBgn0005655 FBgn0010083 FBgn0010173 FBgn0010621 FBgn0011020 FBgn0011207 FBgn0011598 FBgn0011692 FBgn0013756 FBgn0013765 FBgn0014189 FBgn0015019 FBgn0015218 FBgn0015270 FBgn0015391 FBgn0015664 FBgn0015929 FBgn0016034 FBgn0017579 FBgn0022069 FBgn0025457 FBg…
GO:0030703	BP	eggshell formation	5.93E-015	FBgn0000250 FBgn0000307 FBgn0000358 FBgn0000359 FBgn0000360 FBgn0000427 FBgn0000996 FBgn0002926 FBgn0003483 FBgn0003733 FBgn0003870 FBgn0003970 FBgn0003979 FBgn0003980 FBgn0003983 FBgn0004647 FBgn0004650 FBgn0004811 FBgn0005390 FBgn0005655 FBgn0010303 FBgn0010382 FBgn0011766 FBgn0014076 FBgn0015270 FBgn0015295 FBgn0015610 FBgn0015799 FBgn0023423 FBgn0025815 FBgn0033081 FBgn0033846
GO:0031324	BP	negative regulation of cellular metabolic process	7.64E-015	FBgn0000114 FBgn0000166 FBgn0000588 FBgn0000629 FBgn0000996 FBgn0001120 FBgn0002962 FBgn0003042 FBgn0003044 FBgn0003114 FBgn0003138 FBgn0003165 FBgn0003330 FBgn0003483 FBgn0003600 FBgn0003607 FBgn0003732 FBgn0003870 FBgn0003964 FBgn0004647 FBgn0004795 FBgn0004837 FBgn0004838 FBgn0004860 FBgn0004872 FBgn0005624 FBgn0005694 FBgn0005695 FBgn0010316 FBgn0010416 FBgn0011305 FBgn0011474 FBgn0015270 FBg…
GO:0009987	BP	cellular process	1.06E-014	FBgn0000054 FBgn0000075 FBgn0000114 FBgn0000158 FBgn0000166 FBgn0000210 FBgn0000250 FBgn0000251 FBgn0000258 FBgn0000259 FBgn0000283 FBgn0000307 FBgn0000330 FBgn0000351 FBgn0000352 FBgn0000358 FBgn0000359 FBgn0000360 FBgn0000376 FBgn0000404 FBgn0000405 FBgn0000412 FBgn0000413 FBgn0000426 FBgn0000427 FBgn0000463 FBgn0000464 FBgn0000524 FBgn0000543 FBgn0000588 FBgn0000617 FBgn0000629 FBgn0000709 FBg…
GO:0044260	BP	cellular macromolecule metabolic process	1.15E-014	FBgn0000054 FBgn0000114 FBgn0000166 FBgn0000210 FBgn0000251 FBgn0000258 FBgn0000259 FBgn0000307 FBgn0000330 FBgn0000351 FBgn0000352 FBgn0000376 FBgn0000412 FBgn0000413 FBgn0000426 FBgn0000464 FBgn0000588 FBgn0000617 FBgn0000629 FBgn0000826 FBgn0000927 FBgn0000964 FBgn0000996 FBgn0001078 FBgn0001079 FBgn0001120 FBgn0001180 FBgn0001233 FBgn0001276 FBgn0001990 FBgn0002183 FBgn0002413 FBgn0002622 FBg…
GO:0031323	BP	regulation of cellular metabolic process	1.71E-014	FBgn0000054 FBgn0000114 FBgn0000166 FBgn0000210 FBgn0000250 FBgn0000251 FBgn0000307 FBgn0000330 FBgn0000352 FBgn0000376 FBgn0000412 FBgn0000413 FBgn0000588 FBgn0000617 FBgn0000629 FBgn0000964 FBgn0000996 FBgn0001078 FBgn0001079 FBgn0001120 FBgn0001180 FBgn0001276 FBgn0001990 FBgn0002783 FBgn0002873 FBgn0002962 FBgn0003015 FBgn0003028 FBgn0003042 FBgn0003044 FBgn0003114 FBgn0003138 FBgn0003165 FBg…
GO:0043170	BP	macromolecule metabolic process	3.67E-014	FBgn0000054 FBgn0000114 FBgn0000166 FBgn0000210 FBgn0000251 FBgn0000258 FBgn0000259 FBgn0000307 FBgn0000330 FBgn0000351 FBgn0000352 FBgn0000376 FBgn0000412 FBgn0000413 FBgn0000426 FBgn0000464 FBgn0000588 FBgn0000617 FBgn0000629 FBgn0000826 FBgn0000927 FBgn0000964 FBgn0000996 FBgn0001078 FBgn0001079 FBgn0001120 FBgn0001180 FBgn0001233 FBgn0001276 FBgn0001990 FBgn0002183 FBgn0002413 FBgn0002622 FBg…
GO:0019222	BP	regulation of metabolic process	5.92E-014	FBgn0000054 FBgn0000114 FBgn0000166 FBgn0000210 FBgn0000250 FBgn0000251 FBgn0000307 FBgn0000330 FBgn0000352 FBgn0000376 FBgn0000412 FBgn0000413 FBgn0000588 FBgn0000617 FBgn0000629 FBgn0000964 FBgn0000996 FBgn0001078 FBgn0001079 FBgn0001120 FBgn0001180 FBgn0001276 FBgn0001990 FBgn0002783 FBgn0002873 FBgn0002962 FBgn0003015 FBgn0003028 FBgn0003042 FBgn0003044 FBgn0003114 FBgn0003138 FBgn0003165 FBg…
GO:0007017	BP	microtubule-based process	6.04E-014	FBgn0000158 FBgn0000283 FBgn0000352 FBgn0000405 FBgn0000426 FBgn0001233 FBgn0001612 FBgn0002736 FBgn0002873 FBgn0002948 FBgn0003041 FBgn0003525 FBgn0003676 FBgn0003732 FBgn0003887 FBgn0004381 FBgn0004873 FBgn0005655 FBgn0010083 FBgn0010097 FBgn0010173 FBgn0010342 FBgn0010621 FBgn0011020 FBgn0011207 FBgn0011598 FBgn0011692 FBgn0011760 FBgn0013726 FBgn0013756 FBgn0013765 FBgn0014189 FBgn0015019 FBg…
GO:0007010	BP	cytoskeleton organization and biogenesis	6.08E-014	FBgn0000158 FBgn0000283 FBgn0000352 FBgn0000405 FBgn0000426 FBgn0000463 FBgn0000709 FBgn0001105 FBgn0001233 FBgn0001612 FBgn0001965 FBgn0002736 FBgn0002873 FBgn0002948 FBgn0003041 FBgn0003447 FBgn0003501 FBgn0003525 FBgn0003676 FBgn0003732 FBgn0003887 FBgn0004243 FBgn0004367 FBgn0004381 FBgn0004647 FBgn0004873 FBgn0005655 FBgn0010083 FBgn0010097 FBgn0010173 FBgn0010215 FBgn0010303 FBgn0010342 FBg…
GO:0009892	BP	negative regulation of metabolic process	1.25E-013	FBgn0000114 FBgn0000166 FBgn0000588 FBgn0000629 FBgn0000996 FBgn0001120 FBgn0002962 FBgn0003042 FBgn0003044 FBgn0003114 FBgn0003138 FBgn0003165 FBgn0003330 FBgn0003483 FBgn0003600 FBgn0003607 FBgn0003732 FBgn0003870 FBgn0003964 FBgn0004647 FBgn0004795 FBgn0004837 FBgn0004838 FBgn0004860 FBgn0004872 FBgn0005624 FBgn0005694 FBgn0005695 FBgn0010316 FBgn0010416 FBgn0011305 FBgn0011474 FBgn0015270 FBg…
GO:0034645	BP	cellular macromolecule biosynthetic process	1.36E-013	FBgn0000054 FBgn0000114 FBgn0000166 FBgn0000210 FBgn0000251 FBgn0000307 FBgn0000352 FBgn0000376 FBgn0000412 FBgn0000413 FBgn0000588 FBgn0000617 FBgn0000629 FBgn0000927 FBgn0000964 FBgn0000996 FBgn0001078 FBgn0001079 FBgn0001120 FBgn0001180 FBgn0001276 FBgn0001990 FBgn0002183 FBgn0002622 FBgn0002783 FBgn0002873 FBgn0002917 FBgn0002962 FBgn0003015 FBgn0003028 FBgn0003042 FBgn0003044 FBgn0003114 FBg…
GO:0007275	BP	multicellular organismal development	1.90E-013	FBgn0000054 FBgn0000075 FBgn0000077 FBgn0000166 FBgn0000210 FBgn0000250 FBgn0000251 FBgn0000258 FBgn0000259 FBgn0000283 FBgn0000289 FBgn0000330 FBgn0000351 FBgn0000352 FBgn0000358 FBgn0000359 FBgn0000360 FBgn0000376 FBgn0000404 FBgn0000405 FBgn0000413 FBgn0000463 FBgn0000464 FBgn0000543 FBgn0000588 FBgn0000629 FBgn0000709 FBgn0000964 FBgn0001078 FBgn0001079 FBgn0001087 FBgn0001105 FBgn0001169 FBg…
GO:0043284	BP	biopolymer biosynthetic process	3.45E-013	FBgn0000054 FBgn0000114 FBgn0000166 FBgn0000210 FBgn0000251 FBgn0000307 FBgn0000352 FBgn0000376 FBgn0000412 FBgn0000413 FBgn0000588 FBgn0000617 FBgn0000629 FBgn0000927 FBgn0000964 FBgn0000996 FBgn0001078 FBgn0001079 FBgn0001120 FBgn0001180 FBgn0001276 FBgn0001990 FBgn0002183 FBgn0002622 FBgn0002783 FBgn0002873 FBgn0002917 FBgn0002962 FBgn0003015 FBgn0003028 FBgn0003042 FBgn0003044 FBgn0003114 FBg…
GO:0045934	BP	negative regulation of nucleobase nucleoside nucleotide and nucleic acid metabolic process	3.50E-013	FBgn0000588 FBgn0000629 FBgn0000996 FBgn0001120 FBgn0002962 FBgn0003042 FBgn0003044 FBgn0003114 FBgn0003165 FBgn0003330 FBgn0003483 FBgn0003600 FBgn0003607 FBgn0003732 FBgn0003870 FBgn0003964 FBgn0004647 FBgn0004795 FBgn0004837 FBgn0004860 FBgn0004872 FBgn0005624 FBgn0005694 FBgn0005695 FBgn0010416 FBgn0011305 FBgn0015270 FBgn0015371 FBgn0015610 FBgn0015799 FBgn0020887 FBgn0022772 FBgn0023180 FBg…
GO:0030707	BP	ovarian follicle cell development	5.03E-013	FBgn0000250 FBgn0000307 FBgn0000352 FBgn0000358 FBgn0000359 FBgn0000360 FBgn0000413 FBgn0000427 FBgn0000463 FBgn0000996 FBgn0002926 FBgn0003330 FBgn0003334 FBgn0003483 FBgn0003501 FBgn0003733 FBgn0003870 FBgn0003964 FBgn0003970 FBgn0003979 FBgn0003980 FBgn0003983 FBgn0004647 FBgn0004650 FBgn0004811 FBgn0004838 FBgn0004864 FBgn0005390 FBgn0005655 FBgn0010269 FBgn0010303 FBgn0010382 FBgn0011766 FBg…
GO:0048523	BP	negative regulation of cellular process	5.23E-013	FBgn0000114 FBgn0000166 FBgn0000352 FBgn0000404 FBgn0000463 FBgn0000524 FBgn0000588 FBgn0000629 FBgn0000996 FBgn0001120 FBgn0001169 FBgn0002622 FBgn0002962 FBgn0003042 FBgn0003044 FBgn0003114 FBgn0003138 FBgn0003165 FBgn0003256 FBgn0003330 FBgn0003459 FBgn0003483 FBgn0003600 FBgn0003607 FBgn0003612 FBgn0003732 FBgn0003870 FBgn0003964 FBgn0004647 FBgn0004795 FBgn0004837 FBgn0004838 FBgn0004860 FBg…
GO:0010558	BP	negative regulation of macromolecule biosynthetic process	5.63E-013	FBgn0000114 FBgn0000166 FBgn0000588 FBgn0000629 FBgn0002962 FBgn0003042 FBgn0003044 FBgn0003165 FBgn0003330 FBgn0003483 FBgn0003600 FBgn0003607 FBgn0003732 FBgn0003870 FBgn0003964 FBgn0004647 FBgn0004795 FBgn0004837 FBgn0004838 FBgn0004860 FBgn0004872 FBgn0005624 FBgn0005694 FBgn0005695 FBgn0010416 FBgn0015270 FBgn0015371 FBgn0015610 FBgn0015799 FBgn0015903 FBgn0016070 FBgn0020887 FBgn0022772 FBg…
GO:0009059	BP	macromolecule biosynthetic process	6.04E-013	FBgn0000054 FBgn0000114 FBgn0000166 FBgn0000210 FBgn0000251 FBgn0000307 FBgn0000352 FBgn0000376 FBgn0000412 FBgn0000413 FBgn0000588 FBgn0000617 FBgn0000629 FBgn0000927 FBgn0000964 FBgn0000996 FBgn0001078 FBgn0001079 FBgn0001120 FBgn0001180 FBgn0001276 FBgn0001990 FBgn0002183 FBgn0002622 FBgn0002783 FBgn0002873 FBgn0002917 FBgn0002962 FBgn0003015 FBgn0003028 FBgn0003042 FBgn0003044 FBgn0003114 FBg…
GO:0034961	BP	cellular biopolymer biosynthetic process	6.05E-013	FBgn0000054 FBgn0000114 FBgn0000166 FBgn0000210 FBgn0000251 FBgn0000307 FBgn0000352 FBgn0000376 FBgn0000412 FBgn0000413 FBgn0000588 FBgn0000617 FBgn0000629 FBgn0000927 FBgn0000964 FBgn0000996 FBgn0001078 FBgn0001079 FBgn0001120 FBgn0001180 FBgn0001276 FBgn0001990 FBgn0002183 FBgn0002622 FBgn0002783 FBgn0002873 FBgn0002917 FBgn0002962 FBgn0003015 FBgn0003028 FBgn0003042 FBgn0003044 FBgn0003114 FBg…
GO:0007059	BP	chromosome segregation	1.04E-012	FBgn0000351 FBgn0000404 FBgn0000405 FBgn0002638 FBgn0002781 FBgn0002948 FBgn0002962 FBgn0003268 FBgn0003330 FBgn0003346 FBgn0003732 FBgn0004367 FBgn0004643 FBgn0004655 FBgn0004924 FBgn0010110 FBgn0010431 FBgn0011598 FBgn0011692 FBgn0011818 FBgn0013765 FBgn0014133 FBgn0015218 FBgn0015270 FBgn0015283 FBgn0015287 FBgn0015391 FBgn0026427 FBgn0027783 FBgn0030500 FBgn0031886 FBgn0035766 FBgn0039680 FBg…
GO:0010629	BP	negative regulation of gene expression	1.09E-012	FBgn0000588 FBgn0000629 FBgn0002962 FBgn0003042 FBgn0003044 FBgn0003165 FBgn0003330 FBgn0003334 FBgn0003483 FBgn0003600 FBgn0003607 FBgn0003732 FBgn0003870 FBgn0003964 FBgn0004399 FBgn0004647 FBgn0004795 FBgn0004837 FBgn0004860 FBgn0004872 FBgn0005624 FBgn0005694 FBgn0005695 FBgn0010113 FBgn0010416 FBgn0015270 FBgn0015371 FBgn0015610 FBgn0015799 FBgn0020306 FBgn0020887 FBgn0022772 FBgn0023180 FBg…
GO:0050789	BP	regulation of biological process	1.11E-012	FBgn0000054 FBgn0000114 FBgn0000166 FBgn0000210 FBgn0000250 FBgn0000251 FBgn0000258 FBgn0000307 FBgn0000330 FBgn0000352 FBgn0000376 FBgn0000404 FBgn0000412 FBgn0000413 FBgn0000463 FBgn0000464 FBgn0000524 FBgn0000588 FBgn0000617 FBgn0000629 FBgn0000826 FBgn0000964 FBgn0000996 FBgn0001078 FBgn0001079 FBgn0001105 FBgn0001120 FBgn0001169 FBgn0001180 FBgn0001233 FBgn0001276 FBgn0001965 FBgn0001990 FBg…
GO:0010605	BP	negative regulation of macromolecule metabolic process	1.21E-012	FBgn0000114 FBgn0000166 FBgn0000588 FBgn0000629 FBgn0002962 FBgn0003042 FBgn0003044 FBgn0003138 FBgn0003165 FBgn0003330 FBgn0003483 FBgn0003600 FBgn0003607 FBgn0003732 FBgn0003870 FBgn0003964 FBgn0004647 FBgn0004795 FBgn0004837 FBgn0004838 FBgn0004860 FBgn0004872 FBgn0005624 FBgn0005694 FBgn0005695 FBgn0010316 FBgn0010416 FBgn0011474 FBgn0015270 FBgn0015371 FBgn0015610 FBgn0015799 FBgn0015903 FBg…
GO:0050794	BP	regulation of cellular process	1.76E-012	FBgn0000054 FBgn0000114 FBgn0000166 FBgn0000210 FBgn0000250 FBgn0000251 FBgn0000258 FBgn0000307 FBgn0000330 FBgn0000352 FBgn0000376 FBgn0000404 FBgn0000412 FBgn0000413 FBgn0000463 FBgn0000464 FBgn0000524 FBgn0000588 FBgn0000617 FBgn0000629 FBgn0000826 FBgn0000964 FBgn0000996 FBgn0001078 FBgn0001079 FBgn0001105 FBgn0001120 FBgn0001169 FBgn0001180 FBgn0001233 FBgn0001276 FBgn0001965 FBgn0001990 FBg…
GO:0007304	BP	chorion-containing eggshell formation	2.08E-012	FBgn0000250 FBgn0000307 FBgn0000358 FBgn0000359 FBgn0000360 FBgn0000427 FBgn0000996 FBgn0002926 FBgn0003483 FBgn0003733 FBgn0003870 FBgn0003970 FBgn0003979 FBgn0003980 FBgn0003983 FBgn0004647 FBgn0004650 FBgn0004811 FBgn0005390 FBgn0005655 FBgn0010303 FBgn0010382 FBgn0011766 FBgn0014076 FBgn0015270 FBgn0015295 FBgn0015610 FBgn0015799 FBgn0023423 FBgn0025815 FBgn0033081 FBgn0033846
GO:0007281	BP	germ cell development	3.87E-012	FBgn0000114 FBgn0000158 FBgn0000463 FBgn0001990 FBgn0002736 FBgn0002926 FBgn0002962 FBgn0003015 FBgn0003023 FBgn0003165 FBgn0003450 FBgn0003483 FBgn0003495 FBgn0003655 FBgn0003721 FBgn0003970 FBgn0004106 FBgn0004399 FBgn0004647 FBgn0004838 FBgn0004864 FBgn0004872 FBgn0004873 FBgn0004875 FBgn0004882 FBgn0005695 FBgn0011207 FBgn0011661 FBgn0016034 FBgn0016053 FBgn0019686 FBgn0023423 FBgn0024177 FBg…
GO:0048856	BP	anatomical structure development	4.38E-012	FBgn0000054 FBgn0000075 FBgn0000077 FBgn0000114 FBgn0000158 FBgn0000210 FBgn0000250 FBgn0000251 FBgn0000258 FBgn0000259 FBgn0000289 FBgn0000307 FBgn0000352 FBgn0000358 FBgn0000359 FBgn0000360 FBgn0000404 FBgn0000413 FBgn0000427 FBgn0000463 FBgn0000464 FBgn0000543 FBgn0000588 FBgn0000629 FBgn0000709 FBgn0000964 FBgn0000996 FBgn0001078 FBgn0001079 FBgn0001105 FBgn0001169 FBgn0001180 FBgn0001233 FBg…
GO:0009890	BP	negative regulation of biosynthetic process	4.81E-012	FBgn0000114 FBgn0000166 FBgn0000588 FBgn0000629 FBgn0002962 FBgn0003042 FBgn0003044 FBgn0003165 FBgn0003330 FBgn0003483 FBgn0003600 FBgn0003607 FBgn0003732 FBgn0003870 FBgn0003964 FBgn0004647 FBgn0004795 FBgn0004837 FBgn0004838 FBgn0004860 FBgn0004872 FBgn0005624 FBgn0005694 FBgn0005695 FBgn0010416 FBgn0015270 FBgn0015371 FBgn0015610 FBgn0015799 FBgn0015903 FBgn0016070 FBgn0020887 FBgn0022772 FBg…
GO:0048519	BP	negative regulation of biological process	5.62E-012	FBgn0000114 FBgn0000166 FBgn0000250 FBgn0000352 FBgn0000404 FBgn0000463 FBgn0000524 FBgn0000588 FBgn0000629 FBgn0000996 FBgn0001120 FBgn0001169 FBgn0002622 FBgn0002962 FBgn0003042 FBgn0003044 FBgn0003114 FBgn0003138 FBgn0003165 FBgn0003256 FBgn0003330 FBgn0003459 FBgn0003483 FBgn0003600 FBgn0003607 FBgn0003612 FBgn0003732 FBgn0003870 FBgn0003964 FBgn0004647 FBgn0004795 FBgn0004837 FBgn0004838 FBg…
GO:0010467	BP	gene expression	9.14E-012	FBgn0000054 FBgn0000114 FBgn0000166 FBgn0000210 FBgn0000251 FBgn0000330 FBgn0000352 FBgn0000376 FBgn0000412 FBgn0000413 FBgn0000426 FBgn0000588 FBgn0000617 FBgn0000629 FBgn0000964 FBgn0001078 FBgn0001079 FBgn0001180 FBgn0001276 FBgn0001990 FBgn0002622 FBgn0002783 FBgn0002873 FBgn0002917 FBgn0002962 FBgn0003015 FBgn0003028 FBgn0003042 FBgn0003044 FBgn0003138 FBgn0003165 FBgn0003256 FBgn0003330 FBg…
GO:0045892	BP	negative regulation of transcription DNA-dependent	1.27E-011	FBgn0000588 FBgn0000629 FBgn0002962 FBgn0003042 FBgn0003044 FBgn0003165 FBgn0003330 FBgn0003483 FBgn0003600 FBgn0003607 FBgn0003732 FBgn0003870 FBgn0003964 FBgn0004647 FBgn0004795 FBgn0004837 FBgn0004860 FBgn0004872 FBgn0005624 FBgn0005694 FBgn0005695 FBgn0010416 FBgn0015270 FBgn0015371 FBgn0015610 FBgn0015799 FBgn0020887 FBgn0022772 FBgn0023180 FBgn0024291 FBgn0027378 FBgn0027553 FBgn0032475 FBg…
GO:0019219	BP	regulation of nucleobase nucleoside nucleotide and nucleic acid metabolic process	1.97E-011	FBgn0000054 FBgn0000114 FBgn0000166 FBgn0000210 FBgn0000251 FBgn0000307 FBgn0000330 FBgn0000352 FBgn0000376 FBgn0000412 FBgn0000413 FBgn0000588 FBgn0000617 FBgn0000629 FBgn0000964 FBgn0000996 FBgn0001078 FBgn0001079 FBgn0001120 FBgn0001180 FBgn0001276 FBgn0001990 FBgn0002783 FBgn0002873 FBgn0002962 FBgn0003015 FBgn0003028 FBgn0003042 FBgn0003044 FBgn0003114 FBgn0003165 FBgn0003256 FBgn0003330 FBg…
GO:0044249	BP	cellular biosynthetic process	3.11E-011	FBgn0000054 FBgn0000114 FBgn0000166 FBgn0000210 FBgn0000250 FBgn0000251 FBgn0000307 FBgn0000330 FBgn0000352 FBgn0000376 FBgn0000412 FBgn0000413 FBgn0000543 FBgn0000588 FBgn0000617 FBgn0000629 FBgn0000927 FBgn0000964 FBgn0000996 FBgn0001078 FBgn0001079 FBgn0001087 FBgn0001120 FBgn0001180 FBgn0001276 FBgn0001990 FBgn0002183 FBgn0002622 FBgn0002783 FBgn0002873 FBgn0002917 FBgn0002962 FBgn0003015 FBg…
GO:0065007	BP	biological regulation	3.31E-011	FBgn0000054 FBgn0000075 FBgn0000114 FBgn0000166 FBgn0000210 FBgn0000250 FBgn0000251 FBgn0000258 FBgn0000307 FBgn0000330 FBgn0000352 FBgn0000376 FBgn0000404 FBgn0000405 FBgn0000412 FBgn0000413 FBgn0000463 FBgn0000464 FBgn0000524 FBgn0000588 FBgn0000617 FBgn0000629 FBgn0000826 FBgn0000964 FBgn0000996 FBgn0001078 FBgn0001079 FBgn0001105 FBgn0001120 FBgn0001169 FBgn0001180 FBgn0001233 FBgn0001276 FBg…
GO:0006325	BP	establishment or maintenance of chromatin architecture	4.00E-011	FBgn0000588 FBgn0000629 FBgn0000927 FBgn0001197 FBgn0001965 FBgn0002183 FBgn0002781 FBgn0002783 FBgn0003042 FBgn0003044 FBgn0003330 FBgn0003459 FBgn0003483 FBgn0003600 FBgn0003607 FBgn0003732 FBgn0004362 FBgn0004860 FBgn0004872 FBgn0005624 FBgn0010278 FBgn0011474 FBgn0011715 FBgn0013717 FBgn0014340 FBgn0014879 FBgn0015218 FBgn0015270 FBgn0015602 FBgn0015610 FBgn0016685 FBgn0020306 FBgn0020887 FBg…
GO:0048646	BP	anatomical structure formation	4.38E-011	FBgn0000114 FBgn0000158 FBgn0000250 FBgn0000307 FBgn0000358 FBgn0000359 FBgn0000360 FBgn0000427 FBgn0000463 FBgn0000996 FBgn0001079 FBgn0001169 FBgn0002926 FBgn0003041 FBgn0003330 FBgn0003334 FBgn0003459 FBgn0003483 FBgn0003501 FBgn0003733 FBgn0003870 FBgn0003970 FBgn0003979 FBgn0003980 FBgn0003983 FBgn0004106 FBgn0004647 FBgn0004650 FBgn0004811 FBgn0004837 FBgn0004864 FBgn0004873 FBgn0004875 FBg…
GO:0007306	BP	eggshell chorion formation	5.51E-011	FBgn0000250 FBgn0000307 FBgn0000358 FBgn0000359 FBgn0000360 FBgn0000427 FBgn0000996 FBgn0002926 FBgn0003483 FBgn0003870 FBgn0003970 FBgn0004647 FBgn0004650 FBgn0005655 FBgn0010303 FBgn0010382 FBgn0011766 FBgn0015270 FBgn0015295 FBgn0015610 FBgn0015799 FBgn0023423 FBgn0025815 FBgn0033081 FBgn0033846
GO:0009653	BP	anatomical structure morphogenesis	7.37E-011	FBgn0000054 FBgn0000114 FBgn0000158 FBgn0000210 FBgn0000250 FBgn0000251 FBgn0000289 FBgn0000307 FBgn0000352 FBgn0000358 FBgn0000359 FBgn0000360 FBgn0000413 FBgn0000427 FBgn0000463 FBgn0000464 FBgn0000543 FBgn0000588 FBgn0000629 FBgn0000709 FBgn0000964 FBgn0000996 FBgn0001078 FBgn0001079 FBgn0001169 FBgn0001180 FBgn0001233 FBgn0001965 FBgn0002413 FBgn0002552 FBgn0002926 FBgn0002962 FBgn0003028 FBg…
GO:0031507	BP	heterochromatin formation	9.41E-011	FBgn0000588 FBgn0000629 FBgn0003042 FBgn0003330 FBgn0003483 FBgn0003600 FBgn0003607 FBgn0003732 FBgn0004860 FBgn0004872 FBgn0005624 FBgn0015270 FBgn0015610 FBgn0020887 FBgn0022772 FBgn0023180 FBgn0024291 FBgn0026427 FBgn0027378 FBgn0032475
GO:0045814	BP	negative regulation of gene expression epigenetic	9.88E-011	FBgn0000588 FBgn0000629 FBgn0003042 FBgn0003330 FBgn0003483 FBgn0003600 FBgn0003607 FBgn0003732 FBgn0004860 FBgn0004872 FBgn0005624 FBgn0015270 FBgn0015610 FBgn0020887 FBgn0022772 FBgn0023180 FBgn0024291 FBgn0027378 FBgn0032475
GO:0030261	BP	chromosome condensation	1.08E-010	FBgn0000927 FBgn0002638 FBgn0003612 FBgn0003732 FBgn0004367 FBgn0004461 FBgn0004924 FBgn0011474 FBgn0014861 FBgn0015218 FBgn0015270 FBgn0015287 FBgn0015391 FBgn0017577 FBgn0026143 FBgn0026427 FBgn0027783 FBgn0039680
GO:0060255	BP	regulation of macromolecule metabolic process	1.58E-010	FBgn0000054 FBgn0000114 FBgn0000166 FBgn0000210 FBgn0000251 FBgn0000352 FBgn0000376 FBgn0000412 FBgn0000413 FBgn0000588 FBgn0000617 FBgn0000629 FBgn0000964 FBgn0001078 FBgn0001079 FBgn0001180 FBgn0001276 FBgn0001990 FBgn0002783 FBgn0002873 FBgn0002962 FBgn0003015 FBgn0003028 FBgn0003042 FBgn0003044 FBgn0003138 FBgn0003165 FBgn0003210 FBgn0003256 FBgn0003330 FBgn0003334 FBgn0003459 FBgn0003483 FBg…
GO:0006338	BP	chromatin remodeling	1.60E-010	FBgn0000588 FBgn0000629 FBgn0002783 FBgn0003042 FBgn0003330 FBgn0003483 FBgn0003600 FBgn0003607 FBgn0003732 FBgn0004860 FBgn0004872 FBgn0005624 FBgn0011715 FBgn0015270 FBgn0015610 FBgn0020887 FBgn0022772 FBgn0023180 FBgn0024291 FBgn0026427 FBgn0027378 FBgn0027620 FBgn0032475 FBgn0035405 FBgn0037555 FBgn0043002
GO:0009798	BP	axis specification	1.93E-010	FBgn0000166 FBgn0000250 FBgn0000251 FBgn0000463 FBgn0001180 FBgn0001233 FBgn0001965 FBgn0001990 FBgn0002552 FBgn0002736 FBgn0002926 FBgn0002962 FBgn0003015 FBgn0003165 FBgn0003256 FBgn0003450 FBgn0003483 FBgn0003495 FBgn0003655 FBgn0003717 FBgn0003721 FBgn0003733 FBgn0003970 FBgn0004399 FBgn0004647 FBgn0004650 FBgn0004838 FBgn0004875 FBgn0004882 FBgn0005390 FBgn0005695 FBgn0010269 FBgn0011661 FBg…
GO:0006342	BP	chromatin silencing	2.54E-010	FBgn0000588 FBgn0000629 FBgn0003042 FBgn0003330 FBgn0003483 FBgn0003600 FBgn0003607 FBgn0003732 FBgn0004860 FBgn0004872 FBgn0005624 FBgn0015270 FBgn0015610 FBgn0020887 FBgn0022772 FBgn0023180 FBgn0024291 FBgn0027378 FBgn0032475
GO:0006277	BP	DNA amplification	2.55E-010	FBgn0000307 FBgn0000996 FBgn0005655 FBgn0010382 FBgn0011766 FBgn0015270 FBgn0015610 FBgn0015799 FBgn0025815 FBgn0026143 FBgn0033081 FBgn0033846 FBgn0086695
GO:0051253	BP	negative regulation of RNA metabolic process	3.05E-010	FBgn0000588 FBgn0000629 FBgn0002962 FBgn0003042 FBgn0003044 FBgn0003165 FBgn0003330 FBgn0003483 FBgn0003600 FBgn0003607 FBgn0003732 FBgn0003870 FBgn0003964 FBgn0004647 FBgn0004795 FBgn0004837 FBgn0004860 FBgn0004872 FBgn0005624 FBgn0005694 FBgn0005695 FBgn0010416 FBgn0011305 FBgn0015270 FBgn0015371 FBgn0015610 FBgn0015799 FBgn0020887 FBgn0022772 FBgn0023180 FBgn0024291 FBgn0027378 FBgn0027553 FBg…
GO:0010468	BP	regulation of gene expression	3.17E-010	FBgn0000054 FBgn0000114 FBgn0000166 FBgn0000210 FBgn0000251 FBgn0000352 FBgn0000376 FBgn0000412 FBgn0000413 FBgn0000588 FBgn0000617 FBgn0000629 FBgn0000964 FBgn0001078 FBgn0001079 FBgn0001180 FBgn0001276 FBgn0001990 FBgn0002783 FBgn0002873 FBgn0002962 FBgn0003015 FBgn0003028 FBgn0003042 FBgn0003044 FBgn0003138 FBgn0003165 FBgn0003256 FBgn0003330 FBgn0003334 FBgn0003459 FBgn0003483 FBgn0003600 FBg…
GO:0016458	BP	gene silencing	3.58E-010	FBgn0000588 FBgn0000629 FBgn0003042 FBgn0003330 FBgn0003334 FBgn0003483 FBgn0003600 FBgn0003607 FBgn0003732 FBgn0004399 FBgn0004860 FBgn0004872 FBgn0005624 FBgn0010113 FBgn0015270 FBgn0015610 FBgn0020306 FBgn0020887 FBgn0022772 FBgn0023180 FBgn0024291 FBgn0026427 FBgn0027378 FBgn0028387 FBgn0032475 FBgn0035121 FBgn0035997 FBgn0039559
GO:0009058	BP	biosynthetic process	5.51E-010	FBgn0000054 FBgn0000114 FBgn0000166 FBgn0000210 FBgn0000250 FBgn0000251 FBgn0000307 FBgn0000330 FBgn0000352 FBgn0000376 FBgn0000412 FBgn0000413 FBgn0000543 FBgn0000588 FBgn0000617 FBgn0000629 FBgn0000927 FBgn0000964 FBgn0000996 FBgn0001078 FBgn0001079 FBgn0001087 FBgn0001120 FBgn0001180 FBgn0001276 FBgn0001990 FBgn0002183 FBgn0002622 FBgn0002783 FBgn0002873 FBgn0002917 FBgn0002962 FBgn0003015 FBg…
GO:0034984	BP	cellular response to DNA damage stimulus	7.16E-010	FBgn0002622 FBgn0004367 FBgn0004584 FBgn0004698 FBgn0005655 FBgn0011474 FBgn0011598 FBgn0015287 FBgn0015546 FBgn0015553 FBgn0015610 FBgn0019686 FBgn0025807 FBgn0025832 FBgn0026431 FBgn0026778 FBgn0026876 FBgn0027049 FBgn0027914 FBgn0028434 FBgn0030506 FBgn0030646 FBgn0031885 FBgn0034728 FBgn0034922 FBgn0034976 FBgn0035766 FBgn0036486 FBgn0037141 FBgn0037338 FBgn0040290
GO:0033554	BP	cellular response to stress	8.29E-010	FBgn0002622 FBgn0004367 FBgn0004584 FBgn0004698 FBgn0005655 FBgn0010247 FBgn0011474 FBgn0011598 FBgn0015287 FBgn0015546 FBgn0015553 FBgn0015610 FBgn0019686 FBgn0025807 FBgn0025832 FBgn0026431 FBgn0026778 FBgn0026876 FBgn0027049 FBgn0027914 FBgn0028434 FBgn0030506 FBgn0030646 FBgn0031885 FBgn0034728 FBgn0034922 FBgn0034976 FBgn0035766 FBgn0036486 FBgn0037141 FBgn0037327 FBgn0037338 FBgn0040290
GO:0051716	BP	cellular response to stimulus	1.20E-009	FBgn0002622 FBgn0004367 FBgn0004584 FBgn0004698 FBgn0005655 FBgn0010247 FBgn0011474 FBgn0011598 FBgn0015287 FBgn0015546 FBgn0015553 FBgn0015610 FBgn0019686 FBgn0025807 FBgn0025832 FBgn0026431 FBgn0026778 FBgn0026876 FBgn0027049 FBgn0027914 FBgn0028434 FBgn0030506 FBgn0030646 FBgn0031885 FBgn0034728 FBgn0034922 FBgn0034976 FBgn0035766 FBgn0036486 FBgn0037141 FBgn0037327 FBgn0037338 FBgn0040290
GO:0016570	BP	histone modification	1.41E-009	FBgn0000588 FBgn0000629 FBgn0003600 FBgn0003607 FBgn0011474 FBgn0013717 FBgn0014340 FBgn0015610 FBgn0020887 FBgn0024291 FBgn0025639 FBgn0030486 FBgn0032105 FBgn0037555 FBgn0037770 FBgn0037834 FBgn0053520 FBgn0086694 FBgn0086899 FBgn0086908
GO:0016569	BP	covalent chromatin modification	1.45E-009	FBgn0000588 FBgn0000629 FBgn0003600 FBgn0003607 FBgn0011474 FBgn0013717 FBgn0014340 FBgn0015610 FBgn0020887 FBgn0024291 FBgn0025639 FBgn0030486 FBgn0032105 FBgn0037555 FBgn0037770 FBgn0037834 FBgn0053520 FBgn0086694 FBgn0086899 FBgn0086908
GO:0009889	BP	regulation of biosynthetic process	1.64E-009	FBgn0000054 FBgn0000114 FBgn0000166 FBgn0000210 FBgn0000250 FBgn0000251 FBgn0000352 FBgn0000376 FBgn0000412 FBgn0000413 FBgn0000588 FBgn0000617 FBgn0000629 FBgn0000964 FBgn0001078 FBgn0001079 FBgn0001180 FBgn0001276 FBgn0001990 FBgn0002783 FBgn0002873 FBgn0002962 FBgn0003015 FBgn0003028 FBgn0003042 FBgn0003044 FBgn0003165 FBgn0003256 FBgn0003330 FBgn0003334 FBgn0003459 FBgn0003483 FBgn0003495 FBg…
GO:0034621	BP	cellular macromolecular complex subunit organization	1.72E-009	FBgn0000617 FBgn0001197 FBgn0001965 FBgn0003483 FBgn0003501 FBgn0003600 FBgn0003607 FBgn0003687 FBgn0003887 FBgn0004106 FBgn0010097 FBgn0010356 FBgn0010421 FBgn0010660 FBgn0011566 FBgn0011742 FBgn0014861 FBgn0014879 FBgn0015218 FBgn0015610 FBgn0015617 FBgn0015618 FBgn0017577 FBgn0020443 FBgn0020633 FBgn0022213 FBgn0022893 FBgn0024330 FBgn0024332 FBgn0024921 FBgn0025815 FBgn0026252 FBgn0026758 FBg…
GO:0006974	BP	response to DNA damage stimulus	1.74E-009	FBgn0002622 FBgn0004367 FBgn0004584 FBgn0004698 FBgn0005655 FBgn0011474 FBgn0011598 FBgn0015287 FBgn0015546 FBgn0015553 FBgn0015610 FBgn0019686 FBgn0025807 FBgn0025832 FBgn0026431 FBgn0026778 FBgn0026876 FBgn0027049 FBgn0027914 FBgn0028434 FBgn0030506 FBgn0030646 FBgn0031885 FBgn0034728 FBgn0034922 FBgn0034976 FBgn0035766 FBgn0036486 FBgn0037141 FBgn0037338 FBgn0040290
GO:0016481	BP	negative regulation of transcription	1.76E-009	FBgn0000588 FBgn0000629 FBgn0002962 FBgn0003042 FBgn0003044 FBgn0003165 FBgn0003330 FBgn0003483 FBgn0003600 FBgn0003607 FBgn0003732 FBgn0003870 FBgn0003964 FBgn0004647 FBgn0004795 FBgn0004837 FBgn0004860 FBgn0004872 FBgn0005624 FBgn0005694 FBgn0005695 FBgn0010416 FBgn0015270 FBgn0015371 FBgn0015610 FBgn0015799 FBgn0020887 FBgn0022772 FBgn0023180 FBgn0024291 FBgn0027378 FBgn0027553 FBgn0028387 FBg…
GO:0051301	BP	cell division	2.27E-009	FBgn0000114 FBgn0000158 FBgn0000404 FBgn0000405 FBgn0000463 FBgn0001105 FBgn0002962 FBgn0003041 FBgn0003165 FBgn0003717 FBgn0004106 FBgn0004243 FBgn0004647 FBgn0004837 FBgn0004864 FBgn0004872 FBgn0004873 FBgn0004875 FBgn0010300 FBgn0010316 FBgn0010382 FBgn0011020 FBgn0011207 FBgn0011692 FBgn0011710 FBgn0013726 FBgn0015567 FBgn0015610 FBgn0015926 FBgn0025716 FBgn0026431 FBgn0026433 FBgn0029172 FBg…
GO:0048134	BP	germ-line cyst formation	2.39E-009	FBgn0000114 FBgn0000158 FBgn0002962 FBgn0003023 FBgn0003970 FBgn0004106 FBgn0004873 FBgn0004875 FBgn0004882 FBgn0011207 FBgn0023423 FBgn0040298
GO:0007126	BP	meiosis	3.10E-009	FBgn0000158 FBgn0000351 FBgn0001612 FBgn0002781 FBgn0002873 FBgn0002948 FBgn0002962 FBgn0003346 FBgn0003732 FBgn0004106 FBgn0004367 FBgn0004643 FBgn0004655 FBgn0010110 FBgn0010431 FBgn0011207 FBgn0011598 FBgn0011692 FBgn0011761 FBgn0011818 FBgn0013765 FBgn0014133 FBgn0015218 FBgn0015287 FBgn0026206 FBgn0026431 FBgn0026433 FBgn0028434 FBgn0036486 FBgn0040298 FBgn0040347 FBgn0086350
GO:0065004	BP	protein-DNA complex assembly	3.56E-009	FBgn0000617 FBgn0001197 FBgn0001965 FBgn0003600 FBgn0003607 FBgn0003687 FBgn0004106 FBgn0010356 FBgn0010421 FBgn0014861 FBgn0014879 FBgn0015610 FBgn0015617 FBgn0015618 FBgn0017577 FBgn0020633 FBgn0022893 FBgn0024330 FBgn0024332 FBgn0025815 FBgn0026758 FBgn0027620 FBgn0029094 FBgn0030054 FBgn0033526 FBgn0034503 FBgn0034707 FBgn0035145 FBgn0035754 FBgn0035918 FBgn0037967 FBgn0038760 FBgn0039923 FBg…
GO:0006270	BP	DNA replication initiation	4.73E-009	FBgn0000996 FBgn0014861 FBgn0015270 FBgn0015929 FBgn0017577 FBgn0020633 FBgn0022772 FBgn0023180 FBgn0024332 FBgn0025815 FBgn0026143
GO:0006281	BP	DNA repair	4.79E-009	FBgn0002622 FBgn0004367 FBgn0004584 FBgn0004698 FBgn0005655 FBgn0015287 FBgn0015546 FBgn0015553 FBgn0015610 FBgn0025807 FBgn0025832 FBgn0026431 FBgn0026778 FBgn0026876 FBgn0027049 FBgn0027914 FBgn0028434 FBgn0030506 FBgn0030646 FBgn0031885 FBgn0034728 FBgn0034922 FBgn0034976 FBgn0035766 FBgn0036486 FBgn0037141 FBgn0037338 FBgn0040290
GO:0006396	BP	RNA processing	6.16E-009	FBgn0000114 FBgn0000330 FBgn0000426 FBgn0002962 FBgn0003970 FBgn0004838 FBgn0004882 FBgn0005639 FBgn0005649 FBgn0010083 FBgn0011305 FBgn0011638 FBgn0011824 FBgn0014189 FBgn0014362 FBgn0015393 FBgn0015621 FBgn0020306 FBgn0022069 FBgn0024698 FBgn0025630 FBgn0027841 FBgn0027873 FBgn0028554 FBgn0028925 FBgn0029094 FBgn0029148 FBgn0029714 FBgn0030081 FBgn0030551 FBgn0030765 FBgn0030789 FBgn0031229 FBg…
GO:0010556	BP	regulation of macromolecule biosynthetic process	7.37E-009	FBgn0000054 FBgn0000114 FBgn0000166 FBgn0000210 FBgn0000251 FBgn0000352 FBgn0000376 FBgn0000412 FBgn0000413 FBgn0000588 FBgn0000617 FBgn0000629 FBgn0000964 FBgn0001078 FBgn0001079 FBgn0001180 FBgn0001276 FBgn0001990 FBgn0002783 FBgn0002873 FBgn0002962 FBgn0003015 FBgn0003028 FBgn0003042 FBgn0003044 FBgn0003165 FBgn0003256 FBgn0003330 FBgn0003334 FBgn0003459 FBgn0003483 FBgn0003600 FBgn0003607 FBg…
GO:0051321	BP	meiotic cell cycle	7.45E-009	FBgn0000158 FBgn0000351 FBgn0001612 FBgn0002781 FBgn0002873 FBgn0002948 FBgn0002962 FBgn0003346 FBgn0003732 FBgn0004106 FBgn0004367 FBgn0004643 FBgn0004655 FBgn0004873 FBgn0010110 FBgn0010431 FBgn0011207 FBgn0011598 FBgn0011692 FBgn0011761 FBgn0011818 FBgn0013765 FBgn0014133 FBgn0015218 FBgn0015287 FBgn0026206 FBgn0026431 FBgn0026433 FBgn0028434 FBgn0036486 FBgn0040298 FBgn0040347 FBgn0086350
GO:0016571	BP	histone methylation	7.67E-009	FBgn0000588 FBgn0000629 FBgn0003600 FBgn0003607 FBgn0011474 FBgn0015610 FBgn0020887 FBgn0025639 FBgn0030486 FBgn0037770 FBgn0037834 FBgn0086908
GO:0044238	BP	primary metabolic process	7.94E-009	FBgn0000054 FBgn0000075 FBgn0000114 FBgn0000166 FBgn0000210 FBgn0000251 FBgn0000258 FBgn0000259 FBgn0000307 FBgn0000330 FBgn0000351 FBgn0000352 FBgn0000376 FBgn0000412 FBgn0000413 FBgn0000426 FBgn0000464 FBgn0000543 FBgn0000588 FBgn0000617 FBgn0000629 FBgn0000826 FBgn0000927 FBgn0000964 FBgn0000996 FBgn0001078 FBgn0001079 FBgn0001120 FBgn0001180 FBgn0001233 FBgn0001276 FBgn0001990 FBgn0002183 FBg…
GO:0051327	BP	M phase of meiotic cell cycle	1.13E-008	FBgn0000158 FBgn0000351 FBgn0001612 FBgn0002781 FBgn0002873 FBgn0002948 FBgn0002962 FBgn0003346 FBgn0003732 FBgn0004106 FBgn0004367 FBgn0004643 FBgn0004655 FBgn0010110 FBgn0010431 FBgn0011207 FBgn0011598 FBgn0011692 FBgn0011761 FBgn0011818 FBgn0013765 FBgn0014133 FBgn0015218 FBgn0015287 FBgn0026206 FBgn0026431 FBgn0026433 FBgn0028434 FBgn0036486 FBgn0040298 FBgn0040347 FBgn0086350
GO:0006350	BP	transcription	1.25E-008	FBgn0000054 FBgn0000166 FBgn0000210 FBgn0000251 FBgn0000352 FBgn0000376 FBgn0000412 FBgn0000413 FBgn0000588 FBgn0000617 FBgn0000629 FBgn0000964 FBgn0001078 FBgn0001079 FBgn0001180 FBgn0001276 FBgn0001990 FBgn0002783 FBgn0002873 FBgn0002962 FBgn0003028 FBgn0003042 FBgn0003044 FBgn0003165 FBgn0003256 FBgn0003330 FBgn0003334 FBgn0003459 FBgn0003483 FBgn0003600 FBgn0003607 FBgn0003687 FBgn0003732 FBg…
GO:0016071	BP	mRNA metabolic process	1.59E-008	FBgn0000114 FBgn0000330 FBgn0000426 FBgn0002962 FBgn0003015 FBgn0003165 FBgn0003970 FBgn0004838 FBgn0004882 FBgn0005649 FBgn0010083 FBgn0011305 FBgn0014189 FBgn0014362 FBgn0015393 FBgn0015621 FBgn0016070 FBgn0020306 FBgn0024698 FBgn0027841 FBgn0027873 FBgn0028554 FBgn0029094 FBgn0030551 FBgn0030765 FBgn0030789 FBgn0031229 FBgn0031456 FBgn0033210 FBgn0033688 FBgn0034187 FBgn0034879 FBgn0035831 FBg…
GO:0034622	BP	cellular macromolecular complex assembly	1.81E-008	FBgn0000617 FBgn0001197 FBgn0001965 FBgn0003483 FBgn0003600 FBgn0003607 FBgn0003687 FBgn0003887 FBgn0004106 FBgn0010097 FBgn0010356 FBgn0010421 FBgn0010660 FBgn0011566 FBgn0014861 FBgn0014879 FBgn0015218 FBgn0015610 FBgn0015617 FBgn0015618 FBgn0017577 FBgn0020633 FBgn0022213 FBgn0022893 FBgn0024330 FBgn0024332 FBgn0024921 FBgn0025815 FBgn0026252 FBgn0026758 FBgn0027620 FBgn0028554 FBgn0029094 FBg…
GO:0008283	BP	cell proliferation	2.20E-008	FBgn0000114 FBgn0000158 FBgn0000404 FBgn0001105 FBgn0002780 FBgn0002962 FBgn0003023 FBgn0003717 FBgn0003970 FBgn0004106 FBgn0004647 FBgn0004864 FBgn0004873 FBgn0004875 FBgn0004882 FBgn0004924 FBgn0005639 FBgn0010300 FBgn0010315 FBgn0010382 FBgn0011207 FBgn0011766 FBgn0014861 FBgn0015376 FBgn0015799 FBgn0020306 FBgn0020615 FBgn0020887 FBgn0022213 FBgn0023423 FBgn0026178 FBgn0026252 FBgn0026379 FBg…
GO:0051329	BP	interphase of mitotic cell cycle	2.36E-008	FBgn0000404 FBgn0000405 FBgn0003525 FBgn0004106 FBgn0004107 FBgn0010316 FBgn0010382 FBgn0011766 FBgn0015618 FBgn0015799 FBgn0026143 FBgn0035194 FBgn0040298 FBgn0086695 FBgn0259676
GO:0051325	BP	interphase	2.38E-008	FBgn0000404 FBgn0000405 FBgn0003525 FBgn0004106 FBgn0004107 FBgn0010316 FBgn0010382 FBgn0011766 FBgn0015618 FBgn0015799 FBgn0026143 FBgn0035194 FBgn0040298 FBgn0086695 FBgn0259676
GO:0003002	BP	regionalization	2.63E-008	FBgn0000166 FBgn0000250 FBgn0000251 FBgn0000376 FBgn0000463 FBgn0001078 FBgn0001079 FBgn0001169 FBgn0001180 FBgn0001233 FBgn0001965 FBgn0001990 FBgn0002552 FBgn0002736 FBgn0002926 FBgn0002962 FBgn0003015 FBgn0003028 FBgn0003042 FBgn0003165 FBgn0003256 FBgn0003447 FBgn0003450 FBgn0003483 FBgn0003495 FBgn0003655 FBgn0003717 FBgn0003721 FBgn0003733 FBgn0003970 FBgn0004399 FBgn0004647 FBgn0004650 FBg…
GO:0006479	BP	protein amino acid methylation	3.04E-008	FBgn0000588 FBgn0000629 FBgn0003600 FBgn0003607 FBgn0011474 FBgn0015610 FBgn0020887 FBgn0025639 FBgn0030486 FBgn0033073 FBgn0037770 FBgn0037834 FBgn0086908
GO:0008213	BP	protein amino acid alkylation	3.35E-008	FBgn0000588 FBgn0000629 FBgn0003600 FBgn0003607 FBgn0011474 FBgn0015610 FBgn0020887 FBgn0025639 FBgn0030486 FBgn0033073 FBgn0037770 FBgn0037834 FBgn0086908
GO:0009948	BP	anterior/posterior axis specification	3.89E-008	FBgn0000166 FBgn0000251 FBgn0000463 FBgn0001180 FBgn0001233 FBgn0001965 FBgn0002552 FBgn0002736 FBgn0002962 FBgn0003015 FBgn0003165 FBgn0003256 FBgn0003483 FBgn0003655 FBgn0003721 FBgn0003733 FBgn0003970 FBgn0004399 FBgn0004647 FBgn0004650 FBgn0004838 FBgn0004875 FBgn0004882 FBgn0005390 FBgn0005695 FBgn0010269 FBgn0011661 FBgn0015402 FBgn0016034 FBgn0021818 FBgn0026433 FBgn0045862 FBgn0086897
GO:0006397	BP	mRNA processing	5.70E-008	FBgn0000114 FBgn0000330 FBgn0000426 FBgn0002962 FBgn0003970 FBgn0004838 FBgn0004882 FBgn0005649 FBgn0010083 FBgn0011305 FBgn0014189 FBgn0014362 FBgn0015393 FBgn0015621 FBgn0020306 FBgn0024698 FBgn0027841 FBgn0027873 FBgn0028554 FBgn0029094 FBgn0030551 FBgn0030765 FBgn0030789 FBgn0031229 FBgn0031456 FBgn0033210 FBgn0033688 FBgn0034879 FBgn0035831 FBgn0035872 FBgn0035987 FBgn0036450 FBgn0037344 FBg…
GO:0007346	BP	regulation of mitotic cell cycle	5.74E-008	FBgn0000114 FBgn0000404 FBgn0000826 FBgn0001120 FBgn0002044 FBgn0003114 FBgn0003268 FBgn0003525 FBgn0004367 FBgn0004461 FBgn0004643 FBgn0004647 FBgn0004889 FBgn0010382 FBgn0011598 FBgn0015624 FBgn0023177 FBgn0023423 FBgn0025457 FBgn0025458 FBgn0025781 FBgn0026143 FBgn0029970 FBgn0033740 FBgn0035194 FBgn0039638 FBgn0040298
GO:0000070	BP	mitotic sister chromatid segregation	6.12E-008	FBgn0000404 FBgn0000405 FBgn0002638 FBgn0003268 FBgn0003732 FBgn0004643 FBgn0015218 FBgn0015270 FBgn0015287 FBgn0015391 FBgn0026427 FBgn0027783 FBgn0030500 FBgn0031886 FBgn0035766 FBgn0039680 FBgn0040477 FBgn0087021
GO:0006913	BP	nucleocytoplasmic transport	6.66E-008	FBgn0000250 FBgn0000352 FBgn0002413 FBgn0002638 FBgn0002736 FBgn0003346 FBgn0004243 FBgn0004864 FBgn0010660 FBgn0011692 FBgn0013756 FBgn0014189 FBgn0020255 FBgn0021761 FBgn0022213 FBgn0023423 FBgn0024921 FBgn0026252 FBgn0028411 FBgn0030241 FBgn0031051 FBgn0031456 FBgn0033380 FBgn0034282 FBgn0036263 FBgn0036640 FBgn0086897
GO:0000819	BP	sister chromatid segregation	7.39E-008	FBgn0000404 FBgn0000405 FBgn0002638 FBgn0003268 FBgn0003732 FBgn0004643 FBgn0015218 FBgn0015270 FBgn0015287 FBgn0015391 FBgn0026427 FBgn0027783 FBgn0030500 FBgn0031886 FBgn0035766 FBgn0039680 FBgn0040477 FBgn0087021
GO:0009952	BP	anterior/posterior pattern formation	1.02E-007	FBgn0000166 FBgn0000251 FBgn0000463 FBgn0001180 FBgn0001233 FBgn0001965 FBgn0002552 FBgn0002736 FBgn0002962 FBgn0003015 FBgn0003165 FBgn0003256 FBgn0003483 FBgn0003655 FBgn0003721 FBgn0003733 FBgn0003970 FBgn0004399 FBgn0004647 FBgn0004650 FBgn0004795 FBgn0004838 FBgn0004875 FBgn0004882 FBgn0005390 FBgn0005695 FBgn0010269 FBgn0011661 FBgn0015402 FBgn0016034 FBgn0021818 FBgn0026433 FBgn0033988 FBg…
GO:0030704	BP	vitelline membrane formation	1.07E-007	FBgn0000359 FBgn0003979 FBgn0003980 FBgn0003983 FBgn0004650 FBgn0005390 FBgn0014076
GO:0007307	BP	eggshell chorion gene amplification	1.07E-007	FBgn0000307 FBgn0000996 FBgn0005655 FBgn0010382 FBgn0011766 FBgn0015270 FBgn0015610 FBgn0015799 FBgn0025815 FBgn0033081 FBgn0033846
GO:0045449	BP	regulation of transcription	1.33E-007	FBgn0000054 FBgn0000166 FBgn0000210 FBgn0000251 FBgn0000352 FBgn0000376 FBgn0000412 FBgn0000413 FBgn0000588 FBgn0000617 FBgn0000629 FBgn0000964 FBgn0001078 FBgn0001079 FBgn0001180 FBgn0001276 FBgn0001990 FBgn0002783 FBgn0002873 FBgn0002962 FBgn0003028 FBgn0003042 FBgn0003044 FBgn0003165 FBgn0003256 FBgn0003330 FBgn0003334 FBgn0003459 FBgn0003483 FBgn0003600 FBgn0003607 FBgn0003687 FBgn0003732 FBg…
GO:0051169	BP	nuclear transport	1.74E-007	FBgn0000250 FBgn0000352 FBgn0002413 FBgn0002638 FBgn0002736 FBgn0003346 FBgn0004243 FBgn0004864 FBgn0010660 FBgn0011692 FBgn0013756 FBgn0014189 FBgn0020255 FBgn0021761 FBgn0022213 FBgn0023423 FBgn0024921 FBgn0026252 FBgn0028411 FBgn0030241 FBgn0031051 FBgn0031456 FBgn0033380 FBgn0034282 FBgn0036263 FBgn0036640 FBgn0086897
GO:0007389	BP	pattern specification process	1.98E-007	FBgn0000166 FBgn0000250 FBgn0000251 FBgn0000376 FBgn0000463 FBgn0001078 FBgn0001079 FBgn0001169 FBgn0001180 FBgn0001233 FBgn0001965 FBgn0001990 FBgn0002552 FBgn0002736 FBgn0002926 FBgn0002962 FBgn0003015 FBgn0003028 FBgn0003042 FBgn0003165 FBgn0003256 FBgn0003447 FBgn0003450 FBgn0003483 FBgn0003495 FBgn0003655 FBgn0003717 FBgn0003721 FBgn0003733 FBgn0003970 FBgn0004399 FBgn0004647 FBgn0004650 FBg…
GO:0032774	BP	RNA biosynthetic process	2.60E-007	FBgn0000054 FBgn0000166 FBgn0000210 FBgn0000251 FBgn0000412 FBgn0000413 FBgn0000588 FBgn0000617 FBgn0000629 FBgn0000964 FBgn0001078 FBgn0001276 FBgn0002783 FBgn0002873 FBgn0002962 FBgn0003042 FBgn0003044 FBgn0003165 FBgn0003256 FBgn0003330 FBgn0003483 FBgn0003600 FBgn0003607 FBgn0003687 FBgn0003732 FBgn0003870 FBgn0003964 FBgn0004101 FBgn0004106 FBgn0004362 FBgn0004399 FBgn0004647 FBgn0004666 FBg…
GO:0051052	BP	regulation of DNA metabolic process	3.68E-007	FBgn0000307 FBgn0000996 FBgn0001120 FBgn0003114 FBgn0004872 FBgn0005655 FBgn0015799 FBgn0025355 FBgn0033081
GO:0051252	BP	regulation of RNA metabolic process	3.79E-007	FBgn0000054 FBgn0000114 FBgn0000166 FBgn0000210 FBgn0000251 FBgn0000330 FBgn0000412 FBgn0000413 FBgn0000588 FBgn0000617 FBgn0000629 FBgn0000964 FBgn0001078 FBgn0001276 FBgn0002783 FBgn0002873 FBgn0002962 FBgn0003015 FBgn0003042 FBgn0003044 FBgn0003165 FBgn0003256 FBgn0003330 FBgn0003483 FBgn0003600 FBgn0003607 FBgn0003687 FBgn0003732 FBgn0003870 FBgn0003964 FBgn0004101 FBgn0004106 FBgn0004362 FBg…
GO:0006351	BP	transcription DNA-dependent	4.18E-007	FBgn0000054 FBgn0000166 FBgn0000210 FBgn0000251 FBgn0000412 FBgn0000413 FBgn0000588 FBgn0000617 FBgn0000629 FBgn0000964 FBgn0001078 FBgn0001276 FBgn0002783 FBgn0002873 FBgn0002962 FBgn0003042 FBgn0003044 FBgn0003165 FBgn0003256 FBgn0003330 FBgn0003483 FBgn0003600 FBgn0003607 FBgn0003687 FBgn0003732 FBgn0003870 FBgn0003964 FBgn0004101 FBgn0004106 FBgn0004362 FBgn0004399 FBgn0004647 FBgn0004666 FBg…
GO:0007143	BP	female meiosis	4.36E-007	FBgn0000351 FBgn0002873 FBgn0002948 FBgn0002962 FBgn0004367 FBgn0004655 FBgn0010110 FBgn0010431 FBgn0011598 FBgn0011692 FBgn0011761 FBgn0011818 FBgn0013765 FBgn0014133 FBgn0015218 FBgn0015287 FBgn0026431 FBgn0026433 FBgn0040298
GO:0048518	BP	positive regulation of biological process	6.19E-007	FBgn0000054 FBgn0000114 FBgn0000210 FBgn0000250 FBgn0000352 FBgn0000413 FBgn0000524 FBgn0001180 FBgn0001276 FBgn0002781 FBgn0002783 FBgn0003015 FBgn0003165 FBgn0003256 FBgn0003495 FBgn0003607 FBgn0003717 FBgn0003964 FBgn0003970 FBgn0004243 FBgn0004647 FBgn0004795 FBgn0004837 FBgn0004838 FBgn0004882 FBgn0005630 FBgn0010247 FBgn0010315 FBgn0010356 FBgn0010382 FBgn0011692 FBgn0011715 FBgn0011766 FBg…
GO:0043933	BP	macromolecular complex subunit organization	6.38E-007	FBgn0000617 FBgn0001197 FBgn0001965 FBgn0003483 FBgn0003501 FBgn0003600 FBgn0003607 FBgn0003687 FBgn0003887 FBgn0004106 FBgn0010097 FBgn0010356 FBgn0010421 FBgn0010660 FBgn0011566 FBgn0011742 FBgn0014861 FBgn0014879 FBgn0015218 FBgn0015610 FBgn0015617 FBgn0015618 FBgn0017577 FBgn0020443 FBgn0020633 FBgn0022213 FBgn0022893 FBgn0024330 FBgn0024332 FBgn0024921 FBgn0025815 FBgn0026178 FBgn0026252 FBg…
GO:0007028	BP	cytoplasm organization	6.62E-007	FBgn0002736 FBgn0003015 FBgn0003483 FBgn0003655 FBgn0003721 FBgn0003970 FBgn0004045 FBgn0004047 FBgn0004399 FBgn0004649 FBgn0004838 FBgn0004875 FBgn0004882 FBgn0005391 FBgn0005695 FBgn0011661 FBgn0016034 FBgn0045862 FBgn0086897
GO:0008356	BP	asymmetric cell division	7.44E-007	FBgn0000114 FBgn0000158 FBgn0000463 FBgn0002962 FBgn0003165 FBgn0004106 FBgn0004647 FBgn0004837 FBgn0004864 FBgn0004872 FBgn0004873 FBgn0004875 FBgn0010300 FBgn0010316 FBgn0010382 FBgn0011020 FBgn0011207 FBgn0015567 FBgn0040080 FBgn0040298
GO:0007293	BP	germarium-derived egg chamber formation	7.83E-007	FBgn0000114 FBgn0000158 FBgn0000463 FBgn0001079 FBgn0003330 FBgn0003334 FBgn0003459 FBgn0003483 FBgn0003501 FBgn0003970 FBgn0004106 FBgn0004647 FBgn0004873 FBgn0004875 FBgn0004882 FBgn0010215 FBgn0010316 FBgn0023423 FBgn0040298 FBgn0086897
GO:0045132	BP	meiotic chromosome segregation	8.50E-007	FBgn0000351 FBgn0002781 FBgn0002948 FBgn0002962 FBgn0003346 FBgn0004367 FBgn0004655 FBgn0010110 FBgn0010431 FBgn0011598 FBgn0011692 FBgn0011818 FBgn0013765 FBgn0014133 FBgn0015218 FBgn0015287 FBgn0086350
GO:0031325	BP	positive regulation of cellular metabolic process	9.51E-007	FBgn0000054 FBgn0000250 FBgn0000413 FBgn0001180 FBgn0001276 FBgn0002783 FBgn0003015 FBgn0003165 FBgn0003495 FBgn0003607 FBgn0003717 FBgn0003964 FBgn0003970 FBgn0004795 FBgn0004837 FBgn0004838 FBgn0004882 FBgn0005630 FBgn0010247 FBgn0010356 FBgn0011715 FBgn0011766 FBgn0013753 FBgn0015371 FBgn0025463 FBgn0025716 FBgn0026178 FBgn0037555 FBgn0038805
GO:0045165	BP	cell fate commitment	1.05E-006	FBgn0000158 FBgn0000210 FBgn0000258 FBgn0000404 FBgn0000413 FBgn0000463 FBgn0001105 FBgn0001169 FBgn0001180 FBgn0001233 FBgn0001965 FBgn0002962 FBgn0003015 FBgn0003165 FBgn0003256 FBgn0003310 FBgn0003459 FBgn0003483 FBgn0003733 FBgn0003870 FBgn0003970 FBgn0004101 FBgn0004106 FBgn0004647 FBgn0004666 FBgn0004837 FBgn0004872 FBgn0004873 FBgn0004875 FBgn0004882 FBgn0005695 FBgn0010113 FBgn0010269 FBg…
GO:0044237	BP	cellular metabolic process	1.29E-006	FBgn0000054 FBgn0000075 FBgn0000114 FBgn0000166 FBgn0000210 FBgn0000250 FBgn0000251 FBgn0000258 FBgn0000259 FBgn0000307 FBgn0000330 FBgn0000351 FBgn0000352 FBgn0000376 FBgn0000412 FBgn0000413 FBgn0000426 FBgn0000464 FBgn0000543 FBgn0000588 FBgn0000617 FBgn0000629 FBgn0000826 FBgn0000927 FBgn0000964 FBgn0000996 FBgn0001078 FBgn0001079 FBgn0001087 FBgn0001120 FBgn0001180 FBgn0001233 FBgn0001276 FBg…
GO:0048731	BP	system development	1.31E-006	FBgn0000054 FBgn0000077 FBgn0000210 FBgn0000250 FBgn0000251 FBgn0000258 FBgn0000259 FBgn0000289 FBgn0000352 FBgn0000404 FBgn0000413 FBgn0000463 FBgn0000464 FBgn0000543 FBgn0000588 FBgn0000629 FBgn0000709 FBgn0000964 FBgn0001078 FBgn0001105 FBgn0001169 FBgn0001180 FBgn0001233 FBgn0001965 FBgn0002413 FBgn0002552 FBgn0002638 FBgn0002873 FBgn0002962 FBgn0003028 FBgn0003041 FBgn0003042 FBgn0003138 FBg…
GO:0009994	BP	oocyte differentiation	1.33E-006	FBgn0000463 FBgn0001990 FBgn0002736 FBgn0002926 FBgn0002962 FBgn0003015 FBgn0003450 FBgn0003459 FBgn0003483 FBgn0003495 FBgn0003655 FBgn0003721 FBgn0003970 FBgn0004399 FBgn0004647 FBgn0004838 FBgn0004873 FBgn0004875 FBgn0004882 FBgn0005695 FBgn0010316 FBgn0011661 FBgn0016034 FBgn0026433 FBgn0028388 FBgn0034098 FBgn0041775 FBgn0045862 FBgn0086897
GO:0032268	BP	regulation of cellular protein metabolic process	1.40E-006	FBgn0000114 FBgn0000166 FBgn0000352 FBgn0001079 FBgn0002962 FBgn0003015 FBgn0003138 FBgn0003165 FBgn0003210 FBgn0003501 FBgn0003607 FBgn0003970 FBgn0004838 FBgn0004882 FBgn0010300 FBgn0010316 FBgn0010382 FBgn0011474 FBgn0011598 FBgn0011742 FBgn0015903 FBgn0016070 FBgn0023423 FBgn0023444 FBgn0024291 FBgn0030208 FBgn0030241 FBgn0032859 FBgn0034098 FBgn0037327 FBgn0037555 FBgn0041147 FBgn0053520 FBg…
GO:0065003	BP	macromolecular complex assembly	1.68E-006	FBgn0000617 FBgn0001197 FBgn0001965 FBgn0003483 FBgn0003600 FBgn0003607 FBgn0003687 FBgn0003887 FBgn0004106 FBgn0010097 FBgn0010356 FBgn0010421 FBgn0010660 FBgn0011566 FBgn0014861 FBgn0014879 FBgn0015218 FBgn0015610 FBgn0015617 FBgn0015618 FBgn0017577 FBgn0020633 FBgn0022213 FBgn0022893 FBgn0024330 FBgn0024332 FBgn0024921 FBgn0025815 FBgn0026178 FBgn0026252 FBgn0026758 FBgn0027620 FBgn0028554 FBg…
GO:0009790	BP	embryonic development	2.47E-006	FBgn0000166 FBgn0000251 FBgn0000283 FBgn0000376 FBgn0000404 FBgn0000405 FBgn0000464 FBgn0000543 FBgn0000629 FBgn0000709 FBgn0001078 FBgn0001079 FBgn0001180 FBgn0001233 FBgn0001965 FBgn0002552 FBgn0002962 FBgn0003015 FBgn0003041 FBgn0003042 FBgn0003138 FBgn0003165 FBgn0003256 FBgn0003310 FBgn0003495 FBgn0003501 FBgn0003525 FBgn0003655 FBgn0003717 FBgn0003733 FBgn0004367 FBgn0004647 FBgn0004650 FBg…
GO:0043631	BP	RNA polyadenylation	3.02E-006	FBgn0000114 FBgn0002962 FBgn0003970 FBgn0004882 FBgn0015621 FBgn0024698 FBgn0027873 FBgn0038636
GO:0032501	BP	multicellular organismal process	4.28E-006	FBgn0000054 FBgn0000075 FBgn0000077 FBgn0000166 FBgn0000210 FBgn0000250 FBgn0000251 FBgn0000258 FBgn0000259 FBgn0000283 FBgn0000289 FBgn0000330 FBgn0000351 FBgn0000352 FBgn0000358 FBgn0000359 FBgn0000360 FBgn0000376 FBgn0000404 FBgn0000405 FBgn0000413 FBgn0000463 FBgn0000464 FBgn0000543 FBgn0000588 FBgn0000629 FBgn0000709 FBgn0000964 FBgn0001078 FBgn0001079 FBgn0001087 FBgn0001105 FBgn0001169 FBg…
GO:0007309	BP	oocyte axis determination	5.23E-006	FBgn0000463 FBgn0001990 FBgn0002736 FBgn0002926 FBgn0002962 FBgn0003015 FBgn0003450 FBgn0003483 FBgn0003495 FBgn0003655 FBgn0003721 FBgn0003970 FBgn0004399 FBgn0004647 FBgn0004838 FBgn0004875 FBgn0004882 FBgn0005695 FBgn0011661 FBgn0016034 FBgn0026433 FBgn0028388 FBgn0034098 FBgn0041775 FBgn0045862 FBgn0086897
GO:0043687	BP	post-translational protein modification	5.93E-006	FBgn0000258 FBgn0000259 FBgn0000464 FBgn0000588 FBgn0000629 FBgn0000826 FBgn0001079 FBgn0002413 FBgn0002926 FBgn0003138 FBgn0003256 FBgn0003450 FBgn0003501 FBgn0003525 FBgn0003600 FBgn0003607 FBgn0003733 FBgn0004106 FBgn0004107 FBgn0004461 FBgn0004598 FBgn0004864 FBgn0004889 FBgn0010247 FBgn0010269 FBgn0010303 FBgn0010316 FBgn0010382 FBgn0011474 FBgn0011598 FBgn0013717 FBgn0014340 FBgn0015295 FBg…
GO:0010564	BP	regulation of cell cycle process	6.06E-006	FBgn0000114 FBgn0000404 FBgn0003525 FBgn0004367 FBgn0004643 FBgn0004889 FBgn0010382 FBgn0015624 FBgn0023423 FBgn0025458 FBgn0025781 FBgn0026143 FBgn0029970 FBgn0033740 FBgn0035194 FBgn0039638
GO:0034728	BP	nucleosome organization	6.08E-006	FBgn0001197 FBgn0001965 FBgn0014879 FBgn0015610 FBgn0016685 FBgn0022893 FBgn0027620 FBgn0029094 FBgn0030054 FBgn0033526 FBgn0037967 FBgn0040477 FBgn0043002
GO:0010604	BP	positive regulation of macromolecule metabolic process	6.22E-006	FBgn0000054 FBgn0000413 FBgn0001180 FBgn0001276 FBgn0002783 FBgn0003015 FBgn0003165 FBgn0003607 FBgn0003964 FBgn0003970 FBgn0004795 FBgn0004837 FBgn0004838 FBgn0004882 FBgn0005630 FBgn0010356 FBgn0011715 FBgn0011766 FBgn0013753 FBgn0015371 FBgn0025463 FBgn0025716 FBgn0037555 FBgn0038805
GO:0043414	BP	biopolymer methylation	6.66E-006	FBgn0000588 FBgn0000629 FBgn0003600 FBgn0003607 FBgn0011474 FBgn0015610 FBgn0020887 FBgn0025639 FBgn0028953 FBgn0030486 FBgn0033073 FBgn0037770 FBgn0037834 FBgn0086908
GO:0006275	BP	regulation of DNA replication	6.83E-006	FBgn0000307 FBgn0000996 FBgn0001120 FBgn0003114 FBgn0005655 FBgn0015799 FBgn0025355 FBgn0033081
GO:0006355	BP	regulation of transcription DNA-dependent	6.89E-006	FBgn0000054 FBgn0000166 FBgn0000210 FBgn0000251 FBgn0000412 FBgn0000413 FBgn0000588 FBgn0000617 FBgn0000629 FBgn0000964 FBgn0001078 FBgn0001276 FBgn0002783 FBgn0002873 FBgn0002962 FBgn0003042 FBgn0003044 FBgn0003165 FBgn0003256 FBgn0003330 FBgn0003483 FBgn0003600 FBgn0003607 FBgn0003687 FBgn0003732 FBgn0003870 FBgn0003964 FBgn0004101 FBgn0004106 FBgn0004362 FBgn0004399 FBgn0004647 FBgn0004666 FBg…
GO:0006379	BP	mRNA cleavage	6.99E-006	FBgn0015621 FBgn0024698 FBgn0027841 FBgn0027873 FBgn0035831 FBgn0035872 FBgn0035987 FBgn0037371 FBgn0038636
GO:0048522	BP	positive regulation of cellular process	7.29E-006	FBgn0000054 FBgn0000114 FBgn0000210 FBgn0000250 FBgn0000352 FBgn0000413 FBgn0000524 FBgn0001180 FBgn0001276 FBgn0002781 FBgn0002783 FBgn0003015 FBgn0003165 FBgn0003256 FBgn0003495 FBgn0003607 FBgn0003717 FBgn0003964 FBgn0003970 FBgn0004647 FBgn0004795 FBgn0004837 FBgn0004838 FBgn0004882 FBgn0005630 FBgn0010247 FBgn0010315 FBgn0010356 FBgn0010382 FBgn0011715 FBgn0011766 FBgn0013753 FBgn0015218 FBg…
GO:0051053	BP	negative regulation of DNA metabolic process	7.46E-006	FBgn0000996 FBgn0001120 FBgn0003114 FBgn0004872 FBgn0015799 FBgn0025355 FBgn0033081
GO:0030198	BP	extracellular matrix organization and biogenesis	7.84E-006	FBgn0000359 FBgn0003979 FBgn0003980 FBgn0003983 FBgn0004650 FBgn0005390 FBgn0014076
GO:0006378	BP	mRNA polyadenylation	8.70E-006	FBgn0000114 FBgn0002962 FBgn0003970 FBgn0004882 FBgn0015621 FBgn0024698 FBgn0027873 FBgn0038636
GO:0048599	BP	oocyte development	9.66E-006	FBgn0000463 FBgn0001990 FBgn0002736 FBgn0002926 FBgn0002962 FBgn0003015 FBgn0003450 FBgn0003483 FBgn0003495 FBgn0003655 FBgn0003721 FBgn0003970 FBgn0004399 FBgn0004647 FBgn0004838 FBgn0004875 FBgn0004882 FBgn0005695 FBgn0011661 FBgn0016034 FBgn0026433 FBgn0028388 FBgn0034098 FBgn0041775 FBgn0045862 FBgn0086897
GO:0007308	BP	oocyte construction	1.03E-005	FBgn0000463 FBgn0001990 FBgn0002736 FBgn0002926 FBgn0002962 FBgn0003015 FBgn0003450 FBgn0003483 FBgn0003495 FBgn0003655 FBgn0003721 FBgn0003970 FBgn0004399 FBgn0004647 FBgn0004838 FBgn0004875 FBgn0004882 FBgn0005695 FBgn0011661 FBgn0016034 FBgn0026433 FBgn0028388 FBgn0034098 FBgn0041775 FBgn0045862 FBgn0086897
GO:0010557	BP	positive regulation of macromolecule biosynthetic process	1.05E-005	FBgn0000054 FBgn0000413 FBgn0001180 FBgn0001276 FBgn0002783 FBgn0003015 FBgn0003165 FBgn0003607 FBgn0003964 FBgn0003970 FBgn0004795 FBgn0004837 FBgn0004838 FBgn0004882 FBgn0005630 FBgn0010356 FBgn0011715 FBgn0011766 FBgn0013753 FBgn0015371 FBgn0025463 FBgn0025716 FBgn0038805
GO:0045448	BP	mitotic cell cycle embryonic	1.10E-005	FBgn0000404 FBgn0000629 FBgn0003042 FBgn0004367 FBgn0004860 FBgn0005624 FBgn0010317 FBgn0011598 FBgn0025458 FBgn0032105 FBgn0086899
GO:0040029	BP	regulation of gene expression epigenetic	1.11E-005	FBgn0000588 FBgn0000629 FBgn0003042 FBgn0003330 FBgn0003483 FBgn0003600 FBgn0003607 FBgn0003732 FBgn0004860 FBgn0004872 FBgn0005624 FBgn0010113 FBgn0014340 FBgn0015270 FBgn0015610 FBgn0020887 FBgn0022772 FBgn0023180 FBgn0024291 FBgn0025639 FBgn0027378 FBgn0028953 FBgn0032475 FBgn0035121
GO:0007076	BP	mitotic chromosome condensation	1.13E-005	FBgn0002638 FBgn0003732 FBgn0015218 FBgn0015270 FBgn0015287 FBgn0015391 FBgn0026427 FBgn0027783 FBgn0039680
GO:0000578	BP	embryonic axis specification	1.18E-005	FBgn0000166 FBgn0001180 FBgn0001233 FBgn0001965 FBgn0002552 FBgn0002962 FBgn0003015 FBgn0003165 FBgn0003256 FBgn0003495 FBgn0003655 FBgn0003717 FBgn0003733 FBgn0004650 FBgn0004882 FBgn0005390 FBgn0010269 FBgn0015402 FBgn0021818
GO:0009893	BP	positive regulation of metabolic process	1.21E-005	FBgn0000054 FBgn0000250 FBgn0000413 FBgn0001180 FBgn0001276 FBgn0002783 FBgn0003015 FBgn0003165 FBgn0003495 FBgn0003607 FBgn0003717 FBgn0003964 FBgn0003970 FBgn0004795 FBgn0004837 FBgn0004838 FBgn0004882 FBgn0005630 FBgn0010247 FBgn0010356 FBgn0011715 FBgn0011766 FBgn0013753 FBgn0015371 FBgn0025463 FBgn0025716 FBgn0026178 FBgn0037555 FBgn0038805
GO:0009891	BP	positive regulation of biosynthetic process	1.22E-005	FBgn0000054 FBgn0000250 FBgn0000413 FBgn0001180 FBgn0001276 FBgn0002783 FBgn0003015 FBgn0003165 FBgn0003495 FBgn0003607 FBgn0003717 FBgn0003964 FBgn0003970 FBgn0004795 FBgn0004837 FBgn0004838 FBgn0004882 FBgn0005630 FBgn0010247 FBgn0010356 FBgn0011715 FBgn0011766 FBgn0013753 FBgn0015371 FBgn0025463 FBgn0025716 FBgn0026178 FBgn0038805
GO:0016321	BP	female meiosis chromosome segregation	1.27E-005	FBgn0002962 FBgn0004367 FBgn0004655 FBgn0010110 FBgn0010431 FBgn0011598 FBgn0011692 FBgn0011818 FBgn0013765 FBgn0014133 FBgn0015218 FBgn0015287
GO:0006366	BP	transcription from RNA polymerase II promoter	1.30E-005	FBgn0000054 FBgn0000166 FBgn0000617 FBgn0000964 FBgn0001276 FBgn0003687 FBgn0003870 FBgn0004106 FBgn0004647 FBgn0004795 FBgn0004837 FBgn0004855 FBgn0005630 FBgn0005694 FBgn0010303 FBgn0010356 FBgn0010416 FBgn0010421 FBgn0011586 FBgn0011766 FBgn0013753 FBgn0015371 FBgn0015602 FBgn0015610 FBgn0015617 FBgn0015618 FBgn0015664 FBgn0015799 FBgn0015903 FBgn0024330 FBgn0026758 FBgn0026873 FBgn0027553 FBg…
GO:0051246	BP	regulation of protein metabolic process	1.33E-005	FBgn0000114 FBgn0000166 FBgn0000352 FBgn0001079 FBgn0002962 FBgn0003015 FBgn0003138 FBgn0003165 FBgn0003210 FBgn0003501 FBgn0003607 FBgn0003612 FBgn0003970 FBgn0004838 FBgn0004882 FBgn0010300 FBgn0010316 FBgn0010382 FBgn0011474 FBgn0011598 FBgn0011742 FBgn0015321 FBgn0015903 FBgn0016070 FBgn0023423 FBgn0023444 FBgn0023528 FBgn0024291 FBgn0029996 FBgn0030208 FBgn0030241 FBgn0032859 FBgn0034098 FBg…
GO:0006267	BP	pre-replicative complex assembly	1.41E-005	FBgn0014861 FBgn0017577 FBgn0020633 FBgn0024332 FBgn0025815 FBgn0035918
GO:0048135	BP	female germ-line cyst formation	1.89E-005	FBgn0000114 FBgn0000158 FBgn0004106 FBgn0004873 FBgn0023423 FBgn0040298
GO:0006333	BP	chromatin assembly or disassembly	1.92E-005	FBgn0000588 FBgn0000629 FBgn0000927 FBgn0001197 FBgn0001965 FBgn0002183 FBgn0002781 FBgn0003042 FBgn0003330 FBgn0003483 FBgn0003600 FBgn0003607 FBgn0003732 FBgn0004860 FBgn0004872 FBgn0005624 FBgn0010278 FBgn0014340 FBgn0014879 FBgn0015270 FBgn0015610 FBgn0016685 FBgn0020887 FBgn0022772 FBgn0022893 FBgn0023180 FBgn0024291 FBgn0025355 FBgn0026427 FBgn0027378 FBgn0027620 FBgn0029094 FBgn0030054 FBg…
GO:0009880	BP	embryonic pattern specification	2.10E-005	FBgn0000166 FBgn0000251 FBgn0000376 FBgn0001078 FBgn0001079 FBgn0001180 FBgn0001233 FBgn0001965 FBgn0002552 FBgn0002962 FBgn0003015 FBgn0003042 FBgn0003165 FBgn0003256 FBgn0003495 FBgn0003655 FBgn0003717 FBgn0003733 FBgn0004650 FBgn0004795 FBgn0004864 FBgn0004882 FBgn0005390 FBgn0010269 FBgn0015402 FBgn0021818 FBgn0024194 FBgn0036141 FBgn0043903 FBgn0086902
GO:0007399	BP	nervous system development	2.18E-005	FBgn0000054 FBgn0000210 FBgn0000259 FBgn0000404 FBgn0000413 FBgn0000463 FBgn0000464 FBgn0000588 FBgn0000629 FBgn0001105 FBgn0001180 FBgn0001965 FBgn0002638 FBgn0002873 FBgn0002962 FBgn0003041 FBgn0003042 FBgn0003138 FBgn0003165 FBgn0003204 FBgn0003310 FBgn0003330 FBgn0003334 FBgn0003501 FBgn0003525 FBgn0003717 FBgn0003721 FBgn0003870 FBgn0003964 FBgn0004106 FBgn0004108 FBgn0004362 FBgn0004647 FBg…
GO:0006334	BP	nucleosome assembly	2.44E-005	FBgn0001197 FBgn0001965 FBgn0014879 FBgn0015610 FBgn0022893 FBgn0027620 FBgn0029094 FBgn0030054 FBgn0033526 FBgn0037967 FBgn0040477
GO:0006403	BP	RNA localization	2.90E-005	FBgn0002736 FBgn0003015 FBgn0003483 FBgn0003655 FBgn0003721 FBgn0003970 FBgn0004838 FBgn0004875 FBgn0004882 FBgn0014189 FBgn0016034 FBgn0016070 FBgn0026433 FBgn0028411 FBgn0031456 FBgn0033380 FBgn0036263 FBgn0036640 FBgn0045862 FBgn0086897
GO:0043412	BP	biopolymer modification	2.97E-005	FBgn0000258 FBgn0000259 FBgn0000464 FBgn0000588 FBgn0000629 FBgn0000826 FBgn0001079 FBgn0002413 FBgn0002926 FBgn0003138 FBgn0003210 FBgn0003256 FBgn0003450 FBgn0003501 FBgn0003525 FBgn0003600 FBgn0003607 FBgn0003733 FBgn0004106 FBgn0004107 FBgn0004461 FBgn0004598 FBgn0004864 FBgn0004889 FBgn0004957 FBgn0010247 FBgn0010269 FBgn0010303 FBgn0010316 FBgn0010382 FBgn0011474 FBgn0011598 FBgn0011824 FBg…
GO:0033044	BP	regulation of chromosome organization and biogenesis	4.06E-005	FBgn0002183 FBgn0002781 FBgn0003607 FBgn0010278 FBgn0011474 FBgn0024291 FBgn0037555 FBgn0053520
GO:0007088	BP	regulation of mitosis	4.37E-005	FBgn0000114 FBgn0000404 FBgn0003525 FBgn0004367 FBgn0004889 FBgn0010382 FBgn0015624 FBgn0023423 FBgn0025458 FBgn0025781 FBgn0029970 FBgn0033740 FBgn0039638
GO:0046011	BP	regulation of oskar mRNA translation	4.69E-005	FBgn0000114 FBgn0003015 FBgn0003970 FBgn0004838 FBgn0004882 FBgn0015903 FBgn0034098
GO:0007305	BP	vitelline membrane formation in chorion-containing eggshell	5.02E-005	FBgn0000359 FBgn0003979 FBgn0003980 FBgn0003983 FBgn0004650 FBgn0005390 FBgn0014076
GO:0007314	BP	oocyte anterior/posterior axis determination	6.23E-005	FBgn0000463 FBgn0002736 FBgn0002962 FBgn0003015 FBgn0003483 FBgn0003655 FBgn0003721 FBgn0003970 FBgn0004399 FBgn0004647 FBgn0004838 FBgn0004875 FBgn0004882 FBgn0005695 FBgn0011661 FBgn0016034 FBgn0026433 FBgn0045862 FBgn0086897
GO:0008595	BP	determination of anterior/posterior axis embryo	6.40E-005	FBgn0000166 FBgn0001180 FBgn0001233 FBgn0001965 FBgn0002552 FBgn0002962 FBgn0003015 FBgn0003165 FBgn0003256 FBgn0003655 FBgn0003733 FBgn0004650 FBgn0005390 FBgn0010269 FBgn0015402 FBgn0021818
GO:0030727	BP	germarium-derived female germ-line cyst formation	7.13E-005	FBgn0000114 FBgn0000158 FBgn0004106 FBgn0023423 FBgn0040298
GO:0032259	BP	methylation	7.44E-005	FBgn0000588 FBgn0000629 FBgn0003600 FBgn0003607 FBgn0011474 FBgn0015610 FBgn0020887 FBgn0025639 FBgn0028953 FBgn0030486 FBgn0033073 FBgn0033948 FBgn0033994 FBgn0037770 FBgn0037834 FBgn0086908
GO:0007351	BP	tripartite regional subdivision	7.87E-005	FBgn0000166 FBgn0001180 FBgn0001233 FBgn0001965 FBgn0002552 FBgn0002962 FBgn0003015 FBgn0003165 FBgn0003256 FBgn0003655 FBgn0003733 FBgn0004650 FBgn0005390 FBgn0010269 FBgn0015402 FBgn0021818
GO:0006464	BP	protein modification process	8.16E-005	FBgn0000258 FBgn0000259 FBgn0000464 FBgn0000588 FBgn0000629 FBgn0000826 FBgn0001079 FBgn0002413 FBgn0002926 FBgn0003138 FBgn0003210 FBgn0003256 FBgn0003450 FBgn0003501 FBgn0003525 FBgn0003600 FBgn0003607 FBgn0003733 FBgn0004106 FBgn0004107 FBgn0004461 FBgn0004598 FBgn0004864 FBgn0004889 FBgn0004957 FBgn0010247 FBgn0010269 FBgn0010303 FBgn0010316 FBgn0010382 FBgn0011474 FBgn0011598 FBgn0013717 FBg…
GO:0032989	BP	cellular structure morphogenesis	9.17E-005	FBgn0000054 FBgn0000463 FBgn0000464 FBgn0000588 FBgn0000629 FBgn0001233 FBgn0001965 FBgn0002413 FBgn0002962 FBgn0003028 FBgn0003041 FBgn0003138 FBgn0003165 FBgn0003204 FBgn0003330 FBgn0003334 FBgn0003447 FBgn0003721 FBgn0003870 FBgn0003964 FBgn0004108 FBgn0004362 FBgn0004367 FBgn0004647 FBgn0004795 FBgn0004864 FBgn0005630 FBgn0010194 FBgn0010215 FBgn0010303 FBgn0010382 FBgn0010768 FBgn0011020 FBg…
GO:0043543	BP	protein amino acid acylation	9.21E-005	FBgn0011474 FBgn0014340 FBgn0015610 FBgn0020392 FBgn0024194 FBgn0024291 FBgn0037555 FBgn0053520
GO:0008156	BP	negative regulation of DNA replication	9.34E-005	FBgn0000996 FBgn0001120 FBgn0003114 FBgn0015799 FBgn0025355 FBgn0033081
GO:0031326	BP	regulation of cellular biosynthetic process	9.41E-005	FBgn0000114 FBgn0000166 FBgn0000250 FBgn0002962 FBgn0003015 FBgn0003165 FBgn0003495 FBgn0003717 FBgn0003970 FBgn0004838 FBgn0004882 FBgn0010247 FBgn0010300 FBgn0015903 FBgn0016070 FBgn0026178 FBgn0034098 FBgn0037327 FBgn0086897 FBgn0250753
GO:0000377	BP	RNA splicing via transesterification reactions with bulged adenosine as nucleophile	1.04E-004	FBgn0000114 FBgn0000330 FBgn0000426 FBgn0004838 FBgn0005649 FBgn0010083 FBgn0011305 FBgn0014189 FBgn0014362 FBgn0015393 FBgn0020306 FBgn0028554 FBgn0029094 FBgn0030551 FBgn0030765 FBgn0031229 FBgn0031456 FBgn0033210 FBgn0033688 FBgn0035872 FBgn0036450 FBgn0037344 FBgn0037531 FBgn0040235 FBgn0040284 FBgn0040286 FBgn0051184 FBgn0086897
GO:0000075	BP	cell cycle checkpoint	1.10E-004	FBgn0000996 FBgn0003268 FBgn0004367 FBgn0004643 FBgn0011474 FBgn0011598 FBgn0019686 FBgn0025457 FBgn0025458
GO:0000398	BP	nuclear mRNA splicing via spliceosome	1.13E-004	FBgn0000114 FBgn0000330 FBgn0000426 FBgn0004838 FBgn0005649 FBgn0010083 FBgn0011305 FBgn0014189 FBgn0014362 FBgn0015393 FBgn0020306 FBgn0028554 FBgn0029094 FBgn0030551 FBgn0030765 FBgn0031229 FBgn0031456 FBgn0033210 FBgn0033688 FBgn0035872 FBgn0036450 FBgn0037344 FBgn0037531 FBgn0040235 FBgn0040284 FBgn0040286 FBgn0051184 FBgn0086897
GO:0030713	BP	ovarian follicle cell stalk formation	1.18E-004	FBgn0000463 FBgn0003330 FBgn0003334 FBgn0004647 FBgn0004864 FBgn0023423 FBgn0086408
GO:0031399	BP	regulation of protein modification process	1.22E-004	FBgn0003138 FBgn0003210 FBgn0003607 FBgn0010316 FBgn0010382 FBgn0011474 FBgn0024291 FBgn0030208 FBgn0037555 FBgn0053520 FBgn0053526
GO:0000375	BP	RNA splicing via transesterification reactions	1.25E-004	FBgn0000114 FBgn0000330 FBgn0000426 FBgn0004838 FBgn0005649 FBgn0010083 FBgn0011305 FBgn0014189 FBgn0014362 FBgn0015393 FBgn0020306 FBgn0028554 FBgn0029094 FBgn0030551 FBgn0030765 FBgn0031229 FBgn0031456 FBgn0033210 FBgn0033688 FBgn0035872 FBgn0036450 FBgn0037344 FBgn0037531 FBgn0040235 FBgn0040284 FBgn0040286 FBgn0051184 FBgn0086897
GO:0000086	BP	G2/M transition of mitotic cell cycle	1.25E-004	FBgn0000404 FBgn0000405 FBgn0003525 FBgn0004106 FBgn0004107 FBgn0040298
GO:0035282	BP	segmentation	1.48E-004	FBgn0000166 FBgn0000251 FBgn0000376 FBgn0000463 FBgn0001078 FBgn0001079 FBgn0001180 FBgn0001233 FBgn0001965 FBgn0002552 FBgn0002962 FBgn0003015 FBgn0003042 FBgn0003165 FBgn0003256 FBgn0003655 FBgn0003733 FBgn0004647 FBgn0004650 FBgn0004864 FBgn0005390 FBgn0010269 FBgn0010300 FBgn0015402 FBgn0021818 FBgn0024194 FBgn0036141 FBgn0043903 FBgn0086902
GO:0006357	BP	regulation of transcription from RNA polymerase II promoter	1.49E-004	FBgn0000054 FBgn0000166 FBgn0000617 FBgn0001276 FBgn0003687 FBgn0003870 FBgn0004106 FBgn0004647 FBgn0004795 FBgn0004837 FBgn0005630 FBgn0005694 FBgn0010303 FBgn0010356 FBgn0010416 FBgn0011586 FBgn0011766 FBgn0013753 FBgn0015371 FBgn0015602 FBgn0015610 FBgn0015664 FBgn0015799 FBgn0015903 FBgn0024330 FBgn0026758 FBgn0026873 FBgn0027553 FBgn0033846 FBgn0035754 FBgn0038390 FBgn0040339
GO:0035186	BP	syncytial blastoderm mitotic cell cycle	1.69E-004	FBgn0000629 FBgn0003042 FBgn0004367 FBgn0004860 FBgn0005624 FBgn0011598 FBgn0025458
GO:0010608	BP	posttranscriptional regulation of gene expression	1.90E-004	FBgn0000114 FBgn0000166 FBgn0002962 FBgn0003015 FBgn0003138 FBgn0003165 FBgn0003483 FBgn0003970 FBgn0004838 FBgn0004872 FBgn0004882 FBgn0010113 FBgn0010300 FBgn0015903 FBgn0016070 FBgn0034098 FBgn0035121 FBgn0037327 FBgn0086897 FBgn0250753
GO:0001775	BP	cell activation	2.06E-004	FBgn0000351 FBgn0000826 FBgn0001120 FBgn0002926 FBgn0003114 FBgn0003980
GO:0006417	BP	regulation of translation	2.12E-004	FBgn0000114 FBgn0000166 FBgn0002962 FBgn0003015 FBgn0003165 FBgn0003970 FBgn0004838 FBgn0004882 FBgn0010300 FBgn0015903 FBgn0016070 FBgn0034098 FBgn0037327 FBgn0086897 FBgn0250753
GO:0006405	BP	RNA export from nucleus	2.16E-004	FBgn0002736 FBgn0014189 FBgn0028411 FBgn0031456 FBgn0033380 FBgn0036263 FBgn0036640 FBgn0086897
GO:0031327	BP	negative regulation of cellular biosynthetic process	2.41E-004	FBgn0000114 FBgn0000166 FBgn0002962 FBgn0003165 FBgn0004838 FBgn0015903 FBgn0016070 FBgn0034098 FBgn0037327 FBgn0086897 FBgn0250753
GO:0001709	BP	cell fate determination	3.16E-004	FBgn0000158 FBgn0001169 FBgn0001180 FBgn0002962 FBgn0003015 FBgn0003165 FBgn0003310 FBgn0003459 FBgn0003483 FBgn0003733 FBgn0003870 FBgn0003970 FBgn0004647 FBgn0004837 FBgn0004872 FBgn0004873 FBgn0004875 FBgn0004882 FBgn0005695 FBgn0010300 FBgn0010316 FBgn0010382 FBgn0026379 FBgn0040080 FBgn0043903
GO:0031124	BP	mRNA 3'-end processing	4.34E-004	FBgn0000114 FBgn0002962 FBgn0003970 FBgn0004882 FBgn0015621 FBgn0024698 FBgn0027873 FBgn0038636
GO:0000082	BP	G1/S transition of mitotic cell cycle	4.64E-004	FBgn0004106 FBgn0004107 FBgn0010316 FBgn0010382 FBgn0011766 FBgn0015618
GO:0048024	BP	regulation of nuclear mRNA splicing via spliceosome	4.87E-004	FBgn0000114 FBgn0000330 FBgn0004838 FBgn0005649 FBgn0011305 FBgn0014189 FBgn0014362 FBgn0020306 FBgn0029094 FBgn0031456 FBgn0035872 FBgn0037344 FBgn0037531 FBgn0040286 FBgn0086897
GO:0030708	BP	germarium-derived female germ-line cyst encapsulation	5.06E-004	FBgn0003330 FBgn0003334 FBgn0003501 FBgn0004647 FBgn0023423
GO:0035154	BP	terminal cell fate specification open tracheal system	5.09E-004	FBgn0000463 FBgn0004101 FBgn0004647 FBgn0010113
GO:0007315	BP	pole plasm assembly	5.17E-004	FBgn0002736 FBgn0003015 FBgn0003483 FBgn0003655 FBgn0003721 FBgn0003970 FBgn0004399 FBgn0004838 FBgn0004875 FBgn0004882 FBgn0005695 FBgn0011661 FBgn0016034 FBgn0045862 FBgn0086897
GO:0010628	BP	positive regulation of gene expression	5.43E-004	FBgn0000054 FBgn0000413 FBgn0001180 FBgn0001276 FBgn0002783 FBgn0003607 FBgn0003964 FBgn0004795 FBgn0004837 FBgn0005630 FBgn0010356 FBgn0011715 FBgn0011766 FBgn0013753 FBgn0015371 FBgn0025463 FBgn0025716 FBgn0038805
GO:0006997	BP	nuclear organization and biogenesis	5.60E-004	FBgn0000927 FBgn0002781 FBgn0003022 FBgn0010247 FBgn0011207 FBgn0011760 FBgn0024732 FBgn0037137 FBgn0038476 FBgn0087040
GO:0051322	BP	anaphase	5.74E-004	FBgn0000405 FBgn0001612 FBgn0004367 FBgn0004643 FBgn0004889 FBgn0025781 FBgn0041147
GO:0006606	BP	protein import into nucleus	5.81E-004	FBgn0000250 FBgn0000352 FBgn0002413 FBgn0004243 FBgn0004864 FBgn0010660 FBgn0011692 FBgn0013756 FBgn0022213 FBgn0023423 FBgn0024921 FBgn0026252 FBgn0030241 FBgn0031051 FBgn0031456
GO:0007343	BP	egg activation	5.98E-004	FBgn0000351 FBgn0000826 FBgn0001120 FBgn0002926 FBgn0003114 FBgn0003980
GO:0033036	BP	macromolecule localization	6.03E-004	FBgn0000250 FBgn0000330 FBgn0000352 FBgn0000405 FBgn0001087 FBgn0001105 FBgn0002413 FBgn0002736 FBgn0003015 FBgn0003138 FBgn0003210 FBgn0003310 FBgn0003459 FBgn0003483 FBgn0003655 FBgn0003721 FBgn0003970 FBgn0004243 FBgn0004838 FBgn0004864 FBgn0004868 FBgn0004875 FBgn0004882 FBgn0010215 FBgn0010247 FBgn0010660 FBgn0011661 FBgn0011692 FBgn0013756 FBgn0014189 FBgn0015567 FBgn0016034 FBgn0016070 FBg…
GO:0031328	BP	positive regulation of cellular biosynthetic process	6.34E-004	FBgn0000250 FBgn0003015 FBgn0003165 FBgn0003495 FBgn0003717 FBgn0003970 FBgn0004838 FBgn0004882 FBgn0010247 FBgn0026178
GO:0050684	BP	regulation of mRNA processing	6.40E-004	FBgn0000114 FBgn0000330 FBgn0004838 FBgn0005649 FBgn0011305 FBgn0014189 FBgn0014362 FBgn0020306 FBgn0029094 FBgn0031456 FBgn0035872 FBgn0037344 FBgn0037531 FBgn0040286 FBgn0086897
GO:0006406	BP	mRNA export from nucleus	6.44E-004	FBgn0002736 FBgn0014189 FBgn0028411 FBgn0031456 FBgn0036263 FBgn0036640 FBgn0086897
GO:0033205	BP	cytokinesis during cell cycle	7.08E-004	FBgn0000405 FBgn0003041 FBgn0011692 FBgn0013726 FBgn0015926 FBgn0026431 FBgn0026433 FBgn0030241
GO:0045935	BP	positive regulation of nucleobase nucleoside nucleotide and nucleic acid metabolic process	7.26E-004	FBgn0000054 FBgn0000413 FBgn0001180 FBgn0001276 FBgn0002783 FBgn0003607 FBgn0003964 FBgn0004795 FBgn0004837 FBgn0005630 FBgn0010356 FBgn0011715 FBgn0011766 FBgn0013753 FBgn0015371 FBgn0025463 FBgn0025716 FBgn0038805
GO:0045941	BP	positive regulation of transcription	7.33E-004	FBgn0000054 FBgn0000413 FBgn0001180 FBgn0001276 FBgn0002783 FBgn0003607 FBgn0003964 FBgn0004795 FBgn0004837 FBgn0005630 FBgn0010356 FBgn0011715 FBgn0011766 FBgn0013753 FBgn0015371 FBgn0025463 FBgn0025716 FBgn0038805
GO:0048139	BP	female germ-line cyst encapsulation	7.65E-004	FBgn0003330 FBgn0003334 FBgn0003501 FBgn0004647 FBgn0023423
GO:0048138	BP	germ-line cyst encapsulation	7.66E-004	FBgn0003330 FBgn0003334 FBgn0003501 FBgn0004647 FBgn0023423
GO:0045727	BP	positive regulation of translation	7.70E-004	FBgn0003015 FBgn0003165 FBgn0003970 FBgn0004838 FBgn0004882
GO:0045786	BP	negative regulation of cell cycle	7.82E-004	FBgn0000404 FBgn0003165 FBgn0010316 FBgn0026379 FBgn0040298
GO:0007350	BP	blastoderm segmentation	8.04E-004	FBgn0000166 FBgn0001078 FBgn0001079 FBgn0001180 FBgn0001233 FBgn0001965 FBgn0002552 FBgn0002962 FBgn0003015 FBgn0003042 FBgn0003165 FBgn0003256 FBgn0003655 FBgn0003733 FBgn0004650 FBgn0004864 FBgn0005390 FBgn0010269 FBgn0015402 FBgn0021818 FBgn0024194 FBgn0036141 FBgn0043903 FBgn0086902
GO:0031123	BP	RNA 3'-end processing	8.09E-004	FBgn0000114 FBgn0002962 FBgn0003970 FBgn0004882 FBgn0015621 FBgn0024698 FBgn0027873 FBgn0038636
GO:0050793	BP	regulation of developmental process	9.68E-004	FBgn0000210 FBgn0000463 FBgn0000464 FBgn0001078 FBgn0001180 FBgn0001233 FBgn0001965 FBgn0002622 FBgn0002638 FBgn0002781 FBgn0003041 FBgn0003256 FBgn0003459 FBgn0003607 FBgn0003717 FBgn0003964 FBgn0004367 FBgn0004647 FBgn0004837 FBgn0004864 FBgn0004872 FBgn0010113 FBgn0010300 FBgn0010303 FBgn0010382 FBgn0011207 FBgn0011703 FBgn0011704 FBgn0011766 FBgn0014133 FBgn0015295 FBgn0015371 FBgn0015954 FBg…
GO:0022008	BP	neurogenesis	9.82E-004	FBgn0000054 FBgn0000404 FBgn0000463 FBgn0000464 FBgn0000588 FBgn0000629 FBgn0001105 FBgn0001180 FBgn0002638 FBgn0002962 FBgn0003041 FBgn0003042 FBgn0003138 FBgn0003165 FBgn0003204 FBgn0003330 FBgn0003334 FBgn0003721 FBgn0003870 FBgn0003964 FBgn0004106 FBgn0004108 FBgn0004362 FBgn0004647 FBgn0004795 FBgn0005630 FBgn0010194 FBgn0010300 FBgn0010303 FBgn0010382 FBgn0010768 FBgn0011715 FBgn0013717 FBg…
GO:0006730	BP	one-carbon compound metabolic process	0	FBgn0000588 FBgn0000629 FBgn0003600 FBgn0003607 FBgn0011474 FBgn0014455 FBgn0015610 FBgn0020887 FBgn0025639 FBgn0028953 FBgn0030486 FBgn0033073 FBgn0033948 FBgn0033994 FBgn0037770 FBgn0037834 FBgn0086908
GO:0006271	BP	DNA strand elongation during DNA replication	0	FBgn0005655 FBgn0012066 FBgn0015287 FBgn0259113
GO:0032196	BP	transposition	0	FBgn0004872 FBgn0028953 FBgn0037844
GO:0048136	BP	male germ-line cyst formation	0	FBgn0000158 FBgn0004106 FBgn0011207 FBgn0040298
GO:0051091	BP	positive regulation of transcription factor activity	0	FBgn0000352 FBgn0001079 FBgn0029113 FBgn0029512
GO:0051099	BP	positive regulation of binding	0	FBgn0000352 FBgn0001079 FBgn0029113 FBgn0029512
GO:0000902	BP	cell morphogenesis	0	FBgn0000054 FBgn0000463 FBgn0000464 FBgn0000588 FBgn0000629 FBgn0001233 FBgn0001965 FBgn0002413 FBgn0002962 FBgn0003028 FBgn0003041 FBgn0003138 FBgn0003165 FBgn0003204 FBgn0003330 FBgn0003334 FBgn0003447 FBgn0003721 FBgn0003870 FBgn0003964 FBgn0004108 FBgn0004362 FBgn0004367 FBgn0004647 FBgn0004795 FBgn0004864 FBgn0005630 FBgn0010194 FBgn0010215 FBgn0010303 FBgn0010382 FBgn0010768 FBgn0011020 FBg…
GO:0007127	BP	meiosis I	0	FBgn0000351 FBgn0001612 FBgn0004106 FBgn0004367 FBgn0004643 FBgn0010110 FBgn0011207 FBgn0028434 FBgn0036486 FBgn0040347 FBgn0086350
GO:0007147	BP	female meiosis II	0	FBgn0000351 FBgn0002873 FBgn0026431 FBgn0026433
GO:0033301	BP	cell cycle comprising mitosis without cytokinesis	0	FBgn0000629 FBgn0003042 FBgn0004367 FBgn0004860 FBgn0005624 FBgn0011598 FBgn0025458
GO:0048699	BP	generation of neurons	0	FBgn0000054 FBgn0000404 FBgn0000463 FBgn0000464 FBgn0000588 FBgn0000629 FBgn0001105 FBgn0001180 FBgn0002638 FBgn0002962 FBgn0003041 FBgn0003042 FBgn0003138 FBgn0003165 FBgn0003204 FBgn0003721 FBgn0003870 FBgn0003964 FBgn0004106 FBgn0004108 FBgn0004362 FBgn0004647 FBgn0004795 FBgn0005630 FBgn0010194 FBgn0010300 FBgn0010303 FBgn0010382 FBgn0010768 FBgn0011715 FBgn0013717 FBgn0014133 FBgn0015610 FBg…
GO:0051170	BP	nuclear import	0	FBgn0000250 FBgn0000352 FBgn0002413 FBgn0004243 FBgn0004864 FBgn0010660 FBgn0011692 FBgn0013756 FBgn0022213 FBgn0023423 FBgn0024921 FBgn0026252 FBgn0030241 FBgn0031051 FBgn0031456
GO:0006473	BP	protein amino acid acetylation	0	FBgn0011474 FBgn0014340 FBgn0015610 FBgn0024291 FBgn0037555 FBgn0053520
GO:0051098	BP	regulation of binding	0	FBgn0000352 FBgn0001079 FBgn0015799 FBgn0029113 FBgn0029512
GO:0022616	BP	DNA strand elongation	0	FBgn0005655 FBgn0012066 FBgn0015287 FBgn0259113
GO:0019094	BP	pole plasm mRNA localization	0	FBgn0002736 FBgn0003015 FBgn0003483 FBgn0003655 FBgn0003721 FBgn0004838 FBgn0004875 FBgn0004882 FBgn0016034 FBgn0045862 FBgn0086897
GO:0031056	BP	regulation of histone modification	0	FBgn0003607 FBgn0011474 FBgn0024291 FBgn0037555 FBgn0053520
GO:0031570	BP	DNA integrity checkpoint	0	FBgn0000996 FBgn0004367 FBgn0011474 FBgn0011598 FBgn0019686
GO:0051101	BP	regulation of DNA binding	0	FBgn0000352 FBgn0001079 FBgn0015799 FBgn0029113 FBgn0029512
GO:0030720	BP	oocyte localization during germarium-derived egg chamber formation	0	FBgn0000463 FBgn0003483 FBgn0004647 FBgn0010215 FBgn0023423 FBgn0086897
GO:0007243	BP	protein kinase cascade	0	FBgn0003256 FBgn0003501 FBgn0003612 FBgn0004107 FBgn0004647 FBgn0004864 FBgn0010269 FBgn0010303 FBgn0010315 FBgn0010382 FBgn0015295 FBgn0016641 FBgn0023423 FBgn0025743 FBgn0026252 FBgn0031885 FBgn0043903 FBgn0259212
GO:0009566	BP	fertilization	0	FBgn0000351 FBgn0000826 FBgn0000927 FBgn0001120 FBgn0002926 FBgn0003114 FBgn0003980 FBgn0087040
GO:0048513	BP	organ development	0	FBgn0000077 FBgn0000210 FBgn0000250 FBgn0000251 FBgn0000258 FBgn0000259 FBgn0000289 FBgn0000352 FBgn0000413 FBgn0000463 FBgn0000464 FBgn0000543 FBgn0000588 FBgn0000629 FBgn0000709 FBgn0000964 FBgn0001078 FBgn0001169 FBgn0001180 FBgn0001233 FBgn0001965 FBgn0002413 FBgn0002552 FBgn0002873 FBgn0003028 FBgn0003041 FBgn0003256 FBgn0003310 FBgn0003330 FBgn0003447 FBgn0003501 FBgn0003525 FBgn0003612 FBg…
GO:0000910	BP	cytokinesis	0	FBgn0000405 FBgn0003041 FBgn0003717 FBgn0004243 FBgn0004864 FBgn0011692 FBgn0011710 FBgn0013726 FBgn0015610 FBgn0015926 FBgn0025716 FBgn0026431 FBgn0026433 FBgn0029172 FBgn0030241 FBgn0032105 FBgn0086356
GO:0046822	BP	regulation of nucleocytoplasmic transport	0	FBgn0000250 FBgn0000352 FBgn0002413 FBgn0002638 FBgn0004243 FBgn0011692 FBgn0022213 FBgn0023423 FBgn0030241
GO:0042078	BP	germ-line stem cell division	0	FBgn0000114 FBgn0000158 FBgn0002962 FBgn0003165 FBgn0004864 FBgn0004872 FBgn0011207 FBgn0040298
GO:0043388	BP	positive regulation of DNA binding	0	FBgn0000352 FBgn0001079 FBgn0029113 FBgn0029512
GO:0016573	BP	histone acetylation	0	FBgn0011474 FBgn0014340 FBgn0015610 FBgn0024291 FBgn0037555 FBgn0053520
GO:0008298	BP	intracellular mRNA localization	0	FBgn0002736 FBgn0003015 FBgn0003483 FBgn0003655 FBgn0003721 FBgn0003970 FBgn0004838 FBgn0004875 FBgn0004882 FBgn0016034 FBgn0026433 FBgn0045862 FBgn0086897
GO:0042990	BP	regulation of transcription factor import into nucleus	0	FBgn0000250 FBgn0000352 FBgn0004243 FBgn0011692 FBgn0022213 FBgn0023423 FBgn0030241
GO:0042991	BP	transcription factor import into nucleus	0	FBgn0000250 FBgn0000352 FBgn0004243 FBgn0011692 FBgn0022213 FBgn0023423 FBgn0030241
GO:0000084	BP	S phase of mitotic cell cycle	0	FBgn0026143 FBgn0035194 FBgn0086695 FBgn0259676
GO:0016358	BP	dendrite development	0	FBgn0000054 FBgn0000588 FBgn0000629 FBgn0002962 FBgn0003165 FBgn0003721 FBgn0003870 FBgn0003964 FBgn0004362 FBgn0010768 FBgn0011715 FBgn0015610 FBgn0020887 FBgn0025463 FBgn0025716 FBgn0027620 FBgn0028387 FBgn0029094 FBgn0030276 FBgn0030330 FBgn0035754 FBgn0086356
GO:0043484	BP	regulation of RNA splicing	0	FBgn0000114 FBgn0000330 FBgn0004838 FBgn0005649 FBgn0011305 FBgn0014189 FBgn0014362 FBgn0020306 FBgn0029094 FBgn0031456 FBgn0035872 FBgn0037344 FBgn0037531 FBgn0040286 FBgn0086897
GO:0009953	BP	dorsal/ventral pattern formation	0	FBgn0000250 FBgn0000463 FBgn0001169 FBgn0001990 FBgn0002926 FBgn0003450 FBgn0003483 FBgn0003495 FBgn0003717 FBgn0004647 FBgn0004837 FBgn0004875 FBgn0004882 FBgn0016034 FBgn0020224 FBgn0028388 FBgn0034098 FBgn0041775 FBgn0086897
GO:0006313	BP	transposition DNA-mediated	0	FBgn0004872 FBgn0028953 FBgn0037844
GO:0016333	BP	morphogenesis of follicular epithelium	0	FBgn0003330 FBgn0003334 FBgn0003501 FBgn0004647 FBgn0020224 FBgn0023423 FBgn0026178 FBgn0086897
GO:0032879	BP	regulation of localization	0	FBgn0000250 FBgn0000352 FBgn0002413 FBgn0002638 FBgn0002736 FBgn0003138 FBgn0003483 FBgn0003655 FBgn0004243 FBgn0004838 FBgn0004875 FBgn0011692 FBgn0016034 FBgn0022213 FBgn0023423 FBgn0030241 FBgn0034367
GO:0051168	BP	nuclear export	0	FBgn0002736 FBgn0014189 FBgn0022213 FBgn0028411 FBgn0031456 FBgn0033380 FBgn0036263 FBgn0036640 FBgn0086897
GO:0006310	BP	DNA recombination	0	FBgn0004367 FBgn0004872 FBgn0028434 FBgn0028953 FBgn0030506 FBgn0034922 FBgn0036486 FBgn0037844 FBgn0040290 FBgn0040347
GO:0033043	BP	regulation of organelle organization and biogenesis	0	FBgn0002183 FBgn0002781 FBgn0003501 FBgn0003607 FBgn0010278 FBgn0011474 FBgn0011742 FBgn0024291 FBgn0030241 FBgn0032859 FBgn0037555 FBgn0053520
GO:0008152	BP	metabolic process	0	FBgn0000054 FBgn0000075 FBgn0000114 FBgn0000166 FBgn0000210 FBgn0000250 FBgn0000251 FBgn0000258 FBgn0000259 FBgn0000307 FBgn0000330 FBgn0000351 FBgn0000352 FBgn0000376 FBgn0000412 FBgn0000413 FBgn0000426 FBgn0000464 FBgn0000543 FBgn0000588 FBgn0000617 FBgn0000629 FBgn0000826 FBgn0000927 FBgn0000964 FBgn0000996 FBgn0001078 FBgn0001079 FBgn0001087 FBgn0001120 FBgn0001180 FBgn0001233 FBgn0001276 FBg…
GO:0050658	BP	RNA transport	0	FBgn0002736 FBgn0014189 FBgn0028411 FBgn0031456 FBgn0033380 FBgn0036263 FBgn0036640 FBgn0086897
GO:0050657	BP	nucleic acid transport	0	FBgn0002736 FBgn0014189 FBgn0028411 FBgn0031456 FBgn0033380 FBgn0036263 FBgn0036640 FBgn0086897
GO:0042676	BP	compound eye cone cell fate commitment	0	FBgn0000463 FBgn0004647 FBgn0004837 FBgn0015371 FBgn0023444
GO:0045451	BP	pole plasm oskar mRNA localization	0	FBgn0002736 FBgn0003483 FBgn0003655 FBgn0003721 FBgn0004838 FBgn0004875 FBgn0004882 FBgn0016034 FBgn0045862 FBgn0086897
GO:0045466	BP	R7 cell differentiation	0	FBgn0000464 FBgn0001233 FBgn0001965 FBgn0003256 FBgn0003870 FBgn0004647 FBgn0010269 FBgn0015624 FBgn0016641
GO:0040011	BP	locomotion	0	FBgn0000054 FBgn0000463 FBgn0001180 FBgn0002781 FBgn0002962 FBgn0003041 FBgn0003165 FBgn0003733 FBgn0003964 FBgn0004647 FBgn0004666 FBgn0004838 FBgn0004864 FBgn0005630 FBgn0010194 FBgn0010269 FBgn0010303 FBgn0011020 FBgn0013717 FBgn0015954 FBgn0016053 FBgn0020224 FBgn0020245 FBgn0023423 FBgn0026178 FBgn0038856 FBgn0039338 FBgn0041087 FBgn0043903 FBgn0046687 FBgn0086897 FBgn0086902
GO:0000059	BP	protein import into nucleus docking	0	FBgn0010660 FBgn0022213 FBgn0024921 FBgn0026252 FBgn0031051 FBgn0031456
GO:0000904	BP	cell morphogenesis during differentiation	0	FBgn0000054 FBgn0000463 FBgn0000464 FBgn0000588 FBgn0000629 FBgn0002962 FBgn0003041 FBgn0003138 FBgn0003165 FBgn0003204 FBgn0003330 FBgn0003334 FBgn0003721 FBgn0003870 FBgn0003964 FBgn0004108 FBgn0004362 FBgn0004647 FBgn0004795 FBgn0004864 FBgn0005630 FBgn0010194 FBgn0010303 FBgn0010768 FBgn0011715 FBgn0013717 FBgn0014133 FBgn0015610 FBgn0015954 FBgn0020887 FBgn0023423 FBgn0025463 FBgn0025716 FBg…
GO:0007056	BP	spindle assembly involved in female meiosis	0	FBgn0002873 FBgn0002948 FBgn0026431 FBgn0026433
GO:0042675	BP	compound eye cone cell differentiation	0	FBgn0000463 FBgn0004647 FBgn0004837 FBgn0015371 FBgn0023444 FBgn0026252
GO:0035155	BP	negative regulation of terminal cell fate specification open tracheal system	0	FBgn0000463 FBgn0004647 FBgn0010113
GO:0008293	BP	torso signaling pathway	0	FBgn0001180 FBgn0001233 FBgn0001965 FBgn0002552 FBgn0003256 FBgn0003733 FBgn0010269 FBgn0015402 FBgn0021818
GO:0046843	BP	dorsal appendage formation	0	FBgn0000250 FBgn0003483 FBgn0003870 FBgn0003970 FBgn0004647 FBgn0010303 FBgn0015295 FBgn0023423
GO:0000077	BP	DNA damage checkpoint	0	FBgn0004367 FBgn0011474 FBgn0011598 FBgn0019686
GO:0051090	BP	regulation of transcription factor activity	0	FBgn0000352 FBgn0001079 FBgn0029113 FBgn0029512
GO:0008380	BP	RNA splicing	0	FBgn0000114 FBgn0000330 FBgn0000426 FBgn0004838 FBgn0005649 FBgn0010083 FBgn0011305 FBgn0014189 FBgn0014362 FBgn0015393 FBgn0020306 FBgn0028554 FBgn0029094 FBgn0030551 FBgn0030765 FBgn0031229 FBgn0031456 FBgn0033210 FBgn0033688 FBgn0035872 FBgn0036450 FBgn0037344 FBgn0037531 FBgn0040235 FBgn0040284 FBgn0040286 FBgn0051184 FBgn0086897
GO:0048666	BP	neuron development	0	FBgn0000054 FBgn0000464 FBgn0000588 FBgn0000629 FBgn0002962 FBgn0003041 FBgn0003042 FBgn0003138 FBgn0003165 FBgn0003204 FBgn0003721 FBgn0003870 FBgn0003964 FBgn0004108 FBgn0004362 FBgn0004647 FBgn0004795 FBgn0005630 FBgn0010194 FBgn0010303 FBgn0010768 FBgn0011715 FBgn0013717 FBgn0014133 FBgn0015610 FBgn0015954 FBgn0020887 FBgn0025463 FBgn0025716 FBgn0025741 FBgn0027620 FBgn0028387 FBgn0029094 FBg…
GO:0048870	BP	cell motility	0	FBgn0000463 FBgn0001180 FBgn0002781 FBgn0002962 FBgn0003041 FBgn0003165 FBgn0003733 FBgn0003964 FBgn0004647 FBgn0004838 FBgn0004864 FBgn0005630 FBgn0010269 FBgn0010303 FBgn0013717 FBgn0015954 FBgn0016053 FBgn0020224 FBgn0020245 FBgn0023423 FBgn0026178 FBgn0039338 FBgn0041087 FBgn0043903 FBgn0046687 FBgn0086897 FBgn0086902
GO:0007141	BP	male meiosis I	0	FBgn0002781 FBgn0004106 FBgn0011207 FBgn0086350
GO:0006367	BP	transcription initiation from RNA polymerase II promoter	0	FBgn0000617 FBgn0003687 FBgn0004106 FBgn0010356 FBgn0010421 FBgn0015617 FBgn0015618 FBgn0024330 FBgn0026758 FBgn0034503 FBgn0034707 FBgn0035145 FBgn0035754 FBgn0038760 FBgn0039923
GO:0048667	BP	neuron morphogenesis during differentiation	0.01	FBgn0000054 FBgn0000464 FBgn0000588 FBgn0000629 FBgn0002962 FBgn0003041 FBgn0003138 FBgn0003165 FBgn0003204 FBgn0003721 FBgn0003870 FBgn0003964 FBgn0004108 FBgn0004362 FBgn0004647 FBgn0004795 FBgn0005630 FBgn0010194 FBgn0010303 FBgn0010768 FBgn0011715 FBgn0013717 FBgn0014133 FBgn0015610 FBgn0015954 FBgn0020887 FBgn0025463 FBgn0025716 FBgn0025741 FBgn0027620 FBgn0028387 FBgn0029094 FBgn0030276 FBg…
GO:0051028	BP	mRNA transport	0.01	FBgn0002736 FBgn0014189 FBgn0028411 FBgn0031456 FBgn0036263 FBgn0036640 FBgn0086897
GO:0017038	BP	protein import	0.01	FBgn0000250 FBgn0000352 FBgn0002413 FBgn0004243 FBgn0004864 FBgn0010660 FBgn0011692 FBgn0013756 FBgn0022213 FBgn0023423 FBgn0024921 FBgn0026252 FBgn0030241 FBgn0031051 FBgn0031456
GO:0017148	BP	negative regulation of translation	0.01	FBgn0000114 FBgn0000166 FBgn0002962 FBgn0003165 FBgn0004838 FBgn0015903 FBgn0016070 FBgn0034098 FBgn0037327 FBgn0086897 FBgn0250753
GO:0035153	BP	epithelial cell type specification open tracheal system	0.01	FBgn0000463 FBgn0004101 FBgn0004647 FBgn0010113
GO:0007058	BP	spindle assembly involved in female meiosis II	0.01	FBgn0002873 FBgn0026431 FBgn0026433
GO:0001751	BP	compound eye photoreceptor cell differentiation	0.01	FBgn0000210 FBgn0000413 FBgn0000463 FBgn0000464 FBgn0001233 FBgn0001965 FBgn0003256 FBgn0003310 FBgn0003870 FBgn0004647 FBgn0004864 FBgn0010269 FBgn0011661 FBgn0013726 FBgn0015624 FBgn0015778 FBgn0016641 FBgn0021818 FBgn0025743 FBgn0026252 FBgn0034367
GO:0007015	BP	actin filament organization	0.01	FBgn0000463 FBgn0001105 FBgn0001233 FBgn0001965 FBgn0003447 FBgn0003501 FBgn0004367 FBgn0004647 FBgn0004873 FBgn0010303 FBgn0011760 FBgn0013732 FBgn0020255 FBgn0026379 FBgn0028388 FBgn0053558
GO:0051049	BP	regulation of transport	0.01	FBgn0000250 FBgn0000352 FBgn0002413 FBgn0002638 FBgn0004243 FBgn0011692 FBgn0022213 FBgn0023423 FBgn0030241 FBgn0034367
GO:0000288	BP	nuclear-transcribed mRNA catabolic process deadenylation-dependent decay	0.01	FBgn0003165 FBgn0016070 FBgn0037372
GO:0048813	BP	dendrite morphogenesis	0.01	FBgn0000054 FBgn0000588 FBgn0000629 FBgn0002962 FBgn0003165 FBgn0003721 FBgn0003870 FBgn0003964 FBgn0004362 FBgn0010768 FBgn0011715 FBgn0015610 FBgn0020887 FBgn0025463 FBgn0025716 FBgn0027620 FBgn0028387 FBgn0029094 FBgn0030276 FBgn0030330 FBgn0035754 FBgn0086356
GO:0007616	BP	long-term memory	0.01	FBgn0000054 FBgn0003015 FBgn0003165 FBgn0004647 FBgn0029764 FBgn0250753
GO:0007277	BP	pole cell development	0.01	FBgn0000351 FBgn0003015 FBgn0003970 FBgn0004872 FBgn0005695 FBgn0016053 FBgn0041087
GO:0022613	BP	ribonucleoprotein complex biogenesis and assembly	0.01	FBgn0003483 FBgn0003600 FBgn0011566 FBgn0011824 FBgn0015218 FBgn0015393 FBgn0022069 FBgn0028554 FBgn0029148 FBgn0029714 FBgn0030433 FBgn0030765 FBgn0033485 FBgn0033741 FBgn0034858 FBgn0034967 FBgn0035524 FBgn0035831 FBgn0036450 FBgn0037327 FBgn0037778 FBgn0039233 FBgn0040284 FBgn0040286 FBgn0053100
GO:0001672	BP	regulation of chromatin assembly or disassembly	0.01	FBgn0002183 FBgn0002781 FBgn0010278
GO:0046552	BP	photoreceptor cell fate commitment	0.01	FBgn0000210 FBgn0000413 FBgn0000463 FBgn0001233 FBgn0001965 FBgn0003256 FBgn0004647 FBgn0010269 FBgn0015624 FBgn0015778 FBgn0016641
GO:0007224	BP	smoothened signaling pathway	0.01	FBgn0000352 FBgn0001079 FBgn0011692 FBgn0015624 FBgn0020245 FBgn0023423 FBgn0024194 FBgn0029905 FBgn0031872
GO:0007093	BP	mitotic cell cycle checkpoint	0.01	FBgn0003268 FBgn0004367 FBgn0004643 FBgn0011598 FBgn0025457 FBgn0025458
GO:0065009	BP	regulation of molecular function	0.01	FBgn0000352 FBgn0001079 FBgn0004868 FBgn0010303 FBgn0010316 FBgn0011703 FBgn0011704 FBgn0015617 FBgn0015799 FBgn0016641 FBgn0016698 FBgn0019686 FBgn0020224 FBgn0020655 FBgn0025743 FBgn0029113 FBgn0029512 FBgn0033539 FBgn0034009 FBgn0036237 FBgn0038401 FBgn0039056 FBgn0053526
GO:0032269	BP	negative regulation of cellular protein metabolic process	0.01	FBgn0000114 FBgn0000166 FBgn0002962 FBgn0003138 FBgn0003165 FBgn0004838 FBgn0010316 FBgn0011474 FBgn0015903 FBgn0016070 FBgn0030241 FBgn0034098 FBgn0037327 FBgn0086897 FBgn0250753
GO:0042706	BP	eye photoreceptor cell fate commitment	0.01	FBgn0000210 FBgn0000413 FBgn0000463 FBgn0001233 FBgn0001965 FBgn0003256 FBgn0004647 FBgn0010269 FBgn0015624 FBgn0015778 FBgn0016641
GO:0032386	BP	regulation of intracellular transport	0.01	FBgn0000250 FBgn0000352 FBgn0002413 FBgn0002638 FBgn0004243 FBgn0011692 FBgn0022213 FBgn0023423 FBgn0030241
GO:0001754	BP	eye photoreceptor cell differentiation	0.01	FBgn0000210 FBgn0000413 FBgn0000463 FBgn0000464 FBgn0001233 FBgn0001965 FBgn0003256 FBgn0003310 FBgn0003870 FBgn0004647 FBgn0004864 FBgn0010269 FBgn0011661 FBgn0013726 FBgn0015624 FBgn0015778 FBgn0016641 FBgn0021818 FBgn0025743 FBgn0026252 FBgn0034367
GO:0045893	BP	positive regulation of transcription DNA-dependent	0.01	FBgn0001276 FBgn0002783 FBgn0003607 FBgn0004837 FBgn0005630 FBgn0010356 FBgn0011715 FBgn0013753 FBgn0015371 FBgn0025463 FBgn0025716 FBgn0038805
GO:0007338	BP	single fertilization	0.01	FBgn0000351 FBgn0000826 FBgn0000927 FBgn0001120 FBgn0002926 FBgn0003114 FBgn0003980 FBgn0087040
GO:0007316	BP	pole plasm RNA localization	0.01	FBgn0002736 FBgn0003015 FBgn0003483 FBgn0003655 FBgn0003721 FBgn0003970 FBgn0004838 FBgn0004875 FBgn0004882 FBgn0016034 FBgn0045862 FBgn0086897
GO:0006352	BP	transcription initiation	0.01	FBgn0000617 FBgn0003687 FBgn0004106 FBgn0010356 FBgn0010421 FBgn0015617 FBgn0015618 FBgn0024330 FBgn0026758 FBgn0034503 FBgn0034707 FBgn0035145 FBgn0035754 FBgn0038760 FBgn0039923
GO:0030706	BP	germarium-derived oocyte differentiation	0.01	FBgn0003459 FBgn0003483 FBgn0003970 FBgn0004873 FBgn0004875 FBgn0004882 FBgn0010316
GO:0009719	BP	response to endogenous stimulus	0.01	FBgn0000210 FBgn0001078 FBgn0003964 FBgn0030486 FBgn0037770 FBgn0040372 FBgn0250850
GO:0009725	BP	response to hormone stimulus	0.01	FBgn0000210 FBgn0001078 FBgn0003964 FBgn0030486 FBgn0037770 FBgn0040372 FBgn0250850
GO:0009950	BP	dorsal/ventral axis specification	0.01	FBgn0000250 FBgn0001990 FBgn0002926 FBgn0003450 FBgn0003483 FBgn0003495 FBgn0003717 FBgn0004875 FBgn0004882 FBgn0016034 FBgn0020224 FBgn0034098 FBgn0041775 FBgn0086897
GO:0000381	BP	regulation of alternative nuclear mRNA splicing via spliceosome	0.01	FBgn0000114 FBgn0000330 FBgn0005649 FBgn0014189 FBgn0014362 FBgn0020306 FBgn0035872 FBgn0037344 FBgn0037531 FBgn0040286 FBgn0086897
GO:0030716	BP	oocyte fate determination	0.01	FBgn0003459 FBgn0003483 FBgn0003970 FBgn0004873 FBgn0004875 FBgn0004882 FBgn0010316
GO:0009303	BP	rRNA transcription	0.01	FBgn0010247 FBgn0010300
GO:0048190	BP	wing disc dorsal/ventral pattern formation	0.01	FBgn0000463 FBgn0001169 FBgn0004647 FBgn0004837 FBgn0028388
GO:0000060	BP	protein import into nucleus translocation	0.01	FBgn0004864 FBgn0026252
GO:0007280	BP	pole cell migration	0.01	FBgn0002962 FBgn0003165 FBgn0003733 FBgn0016053 FBgn0026178 FBgn0041087 FBgn0046687
GO:0035172	BP	hemocyte proliferation	0.01	FBgn0003717 FBgn0004647 FBgn0004864 FBgn0005639 FBgn0020306
GO:0048142	BP	germarium-derived cystoblast division	0.01	FBgn0004106 FBgn0040298
GO:0051092	BP	positive regulation of NF-kappaB transcription factor activity	0.01	FBgn0029113 FBgn0029512
GO:0051320	BP	S phase	0.01	FBgn0026143 FBgn0035194 FBgn0086695 FBgn0259676
GO:0006408	BP	snRNA export from nucleus	0.01	FBgn0028411 FBgn0033380
GO:0051050	BP	positive regulation of transport	0.01	FBgn0004243 FBgn0011692 FBgn0022213 FBgn0023423 FBgn0030241 FBgn0034367
GO:0003676	MF	nucleic acid binding	1.10E-021	FBgn0000054 FBgn0000114 FBgn0000166 FBgn0000210 FBgn0000251 FBgn0000289 FBgn0000307 FBgn0000376 FBgn0000412 FBgn0000413 FBgn0000588 FBgn0000617 FBgn0000629 FBgn0000964 FBgn0000996 FBgn0001078 FBgn0001180 FBgn0001197 FBgn0001965 FBgn0001986 FBgn0001990 FBgn0002044 FBgn0002183 FBgn0002622 FBgn0002780 FBgn0002783 FBgn0002873 FBgn0002948 FBgn0002962 FBgn0003023 FBgn0003028 FBgn0003044 FBgn0003114 FBg…
GO:0005515	MF	protein binding	7.19E-018	FBgn0000114 FBgn0000166 FBgn0000210 FBgn0000250 FBgn0000283 FBgn0000330 FBgn0000352 FBgn0000463 FBgn0000524 FBgn0000588 FBgn0000629 FBgn0000709 FBgn0000927 FBgn0000964 FBgn0001078 FBgn0001079 FBgn0001087 FBgn0001169 FBgn0001233 FBgn0001276 FBgn0001612 FBgn0001965 FBgn0001990 FBgn0002283 FBgn0002780 FBgn0002781 FBgn0002783 FBgn0002962 FBgn0003022 FBgn0003042 FBgn0003044 FBgn0003138 FBgn0003165 FBg…
GO:0005488	MF	binding	4.10E-015	FBgn0000054 FBgn0000075 FBgn0000077 FBgn0000114 FBgn0000166 FBgn0000210 FBgn0000250 FBgn0000251 FBgn0000258 FBgn0000283 FBgn0000289 FBgn0000307 FBgn0000330 FBgn0000352 FBgn0000376 FBgn0000412 FBgn0000413 FBgn0000463 FBgn0000524 FBgn0000588 FBgn0000617 FBgn0000629 FBgn0000709 FBgn0000826 FBgn0000927 FBgn0000964 FBgn0000996 FBgn0001078 FBgn0001079 FBgn0001087 FBgn0001169 FBgn0001180 FBgn0001197 FBg…
GO:0008270	MF	zinc ion binding	1.53E-014	FBgn0000210 FBgn0000283 FBgn0000289 FBgn0000307 FBgn0000524 FBgn0000927 FBgn0001078 FBgn0001180 FBgn0001990 FBgn0002044 FBgn0002283 FBgn0002962 FBgn0003028 FBgn0003044 FBgn0003330 FBgn0003334 FBgn0003483 FBgn0003598 FBgn0003600 FBgn0003612 FBgn0003870 FBgn0003964 FBgn0004855 FBgn0004860 FBgn0004864 FBgn0005624 FBgn0005630 FBgn0005642 FBgn0005694 FBgn0010110 FBgn0010247 FBgn0010300 FBgn0010328 FBg…
GO:0003677	MF	DNA binding	1.22E-012	FBgn0000054 FBgn0000166 FBgn0000210 FBgn0000251 FBgn0000289 FBgn0000376 FBgn0000412 FBgn0000413 FBgn0000588 FBgn0000617 FBgn0000629 FBgn0000964 FBgn0000996 FBgn0001078 FBgn0001180 FBgn0001197 FBgn0001965 FBgn0001990 FBgn0002183 FBgn0002780 FBgn0002783 FBgn0002873 FBgn0002948 FBgn0003028 FBgn0003044 FBgn0003114 FBgn0003459 FBgn0003598 FBgn0003607 FBgn0003612 FBgn0003687 FBgn0003732 FBgn0003964 FBg…
GO:0004386	MF	helicase activity	1.20E-009	FBgn0001986 FBgn0003483 FBgn0003970 FBgn0004419 FBgn0004556 FBgn0010421 FBgn0014189 FBgn0014861 FBgn0015287 FBgn0015929 FBgn0017577 FBgn0020306 FBgn0020633 FBgn0024332 FBgn0025140 FBgn0025815 FBgn0026143 FBgn0026876 FBgn0027602 FBgn0030086 FBgn0030170 FBgn0030196 FBgn0030551 FBgn0030833 FBgn0030855 FBgn0031655 FBgn0032157 FBgn0034976 FBgn0035194 FBgn0035842 FBgn0037531 FBgn0039338 FBgn0040290 FBg…
GO:0046914	MF	transition metal ion binding	5.74E-009	FBgn0000210 FBgn0000283 FBgn0000289 FBgn0000307 FBgn0000524 FBgn0000927 FBgn0001078 FBgn0001180 FBgn0001990 FBgn0002044 FBgn0002283 FBgn0002962 FBgn0003028 FBgn0003044 FBgn0003330 FBgn0003334 FBgn0003483 FBgn0003598 FBgn0003600 FBgn0003612 FBgn0003870 FBgn0003964 FBgn0004855 FBgn0004860 FBgn0004864 FBgn0005624 FBgn0005630 FBgn0005642 FBgn0005694 FBgn0010110 FBgn0010247 FBgn0010300 FBgn0010328 FBg…
GO:0000166	MF	nucleotide binding	9.94E-009	FBgn0000114 FBgn0000258 FBgn0000352 FBgn0000826 FBgn0001079 FBgn0001233 FBgn0001986 FBgn0002044 FBgn0002413 FBgn0002780 FBgn0002948 FBgn0003256 FBgn0003483 FBgn0003501 FBgn0003600 FBgn0003676 FBgn0003732 FBgn0003733 FBgn0003887 FBgn0003970 FBgn0004047 FBgn0004106 FBgn0004107 FBgn0004381 FBgn0004419 FBgn0004461 FBgn0004556 FBgn0004598 FBgn0004838 FBgn0004864 FBgn0004882 FBgn0005639 FBgn0005649 FBg…
GO:0042054	MF	histone methyltransferase activity	3.61E-008	FBgn0000588 FBgn0000629 FBgn0003600 FBgn0011474 FBgn0015610 FBgn0020887 FBgn0025639 FBgn0030486 FBgn0037770 FBgn0037834 FBgn0039559 FBgn0040372 FBgn0086908
GO:0003729	MF	mRNA binding	4.12E-008	FBgn0000114 FBgn0002780 FBgn0002962 FBgn0003165 FBgn0003607 FBgn0003655 FBgn0003732 FBgn0004838 FBgn0004872 FBgn0004882 FBgn0005639 FBgn0005649 FBgn0010416 FBgn0010774 FBgn0011305 FBgn0011638 FBgn0014340 FBgn0015393 FBgn0015778 FBgn0015903 FBgn0016070 FBgn0022985 FBgn0024698 FBgn0027548 FBgn0027553 FBgn0027841 FBgn0027873 FBgn0028554 FBgn0028974 FBgn0031062 FBgn0032620 FBgn0033210 FBgn0035016 FBg…
GO:0003682	MF	chromatin binding	5.87E-008	FBgn0002638 FBgn0002781 FBgn0003042 FBgn0003600 FBgn0003607 FBgn0003870 FBgn0004860 FBgn0011787 FBgn0014340 FBgn0014861 FBgn0015602 FBgn0015610 FBgn0017577 FBgn0020633 FBgn0024332 FBgn0025355 FBgn0025815 FBgn0026143 FBgn0027378 FBgn0035769 FBgn0044324 FBgn0053525 FBgn0086902
GO:0032559	MF	adenyl ribonucleotide binding	6.14E-007	FBgn0000258 FBgn0000352 FBgn0000826 FBgn0001079 FBgn0001233 FBgn0001986 FBgn0002413 FBgn0002948 FBgn0003256 FBgn0003483 FBgn0003501 FBgn0003676 FBgn0003732 FBgn0003733 FBgn0003970 FBgn0004047 FBgn0004106 FBgn0004107 FBgn0004381 FBgn0004419 FBgn0004461 FBgn0004556 FBgn0004598 FBgn0004864 FBgn0005674 FBgn0010269 FBgn0010303 FBgn0010421 FBgn0010621 FBgn0011598 FBgn0011692 FBgn0014189 FBgn0014861 FBg…
GO:0005524	MF	ATP binding	7.55E-007	FBgn0000258 FBgn0000352 FBgn0000826 FBgn0001079 FBgn0001233 FBgn0001986 FBgn0002413 FBgn0002948 FBgn0003256 FBgn0003483 FBgn0003501 FBgn0003676 FBgn0003732 FBgn0003733 FBgn0003970 FBgn0004047 FBgn0004106 FBgn0004107 FBgn0004381 FBgn0004419 FBgn0004461 FBgn0004556 FBgn0004598 FBgn0004864 FBgn0005674 FBgn0010269 FBgn0010303 FBgn0010421 FBgn0010621 FBgn0011598 FBgn0011692 FBgn0014189 FBgn0014861 FBg…
GO:0030554	MF	adenyl nucleotide binding	1.37E-006	FBgn0000258 FBgn0000352 FBgn0000826 FBgn0001079 FBgn0001233 FBgn0001986 FBgn0002413 FBgn0002948 FBgn0003256 FBgn0003483 FBgn0003501 FBgn0003676 FBgn0003732 FBgn0003733 FBgn0003970 FBgn0004047 FBgn0004106 FBgn0004107 FBgn0004381 FBgn0004419 FBgn0004461 FBgn0004556 FBgn0004598 FBgn0004864 FBgn0005674 FBgn0010269 FBgn0010303 FBgn0010421 FBgn0010621 FBgn0011598 FBgn0011692 FBgn0014189 FBgn0014861 FBg…
GO:0003712	MF	transcription cofactor activity	2.18E-006	FBgn0001078 FBgn0001169 FBgn0002783 FBgn0010774 FBgn0011715 FBgn0013753 FBgn0015624 FBgn0024330 FBgn0025463 FBgn0025716 FBgn0028387 FBgn0030486 FBgn0034707 FBgn0035121 FBgn0035754 FBgn0037778 FBgn0039559 FBgn0053525 FBgn0250850
GO:0018024	MF	histone-lysine N-methyltransferase activity	3.02E-006	FBgn0000588 FBgn0000629 FBgn0003600 FBgn0011474 FBgn0015610 FBgn0020887 FBgn0025639 FBgn0030486 FBgn0040372 FBgn0086908
GO:0016563	MF	transcription activator activity	3.22E-006	FBgn0000413 FBgn0000617 FBgn0001180 FBgn0002783 FBgn0003607 FBgn0004647 FBgn0004666 FBgn0004795 FBgn0004837 FBgn0005630 FBgn0010774 FBgn0011715 FBgn0011766 FBgn0013753 FBgn0015624 FBgn0024330 FBgn0025463 FBgn0025716 FBgn0028387 FBgn0035121 FBgn0035754 FBgn0250850
GO:0032555	MF	purine ribonucleotide binding	3.41E-006	FBgn0000258 FBgn0000352 FBgn0000826 FBgn0001079 FBgn0001233 FBgn0001986 FBgn0002413 FBgn0002948 FBgn0003256 FBgn0003483 FBgn0003501 FBgn0003600 FBgn0003676 FBgn0003732 FBgn0003733 FBgn0003887 FBgn0003970 FBgn0004047 FBgn0004106 FBgn0004107 FBgn0004381 FBgn0004419 FBgn0004461 FBgn0004556 FBgn0004598 FBgn0004864 FBgn0005674 FBgn0010097 FBgn0010269 FBgn0010303 FBgn0010421 FBgn0010621 FBgn0011598 FBg…
GO:0032553	MF	ribonucleotide binding	3.42E-006	FBgn0000258 FBgn0000352 FBgn0000826 FBgn0001079 FBgn0001233 FBgn0001986 FBgn0002413 FBgn0002948 FBgn0003256 FBgn0003483 FBgn0003501 FBgn0003600 FBgn0003676 FBgn0003732 FBgn0003733 FBgn0003887 FBgn0003970 FBgn0004047 FBgn0004106 FBgn0004107 FBgn0004381 FBgn0004419 FBgn0004461 FBgn0004556 FBgn0004598 FBgn0004864 FBgn0005674 FBgn0010097 FBgn0010269 FBgn0010303 FBgn0010421 FBgn0010621 FBgn0011598 FBg…
GO:0017076	MF	purine nucleotide binding	4.06E-006	FBgn0000258 FBgn0000352 FBgn0000826 FBgn0001079 FBgn0001233 FBgn0001986 FBgn0002413 FBgn0002948 FBgn0003256 FBgn0003483 FBgn0003501 FBgn0003600 FBgn0003676 FBgn0003732 FBgn0003733 FBgn0003887 FBgn0003970 FBgn0004047 FBgn0004106 FBgn0004107 FBgn0004381 FBgn0004419 FBgn0004461 FBgn0004556 FBgn0004598 FBgn0004864 FBgn0005674 FBgn0010097 FBgn0010269 FBgn0010303 FBgn0010421 FBgn0010621 FBgn0011598 FBg…
GO:0003678	MF	DNA helicase activity	5.05E-006	FBgn0010421 FBgn0014861 FBgn0015287 FBgn0015929 FBgn0017577 FBgn0020633 FBgn0024332 FBgn0025815 FBgn0026143 FBgn0026876 FBgn0030170 FBgn0030196 FBgn0032157 FBgn0035194 FBgn0039338 FBgn0040290
GO:0008276	MF	protein methyltransferase activity	1.05E-005	FBgn0000588 FBgn0000629 FBgn0003600 FBgn0011474 FBgn0015610 FBgn0020887 FBgn0025639 FBgn0030486 FBgn0037770 FBgn0037834 FBgn0039559 FBgn0040372 FBgn0086908
GO:0008134	MF	transcription factor binding	1.81E-005	FBgn0000250 FBgn0001078 FBgn0001169 FBgn0001276 FBgn0002783 FBgn0003687 FBgn0010774 FBgn0011715 FBgn0013753 FBgn0015624 FBgn0015799 FBgn0024330 FBgn0025463 FBgn0025716 FBgn0028387 FBgn0030486 FBgn0034707 FBgn0035121 FBgn0035754 FBgn0037778 FBgn0039559 FBgn0052133 FBgn0053525 FBgn0250850
GO:0016251	MF	general RNA polymerase II transcription factor activity	2.39E-005	FBgn0000054 FBgn0000617 FBgn0002783 FBgn0003687 FBgn0010356 FBgn0010421 FBgn0011715 FBgn0015617 FBgn0015618 FBgn0020306 FBgn0024330 FBgn0025463 FBgn0026758 FBgn0026873 FBgn0034503 FBgn0034707 FBgn0035145 FBgn0035754 FBgn0038760 FBgn0039338 FBgn0039923 FBgn0040339
GO:0016895	MF	exodeoxyribonuclease activity producing 5'-phosphomonoesters	2.94E-005	FBgn0004584 FBgn0012066 FBgn0015553 FBgn0026778 FBgn0027914 FBgn0259113
GO:0004536	MF	deoxyribonuclease activity	3.38E-005	FBgn0002622 FBgn0004584 FBgn0012066 FBgn0015553 FBgn0025832 FBgn0026778 FBgn0027914 FBgn0028434 FBgn0030170 FBgn0033690 FBgn0040347 FBgn0259113
GO:0046872	MF	metal ion binding	3.63E-005	FBgn0000210 FBgn0000283 FBgn0000289 FBgn0000307 FBgn0000463 FBgn0000524 FBgn0000709 FBgn0000927 FBgn0001078 FBgn0001180 FBgn0001990 FBgn0002044 FBgn0002283 FBgn0002873 FBgn0002962 FBgn0003028 FBgn0003044 FBgn0003330 FBgn0003334 FBgn0003483 FBgn0003598 FBgn0003600 FBgn0003612 FBgn0003870 FBgn0003964 FBgn0004647 FBgn0004649 FBgn0004855 FBgn0004860 FBgn0004864 FBgn0004873 FBgn0005624 FBgn0005630 FBg…
GO:0042393	MF	histone binding	4.09E-005	FBgn0003042 FBgn0003607 FBgn0015610 FBgn0016685 FBgn0022893 FBgn0032475
GO:0043566	MF	structure-specific DNA binding	5.04E-005	FBgn0000412 FBgn0003732 FBgn0004838 FBgn0010173 FBgn0010278 FBgn0010438 FBgn0011481 FBgn0015546 FBgn0015602 FBgn0035769 FBgn0036486
GO:0004518	MF	nuclease activity	5.89E-005	FBgn0002622 FBgn0004584 FBgn0012066 FBgn0015553 FBgn0015621 FBgn0025832 FBgn0026431 FBgn0026778 FBgn0027914 FBgn0028434 FBgn0029789 FBgn0030170 FBgn0030789 FBgn0031252 FBgn0033615 FBgn0033690 FBgn0034728 FBgn0034879 FBgn0035831 FBgn0038608 FBgn0039544 FBgn0040347 FBgn0259113
GO:0033170	MF	DNA-protein loading ATPase activity	7.78E-005	FBgn0015287 FBgn0028700 FBgn0030871 FBgn0032244 FBgn0035918
GO:0015631	MF	tubulin binding	8.00E-005	FBgn0000283 FBgn0000352 FBgn0001612 FBgn0004243 FBgn0010342 FBgn0013726 FBgn0013765 FBgn0014133 FBgn0026430 FBgn0026431 FBgn0026433 FBgn0032705 FBgn0032999 FBgn0034282 FBgn0034403 FBgn0040208
GO:0016278	MF	lysine N-methyltransferase activity	8.23E-005	FBgn0000588 FBgn0000629 FBgn0003600 FBgn0011474 FBgn0015610 FBgn0020887 FBgn0025639 FBgn0030486 FBgn0040372 FBgn0086908
GO:0030528	MF	transcription regulator activity	8.32E-005	FBgn0000054 FBgn0000166 FBgn0000210 FBgn0000251 FBgn0000289 FBgn0000413 FBgn0000617 FBgn0000964 FBgn0001078 FBgn0001169 FBgn0001180 FBgn0001276 FBgn0001990 FBgn0002781 FBgn0002783 FBgn0002873 FBgn0003028 FBgn0003042 FBgn0003044 FBgn0003334 FBgn0003459 FBgn0003607 FBgn0003687 FBgn0003870 FBgn0003964 FBgn0004101 FBgn0004399 FBgn0004647 FBgn0004666 FBgn0004795 FBgn0004837 FBgn0004855 FBgn0005630 FBg…
GO:0016279	MF	protein-lysine N-methyltransferase activity	9.46E-005	FBgn0000588 FBgn0000629 FBgn0003600 FBgn0011474 FBgn0015610 FBgn0020887 FBgn0025639 FBgn0030486 FBgn0040372 FBgn0086908
GO:0003702	MF	RNA polymerase II transcription factor activity	9.60E-005	FBgn0000054 FBgn0000166 FBgn0000210 FBgn0000251 FBgn0000413 FBgn0000617 FBgn0000964 FBgn0001180 FBgn0002781 FBgn0002783 FBgn0003028 FBgn0003334 FBgn0003459 FBgn0003687 FBgn0003870 FBgn0004101 FBgn0004666 FBgn0004837 FBgn0005630 FBgn0005642 FBgn0005694 FBgn0010356 FBgn0010421 FBgn0011715 FBgn0011766 FBgn0015371 FBgn0015617 FBgn0015618 FBgn0015903 FBgn0020306 FBgn0024330 FBgn0025463 FBgn0026758 FBg…
GO:0008316	MF	structural constituent of vitelline membrane	1.02E-004	FBgn0003979 FBgn0003980 FBgn0003983 FBgn0014076
GO:0004529	MF	exodeoxyribonuclease activity	1.15E-004	FBgn0004584 FBgn0012066 FBgn0015553 FBgn0026778 FBgn0027914 FBgn0259113
GO:0008170	MF	N-methyltransferase activity	1.23E-004	FBgn0000588 FBgn0000629 FBgn0003600 FBgn0011474 FBgn0015610 FBgn0020887 FBgn0025639 FBgn0030486 FBgn0037770 FBgn0037778 FBgn0037834 FBgn0040372 FBgn0086908
GO:0043169	MF	cation binding	1.41E-004	FBgn0000210 FBgn0000283 FBgn0000289 FBgn0000307 FBgn0000463 FBgn0000524 FBgn0000709 FBgn0000927 FBgn0001078 FBgn0001180 FBgn0001990 FBgn0002044 FBgn0002283 FBgn0002962 FBgn0003028 FBgn0003044 FBgn0003330 FBgn0003334 FBgn0003483 FBgn0003598 FBgn0003600 FBgn0003612 FBgn0003870 FBgn0003964 FBgn0004647 FBgn0004649 FBgn0004855 FBgn0004860 FBgn0004864 FBgn0005624 FBgn0005630 FBgn0005642 FBgn0005694 FBg…
GO:0008026	MF	ATP-dependent helicase activity	1.43E-004	FBgn0001986 FBgn0003483 FBgn0003970 FBgn0004419 FBgn0004556 FBgn0010421 FBgn0014189 FBgn0015287 FBgn0025140 FBgn0026876 FBgn0027602 FBgn0030086 FBgn0030170 FBgn0030551 FBgn0030833 FBgn0030855 FBgn0032157 FBgn0035842 FBgn0040290 FBgn0086902
GO:0008757	MF	S-adenosylmethionine-dependent methyltransferase activity	2.58E-004	FBgn0000588 FBgn0000629 FBgn0003600 FBgn0011474 FBgn0015610 FBgn0020887 FBgn0024558 FBgn0025639 FBgn0030486 FBgn0032016 FBgn0037770 FBgn0037778 FBgn0037834 FBgn0040372 FBgn0086908
GO:0003689	MF	DNA clamp loader activity	2.64E-004	FBgn0015287 FBgn0028700 FBgn0030871 FBgn0032244 FBgn0035918
GO:0008094	MF	DNA-dependent ATPase activity	3.26E-004	FBgn0010421 FBgn0015287 FBgn0020306 FBgn0026876 FBgn0028700 FBgn0030170 FBgn0030871 FBgn0032157 FBgn0032244 FBgn0035918 FBgn0040290
GO:0016455	MF	RNA polymerase II transcription mediator activity	4.71E-004	FBgn0015618 FBgn0024330 FBgn0026873 FBgn0034503 FBgn0034707 FBgn0035145 FBgn0035754 FBgn0038760 FBgn0039923
GO:0043167	MF	ion binding	5.01E-004	FBgn0000210 FBgn0000283 FBgn0000289 FBgn0000307 FBgn0000463 FBgn0000524 FBgn0000709 FBgn0000927 FBgn0001078 FBgn0001180 FBgn0001990 FBgn0002044 FBgn0002283 FBgn0002873 FBgn0002962 FBgn0003028 FBgn0003044 FBgn0003330 FBgn0003334 FBgn0003483 FBgn0003598 FBgn0003600 FBgn0003612 FBgn0003870 FBgn0003964 FBgn0004647 FBgn0004649 FBgn0004855 FBgn0004860 FBgn0004864 FBgn0004873 FBgn0005624 FBgn0005630 FBg…
GO:0008017	MF	microtubule binding	7.22E-004	FBgn0000283 FBgn0000352 FBgn0001612 FBgn0004243 FBgn0010342 FBgn0013726 FBgn0013765 FBgn0014133 FBgn0026430 FBgn0032999 FBgn0034282 FBgn0034403 FBgn0040208
GO:0003730	MF	mRNA 3'-UTR binding	8.44E-004	FBgn0000114 FBgn0003165 FBgn0004838 FBgn0016070 FBgn0024698 FBgn0027873 FBgn0086897
GO:0043015	MF	gamma-tubulin binding	9.09E-004	FBgn0001612 FBgn0026430 FBgn0026433 FBgn0032705
GO:0016741	MF	transferase activity transferring one-carbon groups	0	FBgn0000588 FBgn0000629 FBgn0003600 FBgn0011474 FBgn0015610 FBgn0020887 FBgn0024558 FBgn0025639 FBgn0030486 FBgn0032016 FBgn0033073 FBgn0033948 FBgn0033994 FBgn0035035 FBgn0037770 FBgn0037778 FBgn0037834 FBgn0039559 FBgn0040372 FBgn0086908
GO:0004520	MF	endodeoxyribonuclease activity	0	FBgn0002622 FBgn0025832 FBgn0027914 FBgn0028434 FBgn0030170 FBgn0033690 FBgn0040347
GO:0004468	MF	lysine N-acetyltransferase activity	0	FBgn0014340 FBgn0015624 FBgn0028387 FBgn0030891 FBgn0037555 FBgn0053520
GO:0003724	MF	RNA helicase activity	0	FBgn0001986 FBgn0003483 FBgn0003970 FBgn0004419 FBgn0004556 FBgn0014189 FBgn0025140 FBgn0027602 FBgn0030551 FBgn0030833 FBgn0030855 FBgn0035842
GO:0016796	MF	exonuclease activity active with either ribo- or deoxyribonucleic acids and producing 5'-phosphomonoesters	0	FBgn0004584 FBgn0012066 FBgn0015553 FBgn0026778 FBgn0027914 FBgn0030789 FBgn0034879 FBgn0259113
GO:0035064	MF	methylated histone residue binding	0	FBgn0003042 FBgn0003607 FBgn0032475
GO:0008080	MF	N-acetyltransferase activity	0	FBgn0014340 FBgn0015624 FBgn0028387 FBgn0030891 FBgn0031043 FBgn0032691 FBgn0035766 FBgn0036039 FBgn0037555 FBgn0053520
GO:0004519	MF	endonuclease activity	0	FBgn0002622 FBgn0004584 FBgn0015621 FBgn0025832 FBgn0026431 FBgn0027914 FBgn0028434 FBgn0030170 FBgn0031252 FBgn0033615 FBgn0033690 FBgn0035831 FBgn0040347
GO:0004402	MF	histone acetyltransferase activity	0	FBgn0014340 FBgn0015624 FBgn0028387 FBgn0030891 FBgn0037555 FBgn0053520
GO:0008092	MF	cytoskeletal protein binding	0	FBgn0000283 FBgn0000352 FBgn0000709 FBgn0001612 FBgn0003447 FBgn0003721 FBgn0004243 FBgn0004873 FBgn0010215 FBgn0010342 FBgn0011661 FBgn0011742 FBgn0013726 FBgn0013765 FBgn0014133 FBgn0026084 FBgn0026379 FBgn0026430 FBgn0026431 FBgn0026433 FBgn0028388 FBgn0031119 FBgn0032705 FBgn0032859 FBgn0032999 FBgn0034282 FBgn0034403 FBgn0036357 FBgn0040208 FBgn0053558 FBgn0259212
GO:0042577	MF	lipid phosphatase activity	0	FBgn0026379 FBgn0041087 FBgn0259166
GO:0016410	MF	N-acyltransferase activity	0	FBgn0014340 FBgn0015624 FBgn0020392 FBgn0028387 FBgn0030891 FBgn0031043 FBgn0032691 FBgn0035766 FBgn0036039 FBgn0037555 FBgn0053520
GO:0046974	MF	histone lysine N-methyltransferase activity (H3-K9 specific)	0	FBgn0000629 FBgn0003600 FBgn0086908
GO:0003727	MF	single-stranded RNA binding	0	FBgn0005649 FBgn0010278 FBgn0014362 FBgn0032620 FBgn0035016
GO:0008168	MF	methyltransferase activity	0.01	FBgn0000588 FBgn0000629 FBgn0003600 FBgn0011474 FBgn0015610 FBgn0020887 FBgn0024558 FBgn0025639 FBgn0030486 FBgn0032016 FBgn0033073 FBgn0033948 FBgn0033994 FBgn0035035 FBgn0037770 FBgn0037778 FBgn0037834 FBgn0039559 FBgn0040372 FBgn0086908
GO:0003918	MF	DNA topoisomerase (ATP-hydrolyzing) activity	0.01	FBgn0003732 FBgn0004924 FBgn0020306
GO:0004527	MF	exonuclease activity	0.01	FBgn0004584 FBgn0012066 FBgn0015553 FBgn0026778 FBgn0027914 FBgn0030789 FBgn0034879 FBgn0038608 FBgn0039544 FBgn0259113
GO:0008408	MF	3'-5' exonuclease activity	0.01	FBgn0004584 FBgn0012066 FBgn0027914 FBgn0030789 FBgn0034879 FBgn0038608 FBgn0259113
GO:0003713	MF	transcription coactivator activity	0.01	FBgn0010774 FBgn0013753 FBgn0015624 FBgn0028387 FBgn0035121 FBgn0250850
GO:0019948	MF	SUMO activating enzyme activity	0.01	FBgn0029113 FBgn0029512
GO:0000182	MF	rDNA binding	0.01	FBgn0003607 FBgn0003732
