# Supplementary material for: Gene expression during Drosophila melanogaster egg development before and after reproductive diapause
Source: BMC Genomics. 2009 May 24;10:242. doi: 10.1186/1471-2164-10-242 (PMC2700134; doi:10.1186/1471-2164-10-242)
Supplement: Additional file 17 — Profile 4 gene table. Expression levels and gene tables of transcripts from Profile 4. [file 1471-2164-10-242-S17.txt]

GO	Annotation	Term	adj.pval
GO:0022402	BP	cell cycle process	3.06E-014	FBgn0000063 FBgn0000140 FBgn0000147 FBgn0000392 FBgn0001086 FBgn0002673 FBgn0002791 FBgn0002901 FBgn0003087 FBgn0003124 FBgn0003200 FBgn0003884 FBgn0004176 FBgn0004374 FBgn0010314 FBgn0011606 FBgn0011818 FBgn0015271 FBgn0015625 FBgn0017457 FBgn0017551 FBgn0020238 FBgn0024188 FBgn0024371 FBgn0024510 FBgn0027513 FBgn0027889 FBgn0028693 FBgn0028695 FBgn0030268 FBgn0032929 FBgn0033718 FBgn0034231 FBg…
GO:0007049	BP	cell cycle	8.37E-014	FBgn0000063 FBgn0000140 FBgn0000147 FBgn0000392 FBgn0001086 FBgn0002673 FBgn0002791 FBgn0002901 FBgn0003087 FBgn0003124 FBgn0003200 FBgn0003884 FBgn0004176 FBgn0004374 FBgn0010314 FBgn0011606 FBgn0011818 FBgn0015271 FBgn0015625 FBgn0017457 FBgn0017551 FBgn0020238 FBgn0024188 FBgn0024371 FBgn0024510 FBgn0026379 FBgn0027513 FBgn0027889 FBgn0027936 FBgn0028693 FBgn0028695 FBgn0030268 FBgn0031696 FBg…
GO:0022403	BP	cell cycle phase	1.45E-013	FBgn0000063 FBgn0000140 FBgn0000392 FBgn0001086 FBgn0002673 FBgn0002791 FBgn0002901 FBgn0003087 FBgn0003124 FBgn0003200 FBgn0003884 FBgn0004176 FBgn0004374 FBgn0010314 FBgn0011606 FBgn0011818 FBgn0015271 FBgn0015625 FBgn0017457 FBgn0017551 FBgn0020238 FBgn0024188 FBgn0024371 FBgn0024510 FBgn0027513 FBgn0027889 FBgn0028693 FBgn0028695 FBgn0030268 FBgn0032929 FBgn0033718 FBgn0034231 FBgn0035640 FBg…
GO:0051726	BP	regulation of cell cycle	1.97E-012	FBgn0000063 FBgn0001086 FBgn0002673 FBgn0002791 FBgn0002901 FBgn0003200 FBgn0003884 FBgn0004176 FBgn0004374 FBgn0010314 FBgn0011606 FBgn0017551 FBgn0020238 FBgn0026379 FBgn0027936 FBgn0031696 FBgn0032929 FBgn0034231 FBgn0035640 FBgn0039403 FBgn0041171 FBgn0051687 FBgn0061476
GO:0000278	BP	mitotic cell cycle	2.26E-012	FBgn0000063 FBgn0000140 FBgn0001086 FBgn0002673 FBgn0002791 FBgn0002901 FBgn0003087 FBgn0003124 FBgn0003200 FBgn0003884 FBgn0004176 FBgn0004374 FBgn0010314 FBgn0011606 FBgn0015271 FBgn0015625 FBgn0017457 FBgn0017551 FBgn0020238 FBgn0024188 FBgn0024371 FBgn0024510 FBgn0027513 FBgn0028693 FBgn0028695 FBgn0030268 FBgn0031696 FBgn0033718 FBgn0034231 FBgn0035640 FBgn0039403 FBgn0041171 FBgn0051687 FBg…
GO:0000279	BP	M phase	7.90E-012	FBgn0000063 FBgn0000140 FBgn0000392 FBgn0001086 FBgn0002673 FBgn0002791 FBgn0002901 FBgn0003087 FBgn0003124 FBgn0003200 FBgn0003884 FBgn0004176 FBgn0004374 FBgn0010314 FBgn0011606 FBgn0011818 FBgn0015271 FBgn0015625 FBgn0017457 FBgn0017551 FBgn0020238 FBgn0024188 FBgn0027513 FBgn0027889 FBgn0028693 FBgn0028695 FBgn0030268 FBgn0032929 FBgn0033718 FBgn0034231 FBgn0035640 FBgn0041171 FBgn0051687 FBg…
GO:0000087	BP	M phase of mitotic cell cycle	1.92E-011	FBgn0001086 FBgn0002673 FBgn0002791 FBgn0003087 FBgn0003124 FBgn0003200 FBgn0004374 FBgn0010314 FBgn0011606 FBgn0015271 FBgn0015625 FBgn0017551 FBgn0020238 FBgn0024188 FBgn0030268 FBgn0034231 FBgn0035640 FBgn0041171 FBgn0051687 FBgn0061476 FBgn0250903 FBgn0259876
GO:0007067	BP	mitosis	4.27E-010	FBgn0001086 FBgn0002791 FBgn0003087 FBgn0003124 FBgn0003200 FBgn0004374 FBgn0010314 FBgn0011606 FBgn0015271 FBgn0015625 FBgn0017551 FBgn0020238 FBgn0024188 FBgn0030268 FBgn0034231 FBgn0035640 FBgn0041171 FBgn0051687 FBgn0061476 FBgn0250903 FBgn0259876
GO:0007346	BP	regulation of mitotic cell cycle	6.90E-010	FBgn0000063 FBgn0001086 FBgn0002673 FBgn0002901 FBgn0003200 FBgn0003884 FBgn0010314 FBgn0011606 FBgn0017551 FBgn0020238 FBgn0031696 FBgn0034231 FBgn0035640 FBgn0039403 FBgn0041171 FBgn0051687 FBgn0061476
GO:0007143	BP	female meiosis	4.18E-007	FBgn0000063 FBgn0000392 FBgn0001086 FBgn0002673 FBgn0002901 FBgn0003124 FBgn0010314 FBgn0011606 FBgn0011818 FBgn0027889 FBgn0032929
GO:0006605	BP	protein targeting	7.44E-007	FBgn0000986 FBgn0005355 FBgn0010638 FBgn0011509 FBgn0011823 FBgn0014877 FBgn0015298 FBgn0016041 FBgn0026170 FBgn0026207 FBgn0031049 FBgn0033737 FBgn0036920 FBgn0036928 FBgn0036974 FBgn0038808
GO:0007093	BP	mitotic cell cycle checkpoint	8.26E-007	FBgn0000063 FBgn0002901 FBgn0003884 FBgn0020238 FBgn0031696 FBgn0035640 FBgn0061476
GO:0000075	BP	cell cycle checkpoint	1.80E-006	FBgn0000063 FBgn0002901 FBgn0003884 FBgn0020238 FBgn0031696 FBgn0035640 FBgn0061476
GO:0009987	BP	cellular process	1.93E-006	FBgn0000063 FBgn0000140 FBgn0000147 FBgn0000182 FBgn0000392 FBgn0000448 FBgn0000499 FBgn0000615 FBgn0000986 FBgn0001086 FBgn0001226 FBgn0001974 FBgn0002542 FBgn0002579 FBgn0002652 FBgn0002673 FBgn0002791 FBgn0002901 FBgn0002917 FBgn0003087 FBgn0003124 FBgn0003138 FBgn0003187 FBgn0003200 FBgn0003312 FBgn0003357 FBgn0003358 FBgn0003486 FBgn0003512 FBgn0003612 FBgn0003742 FBgn0003884 FBgn0004176 FBg…
GO:0007088	BP	regulation of mitosis	1.96E-006	FBgn0001086 FBgn0003200 FBgn0010314 FBgn0011606 FBgn0017551 FBgn0020238 FBgn0034231 FBgn0041171 FBgn0051687
GO:0008054	BP	cyclin catabolic process	3.27E-006	FBgn0001086 FBgn0003200 FBgn0010314 FBgn0041171
GO:0007059	BP	chromosome segregation	3.28E-006	FBgn0000063 FBgn0000392 FBgn0002901 FBgn0003087 FBgn0003124 FBgn0004374 FBgn0011606 FBgn0011818 FBgn0015271 FBgn0024188 FBgn0030268 FBgn0032929 FBgn0039251 FBgn0259876
GO:0034621	BP	cellular macromolecular complex subunit organization	3.38E-006	FBgn0000986 FBgn0002542 FBgn0003742 FBgn0003884 FBgn0004176 FBgn0010287 FBgn0011291 FBgn0011823 FBgn0022724 FBgn0025582 FBgn0026324 FBgn0027615 FBgn0029157 FBgn0031455 FBgn0032929 FBgn0033267 FBgn0034650 FBgn0035423 FBgn0036641 FBgn0036974 FBgn0037109 FBgn0037202 FBgn0037359 FBgn0038252 FBgn0038578 FBgn0051618
GO:0031577	BP	spindle checkpoint	4.36E-006	FBgn0000063 FBgn0003884 FBgn0031696 FBgn0035640 FBgn0061476
GO:0033036	BP	macromolecule localization	5.19E-006	FBgn0000147 FBgn0000392 FBgn0000499 FBgn0000615 FBgn0000986 FBgn0003124 FBgn0003138 FBgn0004510 FBgn0005355 FBgn0010638 FBgn0011016 FBgn0011509 FBgn0011823 FBgn0013749 FBgn0014877 FBgn0015298 FBgn0016041 FBgn0026170 FBgn0026207 FBgn0026616 FBgn0027615 FBgn0031049 FBgn0033316 FBgn0033737 FBgn0036920 FBgn0036928 FBgn0036974 FBgn0038808 FBgn0058042
GO:0010564	BP	regulation of cell cycle process	8.23E-006	FBgn0001086 FBgn0003200 FBgn0010314 FBgn0011606 FBgn0017551 FBgn0020238 FBgn0034231 FBgn0039403 FBgn0041171 FBgn0051687
GO:0007094	BP	mitotic cell cycle spindle assembly checkpoint	9.65E-006	FBgn0000063 FBgn0003884 FBgn0031696 FBgn0035640 FBgn0061476
GO:0051641	BP	cellular localization	1.01E-005	FBgn0000063 FBgn0000140 FBgn0000147 FBgn0000986 FBgn0003124 FBgn0003187 FBgn0003884 FBgn0004363 FBgn0004374 FBgn0005355 FBgn0010638 FBgn0011016 FBgn0011509 FBgn0011606 FBgn0011823 FBgn0013749 FBgn0014877 FBgn0015298 FBgn0016041 FBgn0022201 FBgn0026170 FBgn0026207 FBgn0026616 FBgn0027615 FBgn0030268 FBgn0031049 FBgn0031455 FBgn0033316 FBgn0033737 FBgn0034913 FBgn0036920 FBgn0036928 FBgn0036974 FBg…
GO:0051649	BP	establishment of localization in cell	1.65E-005	FBgn0000063 FBgn0000140 FBgn0000147 FBgn0000986 FBgn0003124 FBgn0003187 FBgn0003884 FBgn0004363 FBgn0004374 FBgn0005355 FBgn0010638 FBgn0011509 FBgn0011606 FBgn0011823 FBgn0013749 FBgn0014877 FBgn0015298 FBgn0016041 FBgn0022201 FBgn0026170 FBgn0026207 FBgn0026616 FBgn0030268 FBgn0031049 FBgn0031455 FBgn0033316 FBgn0033737 FBgn0034913 FBgn0036920 FBgn0036928 FBgn0036974 FBgn0038722 FBgn0038808 FBg…
GO:0034622	BP	cellular macromolecular complex assembly	1.95E-005	FBgn0000986 FBgn0003742 FBgn0003884 FBgn0004176 FBgn0010287 FBgn0011291 FBgn0011823 FBgn0022724 FBgn0025582 FBgn0026324 FBgn0027615 FBgn0031455 FBgn0032929 FBgn0033267 FBgn0034650 FBgn0035423 FBgn0036641 FBgn0037109 FBgn0037202 FBgn0037359 FBgn0038252 FBgn0038578 FBgn0051618
GO:0030163	BP	protein catabolic process	2.92E-005	FBgn0001086 FBgn0002791 FBgn0003200 FBgn0003612 FBgn0010288 FBgn0010314 FBgn0011327 FBgn0017551 FBgn0026777 FBgn0028692 FBgn0028695 FBgn0034088 FBgn0041171 FBgn0250746
GO:0051321	BP	meiotic cell cycle	2.94E-005	FBgn0000063 FBgn0000140 FBgn0000392 FBgn0001086 FBgn0002673 FBgn0002901 FBgn0003124 FBgn0004374 FBgn0010314 FBgn0011606 FBgn0011818 FBgn0027889 FBgn0032929
GO:0046907	BP	intracellular transport	2.97E-005	FBgn0000986 FBgn0003187 FBgn0003884 FBgn0004363 FBgn0004374 FBgn0005355 FBgn0010638 FBgn0011509 FBgn0011606 FBgn0011823 FBgn0013749 FBgn0014877 FBgn0015298 FBgn0016041 FBgn0022201 FBgn0026170 FBgn0026207 FBgn0030268 FBgn0031049 FBgn0033316 FBgn0033737 FBgn0036920 FBgn0036928 FBgn0036974 FBgn0038722 FBgn0038808 FBgn0039110
GO:0065004	BP	protein-DNA complex assembly	3.09E-005	FBgn0010287 FBgn0011291 FBgn0022724 FBgn0026324 FBgn0032929 FBgn0033267 FBgn0034650 FBgn0037109 FBgn0037202 FBgn0037359 FBgn0038252 FBgn0038578 FBgn0051618
GO:0043933	BP	macromolecular complex subunit organization	4.18E-005	FBgn0000986 FBgn0002542 FBgn0003742 FBgn0003884 FBgn0004176 FBgn0010287 FBgn0011291 FBgn0011823 FBgn0022724 FBgn0025582 FBgn0026324 FBgn0027615 FBgn0029157 FBgn0031455 FBgn0032929 FBgn0033267 FBgn0034650 FBgn0035423 FBgn0036641 FBgn0036974 FBgn0037109 FBgn0037202 FBgn0037359 FBgn0038252 FBgn0038578 FBgn0051618
GO:0043283	BP	biopolymer metabolic process	4.34E-005	FBgn0000063 FBgn0000147 FBgn0000182 FBgn0000392 FBgn0000448 FBgn0001086 FBgn0001974 FBgn0002542 FBgn0002579 FBgn0002673 FBgn0002791 FBgn0002901 FBgn0002917 FBgn0003124 FBgn0003138 FBgn0003200 FBgn0003512 FBgn0003612 FBgn0003742 FBgn0004510 FBgn0004832 FBgn0004913 FBgn0005654 FBgn0005777 FBgn0010287 FBgn0010288 FBgn0010314 FBgn0010422 FBgn0011224 FBgn0011291 FBgn0011327 FBgn0011606 FBgn0013749 FBg…
GO:0010498	BP	proteasomal protein catabolic process	4.36E-005	FBgn0001086 FBgn0003200 FBgn0010314 FBgn0026777 FBgn0041171
GO:0065003	BP	macromolecular complex assembly	5.63E-005	FBgn0000986 FBgn0003742 FBgn0003884 FBgn0004176 FBgn0010287 FBgn0011291 FBgn0011823 FBgn0022724 FBgn0025582 FBgn0026324 FBgn0027615 FBgn0031455 FBgn0032929 FBgn0033267 FBgn0034650 FBgn0035423 FBgn0036641 FBgn0037109 FBgn0037202 FBgn0037359 FBgn0038252 FBgn0038578 FBgn0051618
GO:0043285	BP	biopolymer catabolic process	6.65E-005	FBgn0001086 FBgn0002791 FBgn0003200 FBgn0003612 FBgn0010288 FBgn0010314 FBgn0011327 FBgn0017551 FBgn0026777 FBgn0028692 FBgn0028695 FBgn0031392 FBgn0034088 FBgn0037707 FBgn0041171 FBgn0250746
GO:0007126	BP	meiosis	6.65E-005	FBgn0000063 FBgn0000392 FBgn0001086 FBgn0002673 FBgn0002901 FBgn0003124 FBgn0004374 FBgn0010314 FBgn0011606 FBgn0011818 FBgn0027889 FBgn0032929
GO:0000226	BP	microtubule cytoskeleton organization and biogenesis	8.52E-005	FBgn0000140 FBgn0000147 FBgn0002673 FBgn0003124 FBgn0003884 FBgn0004176 FBgn0010314 FBgn0011606 FBgn0015271 FBgn0015625 FBgn0017457 FBgn0020238 FBgn0027513 FBgn0028693 FBgn0028695 FBgn0030268 FBgn0033718 FBgn0061515 FBgn0086757 FBgn0250746 FBgn0259876
GO:0043161	BP	proteasomal ubiquitin-dependent protein catabolic process	9.79E-005	FBgn0001086 FBgn0003200 FBgn0010314 FBgn0026777 FBgn0041171
GO:0051327	BP	M phase of meiotic cell cycle	9.89E-005	FBgn0000063 FBgn0000392 FBgn0001086 FBgn0002673 FBgn0002901 FBgn0003124 FBgn0004374 FBgn0010314 FBgn0011606 FBgn0011818 FBgn0027889 FBgn0032929
GO:0007051	BP	spindle organization and biogenesis	1.15E-004	FBgn0000140 FBgn0002673 FBgn0003124 FBgn0003884 FBgn0004176 FBgn0010314 FBgn0011606 FBgn0015271 FBgn0015625 FBgn0017457 FBgn0027513 FBgn0028693 FBgn0028695 FBgn0030268 FBgn0033718 FBgn0061515 FBgn0250746 FBgn0259876
GO:0006614	BP	SRP-dependent cotranslational protein targeting to membrane	1.25E-004	FBgn0010638 FBgn0011509 FBgn0015298 FBgn0031049 FBgn0038808
GO:0009894	BP	regulation of catabolic process	1.30E-004	FBgn0003612 FBgn0017551 FBgn0028692 FBgn0028695
GO:0008104	BP	protein localization	1.38E-004	FBgn0000147 FBgn0000499 FBgn0000986 FBgn0003124 FBgn0003138 FBgn0005355 FBgn0010638 FBgn0011016 FBgn0011509 FBgn0011823 FBgn0013749 FBgn0014877 FBgn0015298 FBgn0016041 FBgn0026170 FBgn0026207 FBgn0026616 FBgn0027615 FBgn0031049 FBgn0033737 FBgn0036920 FBgn0036928 FBgn0036974 FBgn0038808 FBgn0058042
GO:0006886	BP	intracellular protein transport	1.47E-004	FBgn0000986 FBgn0005355 FBgn0010638 FBgn0011509 FBgn0011823 FBgn0014877 FBgn0015298 FBgn0016041 FBgn0026170 FBgn0026207 FBgn0031049 FBgn0033737 FBgn0036920 FBgn0036928 FBgn0036974 FBgn0038808
GO:0006613	BP	cotranslational protein targeting to membrane	1.66E-004	FBgn0010638 FBgn0011509 FBgn0015298 FBgn0031049 FBgn0038808
GO:0031023	BP	microtubule organizing center organization and biogenesis	1.70E-004	FBgn0000147 FBgn0004176 FBgn0011606 FBgn0027513 FBgn0033718 FBgn0086757 FBgn0250746
GO:0045184	BP	establishment of protein localization	2.12E-004	FBgn0000986 FBgn0005355 FBgn0010638 FBgn0011509 FBgn0011823 FBgn0013749 FBgn0014877 FBgn0015298 FBgn0016041 FBgn0026170 FBgn0026207 FBgn0026616 FBgn0031049 FBgn0033737 FBgn0036920 FBgn0036928 FBgn0036974 FBgn0038808 FBgn0058042
GO:0000090	BP	mitotic anaphase	2.22E-004	FBgn0002791 FBgn0030268 FBgn0034231 FBgn0250903
GO:0042176	BP	regulation of protein catabolic process	2.47E-004	FBgn0003612 FBgn0017551 FBgn0028692 FBgn0028695
GO:0045132	BP	meiotic chromosome segregation	2.77E-004	FBgn0000063 FBgn0000392 FBgn0002901 FBgn0003124 FBgn0011606 FBgn0011818 FBgn0032929
GO:0045047	BP	protein targeting to ER	2.77E-004	FBgn0010638 FBgn0011509 FBgn0015298 FBgn0031049 FBgn0038808
GO:0006612	BP	protein targeting to membrane	2.90E-004	FBgn0010638 FBgn0011509 FBgn0015298 FBgn0031049 FBgn0038808
GO:0050789	BP	regulation of biological process	3.02E-004	FBgn0000063 FBgn0000147 FBgn0000182 FBgn0000392 FBgn0000448 FBgn0000499 FBgn0000615 FBgn0000986 FBgn0001086 FBgn0002673 FBgn0002791 FBgn0002901 FBgn0002917 FBgn0003124 FBgn0003138 FBgn0003200 FBgn0003512 FBgn0003612 FBgn0003742 FBgn0003884 FBgn0004176 FBgn0004374 FBgn0004510 FBgn0005355 FBgn0010287 FBgn0010314 FBgn0010398 FBgn0010422 FBgn0011224 FBgn0011291 FBgn0011573 FBgn0011606 FBgn0013749 FBg…
GO:0065007	BP	biological regulation	3.80E-004	FBgn0000063 FBgn0000147 FBgn0000182 FBgn0000392 FBgn0000448 FBgn0000499 FBgn0000615 FBgn0000986 FBgn0001086 FBgn0002673 FBgn0002791 FBgn0002901 FBgn0002917 FBgn0003124 FBgn0003138 FBgn0003200 FBgn0003512 FBgn0003612 FBgn0003742 FBgn0003884 FBgn0004176 FBgn0004374 FBgn0004510 FBgn0005355 FBgn0010287 FBgn0010314 FBgn0010398 FBgn0010422 FBgn0011016 FBgn0011224 FBgn0011291 FBgn0011573 FBgn0011606 FBg…
GO:0007052	BP	mitotic spindle organization and biogenesis	3.98E-004	FBgn0000140 FBgn0003124 FBgn0003884 FBgn0004176 FBgn0011606 FBgn0015271 FBgn0015625 FBgn0017457 FBgn0027513 FBgn0028693 FBgn0028695 FBgn0030268 FBgn0033718 FBgn0061515 FBgn0250746 FBgn0259876
GO:0051297	BP	centrosome organization and biogenesis	4.55E-004	FBgn0000147 FBgn0004176 FBgn0027513 FBgn0033718 FBgn0086757 FBgn0250746
GO:0016043	BP	cellular component organization	7.98E-004	FBgn0000140 FBgn0000147 FBgn0000392 FBgn0000499 FBgn0000615 FBgn0000986 FBgn0001086 FBgn0002673 FBgn0002791 FBgn0003087 FBgn0003124 FBgn0003138 FBgn0003187 FBgn0003612 FBgn0003742 FBgn0003884 FBgn0004176 FBgn0004374 FBgn0004510 FBgn0010314 FBgn0011606 FBgn0011823 FBgn0013749 FBgn0014877 FBgn0015271 FBgn0015625 FBgn0016041 FBgn0017457 FBgn0020238 FBgn0020240 FBgn0022201 FBgn0024188 FBgn0025582 FBg…
GO:0006607	BP	NLS-bearing substrate import into nucleus	9.01E-004	FBgn0000986 FBgn0011823
GO:0006367	BP	transcription initiation from RNA polymerase II promoter	9.49E-004	FBgn0010287 FBgn0011291 FBgn0022724 FBgn0026324 FBgn0037109 FBgn0037202 FBgn0037359 FBgn0038578
GO:0051322	BP	anaphase	9.77E-004	FBgn0002791 FBgn0030268 FBgn0034231 FBgn0250903
GO:0043632	BP	modification-dependent macromolecule catabolic process	0	FBgn0001086 FBgn0002791 FBgn0003200 FBgn0010288 FBgn0010314 FBgn0011327 FBgn0026777 FBgn0034088 FBgn0041171 FBgn0250746
GO:0007017	BP	microtubule-based process	0	FBgn0000140 FBgn0000147 FBgn0002673 FBgn0003124 FBgn0003884 FBgn0004176 FBgn0004374 FBgn0010314 FBgn0011606 FBgn0015271 FBgn0015625 FBgn0017457 FBgn0020238 FBgn0022201 FBgn0027513 FBgn0028693 FBgn0028695 FBgn0030268 FBgn0033718 FBgn0051641 FBgn0061515 FBgn0086757 FBgn0250746 FBgn0259876
GO:0006352	BP	transcription initiation	0	FBgn0010287 FBgn0011291 FBgn0022724 FBgn0026324 FBgn0037109 FBgn0037202 FBgn0037359 FBgn0038578
GO:0015031	BP	protein transport	0	FBgn0000986 FBgn0005355 FBgn0010638 FBgn0011509 FBgn0011823 FBgn0013749 FBgn0014877 FBgn0015298 FBgn0016041 FBgn0026170 FBgn0026207 FBgn0026616 FBgn0031049 FBgn0033737 FBgn0036920 FBgn0036928 FBgn0036974 FBgn0038808 FBgn0058042
GO:0009057	BP	macromolecule catabolic process	0	FBgn0001086 FBgn0002791 FBgn0003200 FBgn0003612 FBgn0010288 FBgn0010314 FBgn0011327 FBgn0017551 FBgn0026777 FBgn0028692 FBgn0028695 FBgn0031392 FBgn0034088 FBgn0037707 FBgn0041171 FBgn0250746
GO:0006511	BP	ubiquitin-dependent protein catabolic process	0	FBgn0001086 FBgn0002791 FBgn0003200 FBgn0010288 FBgn0010314 FBgn0011327 FBgn0026777 FBgn0034088 FBgn0041171 FBgn0250746
GO:0019941	BP	modification-dependent protein catabolic process	0	FBgn0001086 FBgn0002791 FBgn0003200 FBgn0010288 FBgn0010314 FBgn0011327 FBgn0026777 FBgn0034088 FBgn0041171 FBgn0250746
GO:0000070	BP	mitotic sister chromatid segregation	0	FBgn0003087 FBgn0004374 FBgn0015271 FBgn0024188 FBgn0030268 FBgn0259876
GO:0045787	BP	positive regulation of cell cycle	0	FBgn0003200 FBgn0010314 FBgn0039403
GO:0044260	BP	cellular macromolecule metabolic process	0	FBgn0000063 FBgn0000147 FBgn0000182 FBgn0000392 FBgn0000448 FBgn0001086 FBgn0001226 FBgn0001974 FBgn0002542 FBgn0002579 FBgn0002673 FBgn0002791 FBgn0002901 FBgn0002917 FBgn0003124 FBgn0003138 FBgn0003200 FBgn0003357 FBgn0003358 FBgn0003512 FBgn0003742 FBgn0004510 FBgn0004832 FBgn0004913 FBgn0005654 FBgn0005777 FBgn0010287 FBgn0010288 FBgn0010314 FBgn0010422 FBgn0011224 FBgn0011291 FBgn0011327 FBg…
GO:0016321	BP	female meiosis chromosome segregation	0	FBgn0000063 FBgn0002901 FBgn0011606 FBgn0011818 FBgn0032929
GO:0000819	BP	sister chromatid segregation	0	FBgn0003087 FBgn0004374 FBgn0015271 FBgn0024188 FBgn0030268 FBgn0259876
GO:0043170	BP	macromolecule metabolic process	0	FBgn0000063 FBgn0000147 FBgn0000182 FBgn0000392 FBgn0000448 FBgn0001086 FBgn0001226 FBgn0001974 FBgn0002542 FBgn0002579 FBgn0002673 FBgn0002791 FBgn0002901 FBgn0002917 FBgn0003124 FBgn0003138 FBgn0003200 FBgn0003357 FBgn0003358 FBgn0003512 FBgn0003612 FBgn0003742 FBgn0004510 FBgn0004832 FBgn0004913 FBgn0005654 FBgn0005777 FBgn0010287 FBgn0010288 FBgn0010314 FBgn0010422 FBgn0011224 FBgn0011291 FBg…
GO:0019953	BP	sexual reproduction	0	FBgn0000140 FBgn0000182 FBgn0000392 FBgn0000499 FBgn0000615 FBgn0000986 FBgn0002652 FBgn0002673 FBgn0003124 FBgn0003138 FBgn0003187 FBgn0003486 FBgn0003512 FBgn0003527 FBgn0003742 FBgn0004374 FBgn0004510 FBgn0011224 FBgn0011606 FBgn0011823 FBgn0020238 FBgn0022201 FBgn0024371 FBgn0027889 FBgn0029161 FBgn0051641 FBgn0061515
GO:0006996	BP	organelle organization	0	FBgn0000140 FBgn0000147 FBgn0000392 FBgn0000499 FBgn0000986 FBgn0002673 FBgn0003087 FBgn0003124 FBgn0003187 FBgn0003612 FBgn0003884 FBgn0004176 FBgn0004374 FBgn0010314 FBgn0011606 FBgn0014877 FBgn0015271 FBgn0015625 FBgn0016041 FBgn0017457 FBgn0020238 FBgn0022201 FBgn0024188 FBgn0026379 FBgn0027513 FBgn0027889 FBgn0028693 FBgn0028695 FBgn0028965 FBgn0029157 FBgn0030093 FBgn0030268 FBgn0031392 FBg…
GO:0006366	BP	transcription from RNA polymerase II promoter	0	FBgn0002542 FBgn0004510 FBgn0010287 FBgn0010422 FBgn0011291 FBgn0022724 FBgn0024371 FBgn0026324 FBgn0033267 FBgn0034650 FBgn0037109 FBgn0037202 FBgn0037359 FBgn0038578 FBgn0039066
GO:0007010	BP	cytoskeleton organization and biogenesis	0	FBgn0000140 FBgn0000147 FBgn0000499 FBgn0000986 FBgn0002673 FBgn0003124 FBgn0003187 FBgn0003884 FBgn0004176 FBgn0004374 FBgn0010314 FBgn0011606 FBgn0015271 FBgn0015625 FBgn0017457 FBgn0020238 FBgn0022201 FBgn0026379 FBgn0027513 FBgn0028693 FBgn0028695 FBgn0029157 FBgn0030268 FBgn0033718 FBgn0051641 FBgn0061515 FBgn0086757 FBgn0250746 FBgn0259876
GO:0007091	BP	mitotic metaphase/anaphase transition	0	FBgn0010314 FBgn0034231 FBgn0051687
GO:0050794	BP	regulation of cellular process	0	FBgn0000063 FBgn0000147 FBgn0000182 FBgn0000392 FBgn0000448 FBgn0000499 FBgn0000986 FBgn0001086 FBgn0002673 FBgn0002791 FBgn0002901 FBgn0003124 FBgn0003138 FBgn0003200 FBgn0003512 FBgn0003612 FBgn0003742 FBgn0003884 FBgn0004176 FBgn0004374 FBgn0004510 FBgn0005355 FBgn0010287 FBgn0010314 FBgn0010398 FBgn0010422 FBgn0011224 FBgn0011291 FBgn0011573 FBgn0011606 FBgn0013749 FBgn0015271 FBgn0017457 FBg…
GO:0044257	BP	cellular protein catabolic process	0	FBgn0001086 FBgn0002791 FBgn0003200 FBgn0010288 FBgn0010314 FBgn0011327 FBgn0026777 FBgn0034088 FBgn0041171 FBgn0250746
GO:0010458	BP	exit from mitosis	0	FBgn0001086 FBgn0003200 FBgn0041171
GO:0007096	BP	regulation of exit from mitosis	0.01	FBgn0001086 FBgn0003200 FBgn0041171
GO:0051603	BP	proteolysis involved in cellular protein catabolic process	0.01	FBgn0001086 FBgn0002791 FBgn0003200 FBgn0010288 FBgn0010314 FBgn0011327 FBgn0026777 FBgn0034088 FBgn0041171 FBgn0250746
GO:0006323	BP	DNA packaging	0.01	FBgn0003612 FBgn0004374 FBgn0015271 FBgn0032929 FBgn0038252 FBgn0040075 FBgn0051618 FBgn0259876
GO:0007276	BP	gamete generation	0.01	FBgn0000140 FBgn0000182 FBgn0000392 FBgn0000499 FBgn0000615 FBgn0000986 FBgn0002652 FBgn0002673 FBgn0003138 FBgn0003187 FBgn0003486 FBgn0003512 FBgn0003527 FBgn0003742 FBgn0004374 FBgn0004510 FBgn0011224 FBgn0011823 FBgn0020238 FBgn0022201 FBgn0024371 FBgn0027889 FBgn0029161 FBgn0051641 FBgn0061515
GO:0006616	BP	SRP-dependent cotranslational protein targeting to membrane translocation	0.01	FBgn0010638 FBgn0031049
GO:0006626	BP	protein targeting to mitochondrion	0.01	FBgn0014877 FBgn0016041 FBgn0036920 FBgn0036928
GO:0051169	BP	nuclear transport	0.01	FBgn0000986 FBgn0005355 FBgn0011823 FBgn0026170 FBgn0026207 FBgn0033316 FBgn0033737 FBgn0038722
GO:0000741	BP	karyogamy	0.01	FBgn0003124 FBgn0011606
GO:0035186	BP	syncytial blastoderm mitotic cell cycle	0.01	FBgn0002673 FBgn0002901 FBgn0010314
GO:0048477	BP	oogenesis	0.01	FBgn0000140 FBgn0000182 FBgn0000392 FBgn0000499 FBgn0000615 FBgn0000986 FBgn0002652 FBgn0003138 FBgn0003187 FBgn0003486 FBgn0003512 FBgn0003527 FBgn0004374 FBgn0004510 FBgn0011823 FBgn0020238 FBgn0024371 FBgn0027889 FBgn0061515
GO:0005515	MF	protein binding	6.30E-005	FBgn0000140 FBgn0000182 FBgn0000392 FBgn0000448 FBgn0000499 FBgn0000986 FBgn0001225 FBgn0002791 FBgn0003124 FBgn0003138 FBgn0003187 FBgn0003612 FBgn0004176 FBgn0004374 FBgn0010287 FBgn0010314 FBgn0010398 FBgn0010422 FBgn0011573 FBgn0011606 FBgn0011823 FBgn0014877 FBgn0015625 FBgn0016041 FBgn0020238 FBgn0020240 FBgn0022201 FBgn0022724 FBgn0024352 FBgn0024371 FBgn0026170 FBgn0026207 FBgn0026324 FBg…
GO:0004842	MF	ubiquitin-protein ligase activity	2.45E-004	FBgn0023143 FBgn0027512 FBgn0027936 FBgn0030863 FBgn0032208 FBgn0032635 FBgn0034410 FBgn0035953 FBgn0041171
GO:0051087	MF	chaperone binding	5.25E-004	FBgn0011573 FBgn0014877 FBgn0035603 FBgn0037893
GO:0005487	MF	nucleocytoplasmic transporter activity	0	FBgn0033737 FBgn0038722
GO:0016251	MF	general RNA polymerase II transcription factor activity	0	FBgn0010287 FBgn0011291 FBgn0026324 FBgn0030093 FBgn0037109 FBgn0037202 FBgn0037359 FBgn0038578
GO:0008565	MF	protein transporter activity	0	FBgn0000986 FBgn0010638 FBgn0011823 FBgn0016041 FBgn0027615 FBgn0031049 FBgn0036928 FBgn0058042
GO:0019787	MF	small conjugating protein ligase activity	0	FBgn0023143 FBgn0027512 FBgn0027936 FBgn0030863 FBgn0032208 FBgn0032635 FBgn0034410 FBgn0035953 FBgn0041171
GO:0008320	MF	protein transmembrane transporter activity	0	FBgn0000986 FBgn0011823 FBgn0016041 FBgn0031049 FBgn0036928
GO:0005488	MF	binding	0.01	FBgn0000063 FBgn0000140 FBgn0000147 FBgn0000182 FBgn0000392 FBgn0000448 FBgn0000499 FBgn0000615 FBgn0000986 FBgn0001215 FBgn0001225 FBgn0001974 FBgn0002542 FBgn0002791 FBgn0003124 FBgn0003138 FBgn0003187 FBgn0003312 FBgn0003486 FBgn0003512 FBgn0003612 FBgn0003742 FBgn0003884 FBgn0004176 FBgn0004374 FBgn0004510 FBgn0004832 FBgn0004913 FBgn0005278 FBgn0005654 FBgn0005777 FBgn0010287 FBgn0010314 FBg…
