# Supplementary material for: Gene expression during Drosophila melanogaster egg development before and after reproductive diapause
Source: BMC Genomics. 2009 May 24;10:242. doi: 10.1186/1471-2164-10-242 (PMC2700134; doi:10.1186/1471-2164-10-242)
Supplement: Additional file 18 — Profile 4 GO annotation enrichment. The output of over-represented GO annotation for Profile 4 transcripts. [file 1471-2164-10-242-S18.txt]

GO	Annotation	Term	adj.pval
GO:0006281	BP	DNA repair	2.87E-012	FBgn0002716 FBgn0002906 FBgn0002989 FBgn0003479 FBgn0003480 FBgn0011659 FBgn0011774 FBgn0026751 FBgn0030931 FBgn0031506 FBgn0033273 FBgn0035150 FBgn0041627 FBgn0051953
GO:0034984	BP	cellular response to DNA damage stimulus	1.05E-011	FBgn0002716 FBgn0002906 FBgn0002989 FBgn0003479 FBgn0003480 FBgn0011659 FBgn0011774 FBgn0026751 FBgn0030931 FBgn0031506 FBgn0033273 FBgn0035150 FBgn0041627 FBgn0051953
GO:0006974	BP	response to DNA damage stimulus	2.80E-011	FBgn0002716 FBgn0002906 FBgn0002989 FBgn0003479 FBgn0003480 FBgn0011659 FBgn0011774 FBgn0026751 FBgn0030931 FBgn0031506 FBgn0033273 FBgn0035150 FBgn0041627 FBgn0051953
GO:0006302	BP	double-strand break repair	3.59E-011	FBgn0002716 FBgn0002906 FBgn0002989 FBgn0003479 FBgn0003480 FBgn0011774 FBgn0041627
GO:0051716	BP	cellular response to stimulus	6.34E-011	FBgn0002716 FBgn0002906 FBgn0002989 FBgn0003479 FBgn0003480 FBgn0011659 FBgn0011774 FBgn0026751 FBgn0030931 FBgn0031506 FBgn0033273 FBgn0035150 FBgn0041627 FBgn0051953
GO:0033554	BP	cellular response to stress	9.41E-011	FBgn0002716 FBgn0002906 FBgn0002989 FBgn0003479 FBgn0003480 FBgn0011659 FBgn0011774 FBgn0026751 FBgn0030931 FBgn0031506 FBgn0033273 FBgn0035150 FBgn0041627 FBgn0051953
GO:0006259	BP	DNA metabolic process	1.73E-009	FBgn0002716 FBgn0002906 FBgn0002989 FBgn0003479 FBgn0003480 FBgn0011659 FBgn0011774 FBgn0023181 FBgn0026751 FBgn0027903 FBgn0030931 FBgn0031506 FBgn0033273 FBgn0035150 FBgn0035644 FBgn0041627 FBgn0051953
GO:0000279	BP	M phase	5.50E-008	FBgn0002716 FBgn0002781 FBgn0002906 FBgn0002924 FBgn0002989 FBgn0003479 FBgn0003480 FBgn0003701 FBgn0004378 FBgn0016792 FBgn0024227 FBgn0026432 FBgn0028978 FBgn0033555 FBgn0034569 FBgn0035627 FBgn0037025 FBgn0038478 FBgn0051658 FBgn0086697
GO:0007049	BP	cell cycle	7.81E-008	FBgn0002716 FBgn0002781 FBgn0002906 FBgn0002924 FBgn0002989 FBgn0003479 FBgn0003480 FBgn0003701 FBgn0004378 FBgn0016792 FBgn0022936 FBgn0024227 FBgn0026432 FBgn0026598 FBgn0028978 FBgn0030613 FBgn0033555 FBgn0034569 FBgn0035627 FBgn0037025 FBgn0038478 FBgn0051658 FBgn0086697
GO:0022402	BP	cell cycle process	1.20E-007	FBgn0002716 FBgn0002781 FBgn0002906 FBgn0002924 FBgn0002989 FBgn0003479 FBgn0003480 FBgn0003701 FBgn0004378 FBgn0016792 FBgn0024227 FBgn0026432 FBgn0026598 FBgn0028978 FBgn0033555 FBgn0034569 FBgn0035627 FBgn0037025 FBgn0038478 FBgn0051658 FBgn0086697
GO:0022403	BP	cell cycle phase	1.35E-007	FBgn0002716 FBgn0002781 FBgn0002906 FBgn0002924 FBgn0002989 FBgn0003479 FBgn0003480 FBgn0003701 FBgn0004378 FBgn0016792 FBgn0024227 FBgn0026432 FBgn0028978 FBgn0033555 FBgn0034569 FBgn0035627 FBgn0037025 FBgn0038478 FBgn0051658 FBgn0086697
GO:0006310	BP	DNA recombination	9.95E-006	FBgn0002716 FBgn0002906 FBgn0002989 FBgn0003479 FBgn0003480 FBgn0030931
GO:0000724	BP	double-strand break repair via homologous recombination	1.21E-005	FBgn0002716 FBgn0002906 FBgn0003479
GO:0000725	BP	recombinational repair	1.22E-005	FBgn0002716 FBgn0002906 FBgn0003479
GO:0007021	BP	tubulin complex assembly	1.30E-005	FBgn0033055 FBgn0039869 FBgn0051961
GO:0007052	BP	mitotic spindle organization and biogenesis	5.51E-005	FBgn0002924 FBgn0003701 FBgn0004378 FBgn0016792 FBgn0024227 FBgn0026432 FBgn0033555 FBgn0034569 FBgn0037025 FBgn0038478 FBgn0086697
GO:0006950	BP	response to stress	6.49E-005	FBgn0000462 FBgn0002716 FBgn0002906 FBgn0002989 FBgn0003479 FBgn0003480 FBgn0011659 FBgn0011774 FBgn0026751 FBgn0030931 FBgn0031506 FBgn0033273 FBgn0035150 FBgn0038469 FBgn0041627 FBgn0051953
GO:0000278	BP	mitotic cell cycle	7.76E-005	FBgn0002924 FBgn0003701 FBgn0004378 FBgn0016792 FBgn0024227 FBgn0026432 FBgn0026598 FBgn0028978 FBgn0033555 FBgn0034569 FBgn0035627 FBgn0037025 FBgn0038478 FBgn0051658 FBgn0086697
GO:0006139	BP	nucleobase nucleoside nucleotide and nucleic acid metabolic process	8.57E-005	FBgn0000462 FBgn0002716 FBgn0002906 FBgn0002989 FBgn0003479 FBgn0003480 FBgn0011648 FBgn0011659 FBgn0011774 FBgn0013764 FBgn0015351 FBgn0022936 FBgn0023181 FBgn0025382 FBgn0026598 FBgn0026751 FBgn0027490 FBgn0027903 FBgn0029936 FBgn0030931 FBgn0031275 FBgn0031287 FBgn0031506 FBgn0032321 FBgn0032517 FBgn0033273 FBgn0034177 FBgn0035150 FBgn0035644 FBgn0036850 FBgn0037981 FBgn0041627 FBgn0041721 FBg…
GO:0048646	BP	anatomical structure formation	8.67E-005	FBgn0000355 FBgn0000356 FBgn0000357 FBgn0000462 FBgn0002989 FBgn0003479 FBgn0003480 FBgn0011648 FBgn0026598 FBgn0028978 FBgn0041252
GO:0007126	BP	meiosis	1.03E-004	FBgn0002716 FBgn0002781 FBgn0002906 FBgn0002924 FBgn0002989 FBgn0003479 FBgn0003480 FBgn0035627
GO:0007051	BP	spindle organization and biogenesis	1.38E-004	FBgn0002924 FBgn0003701 FBgn0004378 FBgn0016792 FBgn0024227 FBgn0026432 FBgn0033555 FBgn0034569 FBgn0037025 FBgn0038478 FBgn0086697
GO:0007131	BP	meiotic recombination	2.17E-004	FBgn0002716 FBgn0002906 FBgn0002989 FBgn0003480
GO:0007127	BP	meiosis I	2.32E-004	FBgn0002716 FBgn0002906 FBgn0002989 FBgn0003480 FBgn0035627
GO:0000226	BP	microtubule cytoskeleton organization and biogenesis	2.39E-004	FBgn0002924 FBgn0003701 FBgn0004378 FBgn0016792 FBgn0024227 FBgn0026432 FBgn0026598 FBgn0033555 FBgn0034569 FBgn0037025 FBgn0038478 FBgn0086697
GO:0000070	BP	mitotic sister chromatid segregation	2.72E-004	FBgn0003701 FBgn0024227 FBgn0035627 FBgn0051658 FBgn0086697
GO:0000087	BP	M phase of mitotic cell cycle	3.61E-004	FBgn0003701 FBgn0024227 FBgn0026432 FBgn0028978 FBgn0034569 FBgn0035627 FBgn0051658 FBgn0086697
GO:0051327	BP	M phase of meiotic cell cycle	4.43E-004	FBgn0002716 FBgn0002781 FBgn0002906 FBgn0002924 FBgn0002989 FBgn0003479 FBgn0003480 FBgn0035627
GO:0051321	BP	meiotic cell cycle	5.30E-004	FBgn0002716 FBgn0002781 FBgn0002906 FBgn0002924 FBgn0002989 FBgn0003479 FBgn0003480 FBgn0035627
GO:0007059	BP	chromosome segregation	5.38E-004	FBgn0002781 FBgn0002924 FBgn0003701 FBgn0024227 FBgn0035627 FBgn0051658 FBgn0086697
GO:0007067	BP	mitosis	5.40E-004	FBgn0003701 FBgn0024227 FBgn0026432 FBgn0028978 FBgn0034569 FBgn0035627 FBgn0051658 FBgn0086697
GO:0045003	BP	double-strand break repair via synthesis-dependent strand annealing	7.32E-004	FBgn0002716 FBgn0002906 FBgn0003479
GO:0000819	BP	sister chromatid segregation	7.49E-004	FBgn0003701 FBgn0024227 FBgn0035627 FBgn0051658 FBgn0086697
GO:0051012	BP	microtubule sliding	7.89E-004	FBgn0002924 FBgn0004378
GO:0006303	BP	double-strand break repair via nonhomologous end joining	0	FBgn0011774 FBgn0041627
GO:0000726	BP	non-recombinational repair	0	FBgn0011774 FBgn0041627
GO:0006260	BP	DNA replication	0	FBgn0002906 FBgn0011659 FBgn0023181 FBgn0027903 FBgn0033273 FBgn0035644
GO:0030703	BP	eggshell formation	0	FBgn0000355 FBgn0000356 FBgn0000357 FBgn0002989 FBgn0041252
GO:0007306	BP	eggshell chorion formation	0	FBgn0000355 FBgn0000356 FBgn0000357 FBgn0002989 FBgn0041252
GO:0065001	BP	specification of axis polarity	0	FBgn0003479 FBgn0003480
GO:0009951	BP	polarity specification of dorsal/ventral axis	0	FBgn0003479 FBgn0003480
GO:0009949	BP	polarity specification of anterior/posterior axis	0	FBgn0003479 FBgn0003480
GO:0034960	BP	cellular biopolymer metabolic process	0	FBgn0000462 FBgn0002716 FBgn0002906 FBgn0002917 FBgn0002989 FBgn0003479 FBgn0003480 FBgn0011648 FBgn0011659 FBgn0011774 FBgn0013764 FBgn0022936 FBgn0023181 FBgn0025382 FBgn0026598 FBgn0026751 FBgn0027490 FBgn0027903 FBgn0029936 FBgn0030931 FBgn0031275 FBgn0031287 FBgn0031506 FBgn0032321 FBgn0032517 FBgn0033273 FBgn0033555 FBgn0034177 FBgn0035150 FBgn0035644 FBgn0036850 FBgn0037981 FBgn0041627 FBg…
GO:0009987	BP	cellular process	0.01	FBgn0000355 FBgn0000356 FBgn0000357 FBgn0000462 FBgn0002716 FBgn0002781 FBgn0002906 FBgn0002917 FBgn0002924 FBgn0002989 FBgn0003479 FBgn0003480 FBgn0003701 FBgn0004378 FBgn0011648 FBgn0011659 FBgn0011740 FBgn0011774 FBgn0013764 FBgn0015351 FBgn0015544 FBgn0016792 FBgn0022936 FBgn0023097 FBgn0023181 FBgn0023395 FBgn0024227 FBgn0024245 FBgn0025382 FBgn0026432 FBgn0026598 FBgn0026751 FBgn0027490 FBg…
GO:0001578	BP	microtubule bundle formation	0.01	FBgn0002924 FBgn0004378
GO:0006298	BP	mismatch repair	0.01	FBgn0011659 FBgn0033273
GO:0007017	BP	microtubule-based process	0.01	FBgn0002924 FBgn0003701 FBgn0004378 FBgn0016792 FBgn0024227 FBgn0026432 FBgn0026598 FBgn0033555 FBgn0034569 FBgn0037025 FBgn0038478 FBgn0086697
GO:0044260	BP	cellular macromolecule metabolic process	0.01	FBgn0000462 FBgn0002716 FBgn0002906 FBgn0002917 FBgn0002989 FBgn0003479 FBgn0003480 FBgn0011648 FBgn0011659 FBgn0011740 FBgn0011774 FBgn0013764 FBgn0022936 FBgn0023181 FBgn0024227 FBgn0024245 FBgn0025382 FBgn0026598 FBgn0026751 FBgn0027490 FBgn0027903 FBgn0028741 FBgn0028978 FBgn0029936 FBgn0030613 FBgn0030931 FBgn0030947 FBgn0031275 FBgn0031287 FBgn0031506 FBgn0032303 FBgn0032321 FBgn0032517 FBg…
GO:0007100	BP	mitotic centrosome separation	0.01	FBgn0002924 FBgn0004378
GO:0007080	BP	mitotic metaphase plate congression	0.01	FBgn0051658 FBgn0086697
GO:0006261	BP	DNA-dependent DNA replication	0.01	FBgn0011659 FBgn0023181 FBgn0033273 FBgn0035644
GO:0043283	BP	biopolymer metabolic process	0.01	FBgn0000462 FBgn0002716 FBgn0002906 FBgn0002917 FBgn0002989 FBgn0003479 FBgn0003480 FBgn0011648 FBgn0011659 FBgn0011740 FBgn0011774 FBgn0013764 FBgn0022936 FBgn0023181 FBgn0024227 FBgn0024245 FBgn0025382 FBgn0026598 FBgn0026751 FBgn0027490 FBgn0027903 FBgn0028978 FBgn0029936 FBgn0030613 FBgn0030931 FBgn0031275 FBgn0031287 FBgn0031506 FBgn0032321 FBgn0032517 FBgn0033273 FBgn0033555 FBgn0033935 FBg…
GO:0008094	MF	DNA-dependent ATPase activity	1.10E-008	FBgn0002906 FBgn0002989 FBgn0003479 FBgn0003480 FBgn0011774 FBgn0023395 FBgn0030931 FBgn0041627
GO:0005213	MF	structural constituent of chorion	2.76E-006	FBgn0000355 FBgn0000356 FBgn0000357 FBgn0041252
GO:0004003	MF	ATP-dependent DNA helicase activity	2.76E-005	FBgn0002906 FBgn0002989 FBgn0011774 FBgn0023395 FBgn0041627
GO:0000150	MF	recombinase activity	4.57E-005	FBgn0003479 FBgn0003480 FBgn0030931
GO:0003676	MF	nucleic acid binding	1.44E-004	FBgn0000462 FBgn0002716 FBgn0002906 FBgn0002989 FBgn0003479 FBgn0003480 FBgn0003511 FBgn0011648 FBgn0011659 FBgn0011774 FBgn0012049 FBgn0015351 FBgn0023395 FBgn0025185 FBgn0025382 FBgn0025874 FBgn0026751 FBgn0027903 FBgn0029936 FBgn0030577 FBgn0031275 FBgn0031287 FBgn0031874 FBgn0031947 FBgn0032321 FBgn0032517 FBgn0034177 FBgn0035150 FBgn0035414 FBgn0035644 FBgn0035690 FBgn0035900 FBgn0037922 FBg…
GO:0003677	MF	DNA binding	1.56E-004	FBgn0000462 FBgn0002716 FBgn0002906 FBgn0002989 FBgn0003479 FBgn0003480 FBgn0003511 FBgn0011648 FBgn0011659 FBgn0011774 FBgn0012049 FBgn0023395 FBgn0025874 FBgn0026751 FBgn0027903 FBgn0029936 FBgn0031275 FBgn0031874 FBgn0031947 FBgn0032321 FBgn0032517 FBgn0035150 FBgn0035644 FBgn0037981 FBgn0038472 FBgn0041627 FBgn0086697
GO:0008270	MF	zinc ion binding	3.42E-004	FBgn0003511 FBgn0005683 FBgn0023097 FBgn0023395 FBgn0025185 FBgn0025874 FBgn0028741 FBgn0030577 FBgn0030945 FBgn0030947 FBgn0031287 FBgn0033569 FBgn0035690 FBgn0035900 FBgn0037922 FBgn0038551 FBgn0039013 FBgn0039355 FBgn0039459 FBgn0039602 FBgn0042205 FBgn0050020 FBgn0053213 FBgn0086129
GO:0046914	MF	transition metal ion binding	0	FBgn0003511 FBgn0005683 FBgn0023097 FBgn0023395 FBgn0025185 FBgn0025874 FBgn0028741 FBgn0030577 FBgn0030945 FBgn0030947 FBgn0031287 FBgn0033569 FBgn0035690 FBgn0035900 FBgn0037922 FBgn0038551 FBgn0039013 FBgn0039355 FBgn0039459 FBgn0039602 FBgn0042205 FBgn0050020 FBgn0051015 FBgn0053213 FBgn0085428 FBgn0086129
GO:0005488	MF	binding	0	FBgn0000462 FBgn0002716 FBgn0002781 FBgn0002906 FBgn0002924 FBgn0002989 FBgn0003479 FBgn0003480 FBgn0003511 FBgn0004378 FBgn0005683 FBgn0011648 FBgn0011659 FBgn0011740 FBgn0011774 FBgn0012049 FBgn0013764 FBgn0015351 FBgn0015544 FBgn0023097 FBgn0023181 FBgn0023395 FBgn0024227 FBgn0024245 FBgn0025185 FBgn0025382 FBgn0025874 FBgn0026393 FBgn0026432 FBgn0026598 FBgn0026751 FBgn0027518 FBgn0027903 FBg…
GO:0003678	MF	DNA helicase activity	0	FBgn0002906 FBgn0002989 FBgn0011774 FBgn0023395 FBgn0041627
GO:0043167	MF	ion binding	0.01	FBgn0003511 FBgn0005683 FBgn0011740 FBgn0023097 FBgn0023395 FBgn0025185 FBgn0025874 FBgn0028741 FBgn0030577 FBgn0030945 FBgn0030947 FBgn0031287 FBgn0033569 FBgn0033631 FBgn0035150 FBgn0035690 FBgn0035900 FBgn0036715 FBgn0037922 FBgn0038551 FBgn0039013 FBgn0039355 FBgn0039459 FBgn0039602 FBgn0042205 FBgn0050020 FBgn0051015 FBgn0053213 FBgn0085428 FBgn0086129
GO:0005515	MF	protein binding	0.01	FBgn0000462 FBgn0002781 FBgn0002924 FBgn0003479 FBgn0005683 FBgn0011648 FBgn0011774 FBgn0012049 FBgn0013764 FBgn0015544 FBgn0023097 FBgn0023395 FBgn0025382 FBgn0026432 FBgn0026598 FBgn0028741 FBgn0030577 FBgn0030613 FBgn0030945 FBgn0031287 FBgn0031874 FBgn0032042 FBgn0033055 FBgn0037882 FBgn0039013 FBgn0039459 FBgn0039696 FBgn0039869 FBgn0044049 FBgn0051048 FBgn0086129 FBgn0086697
