# Supplementary material for: Gene expression during Drosophila melanogaster egg development before and after reproductive diapause
Source: BMC Genomics. 2009 May 24;10:242. doi: 10.1186/1471-2164-10-242 (PMC2700134; doi:10.1186/1471-2164-10-242)
Supplement: Additional file 19 — Profile 5 gene table. Expression levels and gene tables of transcripts from Profile 5. [file 1471-2164-10-242-S19.txt]

GO	Annotation	Term	adj.pval
GO:0007088	BP	regulation of mitosis	8.21E-004	FBgn0000114 FBgn0003302 FBgn0011737
GO:0000280	BP	nuclear division	8.41E-004	FBgn0011737 FBgn0013263
GO:0007096	BP	regulation of exit from mitosis	0	FBgn0000114 FBgn0003302
GO:0007283	BP	spermatogenesis	0	FBgn0000114 FBgn0000615 FBgn0028377 FBgn0250823
GO:0000279	BP	M phase	0	FBgn0000114 FBgn0002715 FBgn0003302 FBgn0011737 FBgn0028581 FBgn0035725 FBgn0039206
GO:0007049	BP	cell cycle	0	FBgn0000114 FBgn0002715 FBgn0003302 FBgn0011737 FBgn0013263 FBgn0028581 FBgn0035725 FBgn0039206
GO:0000087	BP	M phase of mitotic cell cycle	0	FBgn0000114 FBgn0003302 FBgn0011737 FBgn0035725
GO:0022403	BP	cell cycle phase	0.01	FBgn0000114 FBgn0002715 FBgn0003302 FBgn0011737 FBgn0028581 FBgn0035725 FBgn0039206
GO:0045736	BP	negative regulation of cyclin-dependent protein kinase activity	0.01	FBgn0011737
GO:0045448	BP	mitotic cell cycle embryonic	0.01	FBgn0011737 FBgn0013263
GO:0048232	BP	male gamete generation	0.01	FBgn0000114 FBgn0000615 FBgn0028377 FBgn0250823
GO:0007132	BP	meiotic metaphase I	0.01	FBgn0002715
GO:0007098	BP	centrosome cycle	0.01	FBgn0011737 FBgn0039206
GO:0007067	BP	mitosis	0.01	FBgn0000114 FBgn0003302 FBgn0011737 FBgn0035725
GO:0022402	BP	cell cycle process	0.01	FBgn0000114 FBgn0002715 FBgn0003302 FBgn0011737 FBgn0028581 FBgn0035725 FBgn0039206
GO:0006626	BP	protein targeting to mitochondrion	0.01	FBgn0032397 FBgn0034535
GO:0017105	MF	acyl-CoA delta11-desaturase activity	0.01	FBgn0039754
GO:0004843	MF	ubiquitin-specific protease activity	0.01	FBgn0028372 FBgn0033916
