# Supplementary material for: Gene expression during Drosophila melanogaster egg development before and after reproductive diapause
Source: BMC Genomics. 2009 May 24;10:242. doi: 10.1186/1471-2164-10-242 (PMC2700134; doi:10.1186/1471-2164-10-242)
Supplement: Additional file 20 — Profile 5 GO annotation enrichment. The output of over-represented GO annotation for Profile 5 transcripts. [file 1471-2164-10-242-S20.txt]

GO	Annotation	Term	adj.pval
GO:0000070	BP	mitotic sister chromatid segregation	9.98E-006	FBgn0004379 FBgn0040232 FBgn0052438 FBgn0259876
GO:0000226	BP	microtubule cytoskeleton organization and biogenesis	1.60E-005	FBgn0003545 FBgn0004379 FBgn0028734 FBgn0039141 FBgn0039731 FBgn0040232 FBgn0259876
GO:0007059	BP	chromosome segregation	1.83E-005	FBgn0003545 FBgn0004379 FBgn0040232 FBgn0052438 FBgn0259876
GO:0000819	BP	sister chromatid segregation	2.32E-005	FBgn0004379 FBgn0040232 FBgn0052438 FBgn0259876
GO:0006996	BP	organelle organization	3.35E-005	FBgn0003545 FBgn0004379 FBgn0005386 FBgn0026257 FBgn0028734 FBgn0033233 FBgn0039141 FBgn0039532 FBgn0039731 FBgn0040232 FBgn0052438 FBgn0259876
GO:0000087	BP	M phase of mitotic cell cycle	5.37E-005	FBgn0003545 FBgn0004379 FBgn0040232 FBgn0052438 FBgn0259876
GO:0007067	BP	mitosis	7.30E-005	FBgn0003545 FBgn0004379 FBgn0040232 FBgn0052438 FBgn0259876
GO:0000278	BP	mitotic cell cycle	1.21E-004	FBgn0003545 FBgn0004379 FBgn0028734 FBgn0039731 FBgn0040232 FBgn0052438 FBgn0259876
GO:0051276	BP	chromosome organization and biogenesis	1.35E-004	FBgn0004379 FBgn0005386 FBgn0026257 FBgn0028734 FBgn0033233 FBgn0040232 FBgn0052438 FBgn0259876
GO:0007017	BP	microtubule-based process	1.90E-004	FBgn0003545 FBgn0004379 FBgn0028734 FBgn0039141 FBgn0039731 FBgn0040232 FBgn0259876
GO:0007010	BP	cytoskeleton organization and biogenesis	2.44E-004	FBgn0003545 FBgn0004379 FBgn0028734 FBgn0039141 FBgn0039532 FBgn0039731 FBgn0040232 FBgn0259876
GO:0016043	BP	cellular component organization	3.15E-004	FBgn0003545 FBgn0004379 FBgn0005386 FBgn0026257 FBgn0028734 FBgn0033233 FBgn0033984 FBgn0035891 FBgn0039141 FBgn0039532 FBgn0039731 FBgn0040232 FBgn0052438 FBgn0259876
GO:0007080	BP	mitotic metaphase plate congression	5.26E-004	FBgn0004379 FBgn0040232
GO:0007051	BP	spindle organization and biogenesis	6.37E-004	FBgn0003545 FBgn0004379 FBgn0039731 FBgn0040232 FBgn0259876
GO:0007049	BP	cell cycle	8.28E-004	FBgn0003545 FBgn0004379 FBgn0028734 FBgn0039731 FBgn0040232 FBgn0052438 FBgn0259876
GO:0050000	BP	chromosome localization	9.40E-004	FBgn0004379 FBgn0040232
GO:0000279	BP	M phase	0	FBgn0003545 FBgn0004379 FBgn0039731 FBgn0040232 FBgn0052438 FBgn0259876
GO:0022403	BP	cell cycle phase	0	FBgn0003545 FBgn0004379 FBgn0039731 FBgn0040232 FBgn0052438 FBgn0259876
GO:0051310	BP	metaphase plate congression	0	FBgn0004379 FBgn0040232
GO:0051303	BP	establishment of chromosome localization	0	FBgn0004379 FBgn0040232
GO:0022402	BP	cell cycle process	0	FBgn0003545 FBgn0004379 FBgn0039731 FBgn0040232 FBgn0052438 FBgn0259876
GO:0007098	BP	centrosome cycle	0	FBgn0004379 FBgn0039731
GO:0030705	BP	cytoskeleton-dependent intracellular transport	0	FBgn0003545 FBgn0004379 FBgn0040232
GO:0007052	BP	mitotic spindle organization and biogenesis	0	FBgn0004379 FBgn0039731 FBgn0040232 FBgn0259876
GO:0046785	BP	microtubule polymerization	0	FBgn0004379
GO:0007018	BP	microtubule-based movement	0.01	FBgn0003545 FBgn0004379 FBgn0040232
GO:0051297	BP	centrosome organization and biogenesis	0.01	FBgn0004379 FBgn0039731
GO:0007288	BP	sperm axoneme assembly	0.01	FBgn0028734
GO:0051495	BP	positive regulation of cytoskeleton organization and biogenesis	0.01	FBgn0039141
GO:0016568	BP	chromatin modification	0.01	FBgn0005386 FBgn0028734 FBgn0033233
GO:0051313	BP	attachment of spindle microtubules to chromosome	0.01	FBgn0004379
GO:0045132	BP	meiotic chromosome segregation	0.01	FBgn0003545 FBgn0004379
GO:0006482	BP	protein amino acid demethylation	0.01	FBgn0033233
GO:0032555	MF	purine ribonucleotide binding	6.01E-004	FBgn0003545 FBgn0004379 FBgn0027504 FBgn0031882 FBgn0039141 FBgn0039532 FBgn0040232 FBgn0052438
GO:0032553	MF	ribonucleotide binding	6.34E-004	FBgn0003545 FBgn0004379 FBgn0027504 FBgn0031882 FBgn0039141 FBgn0039532 FBgn0040232 FBgn0052438
GO:0000166	MF	nucleotide binding	7.17E-004	FBgn0003545 FBgn0004379 FBgn0027504 FBgn0027950 FBgn0031882 FBgn0039141 FBgn0039532 FBgn0040232 FBgn0052438
GO:0003777	MF	microtubule motor activity	7.76E-004	FBgn0003545 FBgn0004379 FBgn0040232
GO:0003774	MF	motor activity	0	FBgn0003545 FBgn0004379 FBgn0040232
GO:0017076	MF	purine nucleotide binding	0	FBgn0003545 FBgn0004379 FBgn0027504 FBgn0031882 FBgn0039141 FBgn0039532 FBgn0040232 FBgn0052438
GO:0008327	MF	methyl-CpG binding	0	FBgn0027950
GO:0051864	MF	histone demethylase activity (H3-K36 specific)	0.01	FBgn0033233
GO:0032559	MF	adenyl ribonucleotide binding	0.01	FBgn0003545 FBgn0004379 FBgn0027504 FBgn0039141 FBgn0040232 FBgn0052438
GO:0032452	MF	histone demethylase activity	0.01	FBgn0033233
