# Supplementary material for: Gene expression during Drosophila melanogaster egg development before and after reproductive diapause
Source: BMC Genomics. 2009 May 24;10:242. doi: 10.1186/1471-2164-10-242 (PMC2700134; doi:10.1186/1471-2164-10-242)
Supplement: Additional file 21 — Combined profile 1–5 gene table. A file containing the gene tables for all the combined cluster profiles 1–5. [file 1471-2164-10-242-S21.txt]

A	Coef_Dv24H	Coef_Dv48H	Coef_Dv72H	F	F_p_value	Res_Dv24H_1	Res_Dv48H_1	Res_Dv72H_1	Res_Dv24	Res_h24v48	Res_h48v72	Genes_ID	Genes_Name	Genes_FlyBaseID	Profile	Cluster	Coef_MvD	Coef_Mv24H	Coef_Mv48H	Coef_Mv72H
8.21	1.21	1.79	1.1	29.11	0	1	1	0	1	1	-1	ID10000323830111812	CG5923-RA	FBgn0005696	(0,1,3,3,2)	1.a	1.02	2.23	2.8	2.12
6.71	1.35	2.16	1.44	22.22	0	1	1	0	1	1	-1	ID1000035957121019	CG32741-RA	FBgn0052741	(0,1,3,3,2)	1.a	0.63	1.98	2.78	2.07
9.93	1.53	1.76	1.05	113.45	0	1	1	1	1	0	-1	ID100004438408117	CG4299-RA	FBgn0014879	(0,1,3,3,2)	1.a	0.45	1.98	2.21	1.5
7.73	1.73	2.52	1.17	21.18	0	1	1	0	1	0	-1	ID100003812401148	CG14781-RA	FBgn0026871	(0,1,3,3,2)	1.a	2.18	3.91	4.7	3.35
8.36	1.73	2.23	1.35	65.74	0	1	1	1	1	1	-1	ID1000036924011614	CG8171-RA	FBgn0000996	(0,1,3,3,2)	1.a	1.16	2.89	3.4	2.51
8.59	0.79	1.34	0.86	22.79	0	0	1	0	1	1	-1	ID100003882533710	CG3423-RA	FBgn0020616	(0,1,3,3,2)	1.a	0.37	1.15	1.71	1.22
14.82	0.92	1.26	0.8	13.25	3.00E-005	0	1	0	1	0	0	ID1000040976181712	CR30425-RA	NA	(0,1,3,3,2)	1.a	0.2	1.13	1.46	1
7.12	1.04	1.36	0.99	23.93	0	1	1	0	1	0	0	ID100003590126811	CG31278-RA	FBgn0051278	(0,1,3,3,2)	1.a	0.33	1.36	1.69	1.32
7.8	0.78	1.2	0.54	21.03	0	0	1	0	1	0	-1	ID100003995235182	CG15439-RA	FBgn0031606	(0,1,3,3,2)	1.a	0.82	1.61	2.03	1.37
9.88	1.15	1.37	0.73	62.81	0	1	1	0	1	0	-1	ID100003986814614	CG8177-RG	FBgn0036043	(0,1,3,3,2)	1.a	0.14	1.28	1.5	0.86
10.99	2.08	2.73	1.15	110.99	0	1	1	0	1	1	-1	ID100004137030115	CG12052-RE	FBgn0005630	(0,1,3,3,2)	1.a	0.73	2.81	3.46	1.88
9.22	0.87	1.29	0.45	48.02	0	0	1	0	1	1	-1	ID100003580821811	CG4949-RB	FBgn0030813	(0,1,3,3,2)	1.a	1.31	2.19	2.6	1.77
10.77	0.65	1.29	0.7	19.26	0	0	1	0	1	1	-1	ID1000032344251718	CG5848-RB	FBgn0000250	(0,1,3,3,2)	1.a	0.48	1.13	1.77	1.18
9.08	0.69	1.07	0.52	32.24	0	0	1	0	1	1	-1	ID100004171810134	CG3680-RA	FBgn0037027	(0,1,3,3,2)	1.a	0.51	1.2	1.57	1.03
7.47	1.03	1.66	0.88	14.26	2.00E-005	1	1	0	1	0	-1	ID100003600030811	CG3281-RA	FBgn0037967	(0,1,3,3,2)	1.a	0.4	1.43	2.05	1.28
7.43	1.52	2.03	1.41	36.12	0	1	1	1	1	1	-1	ID100003668922713	CG7108-RA	FBgn0011762	(0,1,3,3,2)	1.a	0.69	2.21	2.72	2.1
7.76	0.83	1.38	0.75	45.19	0	0	1	0	1	1	-1	ID10000420172295	CG15011-RA	FBgn0035518	(0,1,3,3,2)	1.a	0.19	1.02	1.57	0.94
9.77	1.36	1.78	1.22	94.6	0	1	1	1	1	1	-1	ID10000379971374	CG4236-RA	FBgn0015610	(0,1,3,3,2)	1.a	0.33	1.69	2.1	1.55
7.24	0.94	1.06	0.85	17.04	1.00E-005	0	1	0	1	0	0	ID10000341673791	CG9378-RB	FBgn0014023	(0,1,3,3,2)	1.a	0.63	1.57	1.69	1.48
10.93	1.49	1.68	1.26	63.71	0	1	1	1	1	0	-1	ID10000408330734	CG1404-RA	FBgn0020255	(0,1,3,3,2)	1.a	-0.01	1.49	1.67	1.25
8.54	2.02	2.56	1.73	36.12	0	1	1	0	1	0	-1	ID10000360613111019	CG12398-RA	FBgn0030596	(0,1,3,3,2)	1.a	1.44	3.46	4.01	3.18
8	1.21	1.68	1.1	76.24	0	1	1	1	1	1	-1	ID100003096818107	CG5439-RA	FBgn0032476	(0,1,3,3,2)	1.a	-0.04	1.18	1.65	1.06
9.86	1.98	2.66	1.32	69.56	0	1	1	0	1	1	-1	ID100004078201104	CG1395-RA	FBgn0003525	(0,1,3,3,2)	1.a	1.76	3.74	4.43	3.09
7.19	1.14	2.06	1.18	36.25	0	1	1	0	1	1	-1	ID10000395503511	CG10445-RA	FBgn0037531	(0,1,3,3,2)	1.a	0.37	1.51	2.43	1.54
9.33	1.47	2.14	1.2	26.17	0	1	1	0	1	1	-1	ID100003839333176	CG4082-RA	FBgn0017577	(0,1,3,3,2)	1.a	1.18	2.64	3.32	2.38
10.67	0.73	1	0.65	37.98	0	0	1	0	1	1	-1	ID100003790810149	CG3959-RA	FBgn0011207	(0,1,3,3,2)	1.a	-0.05	0.68	0.95	0.6
10.9	1.36	1.53	0.96	16.24	1.00E-005	1	1	0	1	0	0	ID1000044757261014	CG7033-RB	FBgn0030086	(0,1,3,3,2)	1.a	1.52	2.88	3.05	2.48
7.62	0.64	1.09	0.68	23.89	0	0	1	0	1	1	-1	ID10000413381432	CG11993-RA	FBgn0028708	(0,1,3,3,2)	1.a	0.32	0.96	1.4	1
7.87	1.16	1.53	1.24	18.11	0	1	1	0	1	0	0	ID10000437141430	CG7458-RA	FBgn0037144	(0,1,3,3,2)	1.a	0.64	1.8	2.17	1.88
8.54	1.02	1.41	0.49	37.59	0	1	1	0	1	0	-1	ID100003776825516	CG2893-RA	FBgn0040030	(0,1,3,3,2)	1.a	1.23	2.26	2.64	1.72
10.06	0.98	1.61	0.76	17.2	1.00E-005	0	1	0	1	1	-1	ID100004150811619	CG2924-RA	FBgn0023528	(0,1,3,3,2)	1.a	1.05	2.03	2.66	1.8
7.19	1.03	1.55	1.04	37.61	0	1	1	1	1	1	-1	ID100003993533131	CG15390-RA	FBgn0031419	(0,1,3,3,2)	1.a	-0.02	1.01	1.52	1.02
7.85	0.99	1.4	0.95	52.72	0	0	1	0	1	1	-1	ID1000043378151316	CG11820-RA	FBgn0039270	(0,1,3,3,2)	1.a	0.02	1	1.42	0.96
12.1	1.23	1.32	0.97	35.08	0	1	1	0	1	0	0	ID100003729239105	CG6476-RB	FBgn0003600	(0,1,3,3,2)	1.a	0.28	1.5	1.6	1.24
9.1	0.94	1.22	0.65	51.88	0	0	1	0	1	1	-1	ID10000316090111615	CG11811-RA	FBgn0036099	(0,1,3,3,2)	1.a	0.12	1.06	1.33	0.77
7.11	0.55	1.01	0.65	10.55	0	0	1	0	1	0	0	ID100004025511050	CG8578-RA	FBgn0030699	(0,1,3,3,2)	1.a	0.58	1.13	1.59	1.23
6.22	0.95	1.52	0.92	12.82	4.00E-005	0	1	0	1	0	0	ID1000038125211181	CG14786-RA	FBgn0027794	(0,1,3,3,2)	1.a	0.33	1.27	1.85	1.25
7.68	1.36	1.72	0.78	57.27	0	1	1	0	1	0	-1	ID10000428921403	CG4385-RB	FBgn0003310	(0,1,3,3,2)	1.a	1.35	2.7	3.07	2.13
9.2	1.25	1.74	0.88	10.39	0	1	1	0	1	0	0	ID10000403451111816	CG9900-RB	FBgn0004643	(0,1,3,3,2)	1.a	0.15	1.4	1.89	1.03
7.99	0.88	1.47	0.77	13.31	3.00E-005	0	1	0	1	0	-1	ID1000036858311519	CG31365-RA	FBgn0051365	(0,1,3,3,2)	1.a	0.28	1.16	1.76	1.06
7.27	0.76	1.32	0.88	12.16	6.00E-005	0	1	0	1	1	0	ID100003297630135	CG32039-RA	FBgn0052039	(0,1,3,3,2)	1.a	0.4	1.16	1.72	1.28
8.81	1.78	2.23	1.55	85.15	0	1	1	1	1	1	-1	ID100003730801016	CG7670-RA	FBgn0038608	(0,1,3,3,2)	1.a	0.18	1.96	2.41	1.73
7.42	0.82	1.24	0.73	15.75	1.00E-005	0	1	0	1	0	-1	ID100004439726117	CG4326-RA	FBgn0034986	(0,1,3,3,2)	1.a	0.23	1.05	1.48	0.96
10.04	0.89	1.28	0.64	52.23	0	0	1	0	1	1	-1	ID100003295230125	CG31998-RA	FBgn0051998	(0,1,3,3,2)	1.a	0.42	1.31	1.7	1.06
10.02	1.28	1.78	0.92	20.72	0	1	1	0	1	0	-1	ID100003868230711	CG4999-RC	FBgn0035936	(0,1,3,3,2)	1.a	1.3	2.58	3.08	2.22
11.68	1.6	2.09	1.31	39.37	0	1	1	0	1	0	-1	ID100003623727174	CG7269-RA	FBgn0014189	(0,1,3,3,2)	1.a	0.74	2.34	2.83	2.05
10.27	2.04	2.81	1.62	33.66	0	1	1	0	1	1	-1	ID10000358322128	CG4991-RB	FBgn0030817	(0,1,3,3,2)	1.a	0.78	2.81	3.59	2.4
10.06	2.1	2.83	1.42	46.13	0	1	1	0	1	1	-1	ID1000032043061513	CG5272-RA	FBgn0001120	(0,1,3,3,2)	1.a	1.66	3.76	4.49	3.08
10.71	1.04	1.12	0.66	26.7	0	1	1	0	1	0	0	ID100003865830164	CG4747-RA	FBgn0043456	(0,1,3,3,2)	1.a	0.64	1.68	1.76	1.3
11.05	1.02	1.43	0.82	51.59	0	1	1	0	1	1	-1	ID100003559516615	CG1871-RA	FBgn0011586	(0,1,3,3,2)	1.a	-0.01	1	1.42	0.8
7.92	1.82	2.45	1.07	81.59	0	1	1	0	1	1	-1	ID100004424825018	CG1763-RA	FBgn0002948	(0,1,3,3,2)	1.a	1.95	3.77	4.4	3.02
6.83	1.1	1.6	0.95	14.69	2.00E-005	1	1	0	1	0	0	ID1000044651031014	CG32491-RE	FBgn0002781	(0,1,3,3,2)	1.a	0.33	1.43	1.92	1.28
6.72	1.49	2.34	1.11	44.35	0	1	1	0	1	1	-1	ID1000030851031215	CG17256-RA	FBgn0029970	(0,1,3,3,2)	1.a	1.21	2.69	3.55	2.32
7.75	0.89	1.25	0.87	48.82	0	0	1	0	1	1	-1	ID100003731923016	CG7697-RA	FBgn0027841	(0,1,3,3,2)	1.a	0.38	1.28	1.64	1.26
7.74	0.93	1.45	1.17	17.16	1.00E-005	0	1	0	1	0	0	ID100003840415181	CG4103-RA	FBgn0028925	(0,1,3,3,2)	1.a	0.71	1.64	2.16	1.88
6.89	1.26	2.06	1.34	39.46	0	1	1	1	1	1	-1	ID1000032054281513	CG5310-RA	FBgn0030573	(0,1,3,3,2)	1.a	1.18	2.44	3.24	2.52
7.86	1.3	2.05	1.05	56.44	0	1	1	0	1	1	-1	ID1000043668101512	CG7242-RA	FBgn0087021	(0,1,3,3,2)	1.a	0.61	1.91	2.66	1.66
7.03	1.01	1.66	0.99	24.78	0	1	1	0	1	1	-1	ID100003431225012	CG7996-RA	FBgn0003450	(0,1,3,3,2)	1.a	0.16	1.17	1.83	1.16
8.73	1.53	2.15	1.18	44.02	0	1	1	0	1	1	-1	ID1000041770141518	CG4842-RA	FBgn0036620	(0,1,3,3,2)	1.a	0.07	1.6	2.22	1.25
9	1.63	2.34	1.07	130.98	0	1	1	1	1	1	-1	ID10000431100116	CG9135-RB	FBgn0031769	(0,1,3,3,2)	1.a	1.08	2.7	3.41	2.15
7.44	1.14	1.67	1.31	18.61	0	1	1	0	1	0	0	ID100003694703416	CG8264-RA	FBgn0004856	(0,1,3,3,2)	1.a	0.72	1.86	2.39	2.02
9.83	0.99	1	0.64	30.25	0	0	1	0	1	0	0	ID1000041470351414	CG2263-RA	FBgn0030007	(0,1,3,3,2)	1.a	0.53	1.52	1.53	1.16
13.35	0.98	1.15	0.64	45.74	0	0	1	0	1	0	-1	ID1000039544351717	CG10423-RA	FBgn0039300	(0,1,3,3,2)	1.a	0.78	1.75	1.92	1.42
6.97	1.46	2.45	1.35	63.35	0	1	1	1	1	1	-1	ID1000033904251312	CG12299-RA	FBgn0032295	(0,1,3,3,2)	1.a	0.9	2.36	3.35	2.26
9.97	1.11	1.93	0.92	48.97	0	1	1	0	1	1	-1	ID1000044134351417	CG9027-RB	FBgn0033631	(0,1,3,3,2)	1.a	0.89	2	2.82	1.81
8.83	0.7	1.32	0.76	34.96	0	0	1	0	1	1	-1	ID100003284726319	CG5709-RA	FBgn0025186	(0,1,3,3,2)	1.a	0.27	0.96	1.59	1.03
7.28	1	1.36	0.84	20.2	0	1	1	0	1	0	-1	ID100004270801517	CG31184-RA	FBgn0051184	(0,1,3,3,2)	1.a	0.75	1.76	2.11	1.59
7.26	0.93	1.51	0.88	24.81	0	0	1	0	1	1	-1	ID100003805635516	CG5655-RA	FBgn0011305	(0,1,3,3,2)	1.a	0.63	1.56	2.14	1.5
7.89	1.22	1.8	1.04	41.64	0	1	1	0	1	1	-1	ID10000438682912	CG16975-RA	FBgn0032475	(0,1,3,3,2)	1.a	0.49	1.71	2.29	1.53
8.74	0.86	1.17	0.85	15.64	1.00E-005	0	1	0	1	0	0	ID10000316752101011	CG2890-RA	FBgn0030208	(0,1,3,3,2)	1.a	1.06	1.92	2.23	1.91
7.88	0.91	1.57	0.78	26.03	0	0	1	0	1	1	-1	ID100003922409315	CG10061-RA	FBgn0011020	(0,1,3,3,2)	1.a	0.82	1.72	2.39	1.59
8.46	0.57	1.04	0.45	15.55	1.00E-005	0	1	0	1	1	-1	ID1000040402051619	CG10229-RA	FBgn0040208	(0,1,3,3,2)	1.a	0.32	0.9	1.37	0.77
9.96	0.92	1.06	0.81	29.44	0	0	1	0	1	0	0	ID100003209608013	CG5394-RA	FBgn0005674	(0,1,3,3,2)	1.a	0.63	1.55	1.69	1.44
9.21	0.94	1.13	0.65	28.18	0	0	1	0	1	0	-1	ID100003278421135	CG8414-RA	FBgn0034073	(0,1,3,3,2)	1.a	0.52	1.45	1.64	1.16
8.29	1.34	1.89	1.37	79.94	0	1	1	1	1	1	-1	ID1000045146081013	CG3658-RA	FBgn0026143	(0,1,3,3,2)	1.a	1.81	3.15	3.7	3.17
8.02	1.37	1.67	1.28	63.49	0	1	1	1	1	0	-1	ID1000044745061014	CG7011-RA	FBgn0036489	(0,1,3,3,2)	1.a	0.02	1.39	1.69	1.3
8.18	0.54	1.03	0.51	30.7	0	0	1	0	1	1	-1	ID1000045092281216	CG33352-RA	FBgn0053558	(0,1,3,3,2)	1.a	0.44	0.98	1.47	0.94
10.49	0.66	1.05	0.55	19.22	0	0	1	0	1	1	-1	ID10000401861442	CG8426-RA	FBgn0033029	(0,1,3,3,2)	1.a	0.4	1.06	1.46	0.96
8.24	0.89	1.26	0.68	16.61	1.00E-005	0	1	0	1	0	-1	ID1000033814351212	CG2091-RA	FBgn0037372	(0,1,3,3,2)	1.a	0.91	1.8	2.16	1.58
8.32	0.62	1.01	0.51	15.37	1.00E-005	0	1	0	1	0	-1	ID10000373690111017	CG7793-RA	FBgn0001965	(0,1,3,3,2)	1.a	0.02	0.63	1.03	0.52
11.59	1.14	1.38	0.81	92.85	0	1	1	0	1	1	-1	ID100003804611516	CG5442-RA	FBgn0040286	(0,1,3,3,2)	1.a	0.46	1.6	1.84	1.27
7.08	1.52	2.23	1.33	63.39	0	1	1	1	1	1	-1	ID10000451652639	CG3771-RA	FBgn0023130	(0,1,3,3,2)	1.a	1.35	2.87	3.58	2.68
11.51	1.23	2.08	1.11	35.59	0	1	1	0	1	1	-1	ID100003580429811	CG4944-RA	FBgn0026084	(0,1,3,3,2)	1.a	0.06	1.29	2.14	1.17
11.11	1.62	1.76	1.41	48.99	0	1	1	1	1	0	0	ID10000337403824	CG7008-RA	FBgn0035121	(0,1,3,3,2)	1.a	0.64	2.26	2.39	2.04
7.97	0.8	1.26	0.73	53.94	0	0	1	0	1	1	-1	ID100003727419153	CG6410-RA	FBgn0034265	(0,1,3,3,2)	1.a	0.31	1.1	1.56	1.04
8.12	1.5	1.83	1.22	87	0	1	1	1	1	1	-1	ID100004435800119	CG4238-RA	FBgn0031384	(0,1,3,3,2)	1.a	-0.14	1.36	1.69	1.08
9.9	1.4	1.99	0.95	96.36	0	1	1	0	1	1	-1	ID1000033707121212	CG6824-RA	FBgn0003028	(0,1,3,3,2)	1.a	2.12	3.52	4.11	3.07
7.49	1.14	1.61	0.99	55.21	0	1	1	0	1	1	-1	ID10000396080957	CG6176-RA	FBgn0026431	(0,1,3,3,2)	1.a	-0.14	1.01	1.48	0.86
7.23	1.85	2.58	1.49	74.64	0	1	1	1	1	1	-1	ID100004464405167	CG32443-RA	FBgn0003042	(0,1,3,3,2)	1.a	1.06	2.92	3.64	2.56
7.62	0.85	1.27	0.58	24.09	0	0	1	0	1	1	-1	ID100003201327013	CG33146-RA	FBgn0034389	(0,1,3,3,2)	1.a	0.62	1.46	1.88	1.19
9.87	1.38	1.98	0.86	77.47	0	1	1	0	1	1	-1	ID1000039998291012	CG3707-RA	FBgn0004655	(0,1,3,3,2)	1.a	1.06	2.44	3.04	1.92
8.06	0.77	1.08	0.6	19	0	0	1	0	1	0	-1	ID1000045452291018	CG4699-RB	FBgn0038364	(0,1,3,3,2)	1.a	0.68	1.45	1.76	1.28
7.41	2.21	2.51	1.93	69.98	0	1	1	1	1	0	-1	ID100004521434154	CG14286-RA	FBgn0038673	(0,1,3,3,2)	1.a	0.5	2.71	3.01	2.43
9.18	1	1.19	0.78	57.54	0	0	1	0	1	0	-1	ID10000418841599	CG3436-RA	FBgn0031229	(0,1,3,3,2)	1.a	0.34	1.34	1.53	1.12
8.86	1.08	1.65	0.65	97.85	0	1	1	0	1	1	-1	ID10000352331101410	CG16757-RA	FBgn0010905	(0,1,3,3,2)	1.a	0.15	1.24	1.81	0.8
7.51	1	1.66	0.9	30.59	0	0	1	0	1	1	-1	ID1000040416211619	CG1024-RA	FBgn0027514	(0,1,3,3,2)	1.a	0.43	1.43	2.08	1.33
10.16	1.07	1.61	0.97	14.82	2.00E-005	1	1	0	1	0	0	ID100003946210111	CG1064-RA	FBgn0011715	(0,1,3,3,2)	1.a	0.27	1.34	1.88	1.24
8.96	1.31	2.16	1.03	39.5	0	1	1	0	1	1	-1	ID10000402683850	CG8599-RA	FBgn0003598	(0,1,3,3,2)	1.a	0.28	1.58	2.43	1.31
7.22	1.2	1.67	1.06	45.63	0	1	1	1	1	1	-1	ID100004104513919	CG3073-RA	FBgn0027296	(0,1,3,3,2)	1.a	1.16	2.36	2.83	2.22
7.88	0.63	1.07	0.48	19.98	0	0	1	0	1	1	-1	ID10000382482447	CG32133-RA	FBgn0052133	(0,1,3,3,2)	1.a	0.65	1.28	1.72	1.13
7.46	0.71	1.31	0.8	18.94	0	0	1	0	1	1	-1	ID1000039414101116	CG10572-RA	FBgn0015618	(0,1,3,3,2)	1.a	0.78	1.48	2.08	1.58
8.34	0.91	1.37	0.75	57.64	0	0	1	0	1	1	-1	ID100003640911080	CG12728-RA	FBgn0029825	(0,1,3,3,2)	1.a	0.04	0.95	1.41	0.79
9.14	1.01	1.34	0.83	24.53	0	1	1	0	1	0	-1	ID1000043331121515	CG8962-RA	FBgn0025809	(0,1,3,3,2)	1.a	0.09	1.1	1.43	0.92
10.45	0.65	1.04	0.54	26.69	0	0	1	0	1	1	-1	ID100004437020119	CG4260-RA	FBgn0015567	(0,1,3,3,2)	1.a	0.38	1.03	1.43	0.92
8.13	0.95	1.33	0.84	14.63	2.00E-005	0	1	0	1	0	0	ID1000034139131611	CG9233-RA	FBgn0029173	(0,1,3,3,2)	1.a	0.61	1.56	1.94	1.45
7.99	1.53	2.89	1.39	46.23	0	1	1	0	1	1	-1	ID100003801239149	CG4570-RA	FBgn0037844	(0,1,3,3,2)	1.a	1.12	2.65	4.01	2.51
8.65	1.77	2.34	1.51	24.08	0	1	1	0	1	0	-1	ID100003868132711	CG4978-RA	FBgn0020633	(0,1,3,3,2)	1.a	1.48	3.25	3.82	3
7.53	0.67	1.03	0.58	17.89	0	0	1	0	1	0	-1	ID1000033848091611	CG12176-RA	FBgn0030506	(0,1,3,3,2)	1.a	0.82	1.48	1.85	1.39
9.61	0.83	1.31	0.48	23.82	0	0	1	0	1	1	-1	ID100003788312119	CG3917-RA	FBgn0026430	(0,1,3,3,2)	1.a	0.7	1.54	2.02	1.18
8.5	0.99	1.43	0.81	54.36	0	0	1	0	1	1	-1	ID1000043460291412	CG18247-RA	FBgn0015295	(0,1,3,3,2)	1.a	0.56	1.55	1.99	1.38
7.42	0.83	1.41	0.63	22.8	0	0	1	0	1	1	-1	ID100004021438146	CG8490-RA	FBgn0033715	(0,1,3,3,2)	1.a	0.55	1.38	1.96	1.19
10.84	0.85	1.34	0.69	57	0	0	1	0	1	1	-1	ID100003211122013	CG5422-RD	FBgn0005649	(0,1,3,3,2)	1.a	0.65	1.5	1.99	1.34
8.37	0.79	1.32	0.64	23.34	0	0	1	0	1	1	-1	ID1000033751111122	CG1960-RA	FBgn0002872	(0,1,3,3,2)	1.a	0.22	1.02	1.54	0.87
10.88	1.17	1.09	0.82	15.58	1.00E-005	1	1	0	1	0	0	ID100004023936145	CG8545-RA	FBgn0033741	(0,1,3,3,2)	1.a	1.27	2.44	2.35	2.08
7.93	1.38	2.02	0.96	82.99	0	1	1	0	1	1	-1	ID100004067835014	CG11881-RA	FBgn0039638	(0,1,3,3,2)	1.a	0.29	1.67	2.3	1.25
11.11	1.09	1.1	0.69	65.74	0	1	1	0	1	0	-1	ID1000037126341614	CG8351-RA	FBgn0037632	(0,1,3,3,2)	1.a	0.69	1.78	1.78	1.37
11	0.73	1.16	0.75	31.55	0	0	1	0	1	1	-1	ID100003930327214	CG10545-RA	FBgn0001105	(0,1,3,3,2)	1.a	0.28	1.01	1.45	1.03
7.18	1.07	1.26	0.65	10.78	0	1	0	0	1	0	0	ID1000044024181417	CG12897-RA	FBgn0033517	(0,1,3,3,2)	1.a	0.32	1.39	1.58	0.97
7.59	0.7	1.05	0.46	14.59	2.00E-005	0	1	0	1	0	-1	ID10000400900442	CG3479-RA	FBgn0003016	(0,1,3,3,2)	1.a	0.86	1.56	1.91	1.32
7.76	0.72	1.07	0.51	17.93	0	0	1	0	1	0	-1	ID100003763419914	CG3034-RA	FBgn0040339	(0,1,3,3,2)	1.a	0.24	0.95	1.3	0.75
9.42	1.22	1.58	0.81	43.37	0	1	1	0	1	0	-1	ID10000367451101519	CG6384-RB	FBgn0000283	(0,1,3,3,2)	1.a	0.6	1.82	2.18	1.4
7.05	1.35	1.75	1.21	38.6	0	1	1	1	1	0	-1	ID1000033887231317	CG12259-RA	FBgn0039557	(0,1,3,3,2)	1.a	0.11	1.46	1.86	1.32
8	1.51	1.93	1.12	41.63	0	1	1	0	1	0	-1	ID10000384393747	CG4118-RA	FBgn0036640	(0,1,3,3,2)	1.a	0.53	2.04	2.47	1.65
7.85	1	1.4	0.8	22.06	0	0	1	0	1	0	-1	ID1000036283210108	CG32955-RB	FBgn0052831	(0,1,3,3,2)	1.a	0.84	1.84	2.25	1.65
7.22	1.06	1.35	0.96	27.82	0	1	1	0	1	0	0	ID10000396152710	CG6187-RA	FBgn0032256	(0,1,3,3,2)	1.a	0.12	1.18	1.47	1.08
10.54	1.45	2	1.08	46.58	0	1	1	0	1	1	-1	ID1000032833010319	CG5683-RA	FBgn0005694	(0,1,3,3,2)	1.a	0.25	1.69	2.24	1.32
8.42	0.83	1.34	0.81	23.48	0	0	1	0	1	1	-1	ID10000378030674	CG11307-RA	FBgn0037106	(0,1,3,3,2)	1.a	0.4	1.23	1.73	1.21
11.13	1.18	1.61	1.11	91.02	0	1	1	1	1	1	-1	ID10000377412111510	CG2791-RA	FBgn0037533	(0,1,3,3,2)	1.a	0.08	1.26	1.69	1.19
7.3	1.02	1.48	0.76	32.89	0	1	1	0	1	1	-1	ID10000423870666	CG31329-RA	FBgn0250732	(0,1,3,3,2)	1.a	0.29	1.32	1.77	1.05
8.22	4.31	5.21	2.7	93.06	0	1	1	1	1	0	-1	ID1000044149311165	CG9050-RA	FBgn0086265	(0,1,3,3,2)	1.a	-0.08	4.24	5.13	2.63
6.62	1.97	2.91	1.71	20.75	0	1	1	0	1	0	-1	ID1000032673171812	CG15356-RA	FBgn0031377	(0,1,3,3,2)	1.a	-0.2	1.78	2.71	1.52
9.86	1.58	1.68	1.28	30.46	0	1	1	0	1	0	0	ID1000037903110149	CG3949-RA	FBgn0015393	(0,1,3,3,2)	1.a	1.89	3.47	3.57	3.18
6.83	1.16	1.65	0.88	21.53	0	1	1	0	1	0	-1	ID1000042661311186	CG11491-RE	FBgn0000210	(0,1,3,3,2)	1.a	0.78	1.93	2.43	1.65
9.96	0.72	1	0.53	17.38	0	0	1	0	1	0	-1	ID1000037924141510	CG3991-RD	FBgn0020370	(0,1,3,3,2)	1.a	0.71	1.42	1.71	1.23
7.43	1.19	1.57	1.12	30.65	0	1	1	0	1	0	-1	ID100004328638106	CG8862-RA	FBgn0033690	(0,1,3,3,2)	1.a	0.49	1.68	2.06	1.61
11.88	0.76	1.01	0.49	20.41	0	0	1	0	1	0	-1	ID1000036523311174	CG17520-RB	FBgn0000258	(0,1,3,3,2)	1.a	0.28	1.05	1.29	0.77
7.17	1.71	2.35	1.6	30.51	0	1	1	0	1	1	-1	ID100004391923130	CG17068-RA	FBgn0031098	(0,1,3,3,2)	1.a	0.94	2.65	3.3	2.54
12.62	0.82	1.17	0.68	20.59	0	0	1	0	1	0	-1	ID1000039521331116	CG10377-RC	FBgn0004838	(0,1,3,3,2)	1.a	0.59	1.41	1.76	1.27
7.88	2.19	3.16	1.41	97.33	0	1	1	0	1	1	-1	ID10000402963142	CG9786-RA	FBgn0001180	(0,1,3,3,2)	1.a	1.16	3.36	4.32	2.57
9.24	0.96	1.24	0.79	40.49	0	0	1	0	1	0	-1	ID100003391409133	CG12317-RA	FBgn0028425	(0,1,3,3,2)	1.a	0.33	1.29	1.57	1.12
9.31	0.93	1.28	0.68	38.98	0	0	1	0	1	1	-1	ID10000416520061	CG7533-RC	FBgn0036165	(0,1,3,3,2)	1.a	0.1	1.04	1.38	0.79
7.85	1.04	1.37	0.89	15.86	1.00E-005	1	1	0	1	0	0	ID10000405352223	CG14882-RA	FBgn0038429	(0,1,3,3,2)	1.a	0.85	1.88	2.22	1.74
9.46	1.01	1.33	0.56	75.48	0	1	1	0	1	1	-1	ID10000338670791	CG12218-RA	FBgn0026206	(0,1,3,3,2)	1.a	0.22	1.23	1.54	0.77
8.15	0.81	1.19	0.5	34.48	0	0	1	0	1	1	-1	ID100003311323179	CG12878-RA	FBgn0045862	(0,1,3,3,2)	1.a	0.5	1.31	1.69	1
7.18	1.29	2.12	1.08	52.88	0	1	1	0	1	1	-1	ID1000033649110715	CG6477-RB	FBgn0034249	(0,1,3,3,2)	1.a	0.64	1.93	2.76	1.72
12.49	2.05	1.87	1.19	40.35	0	1	1	0	1	0	0	ID1000034265231313	CG7911-RA	FBgn0039735	(0,1,3,3,2)	1.a	1.43	3.48	3.31	2.62
10.51	0.81	1.1	0.69	20.98	0	0	1	0	1	0	-1	ID1000045336311118	CG9696-RA	FBgn0020306	(0,1,3,3,2)	1.a	0.72	1.53	1.82	1.41
7.73	0.74	1.17	0.69	24.57	0	0	1	0	1	1	-1	ID100004349501189	CG18616-RA	FBgn0028495	(0,1,3,3,2)	1.a	0.8	1.54	1.96	1.48
9.5	1.39	1.85	0.87	41.43	0	1	1	0	1	0	-1	ID10000438121130	CG8767-RA	FBgn0033773	(0,1,3,3,2)	1.a	0.97	2.36	2.82	1.84
7.64	0.84	1.21	0.79	19.19	0	0	1	0	1	0	0	ID1000034795210513	CG14710-RA	FBgn0037920	(0,1,3,3,2)	1.a	0.46	1.3	1.66	1.24
7.78	1.73	2.27	1.35	102.44	0	1	1	1	1	1	-1	ID10000424881860	CG1258-RA	FBgn0011692	(0,1,3,3,2)	1.a	0.5	2.23	2.77	1.84
7.9	0.66	1.04	0.69	22.13	0	0	1	0	1	1	-1	ID100004070619189	CG12052-RX	FBgn0005630	(0,1,3,3,2)	1.a	0.28	0.94	1.32	0.97
9.6	0.72	1.05	0.5	24.16	0	0	1	0	1	0	-1	ID1000030850051215	CG17255-RA	FBgn0030205	(0,1,3,3,2)	1.a	0.76	1.48	1.81	1.26
7.55	1.06	1.47	1.1	16.22	1.00E-005	1	1	0	1	0	0	ID100003107933107	CG3910-RA	FBgn0037778	(0,1,3,3,2)	1.a	0.34	1.4	1.82	1.45
7.99	0.86	1.46	0.55	16.3	1.00E-005	0	1	0	1	0	-1	ID100004191721195	CG3171-RA	FBgn0046687	(0,1,3,3,2)	1.a	0.63	1.49	2.09	1.18
10.24	1.29	1.85	1.11	71.66	0	1	1	1	1	1	-1	ID100003182717113	CG5965-RA	FBgn0010328	(0,1,3,3,2)	1.a	0.69	1.98	2.54	1.8
6.56	2.02	2.84	1.88	38.74	0	1	1	1	1	1	-1	ID100004470000816	CG6937-RA	FBgn0038989	(0,1,3,3,2)	1.a	0.04	2.06	2.88	1.92
10.22	3.19	4.15	2.22	67.81	0	1	1	0	1	1	-1	ID1000043942241417	CG7660-RA	FBgn0038538	(0,1,3,3,2)	1.a	1.45	4.64	5.6	3.66
8.47	0.77	1.03	0.63	19.38	0	0	1	0	1	0	0	ID10000376441168	CG3038-RA	FBgn0040373	(0,1,3,3,2)	1.a	0.94	1.71	1.97	1.57
7.52	1.29	2.05	1.12	13.27	3.00E-005	1	1	0	1	0	-1	ID100004292410102	CG4452-RA	FBgn0035981	(0,1,3,3,2)	1.a	0.54	1.83	2.59	1.66
6.91	1.06	1.71	1.04	19.22	0	1	1	0	1	1	-1	ID10000412440032	CG3931-RA	FBgn0034879	(0,1,3,3,2)	1.a	0.49	1.56	2.2	1.54
12.37	0.81	1.01	0.79	20.14	0	0	1	0	1	0	0	ID100003674038175	CG6253-RA	FBgn0017579	(0,1,3,3,2)	1.a	0.72	1.53	1.74	1.52
6.7	0.75	1.47	0.84	24.51	0	0	1	0	1	1	-1	ID100004441830917	CG32590-RA	FBgn0052590	(0,1,3,3,2)	1.a	0.62	1.37	2.09	1.46
7.71	1.46	2.38	1.32	52.29	0	1	1	0	1	1	-1	ID1000044034301814	CG12936-RA	FBgn0033549	(0,1,3,3,2)	1.a	-0.01	1.45	2.37	1.31
9.94	0.83	1.19	0.58	11.71	8.00E-005	0	1	0	1	0	0	ID10000386082449	CG10847-RA	FBgn0004875	(0,1,3,3,2)	1.a	0.76	1.58	1.95	1.34
11.8	1.27	1.49	1.04	51.97	0	1	1	1	1	0	-1	ID100004225211612	CG1591-RA	FBgn0029133	(0,1,3,3,2)	1.a	0.07	1.34	1.56	1.12
8.23	1.22	1.81	0.98	71.53	0	1	1	0	1	1	-1	ID10000441661175	CG9089-RA	FBgn0030805	(0,1,3,3,2)	1.a	0.4	1.62	2.22	1.38
9.84	1.27	1.4	1.07	19.46	0	1	1	0	1	0	0	ID10000390581454	CG9246-RA	FBgn0032925	(0,1,3,3,2)	1.a	1.1	2.37	2.5	2.17
7.97	0.98	1.59	0.65	15.4	1.00E-005	0	1	0	1	0	-1	ID10000352631101112	CG16838-RC	FBgn0036574	(0,1,3,3,2)	1.a	0.92	1.9	2.51	1.57
10.23	1.22	1.76	0.99	49.44	0	1	1	0	1	1	-1	ID100003286800135	CG5746-RA	FBgn0039186	(0,1,3,3,2)	1.a	0.85	2.07	2.61	1.84
13.35	1.18	1.4	0.71	31.08	0	1	1	0	1	0	-1	ID10000429053203	CG4422-RA	FBgn0004868	(0,1,3,3,2)	1.a	-0.02	1.16	1.38	0.69
8.84	1.21	1.53	0.84	26.86	0	1	1	0	1	0	-1	ID100003118801015	CG1677-RA	FBgn0029941	(0,1,3,3,2)	1.a	0.87	2.08	2.4	1.71
8.2	3.3	4.91	1.35	58.22	0	1	1	0	1	1	-1	ID1000037985331517	CG4015-RA	FBgn0000644	(0,1,3,3,2)	1.a	1.46	4.76	6.36	2.81
10.02	1.5	2.21	1.17	66.87	0	1	1	1	1	1	-1	ID1000036481111812	CG17383-RA	FBgn0039350	(0,1,3,3,2)	1.a	0.39	1.88	2.59	1.56
7.55	0.92	1.3	0.8	30.1	0	0	1	0	1	1	-1	ID1000038907071613	CG2371-RC	FBgn0030323	(0,1,3,3,2)	1.a	0.85	1.77	2.15	1.65
9.88	1.32	1.36	0.96	38.94	0	1	1	0	1	0	0	ID1000040895221712	CG6459-RA	FBgn0034259	(0,1,3,3,2)	1.a	1.25	2.57	2.6	2.21
7.34	1.14	1.89	1.19	35.72	0	1	1	0	1	1	-1	ID100003872932710	CG5341-RA	FBgn0034367	(0,1,3,3,2)	1.a	0.27	1.41	2.16	1.46
7.37	1	1.58	0.85	14.14	2.00E-005	0	1	0	1	0	-1	ID100003617903108	CG7147-RA	FBgn0015954	(0,1,3,3,2)	1.a	1.39	2.39	2.97	2.24
8.16	1.42	1.92	0.92	56.84	0	1	1	0	1	1	-1	ID100004269621010	CG31163-RB	FBgn0051163	(0,1,3,3,2)	1.a	0.27	1.68	2.19	1.18
7.11	1.67	2.55	1.48	35.07	0	1	1	0	1	1	-1	ID100003654829175	CG32417-RA	FBgn0040298	(0,1,3,3,2)	1.a	0.01	1.68	2.56	1.48
11.35	1.9	2.42	1.38	94.87	0	1	1	1	1	1	-1	ID100003562014113	CG18811-RA	FBgn0042134	(0,1,3,3,2)	1.a	0.32	2.22	2.74	1.7
8.66	1.62	2.21	1.25	36.1	0	1	1	0	1	1	-1	ID1000044886111211	CG32043-RA	FBgn0052043	(0,1,3,3,2)	1.a	-0.2	1.42	2.01	1.05
8.26	1.01	1.82	1.3	47.26	0	1	1	1	1	1	-1	ID100004266435186	CG11495-RA	FBgn0024194	(0,1,3,3,2)	1.a	1.15	2.16	2.97	2.45
7.61	0.94	1.5	0.81	70.07	0	0	1	0	1	1	-1	ID100003347225715	CG10959-RA	FBgn0030010	(0,1,3,3,2)	1.a	0.35	1.29	1.85	1.16
6.67	1.14	1.56	0.99	18.38	0	1	1	0	1	0	0	ID100003885907514	CG2200-RA	FBgn0030447	(0,1,3,3,2)	1.a	0.86	2	2.42	1.85
7.48	2.15	2.79	1.7	48.28	0	1	1	0	1	1	-1	ID100003467029218	CG13344-RA	FBgn0033884	(0,1,3,3,2)	1.a	-0.01	2.14	2.78	1.69
9.89	1.2	1.67	1.04	40.22	0	1	1	0	1	1	-1	ID1000032722051711	CG8284-RA	FBgn0015321	(0,1,3,3,2)	1.a	0.09	1.29	1.76	1.13
8.05	0.78	1	0.58	37.6	0	0	1	0	1	0	-1	ID100003566913813	CG7288-RA	FBgn0030969	(0,1,3,3,2)	1.a	0.92	1.7	1.92	1.49
7.63	0.86	1.2	0.79	34.43	0	0	1	0	1	1	-1	ID10000411363134	CG31111-RA	FBgn0051111	(0,1,3,3,2)	1.a	0.43	1.29	1.63	1.21
6.48	1.18	1.95	1.38	12.22	6.00E-005	1	1	0	1	0	0	ID1000037532381416	CG18166-RB	FBgn0029526	(0,1,3,3,2)	1.a	0.95	2.14	2.91	2.33
8.19	0.78	1.05	0.49	33.93	0	0	1	0	1	0	-1	ID1000039234211116	CG10110-RA	FBgn0024698	(0,1,3,3,2)	1.a	0.25	1.03	1.3	0.74
9.46	3.4	4.49	2.25	86.7	0	1	1	1	1	1	-1	ID100004450211917	CG5637-RA	FBgn0002962	(0,1,3,3,2)	1.a	0.9	4.29	5.39	3.15
7.19	1.12	1.74	1.12	12.56	5.00E-005	1	1	0	1	0	0	ID100003846327164	CG6757-RA	FBgn0040475	(0,1,3,3,2)	1.a	0.03	1.16	1.78	1.16
9.82	1.13	1.48	0.57	26.48	0	1	1	0	1	0	-1	ID1000040999110611	CR32078-RA	FBgn0052078	(0,1,3,3,2)	1.a	0.85	1.98	2.33	1.42
8.91	1.38	1.96	0.83	79.21	0	1	1	0	1	1	-1	ID10000364111680	CG12734-RA	FBgn0035411	(0,1,3,3,2)	1.a	0	1.37	1.96	0.82
8.87	0.7	1.06	0.62	22.39	0	0	1	0	1	1	-1	ID1000033313110160	CG5692-RA	FBgn0040080	(0,1,3,3,2)	1.a	0.49	1.19	1.55	1.11
9.09	0.86	1.36	0.85	14.1	2.00E-005	0	1	0	1	0	0	ID100003674430175	CG6349-RA	FBgn0259113	(0,1,3,3,2)	1.a	0.95	1.81	2.31	1.8
8.79	0.67	1.25	0.67	16.88	1.00E-005	0	1	0	1	1	-1	ID100003665804136	CG6339-RA	FBgn0034728	(0,1,3,3,2)	1.a	0.71	1.38	1.96	1.38
7.47	1.03	1.68	1.03	19.01	0	1	1	0	1	1	-1	ID100004149533180	CG2848-RA	FBgn0031456	(0,1,3,3,2)	1.a	0.32	1.35	2.01	1.35
10.22	1.09	1.75	0.85	52.33	0	1	1	0	1	1	-1	ID10000388313359	CG3445-RA	FBgn0035997	(0,1,3,3,2)	1.a	0.53	1.62	2.28	1.37
6.64	1.72	2.87	1.8	34.83	0	1	1	0	1	1	-1	ID10000338680591	CG12219-RA	FBgn0043796	(0,1,3,3,2)	1.a	1.14	2.86	4.01	2.94
8.11	1.1	1.61	1.16	17.94	0	1	1	0	1	0	0	ID1000038671110510	CG4884-RA	FBgn0039565	(0,1,3,3,2)	1.a	0.44	1.54	2.05	1.6
10.33	1.11	1.6	0.85	81.88	0	1	1	0	1	1	-1	ID1000037080201117	CG17950-RA	FBgn0004362	(0,1,3,3,2)	1.a	1.58	2.68	3.17	2.43
11.94	2.22	2.4	1.64	36.95	0	1	1	0	1	0	0	ID1000040671371511	CG11844-RB	FBgn0046214	(0,1,3,3,2)	1.a	0.19	2.41	2.59	1.83
8.37	1.08	1.55	0.86	53.31	0	1	1	0	1	1	-1	ID10000327640581	CG8367-RA	FBgn0000289	(0,1,3,3,2)	1.a	0.8	1.87	2.35	1.66
7.3	1.85	2.51	1.59	44.79	0	1	1	1	1	1	-1	ID1000044339021214	CG4206-RA	FBgn0024332	(0,1,3,3,2)	1.a	1.57	3.41	4.07	3.16
8.52	1.13	1.5	0.74	35.61	0	1	1	0	1	0	-1	ID100003775507516	CG2843-RA	FBgn0031452	(0,1,3,3,2)	1.a	0.22	1.35	1.72	0.96
7.57	1.56	2.5	1.11	83.31	0	1	1	0	1	1	-1	ID100003664624175	CG6157-RA	FBgn0015926	(0,1,3,3,2)	1.a	1.88	3.44	4.38	2.99
6.96	1.81	2.69	1.59	54.07	0	1	1	1	1	1	-1	ID1000037792241517	CG11238-RA	FBgn0010830	(0,1,3,3,2)	1.a	0.38	2.18	3.06	1.96
8.56	2.15	3.02	1.57	88.37	0	1	1	1	1	1	-1	ID100004469608816	CG6927-RA	FBgn0029733	(0,1,3,3,2)	1.a	2.14	4.29	5.16	3.71
7.28	1.35	1.94	1.31	47.94	0	1	1	1	1	1	-1	ID100003486434218	CG1360-RA	FBgn0033195	(0,1,3,3,2)	1.a	0.26	1.61	2.2	1.58
10.27	1.14	1.66	0.88	79.79	0	1	1	0	1	1	-1	ID1000035611310114	CG1877-RC	FBgn0015509	(0,1,3,3,2)	1.a	0.16	1.3	1.82	1.04
8.37	1.95	2.51	1.24	44.63	0	1	1	0	1	0	-1	ID1000041372381414	CG12052-RG	FBgn0005630	(0,1,3,3,2)	1.a	1.47	3.42	3.98	2.71
11.46	2.8	3.74	2.04	95.28	0	1	1	1	1	1	-1	ID10000323952111812	CG5940-RA	FBgn0000404	(0,1,3,3,2)	1.a	0.24	3.04	3.97	2.28
8.01	2.49	3.28	1.55	64.39	0	1	1	0	1	1	-1	ID1000044215011519	CG17566-RA	FBgn0010097	(0,1,3,3,2)	1.a	0.76	3.26	4.04	2.31
11.26	3.32	4.2	2.27	128.66	0	1	1	1	1	1	-1	ID100003871810710	CG5263-RA	FBgn0016070	(0,1,3,3,2)	1.a	0.12	3.44	4.32	2.39
10.8	1.28	1.24	0.96	13.85	3.00E-005	1	1	0	1	0	0	ID100003536639121	CG4038-RA	FBgn0011824	(0,1,3,3,2)	1.a	0.87	2.16	2.11	1.83
6.92	1.47	2.26	1.32	28.47	0	1	1	0	1	1	-1	ID10000406161823	CG30443-RA	FBgn0050443	(0,1,3,3,2)	1.a	0.44	1.91	2.7	1.76
10.43	1.46	2.21	1.15	56.48	0	1	1	0	1	1	-1	ID10000312612101813	CG2944-RB	NA	(0,1,3,3,2)	1.a	0.94	2.4	3.14	2.08
7.86	1.19	1.6	0.86	45.17	0	1	1	0	1	1	-1	ID1000033972001317	CG10880-RA	FBgn0031398	(0,1,3,3,2)	1.a	0.83	2.02	2.42	1.69
8.68	0.98	1.52	0.82	26.45	0	0	1	0	1	1	-1	ID100003089706414	CG32251-RA	FBgn0052251	(0,1,3,3,2)	1.a	0.67	1.65	2.19	1.5
9.95	1.85	2.62	1.45	107	0	1	1	1	1	1	-1	ID1000034227071319	CG7840-RA	FBgn0032014	(0,1,3,3,2)	1.a	-0.03	1.83	2.6	1.43
11.64	1.1	1.22	0.77	61.02	0	1	1	0	1	0	-1	ID10000318841143	CG6090-RA	FBgn0039406	(0,1,3,3,2)	1.a	-0.04	1.06	1.18	0.73
10.18	1.24	1.53	0.84	95.76	0	1	1	0	1	1	-1	ID10000313741014	CG1240-RA	FBgn0035370	(0,1,3,3,2)	1.a	-0.07	1.17	1.46	0.77
7.79	0.85	1.17	0.56	17.96	0	0	1	0	1	0	-1	ID1000032577161812	CG6695-RA	FBgn0039215	(0,1,3,3,2)	1.a	0.07	0.92	1.24	0.62
8.36	1.01	0.97	0.57	13.52	3.00E-005	1	0	0	1	0	0	ID1000033595210184	CG18446-RA	FBgn0033458	(0,1,3,3,2)	1.a	1.25	2.26	2.22	1.82
7.06	1.06	1.47	0.96	22.94	0	1	1	0	1	0	-1	ID10000404950101619	CG14802-RB	FBgn0026873	(0,1,3,3,2)	1.a	0.6	1.66	2.07	1.56
10.66	1.09	1.31	0.8	87.38	0	1	1	0	1	0	-1	ID100004120723180	CG15224-RA	FBgn0000259	(0,1,3,3,2)	1.a	0.39	1.49	1.7	1.19
10.13	2.44	3.2	1.68	72.89	0	1	1	1	1	1	-1	ID100004246800413	CG3429-RA	FBgn0003655	(0,1,3,3,2)	1.a	2.06	4.5	5.26	3.74
8.38	0.73	1.15	0.64	22.5	0	0	1	0	1	1	-1	ID10000402693650	CG8600-RA	FBgn0035765	(0,1,3,3,2)	1.a	1.36	2.09	2.51	2
7.56	0.97	1.52	0.67	34.78	0	0	1	0	1	1	-1	ID10000314813314	CG3160-RA	FBgn0029789	(0,1,3,3,2)	1.a	0.95	1.91	2.46	1.61
8.54	1.66	1.99	1.34	21.48	0	1	1	0	1	0	0	ID100003820820117	CG31869-RA	FBgn0051869	(0,1,3,3,2)	1.a	0.58	2.24	2.58	1.93
9.73	1.17	1.64	0.79	33.03	0	1	1	0	1	1	-1	ID100004131306619	CG5358-RA	FBgn0037770	(0,1,3,3,2)	1.a	1.08	2.25	2.72	1.88
7.46	1.13	1.54	0.92	45.03	0	1	1	0	1	1	-1	ID100004244204916	CG32711-RA	FBgn0052711	(0,1,3,3,2)	1.a	1.26	2.39	2.8	2.18
9.11	0.93	1.6	0.89	53.55	0	0	1	0	1	1	-1	ID100003472122170	CG1454-RA	FBgn0005642	(0,1,3,3,2)	1.a	0.29	1.22	1.9	1.19
10.27	0.87	1.34	0.71	56.82	0	0	1	0	1	1	-1	ID100003842137148	CG41099-RB	FBgn0039955	(0,1,3,3,2)	1.a	0.53	1.4	1.87	1.24
10.17	1.37	2.02	1.12	34.21	0	1	1	0	1	1	-1	ID1000045257321013	CG14478-RA	FBgn0028953	(0,1,3,3,2)	1.a	0.63	2	2.64	1.75
8.39	1.41	1.99	1.32	46.18	0	1	1	1	1	1	-1	ID10000375973111618	CG30085-RA	FBgn0050085	(0,1,3,3,2)	1.a	1.43	2.84	3.42	2.75
10	1.11	1.23	0.72	18.75	0	1	1	0	1	0	0	ID10000453371111013	CG9696-RE	FBgn0020306	(0,1,3,3,2)	1.a	0.83	1.94	2.06	1.54
9.91	0.67	1.14	0.63	30.39	0	0	1	0	1	1	-1	ID100003432906132	CG10159-RA	FBgn0015602	(0,1,3,3,2)	1.a	0.58	1.25	1.73	1.22
8.74	1.02	1.58	0.68	56.42	0	1	1	0	1	1	-1	ID100003928221111	CG10387-RA	FBgn0015553	(0,1,3,3,2)	1.a	0.42	1.44	2	1.1
9.17	2.07	2.92	1.36	90.56	0	1	1	0	1	1	-1	ID100003754014914	CG18190-RA	FBgn0034403	(0,1,3,3,2)	1.a	0.1	2.17	3.02	1.45
6.28	2.07	3.25	1.74	50.55	0	1	1	0	1	1	-1	ID100003902716412	CG9183-RA	FBgn0003114	(0,1,3,3,2)	1.a	0.06	2.13	3.31	1.8
7.43	1.14	1.88	1.03	27.57	0	1	1	0	1	1	-1	ID10000338343109	CG2129-RA	FBgn0030008	(0,1,3,3,2)	1.a	1.38	2.51	3.26	2.41
9.79	2.09	1.44	1.55	21.2	0	1	0	0	1	0	0	ID100003427409717	CG7923-RA	FBgn0029172	(0,1,3,3,2)	1.a	1.06	3.16	2.5	2.61
7.61	1.05	1.53	0.83	21.05	0	1	1	0	1	0	-1	ID100003974028131	CG4771-RA	FBgn0039018	(0,1,3,3,2)	1.a	0.21	1.26	1.74	1.04
7.86	0.84	1.13	0.62	11.31	1.00E-004	0	1	0	1	0	0	ID1000032442201718	CG9984-RA	FBgn0010416	(0,1,3,3,2)	1.a	1.22	2.05	2.35	1.84
8.37	0.87	1.29	0.78	32.26	0	0	1	0	1	1	-1	ID1000043188001316	CG2097-RA	FBgn0037371	(0,1,3,3,2)	1.a	0.27	1.14	1.56	1.05
7.05	1.66	2.41	1.68	64.77	0	1	1	1	1	1	-1	ID100003672414910	CG5705-RA	FBgn0032486	(0,1,3,3,2)	1.a	-0.11	1.55	2.3	1.57
9.35	1.65	2.35	1.29	91.53	0	1	1	1	1	1	-1	ID100003105030718	CG5581-RA	FBgn0003022	(0,1,3,3,2)	1.a	0.18	1.83	2.53	1.47
11.5	1.69	2.05	1.31	81.47	0	1	1	1	1	0	-1	ID10000312770214	CG2982-RB	FBgn0029704	(0,1,3,3,2)	1.a	1.16	2.85	3.22	2.48
8.15	1.69	2.43	1.14	32.9	0	1	1	0	1	1	-1	ID100004128306617	CG4586-RA	FBgn0029924	(0,1,3,3,2)	1.a	1.2	2.89	3.63	2.34
11.34	0.91	1.23	0.64	31.3	0	0	1	0	1	0	-1	ID1000043582241512	CG2221-RA	FBgn0028331	(0,1,3,3,2)	1.a	0.88	1.79	2.11	1.52
8.29	1.45	2.03	1.11	21.04	0	1	1	0	1	0	-1	ID10000351210662	CG1745-RB	FBgn0030301	(0,1,3,3,2)	1.a	1.31	2.76	3.33	2.42
7.68	1.82	2.61	1.42	23.8	0	1	1	0	1	0	-1	ID10000376233756	CG3026-RA	FBgn0040347	(0,1,3,3,2)	1.a	1.6	3.42	4.21	3.01
10.58	1.03	1.43	0.95	47.56	0	1	1	0	1	1	-1	ID100003535615121	CG4035-RC	FBgn0015218	(0,1,3,3,2)	1.a	0.16	1.19	1.59	1.11
7.55	0.99	1.22	0.95	12.23	6.00E-005	0	1	0	1	0	0	ID1000040501210410	CG14813-RA	FBgn0028969	(0,1,3,3,2)	1.a	0.12	1.11	1.34	1.07
9	1.82	2.74	1.47	51.95	0	1	1	0	1	1	-1	ID1000041278241414	CG4454-RB	FBgn0032105	(0,1,3,3,2)	1.a	0.32	2.14	3.06	1.78
10.2	0.94	1.29	0.67	34.27	0	0	1	0	1	0	-1	ID10000422681585	CG1620-RA	FBgn0033183	(0,1,3,3,2)	1.a	0.69	1.63	1.98	1.36
10.24	0.84	1.01	0.68	18.75	0	0	1	0	1	0	0	ID10000391653754	CG33217-RA	FBgn0053217	(0,1,3,3,2)	1.a	0.5	1.34	1.5	1.18
10.37	1.79	2.19	1.18	59.79	0	1	1	0	1	0	-1	ID1000034326001319	CG10125-RA	FBgn0024177	(0,1,3,3,2)	1.a	1.64	3.43	3.83	2.82
9.01	0.99	1.47	0.77	14.96	1.00E-005	0	1	0	1	0	-1	ID100004433008018	CG4195-RA	FBgn0002283	(0,1,3,3,2)	1.a	0.44	1.44	1.91	1.21
10.45	1.76	2.36	1.42	90.22	0	1	1	1	1	1	-1	ID10000326940196	CG8223-RA	FBgn0037624	(0,1,3,3,2)	1.a	0.62	2.37	2.98	2.03
7.31	2.73	3.73	1.54	34.31	0	1	1	0	1	0	-1	ID100003813621148	CG14814-RB	FBgn0023515	(0,1,3,3,2)	1.a	0.52	3.25	4.25	2.06
9.14	1.02	1.35	0.76	20.7	0	1	1	0	1	0	-1	ID1000031253021813	CG2926-RA	FBgn0037344	(0,1,3,3,2)	1.a	0.2	1.22	1.55	0.96
8.74	1.12	1.56	0.75	22.53	0	1	1	0	1	0	-1	ID10000317713101011	CG5109-RA	FBgn0003044	(0,1,3,3,2)	1.a	0.44	1.56	2	1.19
10.22	0.97	1.21	0.76	29.74	0	0	1	0	1	0	-1	ID10000365203580	CG17514-RA	FBgn0039959	(0,1,3,3,2)	1.a	0.37	1.34	1.58	1.13
8.04	0.78	1.16	0.56	29.08	0	0	1	0	1	1	-1	ID10000383743569	CG4049-RA	FBgn0034976	(0,1,3,3,2)	1.a	0.71	1.48	1.86	1.27
7.67	1.56	2.59	1.25	69.67	0	1	1	0	1	1	-1	ID10000399103557	CG15324-RA	FBgn0029966	(0,1,3,3,2)	1.a	0.58	2.14	3.17	1.83
7.17	1.52	2.49	1.47	65.06	0	1	1	1	1	1	-1	ID100003629706814	CG33090-RB	FBgn0028916	(0,1,3,3,2)	1.a	0.41	1.93	2.9	1.88
10.74	0.62	1.08	0.6	19.02	0	0	1	0	1	1	-1	ID1000036052151019	CG12237-RA	FBgn0031048	(0,1,3,3,2)	1.a	0.85	1.47	1.93	1.45
6.77	1.33	2.03	1.32	43.95	0	1	1	1	1	1	-1	ID100003467727217	CG13367-RA	FBgn0025634	(0,1,3,3,2)	1.a	0.44	1.76	2.47	1.76
12.51	1.06	1.31	0.72	29.9	0	1	1	0	1	0	-1	ID10000438310111417	CG16901-RA	FBgn0086897	(0,1,3,3,2)	1.a	0.05	1.1	1.36	0.76
6.95	1.22	1.89	1	23.4	0	1	1	0	1	1	-1	ID10000392970748	CG10501-RA	FBgn0000075	(0,1,3,3,2)	1.a	0.19	1.41	2.08	1.19
6.84	1.57	1.94	0.9	21.55	0	1	1	0	1	0	-1	ID1000036971031117	CG8383-RA	FBgn0037737	(0,1,3,3,2)	1.a	0.52	2.09	2.46	1.42
6.81	1.59	1.83	1.22	13.97	2.00E-005	1	1	0	1	0	0	ID10000408320934	CG14048-RA	FBgn0040389	(0,1,3,3,2)	1.a	1.09	2.68	2.92	2.31
9.59	1.85	2.68	1.25	97.52	0	1	1	1	1	1	-1	ID100004293434102	CG4476-RB	FBgn0035969	(0,1,3,3,2)	1.a	0.51	2.36	3.19	1.76
7.78	0.76	1.17	0.58	48.57	0	0	1	0	1	1	-1	ID100003374913715	CG1957-RA	FBgn0027873	(0,1,3,3,2)	1.a	0.36	1.12	1.54	0.95
7.47	1.17	1.42	1.09	20.42	0	1	1	0	1	0	0	ID100004102210168	CR32957-RA	FBgn0047311	(0,1,3,3,2)	1.a	0.96	2.13	2.38	2.05
7.3	1.19	2.03	1.24	29.86	0	1	1	0	1	1	-1	ID10000409142070	CG6502-RA	FBgn0000629	(0,1,3,3,2)	1.a	0.68	1.88	2.71	1.92
9.15	0.82	1.37	0.77	21.11	0	0	1	0	1	1	-1	ID100004142913129	CG1966-RA	FBgn0027620	(0,1,3,3,2)	1.a	0.29	1.1	1.65	1.06
6	1.67	2.74	1.63	40.51	0	1	1	0	1	1	-1	ID100003316321164	CG13001-RA	FBgn0030806	(0,1,3,3,2)	1.a	0.07	1.75	2.81	1.7
10.08	1.09	1.51	0.64	78.86	0	1	1	0	1	1	-1	ID100003978620614	CG4857-RB	FBgn0026083	(0,1,3,3,2)	1.a	0.89	1.98	2.4	1.52
9.72	0.71	1.08	0.69	10.09	0	0	1	0	1	0	0	ID1000031575271015	CG11148-RB	FBgn0039936	(0,1,3,3,2)	1.a	0.51	1.23	1.59	1.2
11.84	1.47	1.64	1.18	62.07	0	1	1	1	1	0	-1	ID1000034347061313	CG10576-RA	FBgn0035630	(0,1,3,3,2)	1.a	0.35	1.82	1.99	1.53
7.16	1.05	1.55	0.92	13.31	3.00E-005	1	1	0	1	0	0	ID1000039519371116	CG10375-RA	FBgn0039116	(0,1,3,3,2)	1.a	-0.08	0.97	1.47	0.84
9	0.96	1.37	0.7	30	0	0	1	0	1	1	-1	ID1000037520181416	CG1812-RA	FBgn0031119	(0,1,3,3,2)	1.a	0.1	1.06	1.46	0.8
8.16	1.2	1.61	0.89	28.03	0	1	1	0	1	0	-1	ID1000042426201318	CG32452-RA	FBgn0052452	(0,1,3,3,2)	1.a	0.6	1.8	2.21	1.49
7.37	1.93	1.96	1.8	19.38	0	1	1	0	1	0	0	ID1000044857110810	CG1381-RA	FBgn0033485	(0,1,3,3,2)	1.a	0.72	2.66	2.68	2.52
7.75	0.95	1.3	0.68	17.21	1.00E-005	0	1	0	1	0	-1	ID100004032513145	CG9856-RA	FBgn0016641	(0,1,3,3,2)	1.a	0.74	1.7	2.04	1.43
7.28	0.64	1.05	0.75	17.34	1.00E-005	0	1	0	1	1	0	ID10000400810101012	CG3448-RB	FBgn0035996	(0,1,3,3,2)	1.a	0.18	0.81	1.23	0.93
7.53	1.49	2.32	1.23	26.72	0	1	1	0	1	1	-1	ID1000031758101015	CG5083-RA	FBgn0038390	(0,1,3,3,2)	1.a	0.94	2.44	3.26	2.17
9.08	1.16	1.24	0.82	18.47	0	1	1	0	1	0	0	ID10000322453111513	CG11604-RA	FBgn0086912	(0,1,3,3,2)	1.a	1.42	2.58	2.66	2.24
7.41	0.92	1.38	1.11	12.88	4.00E-005	0	1	0	1	0	0	ID100003191639173	CG6151-RB	FBgn0036533	(0,1,3,3,2)	1.a	0.52	1.44	1.9	1.63
7.52	1.28	1.95	0.99	57.31	0	1	1	0	1	1	-1	ID100003434420132	CG10494-RB	FBgn0034634	(0,1,3,3,2)	1.a	0.77	2.06	2.73	1.77
8.56	0.74	1.15	0.7	23.82	0	0	1	0	1	1	-1	ID10000395841948	CG10528-RB	FBgn0004811	(0,1,3,3,2)	1.a	0.42	1.17	1.58	1.13
7.34	0.69	1.32	0.76	15.69	1.00E-005	0	1	0	1	1	-1	ID100003982810131	CG8089-RA	FBgn0033993	(0,1,3,3,2)	1.a	0.3	0.98	1.61	1.06
9.42	0.84	1.2	0.55	27.2	0	0	1	0	1	0	-1	ID100003864218164	CG4612-RA	FBgn0035016	(0,1,3,3,2)	1.a	1.07	1.91	2.26	1.62
7.71	1.06	1.53	1.12	19.22	0	1	1	0	1	0	0	ID1000037112181614	CG7928-RA	FBgn0039740	(0,1,3,3,2)	1.a	0.34	1.4	1.88	1.46
8.51	1.59	1.99	1.18	80.72	0	1	1	1	1	1	-1	ID100003976820103	CG4817-RA	FBgn0010278	(0,1,3,3,2)	1.a	-0.09	1.5	1.9	1.08
11.26	7.29	8.65	5.06	77.51	0	1	1	1	1	0	-1	ID100003414435210	CG9271-RA	FBgn0003983	(0,1,3,3,2)	1.a	0.05	7.33	8.7	5.11
10.78	1.12	1.54	0.68	37.29	0	1	1	0	1	1	-1	ID1000033421311160	CG14217-RB	FBgn0031030	(0,1,3,3,2)	1.a	1.46	2.58	3	2.14
8.51	1.57	2.32	1.15	105.44	0	1	1	1	1	1	-1	ID10000337383009	CG7003-RA	FBgn0036486	(0,1,3,3,2)	1.a	0.05	1.62	2.37	1.2
9.22	0.87	1.31	0.77	36.91	0	0	1	0	1	1	-1	ID1000035764051019	CG4877-RA	FBgn0036624	(0,1,3,3,2)	1.a	0.5	1.38	1.82	1.27
8.05	1.47	1.84	1.11	78.22	0	1	1	1	1	1	-1	ID10000390971101613	CG9325-RA	FBgn0004873	(0,1,3,3,2)	1.a	1.02	2.5	2.86	2.14
10.89	1.72	2.57	1.16	63.97	0	1	1	0	1	1	-1	ID100004113809129	CG15092-RA	FBgn0259682	(0,1,3,3,2)	1.a	1.57	3.29	4.14	2.73
7.62	0.78	1.19	0.68	10.51	0	0	1	0	1	0	0	ID100003665902136	CG6401-RA	FBgn0034270	(0,1,3,3,2)	1.a	0.19	0.97	1.38	0.87
8.27	1.15	1.28	0.12	16.33	1.00E-005	1	0	0	1	0	-1	ID10000406871111619	CG11940-RA	FBgn0031079	(0,1,3,3,2)	1.a	0.7	1.86	1.98	0.82
9.49	2.8	3.74	1.77	92.39	0	1	1	0	1	1	-1	ID100004041021410	CG10243-RA	FBgn0033979	(0,1,3,3,2)	1.a	0.76	3.56	4.5	2.53
8.02	1.12	1.64	0.81	40.15	0	1	1	0	1	1	-1	ID100003576031411	CG7457-RA	FBgn0035812	(0,1,3,3,2)	1.a	0.65	1.77	2.29	1.46
11.34	6.86	8.45	5.37	69.01	0	1	1	1	1	1	-1	ID10000441481112	CG9048-RA	FBgn0003979	(0,1,3,3,2)	1.a	0.5	7.36	8.94	5.86
8.73	1.04	1.53	0.83	54.64	0	1	1	0	1	1	-1	ID1000036060111815	CG12366-RA	FBgn0033901	(0,1,3,3,2)	1.a	0.35	1.39	1.88	1.18
11.08	1.22	1.61	0.91	75.14	0	1	1	0	1	1	-1	ID10000389150397	CG2446-RA	FBgn0030328	(0,1,3,3,2)	1.a	0.5	1.73	2.11	1.42
9.18	0.85	1.22	0.62	44.19	0	0	1	0	1	1	-1	ID100004502421154	CG4303-RA	FBgn0025463	(0,1,3,3,2)	1.a	0.9	1.75	2.12	1.52
9.8	1.1	1.22	0.9	35.03	0	1	1	0	1	0	0	ID10000319930111817	CG33123-RA	FBgn0053123	(0,1,3,3,2)	1.a	0.47	1.57	1.69	1.37
8.62	0.88	1.24	0.71	32.67	0	0	1	0	1	1	-1	ID100004070717189	CG12058-RA	FBgn0005639	(0,1,3,3,2)	1.a	0.94	1.82	2.18	1.66
8.94	1.02	1.48	0.6	38.27	0	1	1	0	1	1	-1	ID100003649635812	CG1745-RA	FBgn0030301	(0,1,3,3,2)	1.a	1.18	2.2	2.66	1.78
7.83	0.81	1.01	0.52	39.31	0	0	1	0	1	0	-1	ID100004003025818	CG3766-RA	FBgn0011232	(0,1,3,3,2)	1.a	0.32	1.13	1.33	0.84
7.15	0.72	1.17	0.5	24.32	0	0	1	0	1	1	-1	ID100004466903810	CG32541-RA	FBgn0052541	(0,1,3,3,2)	1.a	1	1.72	2.17	1.5
7.87	1.87	2.67	1.51	160.73	0	1	1	1	1	1	-1	ID1000037565121017	CG1825-RA	FBgn0010342	(0,1,3,3,2)	1.a	-0.2	1.68	2.47	1.32
10.64	1.25	1.34	0.84	34.18	0	1	1	0	1	0	-1	ID10000409412634	CG6554-RA	FBgn0037834	(0,1,3,3,2)	1.a	1.2	2.45	2.54	2.04
7.21	1.34	1.98	1.07	58.65	0	1	1	0	1	1	-1	ID1000032828281711	CG5674-RA	FBgn0032656	(0,1,3,3,2)	1.a	-0.09	1.26	1.9	0.98
7.18	1.23	1.77	1.09	22.15	0	1	1	0	1	0	-1	ID10000382350647	CG32069-RA	FBgn0052069	(0,1,3,3,2)	1.a	0.08	1.3	1.85	1.16
7.36	1.12	1.59	0.67	32.83	0	1	1	0	1	1	-1	ID1000037589131618	CG3003-RB	FBgn0030144	(0,1,3,3,2)	1.a	1.12	2.24	2.71	1.8
9.01	0.95	1.45	0.83	41.15	0	0	1	0	1	1	-1	ID1000033691310184	CG6742-RB	FBgn0039056	(0,1,3,3,2)	1.a	0.08	1.03	1.52	0.91
8.56	1.19	1.25	0.63	19.54	0	1	1	0	1	0	0	ID100003141238213	CG12499-RA	FBgn0038968	(0,1,3,3,2)	1.a	1.22	2.41	2.46	1.85
11.83	5.9	6.99	3.38	62.08	0	1	1	0	1	0	-1	ID100003598516811	CG32798-RA	FBgn0052798	(0,1,3,3,2)	1.a	0.14	6.04	7.13	3.52
6.06	2.51	3.51	2.48	34.25	0	1	1	1	1	1	-1	ID10000446730718	CG32550-RA	FBgn0259223	(0,1,3,3,2)	1.a	0.18	2.68	3.68	2.66
10.77	0.89	1.16	0.74	41.05	0	0	1	0	1	0	-1	ID1000043832091417	CG16901-RB	FBgn0086897	(0,1,3,3,2)	1.a	0.54	1.43	1.7	1.28
7.24	1.28	2.11	1.25	28.92	0	1	1	0	1	1	-1	ID100004448312117	CG32705-RA	NA	(0,1,3,3,2)	1.a	0.69	1.97	2.8	1.95
10.07	0.66	1.09	0.54	17.37	0	0	1	0	1	1	-1	ID100003266619115	CG15319-RB	FBgn0015624	(0,1,3,3,2)	1.a	0.71	1.37	1.8	1.24
8.46	0.98	1.38	0.68	26.06	0	0	1	0	1	0	-1	ID100004095414147	CG9986-RA	FBgn0039589	(0,1,3,3,2)	1.a	-0.05	0.93	1.34	0.63
9.39	1.85	2.65	1.45	48.39	0	1	1	0	1	1	-1	ID1000031806101615	CG5175-RB	FBgn0038476	(0,1,3,3,2)	1.a	0.27	2.11	2.91	1.72
8.97	1.28	1.19	0.98	39.38	0	1	1	0	1	0	0	ID10000421573101811	CG11267-RA	FBgn0036334	(0,1,3,3,2)	1.a	0.58	1.86	1.77	1.56
9.22	0.87	1.32	0.66	24.48	0	0	1	0	1	1	-1	ID100004309821106	CG8841-RC	FBgn0033713	(0,1,3,3,2)	1.a	-0.02	0.85	1.3	0.64
7.87	1.61	2.41	1.31	67.49	0	1	1	1	1	1	-1	ID100003538103813	CG8173-RA	FBgn0030864	(0,1,3,3,2)	1.a	1	2.61	3.42	2.31
9.84	0.98	1.51	0.81	24.78	0	0	1	0	1	1	-1	ID10000452891111419	CG9609-RA	FBgn0030787	(0,1,3,3,2)	1.a	0.65	1.64	2.16	1.46
11.19	1.76	2.15	1.23	74.2	0	1	1	1	1	0	-1	ID100004022332818	CG8507-RA	FBgn0037756	(0,1,3,3,2)	1.a	0.67	2.43	2.82	1.9
10.41	1.54	1.56	1.2	38.82	0	1	1	0	1	0	0	ID100003089902414	CG32253-RA	FBgn0035524	(0,1,3,3,2)	1.a	0.91	2.45	2.47	2.11
8.74	1.17	1.52	0.78	44.82	0	1	1	0	1	0	-1	ID100003527234121	CG16868-RA	FBgn0034498	(0,1,3,3,2)	1.a	0.12	1.28	1.64	0.89
9.62	1.68	2.17	1.12	26.16	0	1	1	0	1	0	-1	ID10000448223855	CG13741-RA	FBgn0033374	(0,1,3,3,2)	1.a	1.05	2.72	3.22	2.16
7.13	1.01	1.47	0.9	36.9	0	1	1	0	1	1	-1	ID100003270721121	CG8247-RA	FBgn0033348	(0,1,3,3,2)	1.a	-0.12	0.88	1.34	0.78
6.63	1.42	2.3	1.48	18.21	0	1	1	0	1	1	-1	ID100004543507819	CG4674-RA	FBgn0037856	(0,1,3,3,2)	1.a	0.66	2.08	2.96	2.14
10.68	1.42	2.07	1.36	17.45	0	1	1	0	1	0	0	ID1000041995211138	CG3183-RA	FBgn0033081	(0,1,3,3,2)	1.a	0.13	1.55	2.2	1.5
7.88	1.03	1.57	0.86	35.24	0	1	1	0	1	1	-1	ID100003105711108	CG3773-RA	FBgn0038692	(0,1,3,3,2)	1.a	0.36	1.39	1.94	1.22
10.46	1.18	1.51	0.9	102.35	0	1	1	0	1	1	-1	ID100003278225135	CG8409-RA	FBgn0003607	(0,1,3,3,2)	1.a	0.27	1.45	1.78	1.17
12.35	2.87	3.45	1.85	103.07	0	1	1	1	1	1	-1	ID100003948414214	CG10686-RA	FBgn0041775	(0,1,3,3,2)	1.a	0.11	2.98	3.56	1.96
6.91	1.45	2.21	1.38	54.98	0	1	1	1	1	1	-1	ID1000042638391110	CG11436-RA	FBgn0029713	(0,1,3,3,2)	1.a	0.62	2.07	2.82	2
10.49	0.88	1.4	0.71	49.51	0	0	1	0	1	1	-1	ID1000034675211217	CG13363-RA	FBgn0025639	(0,1,3,3,2)	1.a	0.77	1.66	2.17	1.48
9.72	0.68	1.04	0.53	31.61	0	0	1	0	1	1	-1	ID10000328272101711	CG5671-RC	FBgn0026379	(0,1,3,3,2)	1.a	-0.06	0.62	0.98	0.47
7.79	0.94	1.23	0.64	25.6	0	0	1	0	1	0	-1	ID100003714010416	CG8771-RA	FBgn0033766	(0,1,3,3,2)	1.a	1.1	2.04	2.33	1.74
10.33	1.09	0.99	0.61	35.11	0	1	0	0	1	0	0	ID100004024634155	CG8553-RA	FBgn0020615	(0,1,3,3,2)	1.a	0.37	1.46	1.36	0.97
7.13	0.66	1.26	0.83	15.17	1.00E-005	0	1	0	1	1	0	ID10000320280004	CG5245-RA	FBgn0038047	(0,1,3,3,2)	1.a	0.44	1.1	1.7	1.28
7.8	0.96	1.22	1.07	26.65	0	0	1	1	1	0	0	ID1000035042091410	CG8890-RA	FBgn0031661	(0,1,3,3,2)	1.a	0.6	1.56	1.82	1.66
7.32	0.97	1.24	1.01	17.29	0	0	1	0	1	0	0	ID10000445271111214	CG6296-RA	FBgn0039470	(0,1,3,3,2)	1.a	0.06	1.03	1.3	1.06
8.65	0.72	1.06	0.54	11.85	7.00E-005	0	1	0	1	0	0	ID10000381720069	CG31657-RA	FBgn0053526	(0,1,3,3,2)	1.a	0.24	0.96	1.3	0.79
7.15	0.83	1.19	0.87	15.56	1.00E-005	0	1	0	1	0	0	ID100003345809715	CG10927-RA	FBgn0034360	(0,1,3,3,2)	1.a	0.72	1.55	1.91	1.6
8.91	0.99	1.56	0.85	39.2	0	0	1	0	1	1	-1	ID100004454815119	CG6742-RA	FBgn0039056	(0,1,3,3,2)	1.a	0.33	1.32	1.89	1.18
11.88	2.39	2.92	1.57	23.78	0	1	1	0	1	0	-1	ID100003611039126	CG1372-RA	FBgn0004649	(0,1,3,3,2)	1.a	3.55	5.94	6.47	5.12
9.64	0.79	1.21	0.75	15.22	1.00E-005	0	1	0	1	0	0	ID10000368981517	CG31453-RA	FBgn0051453	(0,1,3,3,2)	1.a	0.93	1.71	2.14	1.67
10.15	1.31	1.98	0.85	37.11	0	1	1	0	1	1	-1	ID100003755234914	CG1822-RC	FBgn0014133	(0,1,3,3,2)	1.a	0.92	2.23	2.9	1.77
9.1	0.64	1.02	0.53	27.2	0	0	1	0	1	1	-1	ID10000433491302	CG11757-RA	FBgn0085377	(0,1,3,3,2)	1.a	1.1	1.75	2.12	1.64
7.23	1.63	2.67	1.39	98.26	0	1	1	1	1	1	-1	ID100004335731102	CG11770-RA	FBgn0002552	(0,1,3,3,2)	1.a	0.53	2.16	3.2	1.91
9.62	1.17	1.73	0.95	67.09	0	1	1	0	1	1	-1	ID1000034627211610	CG13281-RA	FBgn0022213	(0,1,3,3,2)	1.a	0.39	1.56	2.12	1.34
8.83	1.12	1.64	0.61	24.75	0	1	1	0	1	0	-1	ID100003444818185	CG30149-RB	FBgn0250850	(0,1,3,3,2)	1.a	0.26	1.38	1.9	0.87
7.38	1.16	1.96	0.94	23.15	0	1	1	0	1	1	-1	ID1000031670281015	CG2534-RA	FBgn0259212	(0,1,3,3,2)	1.a	1.26	2.42	3.22	2.21
7.86	0.98	1.5	0.83	28.79	0	0	1	0	1	1	-1	ID100003926609111	CG10309-RA	FBgn0038418	(0,1,3,3,2)	1.a	0.57	1.55	2.07	1.4
9.72	0.69	1.01	0.45	28.48	0	0	1	0	1	1	-1	ID10000335902844	CG1841-RA	FBgn0030330	(0,1,3,3,2)	1.a	0.9	1.58	1.91	1.35
8.81	0.76	1	0.78	17.25	1.00E-005	0	1	0	1	0	0	ID100004396901075	CG7889-RA	FBgn0031003	(0,1,3,3,2)	1.a	0.74	1.5	1.74	1.52
9.35	0.96	1.13	0.67	44.24	0	0	1	0	1	0	-1	ID100003883801412	CG2158-RA	FBgn0033264	(0,1,3,3,2)	1.a	0.61	1.57	1.74	1.28
7.48	1.3	1.93	1.23	60.58	0	1	1	1	1	1	-1	ID10000343572101313	CG10850-RA	FBgn0041147	(0,1,3,3,2)	1.a	0.15	1.45	2.08	1.38
7.73	1.57	2.1	1.54	36.33	0	1	1	1	1	1	-1	ID100004394608165	CG7698-RA	FBgn0038636	(0,1,3,3,2)	1.a	0.47	2.04	2.57	2.02
10.73	1.28	1.75	0.81	46.97	0	1	1	0	1	1	-1	ID10000417032699	CG7627-RA	FBgn0032026	(0,1,3,3,2)	1.a	1.57	2.85	3.32	2.38
10.31	1.88	2.58	1.67	75	0	1	1	1	1	1	-1	ID10000387333659	CG5371-RA	FBgn0011703	(0,1,3,3,2)	1.a	1.17	3.05	3.75	2.84
8.3	1.28	1.95	1.12	53.53	0	1	1	1	1	1	-1	ID10000310713708	CG3878-RA	FBgn0053525	(0,1,3,3,2)	1.a	1.32	2.61	3.27	2.45
6.88	1.23	2.06	1.28	42.52	0	1	1	1	1	1	-1	ID100003098430107	CG5465-RA	FBgn0034707	(0,1,3,3,2)	1.a	0.23	1.46	2.3	1.51
9.53	0.82	1.2	0.66	45.61	0	0	1	0	1	1	-1	ID1000035374351112	CG40411-RC	FBgn0010247	(0,1,3,3,2)	1.a	0.13	0.95	1.33	0.8
7.93	1.32	1.58	0.97	30.57	0	1	1	0	1	0	-1	ID10000377742582	CG2910-RB	FBgn0027548	(0,1,3,3,2)	1.a	0.08	1.4	1.66	1.05
10.17	1.01	1.48	0.62	46.65	0	1	1	0	1	1	-1	ID10000328580881	CG5726-RA	FBgn0034313	(0,1,3,3,2)	1.a	0.08	1.09	1.56	0.7
7.24	0.94	1.44	0.9	17.86	0	0	1	0	1	0	-1	ID1000044533311018	CG6379-RA	FBgn0029693	(0,1,3,3,2)	1.a	0.43	1.37	1.86	1.32
7.83	1.13	1.68	0.61	59.29	0	1	1	0	1	1	-1	ID100003077609107	CG1708-RA	FBgn0000352	(0,1,3,3,2)	1.a	1	2.13	2.68	1.61
6.37	1.21	1.17	0.78	10.75	0	1	0	0	1	0	0	ID100004101238611	CR32807-RA	FBgn0044508	(0,1,3,3,2)	1.a	0.84	2.05	2.01	1.62
8.1	0.67	1.23	0.75	16.07	1.00E-005	0	1	0	1	1	-1	ID1000044105321810	CG13201-RA	FBgn0001276	(0,1,3,3,2)	1.a	0.39	1.05	1.62	1.14
7.65	1.13	1.54	0.72	30.43	0	1	1	0	1	0	-1	ID100003103810718	CG5557-RA	FBgn0010768	(0,1,3,3,2)	1.a	1.05	2.18	2.59	1.77
8.85	0.73	1.17	0.67	20.39	0	0	1	0	1	1	-1	ID1000037256191117	CG6323-RB	FBgn0039465	(0,1,3,3,2)	1.a	0.09	0.82	1.26	0.76
8.4	1.26	1.63	0.98	40.07	0	1	1	0	1	0	-1	ID10000405362023	CG14883-RA	FBgn0038432	(0,1,3,3,2)	1.a	0.19	1.45	1.82	1.17
6.24	0.57	1.09	0.55	14.74	2.00E-005	0	1	0	1	1	-1	ID100003809401176	CG14632-RA	FBgn0029538	(0,1,3,3,2)	1.a	0.42	1	1.51	0.97
7.5	2.25	2.49	1.7	37.12	0	1	1	0	1	0	0	ID10000415960599	CG13992-RA	FBgn0031756	(0,1,3,3,2)	1.a	0.51	2.76	2.99	2.2
6.61	0.75	1.39	0.84	21.04	0	0	1	0	1	1	-1	ID100003365214715	CG6492-RA	FBgn0030872	(0,1,3,3,2)	1.a	1.06	1.81	2.45	1.9
8.41	0.71	1.13	0.53	26.44	0	0	1	0	1	1	-1	ID1000039220051116	CG10018-RA	FBgn0037338	(0,1,3,3,2)	1.a	0.73	1.44	1.86	1.26
6.88	0.98	1.31	1.03	22.3	0	0	1	0	1	0	0	ID1000033851031611	CG12186-RA	FBgn0027082	(0,1,3,3,2)	1.a	-0.07	0.91	1.24	0.96
11.59	0.92	1.16	0.54	58.52	0	0	1	0	1	0	-1	ID10000321343404	CG9412-RC	FBgn0015778	(0,1,3,3,2)	1.a	0.06	0.98	1.21	0.6
7.31	0.7	1.15	0.62	24.12	0	0	1	0	1	1	-1	ID100003829634176	CG13890-RA	FBgn0035169	(0,1,3,3,2)	1.a	0.4	1.11	1.55	1.02
12.84	1.36	1.32	0.88	9.99	0	1	0	0	1	0	0	ID10000350372762	CG8869-RA	FBgn0031654	(0,1,3,3,2)	1.a	0.74	2.1	2.06	1.62
9.14	1.81	2.1	1.1	23.47	0	1	1	0	1	0	-1	ID100003975306103	CG4790-RA	FBgn0005390	(0,1,3,3,2)	1.a	2.72	4.53	4.82	3.81
8.51	1	1.3	0.77	16.98	1.00E-005	1	1	0	1	0	0	ID100003834131047	CG1406-RA	FBgn0033210	(0,1,3,3,2)	1.a	0.57	1.57	1.86	1.34
7.16	1.08	1.71	1.08	33.57	0	1	1	0	1	1	-1	ID1000040002211012	CG3711-RA	FBgn0040344	(0,1,3,3,2)	1.a	0.66	1.73	2.37	1.73
6.49	0.78	1.63	0.99	14.9	2.00E-005	0	1	0	1	1	-1	ID1000042447261110	CG32809-RD	FBgn0023531	(0,1,3,3,2)	1.a	0.64	1.42	2.26	1.62
8.64	0.75	1.03	0.6	21.33	0	0	1	0	1	0	-1	ID10000418973399	CG3642-RA	FBgn0015621	(0,1,3,3,2)	1.a	0.11	0.86	1.14	0.71
7.92	0.95	1.4	0.74	44.46	0	0	1	0	1	1	-1	ID100003846523164	CG6759-RA	FBgn0025781	(0,1,3,3,2)	1.a	0.09	1.04	1.49	0.83
11.91	0.98	1.1	0.6	43.11	0	0	1	0	1	0	-1	ID100003426829185	CG7917-RA	FBgn0016685	(0,1,3,3,2)	1.a	1.49	2.47	2.59	2.09
9.75	1.86	2.44	1.36	54.01	0	1	1	0	1	1	-1	ID100004131404619	CG5363-RA	FBgn0004106	(0,1,3,3,2)	1.a	0.19	2.05	2.62	1.55
11.66	1.81	1.88	1.47	75.8	0	1	1	1	1	0	0	ID100003379311190	CG2050-RA	FBgn0002780	(0,1,3,3,2)	1.a	0.91	2.72	2.79	2.38
9.73	1.64	2.23	1.14	57.84	0	1	1	0	1	1	-1	ID100003912611412	CG33166-RA	FBgn0020248	(0,1,3,3,2)	1.a	1.12	2.76	3.35	2.26
8.5	1.11	1.61	0.86	91.76	0	1	1	0	1	1	-1	ID100003794332211	CG40080-RA	NA	(0,1,3,3,2)	1.a	0.11	1.22	1.71	0.96
8.68	0.83	1.28	0.63	30.86	0	0	1	0	1	1	-1	ID100003230333013	CG11750-RA	FBgn0030294	(0,1,3,3,2)	1.a	0.74	1.57	2.02	1.37
9.02	0.74	1.11	0.6	22.38	0	0	1	0	1	1	-1	ID100003617609108	CG7143-RA	FBgn0037141	(0,1,3,3,2)	1.a	0.55	1.29	1.66	1.15
6.71	1.3	1.79	1.14	23.37	0	1	1	0	1	0	-1	ID1000040111010818	CG3527-RA	FBgn0029714	(0,1,3,3,2)	1.a	0.71	2.01	2.5	1.84
8.45	0.97	1.37	0.75	29.14	0	0	1	0	1	1	-1	ID100003400321092	CG11416-RA	FBgn0035025	(0,1,3,3,2)	1.a	0.21	1.18	1.58	0.96
7.19	1.47	2.2	1.47	34.99	0	1	1	1	1	1	-1	ID100004449238117	CG3271-RA	FBgn0033088	(0,1,3,3,2)	1.a	0.77	2.24	2.96	2.23
9.33	0.76	1.1	0.44	35.4	0	0	1	0	1	1	-1	ID1000040825011168	CG1403-RB	FBgn0011710	(0,1,3,3,2)	1.a	0.65	1.41	1.75	1.09
10.53	5.49	6.88	3.01	81.32	0	1	1	0	1	1	-1	ID100003884825412	CG2175-RA	FBgn0000427	(0,1,3,3,2)	1.a	0.48	5.98	7.37	3.49
8.23	1.29	1.91	1.33	59.48	0	1	1	1	1	1	-1	ID100004049302410	CG14796-RA	FBgn0025390	(0,1,3,3,2)	1.a	0.32	1.61	2.22	1.65
10.41	1.27	1.92	1.05	22.18	0	1	1	0	1	1	-1	ID1000032095010013	CG5393-RA	FBgn0015903	(0,1,3,3,2)	1.a	0.84	2.11	2.76	1.88
10.81	1.22	1.22	0.82	18.59	0	1	1	0	1	0	0	ID100004085400919	CG6382-RA	FBgn0020443	(0,1,3,3,2)	1.a	0.04	1.26	1.26	0.86
7	1.22	2.05	1.11	43.68	0	1	1	0	1	1	-1	ID10000407413111010	CG12200-RA	FBgn0031018	(0,1,3,3,2)	1.a	0.63	1.86	2.68	1.74
7.97	1	1.37	0.87	33.44	0	1	1	0	1	1	-1	ID100003394200210	CG1017-RA	FBgn0035294	(0,1,3,3,2)	1.a	-0.07	0.93	1.3	0.8
6.99	1.11	1.87	1.14	36.72	0	1	1	0	1	1	-1	ID100004140030180	CG12106-RA	FBgn0030100	(0,1,3,3,2)	1.a	0.95	2.07	2.82	2.09
9.66	2.27	3.13	1.6	117.83	0	1	1	1	1	1	-1	ID100004325716419	CG8811-RB	FBgn0033757	(0,1,3,3,2)	1.a	0.44	2.71	3.57	2.04
7.89	1.12	1.48	0.77	43.35	0	1	1	0	1	0	-1	ID100003098234107	CG5462-RD	FBgn0026178	(0,1,3,3,2)	1.a	0.61	1.73	2.09	1.38
10.54	1.35	1.9	0.9	74.92	0	1	1	0	1	1	-1	ID100004164502169	CG7524-RB	FBgn0003501	(0,1,3,3,2)	1.a	1.11	2.46	3.01	2
9.07	0.87	1.24	0.69	54.21	0	0	1	0	1	1	-1	ID1000033487011184	CG10988-RA	FBgn0001612	(0,1,3,3,2)	1.a	0.57	1.44	1.82	1.26
7.3	0.98	1.42	0.96	20.09	0	0	1	0	1	0	0	ID100003654425910	CG3240-RA	FBgn0026778	(0,1,3,3,2)	1.a	0.49	1.46	1.9	1.45
8.45	0.79	1.08	0.7	25.95	0	0	1	0	1	0	-1	ID100003788410119	CG3918-RA	FBgn0029873	(0,1,3,3,2)	1.a	1.2	1.99	2.28	1.9
8.74	0.7	1.1	0.55	20.23	0	0	1	0	1	1	-1	ID100003427507717	CG7926-RA	FBgn0026597	(0,1,3,3,2)	1.a	0.26	0.95	1.36	0.8
6.88	1.23	2.01	1.1	35.89	0	1	1	0	1	1	-1	ID100003260835127	CG15047-RA	FBgn0030938	(0,1,3,3,2)	1.a	0.5	1.73	2.51	1.6
10.39	0.78	1.14	0.59	22.69	0	0	1	0	1	0	-1	ID100003100732414	CG5492-RB	FBgn0036769	(0,1,3,3,2)	1.a	1.22	2	2.36	1.81
8.19	1.44	1.91	1.3	46.16	0	1	1	1	1	1	-1	ID1000044801321211	CG13690-RA	FBgn0031252	(0,1,3,3,2)	1.a	0.6	2.04	2.51	1.9
7.44	3.82	5.37	2.59	186.13	0	1	1	1	1	1	-1	ID100003832634148	CG13997-RA	FBgn0086266	(0,1,3,3,2)	1.a	-0.2	3.62	5.16	2.39
11.96	1.91	2.49	1.32	54.4	0	1	1	0	1	1	-1	ID10000433231601	CG8947-RA	FBgn0250848	(0,1,3,3,2)	1.a	-0.22	1.69	2.27	1.1
10.81	1.24	1.67	0.97	58.96	0	1	1	0	1	1	-1	ID100003379133184	CG2048-RB	FBgn0002413	(0,1,3,3,2)	1.a	0.8	2.03	2.46	1.77
9.27	1.5	1.75	1.3	60.48	0	1	1	1	1	0	-1	ID100004096634147	CG9999-RA	FBgn0003346	(0,1,3,3,2)	1.a	-0.07	1.43	1.68	1.23
8.18	1.11	1.66	0.92	25.17	0	1	1	0	1	1	-1	ID100003342533160	CG14226-RA	FBgn0043903	(0,1,3,3,2)	1.a	0.52	1.63	2.17	1.43
8.92	0.96	1.06	0.71	37.98	0	0	1	0	1	0	-1	ID1000033289110179	CG5519-RA	FBgn0013969	(0,1,3,3,2)	1.a	1.05	2.01	2.12	1.76
9.13	1	1.58	1.01	29.05	0	0	1	0	1	1	-1	ID1000036951271219	CG8276-RA	FBgn0033073	(0,1,3,3,2)	1.a	0.67	1.66	2.25	1.68
9.85	0.86	1.36	0.88	62.44	0	0	1	0	1	1	-1	ID100004086326919	CG6398-RA	FBgn0030870	(0,1,3,3,2)	1.a	0.25	1.11	1.61	1.12
11.16	1.48	2.24	1.23	17.97	0	1	1	0	1	0	-1	ID1000033745111715	CG1943-RA	FBgn0037468	(0,1,3,3,2)	1.a	0.28	1.76	2.52	1.51
8.66	1.18	1.8	0.86	42.62	0	1	1	0	1	1	-1	ID100004236907413	CG15707-RA	FBgn0034098	(0,1,3,3,2)	1.a	-0.03	1.15	1.77	0.83
9.26	0.94	1.36	0.79	40.04	0	0	1	0	1	1	-1	ID10000379691111517	CG3797-RA	FBgn0036842	(0,1,3,3,2)	1.a	0.35	1.29	1.71	1.14
9.23	0.73	1.25	0.71	40.91	0	0	1	0	1	1	-1	ID100003649015814	CG17436-RA	NA	(0,1,3,3,2)	1.a	0.13	0.86	1.39	0.85
7.16	1.54	2.34	1.24	37.55	0	1	1	0	1	1	-1	ID10000433071207	CG8915-RA	FBgn0030833	(0,1,3,3,2)	1.a	0.45	1.99	2.79	1.69
8.09	1.28	1.75	1.51	14.8	2.00E-005	1	1	0	1	0	0	ID1000040496081619	CG14803-RA	FBgn0023513	(0,1,3,3,2)	1.a	1.16	2.44	2.91	2.68
7.64	0.96	1.52	0.91	27.35	0	0	1	0	1	1	-1	ID100003881411710	CG3407-RA	FBgn0031573	(0,1,3,3,2)	1.a	0.09	1.05	1.61	1
9.23	1.11	1.28	0.95	53.27	0	1	1	0	1	0	-1	ID100004435702119	CG4237-RA	FBgn0020655	(0,1,3,3,2)	1.a	0.3	1.41	1.58	1.25
7.02	1.14	1.86	1.03	34.41	0	1	1	0	1	1	-1	ID10000340042892	CG11456-RA	FBgn0037031	(0,1,3,3,2)	1.a	0.38	1.52	2.23	1.41
8.03	1.81	2.54	1.2	65.19	0	1	1	0	1	1	-1	ID1000039509131116	CG1034-RA	FBgn0000166	(0,1,3,3,2)	1.a	0.41	2.22	2.95	1.61
9.64	1.02	1.5	0.77	68.68	0	1	1	0	1	1	-1	ID10000435122189	CG18734-RG	FBgn0004598	(0,1,3,3,2)	1.a	0.87	1.89	2.37	1.63
6.26	1.2	1.85	1.11	29.99	0	1	1	0	1	1	-1	ID100004261113415	CG11382-RB	FBgn0040367	(0,1,3,3,2)	1.a	0.25	1.46	2.1	1.36
7.64	0.93	1.18	0.87	12.74	5.00E-005	0	1	0	1	0	0	ID1000035798291115	CG4933-RA	FBgn0036615	(0,1,3,3,2)	1.a	0.99	1.91	2.16	1.86
8.31	0.8	1.17	0.61	64.83	0	0	1	0	1	1	-1	ID100004005229155	CG3820-RA	FBgn0010660	(0,1,3,3,2)	1.a	0.13	0.93	1.3	0.73
10.82	1.05	1.67	0.86	21	0	1	1	0	1	1	-1	ID10000370732276	CG1793-RA	FBgn0039923	(0,1,3,3,2)	1.a	0	1.05	1.67	0.86
7.96	1.13	1.55	0.96	10.38	0	1	1	0	1	0	0	ID1000040576341511	CG3035-RA	FBgn0000330	(0,1,3,3,2)	1.a	0.73	1.86	2.28	1.68
9.56	1.07	1.39	0.71	37.41	0	1	1	0	1	0	-1	ID100004005621155	CG3831-RA	FBgn0034804	(0,1,3,3,2)	1.a	0.85	1.92	2.24	1.56
10.35	1.61	1.97	1.25	45.97	0	1	1	0	1	0	-1	ID1000033982241317	CG1101-RA	FBgn0010774	(0,1,3,3,2)	1.a	0.2	1.8	2.17	1.45
7.44	1.59	2.19	1.07	34.17	0	1	1	0	1	0	-1	ID100003165020113	CG1856-RA	FBgn0003870	(0,1,3,3,2)	1.a	0.84	2.43	3.03	1.91
8.31	1.55	2.14	0.97	60.19	0	1	1	0	1	1	-1	ID10000425811366	CG11330-RA	FBgn0000351	(0,1,3,3,2)	1.a	0.3	1.84	2.43	1.26
8.73	0.74	1.05	0.48	10.61	0	0	1	0	1	0	0	ID1000035783231815	CG4903-RA	FBgn0034240	(0,1,3,3,2)	1.a	0.5	1.24	1.54	0.98
8.6	1.34	1.75	1.27	32.53	0	1	1	1	1	0	0	ID100004537921129	CG4584-RB	FBgn0250837	(0,1,3,3,2)	1.a	1.7	3.04	3.45	2.97
9.11	1.24	1.8	0.96	64.6	0	1	1	0	1	1	-1	ID10000437253630	CG7538-RA	FBgn0014861	(0,1,3,3,2)	1.a	0.7	1.93	2.5	1.66
8.01	1.1	1.68	0.86	81.79	0	1	1	0	1	1	-1	ID10000371581076	CG9201-RB	FBgn0026433	(0,1,3,3,2)	1.a	0.99	2.09	2.66	1.85
6.96	0.99	1.62	0.96	25.87	0	0	1	0	1	1	-1	ID100003162829173	CG12254-RA	FBgn0038760	(0,1,3,3,2)	1.a	0.65	1.64	2.27	1.61
8.05	0.67	1.1	0.73	29.73	0	0	1	0	1	1	-1	ID100004117723115	CG15160-RA	FBgn0032688	(0,1,3,3,2)	1.a	0.52	1.18	1.62	1.24
8.81	0.92	1.29	0.62	28.16	0	0	1	0	1	0	-1	ID100004537625100	CG4579-RA	FBgn0021761	(0,1,3,3,2)	1.a	1.07	1.98	2.36	1.69
9.92	7.06	11.6	5.56	98.98	0	1	1	1	1	1	-1	ID1000033661310715	CG6524-RA	FBgn0000358	(0,1,3,3,2)	1.a	0.43	7.49	12.03	5.99
8.37	1.09	1.2	0.84	42.11	0	1	1	0	1	0	0	ID1000036761321519	CG6743-RA	FBgn0027868	(0,1,3,3,2)	1.a	0.71	1.8	1.91	1.54
13.05	0.97	1.13	0.58	34.63	0	0	1	0	1	0	-1	ID10000383673778	CG4046-RA	FBgn0034743	(0,1,3,3,2)	1.a	0.03	1	1.16	0.61
7.68	0.88	1.16	0.85	24.06	0	0	1	0	1	0	0	ID100003601536126	CG3284-RA	FBgn0004855	(0,1,3,3,2)	1.a	0.4	1.28	1.55	1.25
6.09	2.47	4.15	2.38	41.34	0	1	1	0	1	1	-1	ID100003465907218	CG13329-RA	FBgn0040477	(0,1,3,3,2)	1.a	0.1	2.57	4.25	2.49
7.55	0.9	1.32	0.68	33.95	0	0	1	0	1	1	-1	ID10000431150307	CG9226-RA	FBgn0031782	(0,1,3,3,2)	1.a	0.3	1.19	1.61	0.98
8.64	1.15	1.53	1.03	32.26	0	1	1	0	1	0	-1	ID100003674136175	CG6258-RA	FBgn0028700	(0,1,3,3,2)	1.a	1.06	2.21	2.59	2.09
7.59	0.85	1.28	0.79	21.97	0	0	1	0	1	1	-1	ID100003217014120	CG9473-RA	FBgn0024330	(0,1,3,3,2)	1.a	0.03	0.88	1.31	0.82
9.29	1.11	1.38	1.06	58.76	0	1	1	1	1	0	-1	ID100004209424138	CG1749-RA	FBgn0030305	(0,1,3,3,2)	1.a	-0.03	1.08	1.35	1.03
10.54	1.86	2.39	1.65	45.38	0	1	1	1	1	0	-1	ID10000433383001	CG8975-RA	FBgn0011704	(0,1,3,3,2)	1.a	1.2	3.06	3.59	2.85
8.06	1.05	1.66	0.96	23.71	0	1	1	0	1	1	-1	ID100004031431146	CG9834-RA	FBgn0034433	(0,1,3,3,2)	1.a	0.39	1.44	2.05	1.35
8.71	1.44	1.59	0.71	17.87	0	1	1	0	1	0	-1	ID10000440293101814	CG12927-RA	FBgn0085393	(0,1,3,3,2)	1.a	1.21	2.65	2.8	1.92
9.14	1.74	2.29	1.16	131.26	0	1	1	1	1	1	-1	ID1000033988041312	CG11207-RA	FBgn0030241	(0,1,3,3,2)	1.a	-0.2	1.54	2.09	0.96
7.46	1.57	2.05	1.42	81.98	0	1	1	1	1	1	-1	ID1000042121110143	CG11170-RB	FBgn0034705	(0,1,3,3,2)	1.a	0.22	1.8	2.28	1.64
8.38	1.8	2.77	1.47	54.47	0	1	1	0	1	1	-1	ID1000037406281618	CG10667-RA	FBgn0022772	(0,1,3,3,2)	1.a	0.74	2.54	3.51	2.21
8.32	0.67	1.17	0.56	25.73	0	0	1	0	1	1	-1	ID1000040362311816	CG9938-RA	FBgn0030500	(0,1,3,3,2)	1.a	0.82	1.5	2	1.38
8.28	1.01	1.43	1.08	28.68	0	1	1	1	1	1	0	ID100004394804165	CG7704-RA	FBgn0010356	(0,1,3,3,2)	1.a	0.47	1.48	1.9	1.54
7.92	1.17	1.74	1.14	34.42	0	1	1	0	1	1	-1	ID1000034540151313	CG15514-RA	FBgn0039712	(0,1,3,3,2)	1.a	0.31	1.48	2.06	1.46
7.66	1.54	2.34	1.31	69.58	0	1	1	1	1	1	-1	ID100004327034419	CG8828-RA	FBgn0033740	(0,1,3,3,2)	1.a	0.31	1.84	2.64	1.61
8.75	1.2	1.22	0.88	31.73	0	1	1	0	1	0	0	ID100003590420811	CG31289-RA	FBgn0024558	(0,1,3,3,2)	1.a	1.18	2.38	2.4	2.06
8.12	0.95	1.53	0.8	23.99	0	0	1	0	1	1	-1	ID1000043679321512	CG7293-RA	FBgn0004381	(0,1,3,3,2)	1.a	0.24	1.19	1.76	1.04
8.58	0.82	1.08	0.75	29.01	0	0	1	0	1	0	-1	ID100004487234810	CG13867-RA	FBgn0034503	(0,1,3,3,2)	1.a	-0.06	0.76	1.03	0.69
6.72	0.93	1.66	0.99	30.06	0	0	1	0	1	1	-1	ID10000423492111110	CG15643-RA	FBgn0030654	(0,1,3,3,2)	1.a	0.87	1.79	2.53	1.86
7.19	1.28	1.79	1.07	33.29	0	1	1	0	1	1	-1	ID100004161121194	CG14440-RA	FBgn0029894	(0,1,3,3,2)	1.a	0.7	1.98	2.49	1.77
6.83	0.75	1.18	0.81	9.79	0	0	1	0	1	0	0	ID10000414463532	CG2099-RA	FBgn0037328	(0,1,3,3,2)	1.a	0.29	1.04	1.47	1.09
10.01	0.92	1.05	0.61	21.41	0	0	1	0	1	0	0	ID10000447302055	CG6987-RA	FBgn0040284	(0,1,3,3,2)	1.a	0.31	1.23	1.36	0.92
8.38	1.42	1.98	0.92	29.3	0	1	1	0	1	0	-1	ID10000423960060	CG3158-RA	FBgn0003483	(0,1,3,3,2)	1.a	1.09	2.52	3.07	2.02
8.52	0.77	1.19	0.53	24.23	0	0	1	0	1	1	-1	ID100003218038120	CG9495-RA	FBgn0003334	(0,1,3,3,2)	1.a	0.1	0.86	1.28	0.62
7.87	1.43	2.08	1.16	44.87	0	1	1	0	1	1	-1	ID10000420142895	CG14941-RA	FBgn0000588	(0,1,3,3,2)	1.a	0.44	1.87	2.52	1.6
8.91	1.34	2	0.98	54.5	0	1	1	0	1	1	-1	ID10000339620891	CG1070-RA	FBgn0037471	(0,1,3,3,2)	1.a	0.38	1.72	2.38	1.36
7.56	0.96	1.48	1.05	20.81	0	0	1	0	1	1	0	ID10000403653750	CG9948-RA	FBgn0035721	(0,1,3,3,2)	1.a	0.11	1.07	1.58	1.16
7.41	1.43	2	0.98	98.27	0	1	1	0	1	1	-1	ID100003125902101	CG2941-RA	FBgn0029686	(0,1,3,3,2)	1.a	1.02	2.45	3.01	2
8.96	0.63	1.13	0.55	10.76	0	0	1	0	1	0	-1	ID100003983932131	CG8114-RA	FBgn0003041	(0,1,3,3,2)	1.a	0.14	0.78	1.27	0.69
7.82	1.31	1.84	1.11	34	0	1	1	0	1	1	-1	ID100004175038169	CG4332-RA	FBgn0030456	(0,1,3,3,2)	1.a	1.46	2.77	3.3	2.57
9.35	1.01	0.99	0.67	34.78	0	1	0	0	1	0	0	ID10000322233731	CG11555-RA	FBgn0086856	(0,1,3,3,2)	1.a	0.46	1.47	1.45	1.14
9.83	1.68	2.24	1.22	77.6	0	1	1	1	1	1	-1	ID10000417042499	CG7628-RA	FBgn0036137	(0,1,3,3,2)	1.a	0.58	2.26	2.83	1.8
7.92	1.11	1.79	0.97	53.13	0	1	1	0	1	1	-1	ID1000032509310127	CG6583-RA	FBgn0032420	(0,1,3,3,2)	1.a	0.2	1.32	1.99	1.18
7.02	0.93	1.3	0.98	10.17	2.00E-004	0	1	0	1	0	0	ID1000039180111710	CG33248-RA	FBgn0259166	(0,1,3,3,2)	1.a	0.21	1.14	1.52	1.2
9.27	1.8	2.23	1.1	39.99	0	1	1	0	1	0	-1	ID1000031598291311	CG11411-RA	FBgn0004650	(0,1,3,3,2)	1.a	0.58	2.37	2.81	1.68
8.45	1.39	2.11	0.81	42.97	0	1	1	0	1	1	-1	ID10000393440811	CG1435-RA	FBgn0026144	(0,1,3,3,2)	1.a	1.92	3.31	4.03	2.74
9.03	2.14	2.86	1.31	110.47	0	1	1	1	1	1	-1	ID1000036069371815	CG12701-RA	FBgn0031071	(0,1,3,3,2)	1.a	1.19	3.33	4.05	2.5
9.73	0.86	1.17	0.8	40.7	0	0	1	0	1	1	-1	ID10000379333101510	CG40045-RA	FBgn0058045	(0,1,3,3,2)	1.a	0.5	1.35	1.66	1.3
6.46	1.33	1.92	1.24	22.11	0	1	1	0	1	0	-1	ID10000335482924	CG11122-RA	FBgn0030266	(0,1,3,3,2)	1.a	0.02	1.35	1.94	1.26
10.1	1.43	1.4	1.01	31.01	0	1	1	0	1	0	0	ID1000040190381012	CG8439-RA	FBgn0010621	(0,1,3,3,2)	1.a	0.87	2.3	2.27	1.88
9.48	0.95	1.18	0.79	35.76	0	0	1	0	1	0	-1	ID1000043100291316	CG8877-RA	FBgn0033688	(0,1,3,3,2)	1.a	0.7	1.65	1.88	1.49
7.78	1.12	1.52	0.99	14.81	2.00E-005	1	1	0	1	0	0	ID100004152307134	CG12340-RA	FBgn0027499	(0,1,3,3,2)	1.a	0.29	1.41	1.81	1.28
9.22	1.02	0.79	0.67	20.3	0	1	0	0	1	0	0	ID10000440793675	CG13096-RA	FBgn0032050	(0,1,3,3,2)	1.a	0.72	1.74	1.51	1.39
7.82	1.26	1.77	0.96	43.13	0	1	1	0	1	1	-1	ID100004129820617	CG5003-RA	FBgn0039554	(0,1,3,3,2)	1.a	0.59	1.84	2.36	1.55
7.64	1.07	1.45	0.92	52.43	0	1	1	0	1	1	-1	ID100003679230111	CG7747-RA	FBgn0034109	(0,1,3,3,2)	1.a	0.64	1.71	2.1	1.56
9.91	1.51	2.02	1.18	61.93	0	1	1	1	1	1	-1	ID1000032055261513	CG5313-RA	FBgn0032244	(0,1,3,3,2)	1.a	-0.17	1.34	1.84	1
10.21	1.33	1.92	0.85	47.2	0	1	1	0	1	1	-1	ID100003467629217	CG13366-RA	FBgn0025633	(0,1,3,3,2)	1.a	1.2	2.53	3.12	2.04
10.07	1.38	2.22	1.16	35.27	0	1	1	0	1	1	-1	ID1000031661021015	CG2092-RB	FBgn0004243	(0,1,3,3,2)	1.a	0.36	1.74	2.58	1.52
7.58	1.12	1.72	1.03	15.44	1.00E-005	1	1	0	1	0	-1	ID100004431000917	CG4148-RA	FBgn0001990	(0,1,3,3,2)	1.a	0.1	1.22	1.82	1.13
7.17	1.52	2.37	1.43	52.62	0	1	1	1	1	1	-1	ID100004066419014	CG11802-RA	FBgn0030346	(0,1,3,3,2)	1.a	-0.04	1.48	2.33	1.39
9.96	0.98	1.27	0.45	14.2	2.00E-005	0	1	0	1	0	-1	ID1000040819211611	CG14033-RA	FBgn0046776	(0,1,3,3,2)	1.a	0.06	1.04	1.33	0.51
9.59	0.66	1.01	0.54	20.98	0	0	1	0	1	1	-1	ID1000032071010120	CG5339-RA	FBgn0034925	(0,1,3,3,2)	1.a	-0.05	0.6	0.96	0.49
10.4	0.88	1.16	0.72	13.76	3.00E-005	0	1	0	1	0	0	ID1000042067210612	CG16901-RD	FBgn0086897	(0,1,3,3,2)	1.a	0.49	1.37	1.65	1.2
7.66	0.71	1.08	0.6	26.82	0	0	1	0	1	1	-1	ID100003236401911	CG5880-RA	FBgn0039489	(0,1,3,3,2)	1.a	0.88	1.59	1.95	1.47
7.52	1.31	1.83	1.05	24.21	0	1	1	0	1	0	-1	ID1000044007261810	CG8069-RB	FBgn0033380	(0,1,3,3,2)	1.a	0.35	1.67	2.19	1.4
8.35	1.54	2.08	1.09	70.78	0	1	1	1	1	1	-1	ID100004205804612	CG1616-RA	FBgn0015929	(0,1,3,3,2)	1.a	1.26	2.8	3.34	2.36
8.9	0.86	1.14	0.85	23.95	0	0	1	0	1	0	0	ID100003240404127	CG9752-RA	FBgn0034614	(0,1,3,3,2)	1.a	0.75	1.6	1.89	1.6
8.09	0.87	1.08	0.84	10.98	0	0	1	0	1	0	0	ID1000037291311105	CG6474-RA	FBgn0000617	(0,1,3,3,2)	1.a	0.89	1.76	1.97	1.74
10.41	1.71	1.41	0.96	11.85	7.00E-005	1	0	0	1	0	0	ID100004345527719	CG18179-RA	FBgn0036023	(0,1,3,3,2)	1.a	0.06	1.77	1.47	1.02
8.45	0.81	1.18	0.65	50.2	0	0	1	0	1	1	-1	ID10000374480868	CG10915-RA	FBgn0034308	(0,1,3,3,2)	1.a	0.39	1.2	1.57	1.04
8.84	1.6	2.19	1.34	76.87	0	1	1	1	1	1	-1	ID100003321808160	CG32491-RW	FBgn0002781	(0,1,3,3,2)	1.a	1	2.6	3.19	2.34
10.74	1.78	2.2	1.35	71.76	0	1	1	1	1	1	-1	ID10000431350111515	CG9809-RA	FBgn0037248	(0,1,3,3,2)	1.a	1.06	2.84	3.26	2.4
9.67	2.03	2.58	1.3	51.17	0	1	1	0	1	0	-1	ID1000037331031416	CG7719-RA	FBgn0004461	(0,1,3,3,2)	1.a	0.17	2.2	2.75	1.46
11.61	1.63	2.15	1.25	39.3	0	1	1	0	1	0	-1	ID100003956215139	CG10480-RA	FBgn0002638	(0,1,3,3,2)	1.a	0.7	2.33	2.85	1.95
8.94	1.22	1.72	1.05	44.22	0	1	1	0	1	1	-1	ID1000033301310179	CG5602-RA	FBgn0034922	(0,1,3,3,2)	1.a	0.36	1.58	2.08	1.41
6.94	0.99	1.66	1.11	43.55	0	0	1	1	1	1	-1	ID100003440726012	CG12127-RA	FBgn0000077	(0,1,3,3,2)	1.a	1.12	2.12	2.79	2.24
7.23	1.51	2.18	1.23	69.54	0	1	1	1	1	1	-1	ID100004502127154	CG4282-RA	FBgn0034114	(0,1,3,3,2)	1.a	0.24	1.75	2.42	1.47
8.08	0.92	1.48	0.72	38.65	0	0	1	0	1	1	-1	ID1000030799011414	CG17149-RA	FBgn0036955	(0,1,3,3,2)	1.a	0.12	1.03	1.59	0.83
7.84	1.35	1.78	0.91	50.92	0	1	1	0	1	1	-1	ID1000042618311318	CG11398-RA	FBgn0040366	(0,1,3,3,2)	1.a	1.8	3.15	3.58	2.72
7.87	1.73	2.48	1.61	41.27	0	1	1	1	1	1	-1	ID100003869618918	CG5140-RA	FBgn0034314	(0,1,3,3,2)	1.a	0.36	2.09	2.83	1.97
9.2	0.91	1.27	0.76	45.98	0	0	1	0	1	1	-1	ID1000031660041015	CG2072-RA	FBgn0026326	(0,1,3,3,2)	1.a	0.47	1.38	1.74	1.24
6.99	1.08	1.3	1.06	15.71	1.00E-005	1	1	0	1	0	0	ID1000045395031716	CG4610-RA	FBgn0034735	(0,1,3,3,2)	1.a	0.07	1.15	1.36	1.12
7.4	1.38	1.75	1.28	10.27	0	1	1	0	1	0	0	ID1000035874201019	CG3109-RA	FBgn0023519	(0,1,3,3,2)	1.a	0.34	1.71	2.08	1.61
7.49	0.65	1.19	0.64	9.4	0	0	1	0	1	0	0	ID100004165624169	CG7544-RA	FBgn0033994	(0,1,3,3,2)	1.a	0.88	1.53	2.07	1.52
7.32	0.89	1.25	0.93	17.93	0	0	1	0	1	0	0	ID1000031081111141	CG3922-RB	FBgn0005533	(0,1,3,3,2)	1.a	0.25	1.14	1.5	1.18
7.1	0.89	1.43	0.98	17.77	0	0	1	0	1	1	0	ID10000343202163	CG8013-RA	FBgn0020887	(0,1,3,3,2)	1.a	0.78	1.66	2.21	1.75
9.29	1.14	1.63	1.01	28.75	0	1	1	0	1	1	-1	ID100003536835121	CG4039-RA	FBgn0025815	(0,1,3,3,2)	1.a	1.52	2.65	3.15	2.53
8.92	0.84	1.26	0.77	26.57	0	0	1	0	1	1	-1	ID100004181815312	CG3178-RA	FBgn0004584	(0,1,3,3,2)	1.a	0.32	1.16	1.58	1.09
8.24	0.86	1.37	0.67	21.59	0	0	1	0	1	1	-1	ID100004428101183	CG17724-RA	FBgn0033802	(0,1,3,3,2)	1.a	0.43	1.29	1.8	1.09
10.69	2.13	2.73	1.62	68.87	0	1	1	1	1	1	-1	ID100004194721126	CG31762-RD	FBgn0000114	(0,1,3,3,2)	1.a	1.84	3.96	4.57	3.45
7.38	2.08	2.99	1.73	71.86	0	1	1	1	1	1	-1	ID100003137618015	CG12414-RA	FBgn0037212	(0,1,3,3,2)	1.a	0.3	2.39	3.3	2.03
9.75	1.78	2.59	1.12	81.53	0	1	1	0	1	1	-1	ID100003862301059	CG10895-RC	FBgn0019686	(0,1,3,3,2)	1.a	1.16	2.93	3.74	2.28
11.28	1.25	1.43	0.94	37.66	0	1	1	0	1	0	-1	ID10000433393101515	CG8977-RA	FBgn0015019	(0,1,3,3,2)	1.a	0.87	2.12	2.31	1.81
6.85	0.58	1.01	0.51	13.31	3.00E-005	0	1	0	1	1	-1	ID100004146337115	CG2225-RE	FBgn0032957	(0,1,3,3,2)	1.a	0.08	0.66	1.09	0.59
7.71	0.71	1.14	0.82	9.3	0	0	1	0	1	0	0	ID100004353808719	CG17295-RA	FBgn0032034	(0,1,3,3,2)	1.a	0.55	1.26	1.7	1.38
7.7	1.07	1.66	0.86	35.07	0	1	1	0	1	1	-1	ID100003553820113	CG13921-RA	FBgn0035267	(0,1,3,3,2)	1.a	0.98	2.05	2.64	1.84
9.59	0.86	1.34	0.3	84.55	0	0	1	0	1	1	-1	ID100003838113176	CG4059-RA	FBgn0001078	(0,1,3,3,2)	1.a	0.55	1.41	1.88	0.85
10.2	1.72	1.86	1.3	49.43	0	1	1	1	1	0	-1	ID100004452317018	CG6226-RA	FBgn0013269	(0,1,3,3,2)	1.a	1.35	3.07	3.21	2.65
9.43	1.12	1.16	0.87	28.44	0	1	1	0	1	0	0	ID1000038683310510	CG5012-RA	FBgn0011787	(0,1,3,3,2)	1.a	0.06	1.17	1.21	0.93
7.37	2.12	2.9	1.89	84.38	0	1	1	1	1	1	-1	ID1000041672081518	CG7574-RA	FBgn0026263	(0,1,3,3,2)	1.a	0.1	2.23	3.01	2
11.06	3.03	4.09	2.26	73.67	0	1	1	1	1	1	-1	ID10000401042042	CG3510-RA	FBgn0000405	(0,1,3,3,2)	1.a	1.86	4.89	5.95	4.12
8.37	1.88	2.75	1.44	52.35	0	1	1	0	1	1	-1	ID1000042631111916	CG11420-RA	FBgn0000826	(0,1,3,3,2)	1.a	1.96	3.84	4.71	3.4
7.98	0.9	1.51	0.77	58.5	0	0	1	0	1	1	-1	ID10000431580002	CG17446-RA	FBgn0030121	(0,1,3,3,2)	1.a	0.91	1.81	2.42	1.68
8.28	1.05	1.54	0.72	34.76	0	1	1	0	1	1	-1	ID1000037549310914	CG18217-RA	FBgn0036646	(0,1,3,3,2)	1.a	-0.06	0.99	1.48	0.66
7.25	0.87	1.17	0.75	16.27	1.00E-005	0	1	0	1	0	0	ID1000042411061318	CG3194-RA	FBgn0033087	(0,1,3,3,2)	1.a	0.29	1.17	1.46	1.05
8.84	0.9	1.45	0.74	41.75	0	0	1	0	1	1	-1	ID10000323290111718	CG5813-RA	FBgn0000307	(0,1,3,3,2)	1.a	0.44	1.34	1.9	1.18
8.77	0.83	1.08	0.53	10.62	0	0	1	0	1	0	0	ID10000451342833	CG3619-RB	FBgn0000463	(0,1,3,3,2)	1.a	1	1.82	2.08	1.53
7.26	1.11	1.64	0.81	19.72	0	1	1	0	1	0	-1	ID1000031850191015	CG6023-RA	FBgn0030912	(0,1,3,3,2)	1.a	1.06	2.18	2.7	1.87
11.04	0.99	1.35	0.93	51.52	0	0	1	0	1	1	-1	ID100003414631210	CG9277-RA	FBgn0003887	(0,1,3,3,2)	1.a	0.91	1.9	2.26	1.84
7.59	1.18	1.78	1.07	13.38	3.00E-005	1	1	0	1	0	0	ID10000415750111518	CG13625-RA	FBgn0039210	(0,1,3,3,2)	1.a	1.09	2.27	2.87	2.16
8.28	1.58	2.47	1.31	33.09	0	1	1	0	1	1	-1	ID1000044022101814	CG12892-RA	FBgn0033526	(0,1,3,3,2)	1.a	0.16	1.74	2.64	1.48
9.51	1.26	1.88	0.92	64.32	0	1	1	0	1	1	-1	ID100003375219122	CG1962-RA	FBgn0032876	(0,1,3,3,2)	1.a	0.47	1.74	2.35	1.4
7.51	1.01	1.56	1.03	18.68	0	1	1	0	1	1	-1	ID100003803737211	CG5202-RA	FBgn0032391	(0,1,3,3,2)	1.a	0.42	1.43	1.98	1.44
10.45	0.92	1.05	0.75	34.36	0	0	1	0	1	0	0	ID100004501201154	CG4217-RA	FBgn0038805	(0,1,3,3,2)	1.a	0.6	1.51	1.64	1.35
8.6	1.05	1.45	0.69	28.7	0	1	1	0	1	0	-1	ID100003155225113	CG10492-RA	FBgn0032748	(0,1,3,3,2)	1.a	0.72	1.77	2.18	1.41
8.91	0.58	1.04	0.64	18.52	0	0	1	0	1	1	-1	ID100003282326171	CG5669-RA	FBgn0039169	(0,1,3,3,2)	1.a	0.16	0.74	1.2	0.8
11.27	1.49	1.77	1.12	72.73	0	1	1	1	1	0	-1	ID100003326511084	CG5374-RA	FBgn0003676	(0,1,3,3,2)	1.a	1.08	2.57	2.84	2.2
7.46	1.15	1.85	1.17	32.49	0	1	1	0	1	1	-1	ID1000044336081214	CG4203-RA	FBgn0038300	(0,1,3,3,2)	1.a	0.8	1.94	2.64	1.96
8.02	0.82	1.44	0.8	24.98	0	0	1	0	1	1	-1	ID100004163628312	CG7504-RA	FBgn0035842	(0,1,3,3,2)	1.a	0.33	1.15	1.77	1.13
7.38	1.33	1.93	1.35	22.17	0	1	1	0	1	1	0	ID1000037382291017	CG7818-RA	FBgn0032016	(0,1,3,3,2)	1.a	0.5	1.83	2.43	1.85
9.59	1.32	1.87	1	52.39	0	1	1	0	1	1	-1	ID100003648611812	CG17397-RB	NA	(0,1,3,3,2)	1.a	0.49	1.81	2.35	1.49
5.87	0.68	1.16	0.65	9.4	0	0	1	0	1	0	0	ID100003626706188	CG32805-RA	NA	(0,1,3,3,2)	1.a	0.75	1.43	1.91	1.4
7.12	0.61	1.09	0.69	15.87	1.00E-005	0	1	0	1	1	-1	ID1000037241331219	CG6205-RA	FBgn0004957	(0,1,3,3,2)	1.a	1.08	1.69	2.17	1.76
10.05	1.1	1.13	0.78	22.16	0	1	1	0	1	0	0	ID10000387323859	CG5353-RA	FBgn0027081	(0,1,3,3,2)	1.a	0.26	1.36	1.39	1.04
6.21	0.99	1.73	0.98	20.1	0	0	1	0	1	1	-1	ID10000417921894	CG5285-RA	FBgn0038490	(0,1,3,3,2)	1.a	0.21	1.2	1.94	1.19
8.28	1.47	2.06	1.06	44.89	0	1	1	0	1	1	-1	ID1000040463231413	CG10346-RA	FBgn0032705	(0,1,3,3,2)	1.a	-0.06	1.41	2	1
7.2	1.33	2.11	1.11	49.46	0	1	1	0	1	1	-1	ID100003947430111	CG10670-RA	FBgn0027914	(0,1,3,3,2)	1.a	0.05	1.39	2.16	1.17
10.27	1.11	1.38	0.89	39.27	0	1	1	0	1	0	-1	ID100003579209811	CG4924-RA	FBgn0029079	(0,1,3,3,2)	1.a	0.64	1.75	2.02	1.54
11.72	2.2	1.73	1.01	21.81	0	1	0	0	1	0	0	ID1000037492141618	CG18030-RA	FBgn0039778	(0,1,3,3,2)	1.a	1.27	3.47	3	2.28
8.02	0.79	1.16	0.69	15.32	1.00E-005	0	1	0	1	0	-1	ID1000039859310103	CG8155-RA	FBgn0034009	(0,1,3,3,2)	1.a	0.28	1.07	1.45	0.97
14.42	0.9	1.27	0.76	49.77	0	0	1	0	1	1	-1	ID100003503521162	CG8857-RA	FBgn0033699	(0,1,3,3,2)	1.a	-0.06	0.84	1.21	0.69
11.04	2.02	2.64	1.28	143.2	0	1	1	1	1	1	-1	ID10000403573111816	CG9924-RA	NA	(0,1,3,3,2)	1.a	0.88	2.9	3.52	2.16
7.39	1.43	1.65	1.37	26.84	0	1	1	1	1	0	0	ID1000039434181717	CG10603-RA	FBgn0032720	(0,1,3,3,2)	1.a	0.73	2.17	2.39	2.11
6.81	0.75	1.27	0.7	31.69	0	0	1	0	1	1	-1	ID100004210712417	CG11146-RA	FBgn0259109	(0,1,3,3,2)	1.a	0.47	1.22	1.74	1.16
8.65	0.86	1.27	0.72	22.91	0	0	1	0	1	1	-1	ID1000045332391118	CG9684-RA	FBgn0037583	(0,1,3,3,2)	1.a	0.3	1.16	1.57	1.01
9.62	0.92	1.05	0.74	29.48	0	0	1	0	1	0	0	ID10000341713111317	CG9401-RA	FBgn0002736	(0,1,3,3,2)	1.a	1.13	2.05	2.18	1.87
11.37	0.6	1.03	0.46	23.42	0	0	1	0	1	1	-1	ID100003143736152	CG12559-RD	FBgn0003256	(0,1,3,3,2)	1.a	0.28	0.88	1.32	0.74
11.07	1.54	1.68	1.18	25.27	0	1	1	0	1	0	0	ID100003401400133	CG11980-RB	FBgn0037652	(0,1,3,3,2)	1.a	0.43	1.97	2.12	1.61
8.02	0.78	1.18	0.65	25.72	0	0	1	0	1	1	-1	ID10000409422434	CG6556-RA	FBgn0021818	(0,1,3,3,2)	1.a	0.81	1.59	1.99	1.46
11.26	1.42	1.57	1.26	105.55	0	1	1	1	1	0	-1	ID1000033528211212	CG11076-RA	FBgn0039929	(0,1,3,3,2)	1.a	-0.08	1.34	1.49	1.18
8.61	1.96	2.88	1.43	54.02	0	1	1	0	1	1	-1	ID10000351032667	CG17286-RA	FBgn0027500	(0,1,3,3,2)	1.a	-0.26	1.7	2.62	1.17
7.52	0.7	1.11	0.62	9.66	0	0	1	0	1	0	0	ID1000039257231717	CG10263-RC	FBgn0032812	(0,1,3,3,2)	1.a	0.46	1.16	1.58	1.08
5.99	1.95	3.12	1.94	25.64	0	1	1	0	1	1	-1	ID100004472302716	CG6977-RA	FBgn0037963	(0,1,3,3,2)	1.a	0.06	2.01	3.18	1.99
9.45	0.9	1.19	0.58	36.51	0	0	1	0	1	0	-1	ID10000318731111311	CG6061-RA	FBgn0033846	(0,1,3,3,2)	1.a	0.61	1.51	1.8	1.19
9.27	1.41	1.91	0.97	40.07	0	1	1	0	1	1	-1	ID1000042619311415	CG11399-RB	FBgn0037021	(0,1,3,3,2)	1.a	1.28	2.69	3.19	2.25
9.29	0.81	1.15	0.65	12.93	4.00E-005	0	1	0	1	0	0	ID100003741424016	CG10712-RB	FBgn0044324	(0,1,3,3,2)	1.a	0.48	1.29	1.63	1.13
8.05	0.87	1.18	0.82	11.79	8.00E-005	0	1	0	1	0	0	ID10000422251726	CG15845-RB	FBgn0000054	(0,1,3,3,2)	1.a	0.03	0.9	1.2	0.85
7.29	2.15	2.82	1.99	80.82	0	1	1	1	1	1	-1	ID1000044606291211	CG32202-RA	FBgn0052202	(0,1,3,3,2)	1.a	0.06	2.21	2.88	2.04
9.77	1.31	1.57	1.09	64.79	0	1	1	1	1	0	-1	ID100003207502120	CG5352-RA	FBgn0010083	(0,1,3,3,2)	1.a	1.19	2.51	2.76	2.28
11.6	0.86	1.2	0.67	40.38	0	0	1	0	1	1	-1	ID100003566136411	CG1938-RB	FBgn0030276	(0,1,3,3,2)	1.a	0.26	1.11	1.45	0.93
6.79	1.04	1.51	1.02	31.01	0	1	1	0	1	1	-1	ID1000034501310012	CG3028-RA	FBgn0016672	(0,1,3,3,2)	1.a	0.16	1.19	1.66	1.18
7.44	0.88	1.25	0.76	22.46	0	0	1	0	1	0	-1	ID100004039409410	CG10215-RA	FBgn0028434	(0,1,3,3,2)	1.a	0.5	1.38	1.76	1.26
9.64	0.82	1.22	0.94	28.13	0	0	1	0	1	1	0	ID10000437861589	CG8714-RA	FBgn0028563	(0,1,3,3,2)	1.a	0.69	1.51	1.91	1.63
7.27	1.45	1.67	1.23	25.4	0	1	1	0	1	0	0	ID100004448410117	CG32708-RA	FBgn0052708	(0,1,3,3,2)	1.a	0.36	1.81	2.02	1.59
7.97	0.96	1.72	1	34.37	0	0	1	0	1	1	-1	ID100003128302015	CG2990-RA	FBgn0030170	(0,1,3,3,2)	1.a	1.42	2.38	3.14	2.42
9.38	0.83	1.21	0.95	23.32	0	0	1	0	1	1	0	ID1000045192301216	CG14199-RA	FBgn0040890	(0,1,3,3,2)	1.a	0.27	1.1	1.48	1.22
11.34	0.7	1.28	0.68	26.17	0	0	1	0	1	1	-1	ID100004030113146	CG9796-RA	FBgn0038149	(0,1,3,3,2)	1.a	0.44	1.13	1.71	1.12
7.3	0.74	1.07	0.6	10.72	0	0	1	0	1	0	0	ID100003966523182	CG6294-RA	FBgn0030640	(0,1,3,3,2)	1.a	0.68	1.42	1.75	1.28
8.52	0.94	1.46	0.66	46.88	0	0	1	0	1	1	-1	ID100004288830010	CG4380-RA	FBgn0003964	(0,1,3,3,2)	1.a	0.97	1.9	2.42	1.63
8.28	1.05	1.55	0.91	20.59	0	1	1	0	1	0	-1	ID100004259531160	CG11357-RA	FBgn0035558	(0,1,3,3,2)	1.a	0.04	1.09	1.59	0.95
7.11	1.28	1.82	1.12	61	0	1	1	1	1	1	-1	ID100004029917146	CG9793-RA	FBgn0037620	(0,1,3,3,2)	1.a	0.04	1.31	1.86	1.16
7.24	1.45	2.31	1.16	47.63	0	1	1	0	1	1	-1	ID100003093020313	CG32318-RA	FBgn0052318	(0,1,3,3,2)	1.a	0.55	1.99	2.86	1.71
8.59	0.76	1.07	0.6	37.35	0	0	1	0	1	1	-1	ID100003460331163	CG15812-RA	FBgn0035405	(0,1,3,3,2)	1.a	0.38	1.14	1.45	0.98
10.17	0.98	1.12	0.79	30.18	0	0	1	0	1	0	0	ID100003564916411	CG1910-RA	FBgn0022349	(0,1,3,3,2)	1.a	0.24	1.22	1.36	1.04
9.55	0.82	1.26	0.76	21.05	0	0	1	0	1	1	-1	ID10000417871699	CG5102-RA	FBgn0000413	(0,1,3,3,2)	1.a	0.28	1.1	1.54	1.04
8.11	0.86	1.3	0.79	13.96	2.00E-005	0	1	0	1	0	0	ID100004039123014	CG10209-RA	FBgn0033971	(0,1,3,3,2)	1.a	0.24	1.1	1.54	1.03
9.48	1.33	1.75	0.81	97.7	0	1	1	0	1	1	-1	ID1000035976301815	CG32782-RC	FBgn0086899	(0,1,3,3,2)	1.a	0.95	2.28	2.7	1.76
9.83	2.14	2.59	1.28	92.92	0	1	1	1	1	0	-1	ID100003471828170	CG14545-RA	FBgn0040602	(0,1,3,3,2)	1.a	1.67	3.81	4.25	2.95
8.39	1.04	1.64	0.8	52.52	0	1	1	0	1	1	-1	ID100004243220415	CG32562-RA	FBgn0028974	(0,1,3,3,2)	1.a	0.49	1.53	2.13	1.29
6.44	1.74	2.75	1.91	17.91	0	1	1	0	1	1	0	ID100004142038619	CG12135-RA	FBgn0040235	(0,1,3,3,2)	1.a	1.01	2.75	3.76	2.92
8.37	0.72	1.14	0.41	24.96	0	0	1	0	1	1	-1	ID1000035821211126	CG4973-RA	FBgn0038772	(0,1,3,3,2)	1.a	0.39	1.1	1.52	0.79
11.9	2.17	2.6	1.7	83.1	0	1	1	1	1	0	-1	ID100003324600418	CG3333-RA	FBgn0023184	(0,1,3,3,2)	1.a	1.75	3.92	4.35	3.45
9.73	1.33	2.03	1.06	79.39	0	1	1	1	1	1	-1	ID100004530839154	CG9638-RA	FBgn0037555	(0,1,3,3,2)	1.a	0.18	1.51	2.2	1.23
8.21	1.01	0.98	0.83	9.59	0	1	0	0	1	0	0	ID1000045002091419	CG4152-RA	FBgn0001986	(0,1,3,3,2)	1.a	0.24	1.24	1.22	1.06
10.38	0.75	1.04	0.51	30.83	0	0	1	0	1	0	-1	ID1000040346191816	CG9901-RA	FBgn0011742	(0,1,3,3,2)	1.a	0.52	1.27	1.56	1.04
7.69	1.3	1.46	1.11	27.72	0	1	1	0	1	0	0	ID100003428923717	CG7946-RA	FBgn0039743	(0,1,3,3,2)	1.a	-0.1	1.2	1.36	1.01
9.61	0.71	1.14	0.53	40.69	0	0	1	0	1	1	-1	ID100004082421611	CG1403-RA	FBgn0011710	(0,1,3,3,2)	1.a	0.95	1.66	2.09	1.48
9.5	1.19	1.66	0.71	54.29	0	1	1	0	1	1	-1	ID1000033913011133	CG12316-RA	FBgn0036483	(0,1,3,3,2)	1.a	-0.07	1.12	1.59	0.64
9.56	0.96	1.2	0.75	42.18	0	0	1	0	1	0	-1	ID100003885809514	CG2199-RA	FBgn0035213	(0,1,3,3,2)	1.a	0.84	1.8	2.04	1.59
10.47	1.52	1.84	1.26	107.7	0	1	1	1	1	1	-1	ID10000380481982	CG5499-RA	FBgn0001197	(0,1,3,3,2)	1.a	0.18	1.7	2.02	1.44
8.02	3.51	6.58	3.25	50.18	0	1	1	0	1	1	-1	ID10000420340426	CG15349-RA	FBgn0014464	(0,1,3,3,2)	1.a	1.32	4.83	7.91	4.57
7.97	1.49	1.44	1.13	25.58	0	1	1	0	1	0	0	ID10000338980592	CG12288-RA	FBgn0032620	(0,1,3,3,2)	1.a	1.66	3.15	3.1	2.79
11.29	2.05	2.61	1.66	109.51	0	1	1	1	1	1	-1	ID10000388640954	CG2207-RA	FBgn0022893	(0,1,3,3,2)	1.a	1.63	3.68	4.24	3.29
9.38	0.79	1.18	0.61	29.53	0	0	1	0	1	1	-1	ID100003617107188	CG7129-RA	FBgn0010877	(0,1,3,3,2)	1.a	0	0.79	1.18	0.61
7.85	1.57	1.98	1.01	37.07	0	1	1	0	1	0	-1	ID100003104638718	CG5568-RA	FBgn0035641	(0,1,3,3,2)	1.a	0.18	1.74	2.16	1.18
10.72	1.25	1.34	0.9	12.98	4.00E-005	1	1	0	1	0	0	ID10000326990321	CG8231-RA	FBgn0027329	(0,1,3,3,2)	1.a	0.74	1.98	2.08	1.64
10.14	1.38	1.78	0.99	74.05	0	1	1	0	1	1	-1	ID1000043391331316	CG11856-RA	FBgn0039302	(0,1,3,3,2)	1.a	0.29	1.67	2.07	1.28
7.65	1.1	1.87	1.16	20.13	0	1	1	0	1	1	-1	ID100003413215210	CG9187-RA	FBgn0035194	(0,1,3,3,2)	1.a	0.26	1.36	2.13	1.42
7.46	0.99	1.39	0.83	28.43	0	0	1	0	1	1	-1	ID10000391311341	CG33172-RA	FBgn0053172	(0,1,3,3,2)	1.a	1.43	2.42	2.82	2.26
8.67	0.79	1.12	0.78	24.62	0	0	1	0	1	1	-1	ID100003323126160	CG3289-RA	FBgn0016698	(0,1,3,3,2)	1.a	-0.08	0.71	1.04	0.7
10.22	0.84	1.33	0.59	52.75	0	0	1	0	1	1	-1	ID100003902618412	CG9181-RD	FBgn0003138	(0,1,3,3,2)	1.a	0.36	1.2	1.68	0.95
10.1	1.21	1.59	1.02	35.25	0	1	1	0	1	0	-1	ID100004378015215	CG8705-RA	FBgn0013726	(0,1,3,3,2)	1.a	1.04	2.24	2.62	2.06
8.65	1.63	2.26	1.4	102.88	0	1	1	1	1	1	-1	ID10000398181887	CG8068-RF	FBgn0003612	(0,1,3,3,2)	1.a	0.8	2.43	3.05	2.2
8.08	1.67	2.23	1.49	72.42	0	1	1	1	1	1	-1	ID10000445833783	CG7744-RA	FBgn0034447	(0,1,3,3,2)	1.a	0.61	2.28	2.84	2.09
7.23	0.8	1.32	0.8	14.25	2.00E-005	0	1	0	1	1	-1	ID10000311530111813	CG15861-RA	FBgn0035084	(0,1,3,3,2)	1.a	0.83	1.63	2.15	1.63
8.99	0.87	1.02	0.73	18.09	0	0	1	0	1	0	0	ID100004537821100	CG4584-RA	FBgn0250837	(0,1,3,3,2)	1.a	0.44	1.31	1.46	1.16
6.61	0.81	1.28	0.83	10.35	0	0	1	0	1	0	0	ID100003785204516	CG1162-RA	FBgn0026564	(0,1,3,3,2)	1.a	0.32	1.13	1.6	1.14
10.8	0.64	1.13	0.54	11.09	0	0	1	0	1	0	-1	ID100003964527131	CG6235-RA	FBgn0004889	(0,1,3,3,2)	1.a	0.54	1.17	1.67	1.08
6.99	1.11	1.41	1.22	11.78	8.00E-005	1	1	0	1	0	0	ID100004474200167	CG7006-RA	FBgn0039233	(0,1,3,3,2)	1.a	0.13	1.24	1.54	1.34
10.49	0.95	1.17	0.71	33.41	0	0	1	0	1	0	-1	ID1000034163131317	CG9373-RA	FBgn0037701	(0,1,3,3,2)	1.a	-0.1	0.85	1.07	0.61
7.21	1.3	1.76	1.35	25.12	0	1	1	0	1	0	0	ID100003856220164	CG10757-RB	FBgn0032849	(0,1,3,3,2)	1.a	0.18	1.48	1.93	1.53
8.89	0.99	1.35	0.76	52.99	0	0	1	0	1	1	-1	ID1000030860291215	CG17270-RA	FBgn0038828	(0,1,3,3,2)	1.a	0.49	1.49	1.84	1.25
7.2	1.07	1.93	1.17	28.71	0	1	1	0	1	1	-1	ID10000441773375	CG9114-RA	FBgn0030628	(0,1,3,3,2)	1.a	1.55	2.61	3.48	2.72
8.9	3.92	4.78	1.42	254.42	0	1	1	0	1	1	-1	ID10000326711111812	CG15350-RA	FBgn0014465	(0,1,3,3,2)	1.a	0.83	4.75	5.61	2.24
7.62	1.42	2.06	0.69	38.51	0	1	1	0	1	1	-1	ID100003763911168	CG30377-RA	FBgn0050377	(0,1,3,3,2)	1.a	0.51	1.94	2.58	1.21
8.25	0.76	1.07	0.71	18.37	0	0	1	0	1	0	0	ID100004091824611	CG6511-RA	FBgn0035923	(0,1,3,3,2)	1.a	0.01	0.77	1.08	0.72
7.96	0.71	1.05	0.61	29.81	0	0	1	0	1	1	-1	ID1000037268391117	CG6363-RA	FBgn0027378	(0,1,3,3,2)	1.a	0.52	1.23	1.57	1.13
6.48	1.4	2.05	1.11	29.9	0	1	1	0	1	1	-1	ID1000034514191319	CG15411-RA	FBgn0085423	(0,1,3,3,2)	1.a	0.15	1.55	2.2	1.26
6.83	0.63	1.16	0.86	15.48	1.00E-005	0	1	0	1	1	0	ID10000439730275	CG7914-RA	FBgn0030995	(0,1,3,3,2)	1.a	1.07	1.7	2.23	1.93
12.05	1.55	1.38	1.25	31.13	0	1	1	0	1	0	0	ID100003785302516	CG11654-RA	FBgn0014455	(0,1,3,3,2)	1.a	0.46	2.01	1.84	1.71
7.28	1.07	1.5	1.16	21.78	0	1	1	0	1	0	0	ID100003990731157	CG15317-RA	FBgn0030137	(0,1,3,3,2)	1.a	0.61	1.68	2.11	1.78
7.5	1.25	1.88	0.9	24.44	0	1	1	0	1	1	-1	ID100003311225179	CG12877-RA	FBgn0039544	(0,1,3,3,2)	1.a	0.44	1.7	2.32	1.34
8.66	0.89	1.28	0.66	41.3	0	0	1	0	1	1	-1	ID1000039531171717	CG10395-RA	FBgn0033019	(0,1,3,3,2)	1.a	0.3	1.19	1.58	0.96
9.52	0.76	1.12	0.6	15.75	1.00E-005	0	1	0	1	0	-1	ID100003572835113	CG7384-RA	FBgn0032262	(0,1,3,3,2)	1.a	0.08	0.85	1.2	0.69
7.78	0.91	1.42	0.65	19.47	0	0	1	0	1	0	-1	ID100004092502168	CG6522-RA	FBgn0034223	(0,1,3,3,2)	1.a	0.62	1.53	2.04	1.27
8.2	0.78	1.2	0.76	11.82	8.00E-005	0	1	0	1	0	0	ID10000363170280	CG3319-RA	FBgn0015617	(0,1,3,3,2)	1.a	1.38	2.17	2.59	2.14
8.94	0.77	1.13	0.65	13.13	4.00E-005	0	1	0	1	0	0	ID100003662902910	CG5861-RA	FBgn0015338	(0,1,3,3,2)	1.a	0.1	0.87	1.22	0.75
9.86	1.22	1.15	0.9	19.23	0	1	1	0	1	0	0	ID1000034325021319	CG10122-RA	FBgn0019938	(0,1,3,3,2)	1.a	1.34	2.56	2.49	2.24
10.1	0.96	1.25	0.85	20.31	0	0	1	0	1	0	0	ID100004085302919	CG6376-RA	FBgn0011766	(0,1,3,3,2)	1.a	0.96	1.92	2.21	1.82
7.06	1.19	1.94	1.22	31.99	0	1	1	0	1	1	-1	ID100004244106916	CG32707-RA	FBgn0052707	(0,1,3,3,2)	1.a	0.45	1.64	2.38	1.67
10.36	1.31	1.3	0.92	11.6	9.00E-005	1	0	0	1	0	0	ID1000032522181718	CG6603-RB	FBgn0026418	(0,1,3,3,2)	1.a	0.35	1.66	1.66	1.28
10.8	0.69	1.13	0.66	25.58	0	0	1	0	1	1	-1	ID100003356204122	CG1832-RA	FBgn0032979	(0,1,3,3,2)	1.a	0	0.7	1.14	0.66
9.07	4.11	5.52	2.33	228.91	0	1	1	1	1	1	-1	ID100003992019131	CG15351-RA	FBgn0014466	(0,1,3,3,2)	1.a	0.64	4.76	6.16	2.97
10.69	0.98	1.28	0.57	54.02	0	0	1	0	1	0	-1	ID100004070815189	CG12082-RA	FBgn0035402	(0,1,3,3,2)	1.a	0.07	1.05	1.34	0.64
8.15	0.62	1.04	0.43	27.16	0	0	1	0	1	1	-1	ID1000037099210105	CG18009-RD	FBgn0026758	(0,1,3,3,2)	1.a	0.58	1.2	1.62	1.01
8.45	0.93	1.35	0.7	26.94	0	0	1	0	1	1	-1	ID100004308601106	CG8357-RA	FBgn0024732	(0,1,3,3,2)	1.a	1.03	1.96	2.38	1.73
8.64	0.95	1.22	0.85	23.07	0	0	1	0	1	0	0	ID1000042091210138	CG1737-RA	FBgn0030293	(0,1,3,3,2)	1.a	1.12	2.06	2.34	1.96
11.92	1.35	1.5	1	19.32	0	1	1	0	1	0	0	ID100004449819917	CG5525-RA	FBgn0032444	(0,1,3,3,2)	1.a	0.54	1.9	2.04	1.55
10.17	1.04	1.13	0.81	29.39	0	1	1	0	1	0	0	ID100003431127012	CG7993-RA	FBgn0038585	(0,1,3,3,2)	1.a	-0.08	0.96	1.05	0.73
8.84	0.67	1.09	0.7	27.71	0	0	1	0	1	1	-1	ID1000037077261117	CG17947-RA	FBgn0010215	(0,1,3,3,2)	1.a	0.14	0.81	1.23	0.84
6.21	1.31	2.23	1.39	28.01	0	1	1	0	1	1	-1	ID100003107639107	CG3895-RA	FBgn0004860	(0,1,3,3,2)	1.a	0.44	1.75	2.67	1.83
9.26	1.29	2.12	1.04	51.15	0	1	1	0	1	1	-1	ID100003582425126	CG4976-RA	FBgn0039559	(0,1,3,3,2)	1.a	0.14	1.43	2.26	1.18
7.57	1.26	1.63	0.67	15.34	1.00E-005	1	1	0	1	0	-1	ID1000031875171311	CG6066-RA	FBgn0039488	(0,1,3,3,2)	1.a	0.66	1.92	2.28	1.32
8.63	0.72	1.01	0.48	22.76	0	0	1	0	1	0	-1	ID10000396300187	CG6210-RB	FBgn0036141	(0,1,3,3,2)	1.a	0.39	1.12	1.4	0.87
10.23	0.99	1.48	0.68	37.24	0	0	1	0	1	1	-1	ID100003966425182	CG6293-RA	FBgn0037807	(0,1,3,3,2)	1.a	0.72	1.71	2.19	1.4
8.04	0.97	1.58	0.82	51.06	0	0	1	0	1	1	-1	ID100003274201319	CG8319-RA	FBgn0037722	(0,1,3,3,2)	1.a	0.14	1.11	1.72	0.96
7.85	0.69	1.07	0.62	17.24	1.00E-005	0	1	0	1	0	-1	ID100004051901023	CG1484-RA	FBgn0000709	(0,1,3,3,2)	1.a	1.17	1.86	2.24	1.79
8.97	1.14	1.48	0.69	32.52	0	1	1	0	1	0	-1	ID10000422661985	CG1615-RB	FBgn0017561	(0,1,3,3,2)	1.a	1.15	2.29	2.63	1.84
7.6	1.35	1.95	1.22	23.51	0	1	1	0	1	1	-1	ID10000404470111413	CG10315-RA	FBgn0034858	(0,1,3,3,2)	1.a	1.03	2.38	2.98	2.25
9.11	1.08	1.51	0.91	66.45	0	1	1	0	1	1	-1	ID10000328732281	CG5757-RA	FBgn0034299	(0,1,3,3,2)	1.a	0.31	1.39	1.82	1.22
9.19	0.77	1.37	0.74	22.07	0	0	1	0	1	1	-1	ID10000315972111311	CG11397-RA	FBgn0015391	(0,1,3,3,2)	1.a	0.62	1.39	2	1.36
10.37	1.37	1.66	1.09	54.73	0	1	1	1	1	0	-1	ID1000031975011120	CG33100-RA	FBgn0053100	(0,1,3,3,2)	1.a	0.41	1.78	2.07	1.5
8.47	1.02	1.52	0.73	50.26	0	1	1	0	1	1	-1	ID1000042605131318	CG11375-RA	FBgn0039227	(0,1,3,3,2)	1.a	0.84	1.86	2.36	1.56
11.4	0.88	1.11	0.79	19.42	0	0	1	0	1	0	0	ID100003967025103	CG6302-RA	FBgn0010741	(0,1,3,3,2)	1.a	0.62	1.49	1.73	1.41
7.9	3.71	6.17	3.51	96.82	0	1	1	1	1	1	-1	ID100003285228125	CG5717-RA	FBgn0041709	(0,1,3,3,2)	1.a	0.1	3.8	6.27	3.6
10.08	1.56	1.93	1.05	46.18	0	1	1	0	1	0	-1	ID10000403990111619	CG10223-RA	FBgn0003732	(0,1,3,3,2)	1.a	0.67	2.22	2.6	1.71
7.65	0.69	1.08	0.52	21.78	0	0	1	0	1	1	-1	ID1000044006281810	CG8060-RA	FBgn0034113	(0,1,3,3,2)	1.a	0.4	1.09	1.47	0.91
8.08	0.75	1.22	0.71	15.77	1.00E-005	0	1	0	1	1	-1	ID10000429263815	CG4455-RA	FBgn0028506	(0,1,3,3,2)	1.a	1	1.75	2.22	1.7
8.9	1.04	1.69	0.8	69.55	0	1	1	0	1	1	-1	ID10000442840583	CG1772-RA	FBgn0010316	(0,1,3,3,2)	1.a	1.09	2.13	2.78	1.89
8.33	1.88	2.48	1.21	32.32	0	1	1	0	1	0	-1	ID1000045115210154	CG3457-RA	FBgn0024984	(0,1,3,3,2)	1.a	2.71	4.59	5.19	3.92
7.63	0.92	1.43	0.94	45.94	0	0	1	0	1	1	-1	ID100003522434915	CG16742-RA	FBgn0034529	(0,1,3,3,2)	1.a	0.14	1.06	1.57	1.08
7.14	2.82	4.05	1.53	77.68	0	1	1	0	1	1	-1	ID100003554608177	CG14187-RA	FBgn0036938	(0,1,3,3,2)	1.a	0.28	3.1	4.33	1.81
8.72	1.32	1.96	1.05	113.78	0	1	1	1	1	1	-1	ID100004440818519	CG32575-RB	FBgn0026575	(0,1,3,3,2)	1.a	1.87	3.19	3.83	2.92
9.52	1.45	2.09	1.03	49.36	0	1	1	0	1	1	-1	ID100003171502173	CG31342-RA	FBgn0051342	(0,1,3,3,2)	1.a	0.22	1.67	2.3	1.25
8.73	1.08	1.61	0.75	26.95	0	1	1	0	1	1	-1	ID100003635332019	CG1239-RA	FBgn0037368	(0,1,3,3,2)	1.a	0.28	1.35	1.88	1.03
14.34	1.43	1.8	1.34	45.91	0	1	1	1	1	0	-1	ID10000328921021	CG3186-RA	FBgn0034967	(0,1,3,3,2)	1.a	0.13	1.57	1.93	1.47
7.95	1.03	1.19	0.84	35.54	0	1	1	0	1	0	0	ID10000433603502	CG11777-RA	FBgn0033527	(0,1,3,3,2)	1.a	0.25	1.27	1.44	1.09
7.4	1.08	1.24	0.73	10.44	0	1	0	0	1	0	0	ID100003548824813	CG12904-RA	FBgn0085392	(0,1,3,3,2)	1.a	1.28	2.35	2.51	2
8.52	1.02	1.36	0.86	28.29	0	1	1	0	1	0	-1	ID1000036625010910	CG5776-RA	FBgn0032450	(0,1,3,3,2)	1.a	0.73	1.75	2.09	1.59
10.56	0.74	1.16	0.77	13.1	4.00E-005	0	1	0	1	0	0	ID100003741701056	CG10724-RA	FBgn0036357	(0,1,3,3,2)	1.a	0.41	1.16	1.58	1.18
7.77	1.49	2.29	1.45	67.89	0	1	1	1	1	1	-1	ID1000031577231015	CG11164-RA	FBgn0030507	(0,1,3,3,2)	1.a	1.56	3.05	3.86	3.02
7.8	0.73	1.05	0.64	27.03	0	0	1	0	1	1	-1	ID100003720415118	CG6007-RA	FBgn0086360	(0,1,3,3,2)	1.a	0.63	1.36	1.68	1.27
7.77	1.26	2.11	1.14	76.27	0	1	1	1	1	1	-1	ID10000376523968	CG3041-RA	FBgn0015270	(0,1,3,3,2)	1.a	0.22	1.48	2.33	1.36
8.45	1.14	1.65	1.04	59.97	0	1	1	1	1	1	-1	ID100004013008145	CG3570-RA	FBgn0035035	(0,1,3,3,2)	1.a	0.32	1.46	1.96	1.36
6.99	1.64	2.46	1.52	49.86	0	1	1	1	1	1	-1	ID10000409402834	CG6551-RA	FBgn0001079	(0,1,3,3,2)	1.a	1.39	3.03	3.85	2.91
7.62	0.67	1.06	0.57	28.33	0	0	1	0	1	1	-1	ID10000395483911	CG10443-RA	FBgn0000464	(0,1,3,3,2)	1.a	0.33	1	1.38	0.9
7	1.34	2.16	1.38	58.54	0	1	1	1	1	1	-1	ID1000033655110122	CG6506-RA	FBgn0030874	(0,1,3,3,2)	1.a	0.55	1.9	2.71	1.94
8.72	1	1.12	0.57	47.78	0	0	1	0	1	0	-1	ID10000417631646	CG4735-RA	FBgn0003401	(0,1,3,3,2)	1.a	1.45	2.45	2.57	2.02
7.94	0.98	1.16	0.84	48.01	0	0	1	0	1	0	-1	ID100004274127102	CG31237-RA	FBgn0053520	(0,1,3,3,2)	1.a	-0.04	0.94	1.12	0.8
9.4	1.13	1.07	0.61	14.37	2.00E-005	1	0	0	1	0	0	ID100004142234619	CG12141-RB	FBgn0027084	(0,1,3,3,2)	1.a	0.96	2.08	2.02	1.56
7.12	1.6	2.6	1.22	34.09	0	1	1	0	1	1	-1	ID100003615601017	CG7101-RA	FBgn0030963	(0,1,3,3,2)	1.a	1.47	3.06	4.07	2.68
8.76	0.91	1.12	0.69	14.61	2.00E-005	0	1	0	1	0	0	ID100004050228410	CG14816-RA	FBgn0023517	(0,1,3,3,2)	1.a	0.78	1.69	1.9	1.47
9.4	1.58	2.35	1.11	38.05	0	1	1	0	1	1	-1	ID1000032102281817	CG5403-RB	FBgn0004795	(0,1,3,3,2)	1.a	0.76	2.34	3.12	1.87
10.56	0.88	1.13	0.63	25.06	0	0	1	0	1	0	-1	ID1000036793110512	CG7769-RA	FBgn0027049	(0,1,3,3,2)	1.a	0.75	1.63	1.88	1.38
11.51	1.04	1.37	0.8	55.49	0	1	1	0	1	1	-1	ID1000032091061817	CG5384-RA	FBgn0032216	(0,1,3,3,2)	1.a	-0.01	1.02	1.36	0.79
6.94	1.04	1.81	1.18	27.45	0	1	1	0	1	1	-1	ID1000037340291416	CG7741-RA	FBgn0033615	(0,1,3,3,2)	1.a	0.63	1.66	2.44	1.81
9.67	1.29	1.68	0.95	68.53	0	1	1	0	1	1	-1	ID10000434123907	CG11897-RB	FBgn0039644	(0,1,3,3,2)	1.a	0.72	2.01	2.41	1.67
8.2	1.07	1.47	1	22.69	0	1	1	0	1	0	0	ID100003237809115	CG5916-RA	FBgn0038401	(0,1,3,3,2)	1.a	1.13	2.2	2.6	2.13
8.6	0.81	1.07	0.66	40.46	0	0	1	0	1	0	-1	ID100003201229013	CG33145-RB	FBgn0053145	(0,1,3,3,2)	1.a	0	0.81	1.07	0.66
10.01	0.91	1.18	0.63	12.72	5.00E-005	0	1	0	1	0	0	ID100004372230518	CG7528-RA	FBgn0029113	(0,1,3,3,2)	1.a	0.68	1.59	1.86	1.31
9.86	0.99	1.19	0.73	50.28	0	0	1	0	1	0	-1	ID1000037345011914	CG7752-RA	FBgn0037066	(0,1,3,3,2)	1.a	0.69	1.68	1.88	1.42
8.97	1.09	1.44	0.96	44.71	0	1	1	0	1	1	-1	ID100003683431910	CG3131-RA	FBgn0031464	(0,1,3,3,2)	1.a	0.67	1.76	2.11	1.62
9.99	1.26	1.58	1.01	21.13	0	1	1	0	1	0	0	ID1000040387211014	CG10203-RA	FBgn0028554	(0,1,3,3,2)	1.a	1.18	2.44	2.76	2.18
8.96	0.7	1.2	0.68	30.82	0	0	1	0	1	1	-1	ID100004039507410	CG10217-RA	FBgn0039113	(0,1,3,3,2)	1.a	0.23	0.92	1.43	0.91
10.93	1.1	1.4	0.78	58.61	0	1	1	0	1	0	-1	ID100004238323413	CG15735-RA	FBgn0030364	(0,1,3,3,2)	1.a	0.71	1.81	2.11	1.49
8.18	1.58	2.33	1.12	109.58	0	1	1	1	1	1	-1	ID100003382311124	CG2108-RA	FBgn0037364	(0,1,3,3,2)	1.a	0.56	2.13	2.88	1.68
8.08	0.63	1.14	0.59	11.96	7.00E-005	0	1	0	1	1	-1	ID10000308592111215	CG17269-RA	FBgn0038827	(0,1,3,3,2)	1.a	0.39	1.02	1.53	0.98
9.7	1.02	1	0.55	23.03	0	1	0	0	1	0	0	ID1000035246381410	CG16792-RA	FBgn0000426	(0,1,3,3,2)	1.a	0.33	1.35	1.33	0.88
9.26	2.57	3.29	1.65	71.04	0	1	1	0	1	1	-1	ID100004302131115	CG15737-RA	FBgn0030353	(0,1,3,3,2)	1.a	1.53	4.1	4.82	3.18
10.22	2.58	3.43	2.01	60.17	0	1	1	1	1	1	-1	ID10000330633781	CG17161-RA	FBgn0011598	(0,1,3,3,2)	1.a	0.26	2.84	3.68	2.26
9.42	0.66	1.04	0.54	22.25	0	0	1	0	1	1	-1	ID100003987316162	CG8182-RB	FBgn0034025	(0,1,3,3,2)	1.a	0.02	0.68	1.06	0.56
7.11	1.53	2.29	1.51	35.48	0	1	1	1	1	1	-1	ID10000425881160	CG11342-RA	FBgn0035537	(0,1,3,3,2)	1.a	0	1.52	2.28	1.51
9.85	0.73	1.05	0.54	15.14	1.00E-005	0	1	0	1	0	-1	ID10000443902883	CG4317-RA	FBgn0026060	(0,1,3,3,2)	1.a	0.84	1.57	1.89	1.38
7.72	1.22	1.82	0.94	74.82	0	1	1	0	1	1	-1	ID1000040097221012	CG3497-RA	FBgn0004837	(0,1,3,3,2)	1.a	0.68	1.9	2.5	1.62
6.78	0.94	1.42	0.97	19.57	0	0	1	0	1	1	0	ID100004086828147	CG6407-RA	FBgn0010194	(0,1,3,3,2)	1.a	0.48	1.42	1.9	1.45
8.68	0.71	1.15	0.61	16.68	1.00E-005	0	1	0	1	1	-1	ID1000034327010132	CG10133-RA	FBgn0036366	(0,1,3,3,2)	1.a	0	0.71	1.15	0.61
8.66	0.88	1.34	0.8	40.91	0	0	1	0	1	1	-1	ID100004246702413	CG3402-RA	FBgn0035148	(0,1,3,3,2)	1.a	0.43	1.31	1.76	1.22
7.58	1.91	2.77	1.38	105.23	0	1	1	1	1	1	-1	ID10000432521402	CG8805-RA	FBgn0041087	(0,1,3,3,2)	1.a	0.26	2.17	3.02	1.64
7.62	1.18	1.71	0.44	26.39	0	1	1	0	1	0	-1	ID1000036271010108	CG32822-RA	FBgn0052822	(0,1,3,3,2)	1.a	1.81	2.99	3.52	2.25
9.11	0.77	1.02	0.73	31.74	0	0	1	0	1	0	-1	ID100004349303215	CG18593-RA	FBgn0036237	(0,1,3,3,2)	1.a	0.25	1.02	1.28	0.98
9.01	0.8	1.35	0.65	56.06	0	0	1	0	1	1	-1	ID100003519316613	CG1659-RA	FBgn0025549	(0,1,3,3,2)	1.a	0.11	0.91	1.46	0.76
7.87	1.4	1.97	1.36	18.25	0	1	1	0	1	0	0	ID100003609239811	CG13350-RA	FBgn0033890	(0,1,3,3,2)	1.a	-0.1	1.3	1.87	1.26
9.77	1.07	1.42	0.8	60.39	0	1	1	0	1	1	-1	ID1000040383271511	CG10198-RA	FBgn0039120	(0,1,3,3,2)	1.a	0.29	1.36	1.71	1.09
8.94	0.75	1.07	0.61	29.29	0	0	1	0	1	1	-1	ID10000328062421	CG5632-RA	FBgn0036263	(0,1,3,3,2)	1.a	0.33	1.08	1.4	0.94
11.5	1.09	1.52	0.89	50.27	0	1	1	0	1	1	-1	ID100003775801516	CG2852-RA	FBgn0034753	(0,1,3,3,2)	1.a	-0.08	1.01	1.44	0.82
9.48	1.41	2.04	0.87	32.29	0	1	1	0	1	1	-1	ID10000312862814	CG2995-RA	FBgn0040372	(0,1,3,3,2)	1.a	1.23	2.64	3.27	2.1
9.91	1.29	1.58	0.89	16	1.00E-005	1	1	0	1	0	0	ID1000040743371010	CG12234-RA	FBgn0031051	(0,1,3,3,2)	1.a	0	1.29	1.59	0.9
8.27	0.85	1.18	0.9	28.85	0	0	1	0	1	0	0	ID100003452313132	CG15438-RA	FBgn0025684	(0,1,3,3,2)	1.a	0.32	1.17	1.49	1.22
14.03	1.04	1.06	0.81	27.07	0	1	1	0	1	0	0	ID10000337001490	CG6779-RA	FBgn0002622	(0,1,3,3,2)	1.a	0.42	1.46	1.49	1.24
7.04	1.41	2.26	1.2	51.12	0	1	1	0	1	1	-1	ID10000343800020	CG11178-RA	FBgn0030499	(0,1,3,3,2)	1.a	0.52	1.93	2.79	1.72
8.93	0.84	1.17	0.62	20.55	0	0	1	0	1	0	-1	ID100003506707121	CG9028-RA	FBgn0036389	(0,1,3,3,2)	1.a	1.06	1.9	2.23	1.68
10.64	1.23	1.34	0.98	27.25	0	1	1	0	1	0	0	ID100003136911014	CG12396-RA	FBgn0022069	(0,1,3,3,2)	1.a	0.65	1.88	1.99	1.63
10.36	1.03	1.46	0.85	21.09	0	1	1	0	1	0	-1	ID100003573631110	CG7398-RA	FBgn0024921	(0,1,3,3,2)	1.a	0.35	1.38	1.81	1.2
7.66	1.57	2.33	1.33	45.14	0	1	1	0	1	1	-1	ID10000421133295	CG11156-RA	FBgn0002878	(0,1,3,3,2)	1.a	0.87	2.44	3.2	2.2
9.06	0.85	1.25	0.73	14.11	2.00E-005	0	1	0	1	0	0	ID10000350710111112	CG9053-RA	FBgn0030606	(0,1,3,3,2)	1.a	0.78	1.63	2.03	1.51
10.03	0.82	1.13	0.73	41.27	0	0	1	0	1	1	-1	ID1000032332051718	CG5821-RA	FBgn0022985	(0,1,3,3,2)	1.a	0.38	1.2	1.51	1.11
8.21	0.78	1.14	0.76	26.61	0	0	1	0	1	1	-1	ID1000040105010146	CG3511-RA	FBgn0035027	(0,1,3,3,2)	1.a	0.66	1.44	1.8	1.42
8.69	3.11	4.38	2.09	65.99	0	1	1	0	1	1	-1	ID10000346380135	CG13299-RA	FBgn0035694	(0,1,3,3,2)	1.a	0.4	3.52	4.79	2.49
8.32	1.92	2.46	1.18	43.61	0	1	1	0	1	0	-1	ID100003410912133	CG10129-RA	FBgn0002926	(0,1,3,3,2)	1.a	0.24	2.16	2.7	1.42
12.1	0.79	1.16	0.85	27.62	0	0	1	0	1	1	-1	ID100004473620716	CG6998-RB	FBgn0011760	(0,1,3,3,2)	1.a	0.06	0.84	1.22	0.91
7.23	0.74	1.47	0.81	14.54	2.00E-005	0	1	0	1	1	-1	ID10000397240487	CG4751-RA	FBgn0032348	(0,1,3,3,2)	1.a	0.58	1.32	2.05	1.38
8.36	0.92	1.28	0.82	32.44	0	0	1	0	1	1	-1	ID100004188111199	CG3363-RA	FBgn0034987	(0,1,3,3,2)	1.a	0.01	0.93	1.29	0.83
7.82	1.19	1.93	1.2	50.46	0	1	1	1	1	1	-1	ID100004337019106	CG11798-RB	FBgn0015371	(0,1,3,3,2)	1.a	0.66	1.85	2.58	1.86
10.21	1.22	1.38	0.76	26.92	0	1	1	0	1	0	-1	ID10000367060417	CG7436-RA	FBgn0020392	(0,1,3,3,2)	1.a	0.3	1.51	1.67	1.06
9.66	1.29	1.91	0.95	28.2	0	1	1	0	1	1	-1	ID1000030805211141	CG17163-RA	FBgn0039942	(0,1,3,3,2)	1.a	0.96	2.26	2.87	1.91
10.02	0.99	1.44	0.61	57.69	0	0	1	0	1	1	-1	ID100003402721038	CG12238-RA	FBgn0085381	(0,1,3,3,2)	1.a	1	1.98	2.44	1.61
8.54	1	1.48	0.59	26.19	0	0	1	0	1	0	-1	ID1000041879331518	CG33456-RA	FBgn0085444	(0,1,3,3,2)	1.a	0.55	1.55	2.02	1.14
8.87	1.4	1.83	0.9	35.44	0	1	1	0	1	0	-1	ID100004136736115	CG12047-RB	FBgn0002873	(0,1,3,3,2)	1.a	-0.04	1.36	1.79	0.87
10.11	0.98	1.54	0.95	41.32	0	0	1	0	1	1	-1	ID10000321231204	CG9383-RA	FBgn0029094	(0,1,3,3,2)	1.a	0.56	1.54	2.09	1.51
9.4	0.64	1.08	0.5	32.31	0	0	1	0	1	1	-1	ID10000414443932	CG2087-RA	FBgn0037327	(0,1,3,3,2)	1.a	0.31	0.95	1.38	0.8
8.46	0.69	1.06	0.63	17.18	1.00E-005	0	1	0	1	0	-1	ID10000342942520	CG7959-RA	FBgn0013753	(0,1,3,3,2)	1.a	0.44	1.13	1.5	1.07
7.46	1.18	1.73	1.14	22.91	0	1	1	0	1	1	-1	ID100004449434117	CG32721-RA	FBgn0027553	(0,1,3,3,2)	1.a	0.85	2.04	2.59	1.99
7.98	1.14	1.62	0.97	41.23	0	1	1	0	1	1	-1	ID100003679516512	CG7824-RA	FBgn0039711	(0,1,3,3,2)	1.a	0.28	1.42	1.9	1.25
8.43	0.66	1.06	0.54	25.89	0	0	1	0	1	1	-1	ID10000397971210	CG8027-RA	FBgn0033392	(0,1,3,3,2)	1.a	0.03	0.69	1.09	0.58
7.46	1.72	2.52	1.26	70.58	0	1	1	0	1	1	-1	ID1000039543371717	CG10422-RA	FBgn0000158	(0,1,3,3,2)	1.a	0.36	2.08	2.88	1.62
11.75	1.26	1.46	0.86	38.2	0	1	1	0	1	0	-1	ID100004139332617	CG12086-RA	FBgn0011204	(0,1,3,3,2)	1.a	0.02	1.28	1.48	0.88
8.81	0.73	1.13	0.64	15.83	1.00E-005	0	1	0	1	0	-1	ID1000030849071215	CG17252-RA	FBgn0026149	(0,1,3,3,2)	1.a	1.44	2.16	2.57	2.08
7.52	0.89	1.29	0.66	20.92	0	0	1	0	1	0	-1	ID10000450600139	CG4557-RA	FBgn0029912	(0,1,3,3,2)	1.a	0.07	0.96	1.36	0.73
8.27	1.03	1.66	0.95	21.61	0	1	1	0	1	1	-1	ID1000041629210134	CG7487-RA	FBgn0040290	(0,1,3,3,2)	1.a	1.1	2.13	2.76	2.04
7.96	1.97	2.56	1.1	26.95	0	1	1	0	1	0	-1	ID100004148737617	CG2707-RA	FBgn0000927	(0,1,3,3,2)	1.a	2.68	4.66	5.24	3.78
8.71	1.19	1.38	0.61	46.67	0	1	1	0	1	0	-1	ID100003313527160	CG12928-RA	FBgn0033432	(0,1,3,3,2)	1.a	1.05	2.23	2.43	1.65
9.44	1.8	2.48	1.66	96.06	0	1	1	1	1	1	-1	ID10000309773208	CG5452-RA	FBgn0022338	(0,1,3,3,2)	1.a	0.91	2.71	3.39	2.57
7.2	0.77	1.27	0.66	18.32	0	0	1	0	1	1	-1	ID100004348123140	CG18476-RA	FBgn0037931	(0,1,3,3,2)	1.a	0.24	1.01	1.51	0.9
6.5	0.73	1.33	0.84	9.86	0	0	1	0	1	0	0	ID1000041011310611	CR32730-RA	NA	(0,1,3,3,2)	1.a	0.35	1.08	1.68	1.19
7.39	0.88	1.12	0.95	9.79	0	0	1	0	1	0	0	ID100003551224615	CG1349-RA	FBgn0039802	(0,1,3,3,2)	1.a	0.14	1.02	1.26	1.09
7.58	1.18	1.79	1.11	65.34	0	1	1	1	1	1	-1	ID10000418963599	CG3634-RA	FBgn0037026	(0,1,3,3,2)	1.a	0.45	1.63	2.24	1.56
6.92	1.08	1.42	0.92	23.13	0	1	1	0	1	0	-1	ID1000032613371719	CG15061-RA	FBgn0030911	(0,1,3,3,2)	1.a	0.58	1.66	2	1.5
10.55	1.3	1.37	1.08	32.46	0	1	1	0	1	0	0	ID1000035743111411	CG7421-RA	FBgn0037137	(0,1,3,3,2)	1.a	1.42	2.72	2.79	2.5
8.42	1.25	1.72	0.74	62.35	0	1	1	0	1	1	-1	ID1000035956141019	CG3273-RA	FBgn0013732	(0,1,3,3,2)	1.a	0.35	1.6	2.08	1.09
8.57	1.19	1.66	1.07	53.73	0	1	1	1	1	1	-1	ID1000036751110136	CG6540-RA	FBgn0030943	(0,1,3,3,2)	1.a	0.76	1.95	2.42	1.82
9.17	1.11	1.53	1.01	22.48	0	1	1	0	1	0	-1	ID1000036046341715	CG32956-RE	FBgn0043002	(0,1,3,3,2)	1.a	1.06	2.18	2.6	2.08
10.14	3.09	3.93	1.99	140.11	0	1	1	1	1	1	-1	ID10000438882575	CG17018-RD	FBgn0039972	(0,1,3,3,2)	1.a	0.65	3.73	4.57	2.64
8.78	1.13	1.47	0.76	22.06	0	1	1	0	1	0	-1	ID1000042148141811	CG11254-RC	FBgn0016034	(0,1,3,3,2)	1.a	-0.1	1.03	1.38	0.67
7.46	0.73	1.27	0.72	24.99	0	0	1	0	1	1	-1	ID10000400920042	CG3485-RA	FBgn0085435	(0,1,3,3,2)	1.a	0.46	1.2	1.73	1.18
8.01	1.01	0.97	0.67	16.21	1.00E-005	1	0	0	1	0	0	ID1000041419310619	CG12134-RA	FBgn0033471	(0,1,3,3,2)	1.a	1.19	2.2	2.16	1.85
10.28	1.21	1.56	1.08	71.25	0	1	1	1	1	1	-1	ID100003425805185	CG7897-RA	FBgn0033039	(0,1,3,3,2)	1.a	0.6	1.81	2.16	1.68
11.37	0.74	1.12	0.31	52.6	0	0	1	0	1	1	-1	ID10000409981070	CR32028-RA	FBgn0062463	(0,1,3,3,2)	1.a	0.84	1.58	1.96	1.14
8.23	0.8	1.32	0.64	15.18	1.00E-005	0	1	0	1	0	-1	ID100003190419173	CG6134-RA	FBgn0003495	(0,1,3,3,2)	1.a	0.22	1.02	1.54	0.86
7.17	2.05	2.99	1.83	79.22	0	1	1	1	1	1	-1	ID100003335531064	CG5971-RA	FBgn0035918	(0,1,3,3,2)	1.a	-0.09	1.96	2.9	1.74
7.29	1.43	2.13	1.31	42.5	0	1	1	0	1	1	-1	ID100003552404113	CG13761-RB	FBgn0011566	(0,1,3,3,2)	1.a	0.78	2.21	2.92	2.09
9.4	1.06	1.42	0.76	45.15	0	1	1	0	1	1	-1	ID10000388181559	CG3412-RA	FBgn0023423	(0,1,3,3,2)	1.a	0.43	1.49	1.84	1.19
9.08	2.73	3.49	1.83	16.48	1.00E-005	1	1	0	1	0	-1	ID1000036070351815	CG12743-RA	FBgn0003023	(0,1,3,3,2)	1.a	3.13	5.86	6.62	4.96
10.54	1.46	1.62	0.96	48.22	0	1	1	0	1	0	-1	ID100003694507416	CG8258-RA	FBgn0033342	(0,1,3,3,2)	1.a	0.65	2.1	2.27	1.61
7.49	0.9	1.22	0.89	28.79	0	0	1	0	1	0	0	ID1000040070291816	CG3857-RA	FBgn0023520	(0,1,3,3,2)	1.a	1.13	2.03	2.35	2.02
10.38	1.1	1.8	0.95	39.76	0	1	1	0	1	1	-1	ID100004248111066	CG12567-RA	FBgn0039958	(0,1,3,3,2)	1.a	0.53	1.63	2.34	1.48
8.28	0.79	1.04	0.6	14.18	2.00E-005	0	1	0	1	0	0	ID100003710912118	CG7869-RA	FBgn0025355	(0,1,3,3,2)	1.a	0.78	1.57	1.82	1.38
7.73	0.83	1.34	0.84	16.3	1.00E-005	0	1	0	1	1	-1	ID10000327860896	CG5595-RA	FBgn0003330	(0,1,3,3,2)	1.a	0.4	1.22	1.74	1.23
9.29	0.76	1.29	0.58	41.12	0	0	1	0	1	1	-1	ID100004004923145	CG3815-RA	FBgn0029861	(0,1,3,3,2)	1.a	0.28	1.04	1.57	0.86
7.83	0.81	1.25	0.75	42.65	0	0	1	0	1	1	-1	ID100003772625149	CG2712-RA	FBgn0024975	(0,1,3,3,2)	1.a	0.36	1.17	1.61	1.1
12.12	1.42	1.56	1.55	12.6	5.00E-005	1	1	0	1	0	0	ID10000435092789	CG18681-RA	FBgn0010425	(0,1,3,3,2)	1.a	0.54	1.96	2.1	2.09
7.58	1.2	1.75	1.18	29.12	0	1	1	0	1	1	-1	ID1000038383111117	CG4061-RA	FBgn0025630	(0,1,3,3,2)	1.a	-0.06	1.14	1.68	1.12
9.26	0.9	1.37	0.49	31.28	0	0	1	0	1	1	-1	ID100003284008125	CG5694-RB	FBgn0032197	(0,1,3,3,2)	1.a	0.32	1.22	1.69	0.8
9.87	1.3	1.61	1.08	41.49	0	1	1	1	1	0	-1	ID100004502323154	CG4300-RA	FBgn0036272	(0,1,3,3,2)	1.a	-0.1	1.2	1.51	0.98
10.25	1.36	1.9	1.27	42.79	0	1	1	1	1	1	-1	ID10000395371711	CG10417-RA	FBgn0033021	(0,1,3,3,2)	1.a	0.79	2.16	2.69	2.06
8.27	0.86	1.17	0.59	11.98	7.00E-005	0	1	0	1	0	0	ID1000035879221815	CG31132-RA	FBgn0011785	(0,1,3,3,2)	1.a	0.46	1.32	1.63	1.05
8.31	0.95	1.45	0.86	48.92	0	0	1	0	1	1	-1	ID100004013204145	CG3572-RC	FBgn0022960	(0,1,3,3,2)	1.a	0.69	1.64	2.14	1.55
7.2	0.9	1.4	0.89	13.55	3.00E-005	0	1	0	1	0	0	ID10000388171759	CG3411-RA	FBgn0004101	(0,1,3,3,2)	1.a	1.16	2.06	2.55	2.04
7.62	1.41	1.88	1.18	72.82	0	1	1	1	1	1	-1	ID100003373331009	CG6962-RA	FBgn0037958	(0,1,3,3,2)	1.a	0.05	1.46	1.93	1.23
8.97	1.61	2.07	1.04	46.1	0	1	1	0	1	0	-1	ID1000039424341116	CG1058-RA	FBgn0022981	(0,1,3,3,2)	1.a	-0.06	1.54	2	0.97
11.03	3.08	3.99	2.03	99.35	0	1	1	1	1	1	-1	ID10000336280409	CG18543-RA	FBgn0010431	(0,1,3,3,2)	1.a	0.82	3.89	4.81	2.85
8.33	1.91	2.66	1.19	99.4	0	1	1	0	1	1	-1	ID10000447170255	CG6967-RB	FBgn0034187	(0,1,3,3,2)	1.a	0.36	2.27	3.02	1.55
7.65	0.71	1.32	0.74	13.3	3.00E-005	0	1	0	1	1	-1	ID10000405220423	CG14860-RA	FBgn0038273	(0,1,3,3,2)	1.a	0.87	1.58	2.19	1.61
7.63	1.8	2.42	1.51	75.43	0	1	1	1	1	1	-1	ID100004507408166	CG3327-RB	FBgn0020445	(0,1,3,3,2)	1.a	1.22	3.01	3.63	2.72
8.73	1.12	1.22	0.91	83.79	0	1	1	0	1	0	-1	ID10000373372356	CG7737-RA	FBgn0033584	(0,1,3,3,2)	1.a	0.08	1.2	1.29	0.98
9.94	0.83	1.31	0.46	47.63	0	0	1	0	1	1	-1	ID10000439550212	CG7761-RA	FBgn0033988	(0,1,3,3,2)	1.a	0.75	1.58	2.06	1.21
8.93	0.72	1.15	0.4	15.96	1.00E-005	0	1	0	1	0	-1	ID10000347320435	CG14578-RD	FBgn0040059	(0,1,3,3,2)	1.a	0.43	1.15	1.57	0.83
7.52	1.55	1.86	1.3	40.14	0	1	1	1	1	0	-1	ID100003421733133	CG9680-RA	FBgn0004556	(0,1,3,3,2)	1.a	1	2.55	2.86	2.29
8.09	0.81	1.07	0.74	28.53	0	0	1	0	1	0	-1	ID100003285020319	CG5714-RA	FBgn0000543	(0,1,3,3,2)	1.a	0.2	1	1.26	0.94
8.7	1.05	1.56	0.87	28.17	0	1	1	0	1	1	-1	ID1000031695261311	CG30467-RA	FBgn0050467	(0,1,3,3,2)	1.a	0	1.05	1.56	0.88
8.62	1	1.54	0.9	15.06	1.00E-005	1	1	0	1	0	-1	ID1000045112241419	CG3430-RA	FBgn0031875	(0,1,3,3,2)	1.a	0.45	1.45	1.99	1.36
8.03	1.23	1.77	1.02	50.65	0	1	1	0	1	1	-1	ID100003852307710	CG6874-RA	FBgn0036815	(0,1,3,3,2)	1.a	1.51	2.74	3.28	2.53
7.25	1.48	2.17	1.33	87.66	0	1	1	1	1	1	-1	ID10000420612101811	CG16717-RA	FBgn0036028	(0,1,3,3,2)	1.a	-0.14	1.34	2.03	1.18
8.15	1.11	1.48	0.87	50.18	0	1	1	0	1	1	-1	ID100003985536182	CG8142-RA	FBgn0030871	(0,1,3,3,2)	1.a	1.12	2.23	2.6	1.99
9.21	1.32	2.05	1.16	52.22	0	1	1	1	1	1	-1	ID100003957031111	CG10498-RB	FBgn0004107	(0,1,3,3,2)	1.a	1.07	2.39	3.12	2.23
7.8	1.34	2.15	1.18	71.86	0	1	1	1	1	1	-1	ID10000377080574	CG2669-RA	FBgn0086695	(0,1,3,3,2)	1.a	0.77	2.12	2.92	1.95
10.39	5.33	6.46	2.86	68.83	0	1	1	0	1	0	-1	ID100003884923412	CG2175-RC	FBgn0000427	(0,1,3,3,2)	1.a	-0.01	5.31	6.45	2.84
7.03	2.31	3.24	1.73	90.33	0	1	1	1	1	1	-1	ID10000361041928	CG13550-RA	FBgn0034853	(0,1,3,3,2)	1.a	0.09	2.4	3.33	1.82
9.55	0.65	1.03	0.63	39.77	0	0	1	0	1	1	-1	ID100003322004160	CG32505-RE	FBgn0023177	(0,1,3,3,2)	1.a	1.15	1.79	2.17	1.78
10.47	2.89	3.66	1.84	87.54	0	1	1	1	1	1	-1	ID1000031677261011	CG2913-RA	FBgn0015565	(0,1,3,3,2)	1.a	1.14	4.02	4.8	2.98
7.6	1.08	1.4	0.91	34.27	0	1	1	0	1	0	-1	ID10000431212316	CG9422-RA	FBgn0033092	(0,1,3,3,2)	1.a	1.05	2.13	2.45	1.96
10.22	1.76	2.32	1.4	21.93	0	1	1	0	1	0	-1	ID100003659923111	CG32491-RX	FBgn0002781	(0,1,3,3,2)	1.a	0.84	2.6	3.16	2.23
11.47	1.11	1.34	0.79	70.03	0	1	1	0	1	0	-1	ID10000402571650	CG8580-RA	FBgn0082598	(0,1,3,3,2)	1.a	0.36	1.47	1.7	1.14
10.12	6.03	7.04	4.48	72.83	0	1	1	1	1	0	-1	ID100003541723615	CG9046-RA	FBgn0003980	(0,1,3,3,2)	1.a	0.18	6.22	7.22	4.67
8.55	1.13	1.26	0.42	27.97	0	1	1	0	1	0	-1	ID100003557814116	CG1863-RA	FBgn0085393	(0,1,3,3,2)	1.a	1.51	2.64	2.77	1.93
3.82	1.14	1.55	0.63	11.48	0	1	0	0	1	0	-1	ID10000399181187	CG15345-RA	FBgn0040928	(0,1,3,3,2)	1.a	0.18	1.31	1.73	0.81
7.64	0.68	1.08	0.62	14.28	2.00E-005	0	1	0	1	0	-1	ID1000039258211717	CG10263-RD	FBgn0032812	(0,1,3,3,2)	1.a	0.3	0.98	1.38	0.92
7.35	1.22	1.65	0.75	10.76	0	1	0	0	1	0	0	ID1000035148001114	CG17689-RA	FBgn0036374	(0,1,3,3,2)	1.a	0.25	1.48	1.9	1.01
11.1	1.53	1.61	1.25	32.44	0	1	1	0	1	0	0	ID1000038287110117	CG13849-RA	FBgn0038964	(0,1,3,3,2)	1.a	1.45	2.98	3.07	2.71
9.12	1.02	1.45	0.76	40.13	0	1	1	0	1	1	-1	ID10000402811742	CG9755-RC	FBgn0003165	(0,1,3,3,2)	1.a	1.23	2.26	2.69	2
8.05	0.9	1.28	0.71	55.37	0	0	1	0	1	1	-1	ID100004452611018	CG6241-RA	FBgn0037792	(0,1,3,3,2)	1.a	0.23	1.12	1.51	0.94
8.44	1.13	1.61	0.79	65.4	0	1	1	0	1	1	-1	ID100004219311195	CG15736-RA	FBgn0043001	(0,1,3,3,2)	1.a	0.39	1.52	2	1.18
6.52	1.3	2.73	1.84	27.32	0	1	1	0	1	1	-1	ID10000430023103	CG15348-RA	FBgn0014464	(0,1,3,3,2)	1.a	1.32	2.62	4.05	3.16
9.37	0.9	1.31	0.77	41.91	0	0	1	0	1	1	-1	ID100004226039612	CG1594-RA	FBgn0004864	(0,1,3,3,2)	1.a	0.67	1.57	1.98	1.44
7.59	1.07	1.83	1.06	21.24	0	1	1	0	1	1	-1	ID10000417753646	CG4936-RA	FBgn0038768	(0,1,3,3,2)	1.a	1.04	2.1	2.87	2.09
8.64	0.77	1.16	0.31	28.09	0	0	1	0	1	0	-1	ID1000034338201319	CG10308-RA	FBgn0010317	(0,1,3,3,2)	1.a	0.99	1.76	2.16	1.3
7.17	1.48	2.31	1.28	64.94	0	1	1	1	1	1	-1	ID100003199221120	CG33122-RA	FBgn0015376	(0,1,3,3,2)	1.a	0.4	1.89	2.71	1.68
11.9	1.78	2.37	1.32	71.03	0	1	1	1	1	1	-1	ID100004136932115	CG12052-RC	FBgn0005630	(0,1,3,3,2)	1.a	0.75	2.53	3.13	2.07
8.34	0.88	1.28	0.8	58.03	0	0	1	0	1	1	-1	ID100004093722168	CG6546-RA	FBgn0025716	(0,1,3,3,2)	1.a	0.87	1.75	2.15	1.68
7.8	1.12	1.41	0.79	10.68	0	1	1	0	1	0	0	ID10000337731344	CG2006-RA	FBgn0039664	(0,1,3,3,2)	1.a	0.29	1.4	1.7	1.07
7.34	1.57	2.43	1.24	56.78	0	1	1	0	1	1	-1	ID1000045275131216	CG9576-RA	FBgn0031091	(0,1,3,3,2)	1.a	0.53	2.1	2.95	1.76
9.57	0.63	1.1	0.6	36.46	0	0	1	0	1	1	-1	ID10000417451661	CG4268-RA	FBgn0016696	(0,1,3,3,2)	1.a	0.58	1.2	1.68	1.18
9.89	0.78	1.02	0.35	36.61	0	0	1	0	1	0	-1	ID1000038906091613	CG2368-RB	FBgn0004399	(0,1,3,3,2)	1.a	1	1.78	2.03	1.35
10.76	1.22	1.7	0.89	73.99	0	1	1	0	1	1	-1	ID10000399940542	CG3696-RA	FBgn0086902	(0,1,3,3,2)	1.a	0.49	1.71	2.18	1.37
8.03	0.62	1.04	0.54	21.73	0	0	1	0	1	1	-1	ID100003521312915	CG16728-RA	FBgn0033539	(0,1,3,3,2)	1.a	0.42	1.03	1.46	0.96
8.1	0.73	1.1	0.63	38.93	0	0	1	0	1	1	-1	ID100003103132616	CG5543-RA	FBgn0034908	(0,1,3,3,2)	1.a	0.07	0.8	1.17	0.7
7.58	1.05	1.63	0.93	17.22	1.00E-005	1	1	0	1	0	-1	ID10000340921092	CG10098-RA	FBgn0037472	(0,1,3,3,2)	1.a	0.51	1.56	2.14	1.44
9.04	1.1	1.64	0.89	35.55	0	1	1	0	1	1	-1	ID100003136732101	CG12391-RA	FBgn0033581	(0,1,3,3,2)	1.a	0.47	1.57	2.12	1.36
7.24	1.17	1.61	0.87	18.17	0	1	1	0	1	0	-1	ID1000040799231712	CG13998-RA	FBgn0040949	(0,1,3,3,2)	1.a	0.03	1.2	1.64	0.9
7.39	1.75	2.47	1.48	44.05	0	1	1	0	1	1	-1	ID10000317893101311	CG5146-RA	FBgn0035617	(0,1,3,3,2)	1.a	-0.12	1.62	2.34	1.35
7.11	1.13	1.84	1.14	26.38	0	1	1	0	1	1	-1	ID10000312902014	CG30001-RA	FBgn0050001	(0,1,3,3,2)	1.a	0.39	1.52	2.24	1.53
7.66	0.98	1.46	0.63	32.41	0	0	1	0	1	1	-1	ID1000036163211017	CG7110-RB	FBgn0032521	(0,1,3,3,2)	1.a	0.47	1.45	1.93	1.1
9.02	1.62	2.22	1.1	61.39	0	1	1	0	1	1	-1	ID100003614903019	CG7091-RA	FBgn0038099	(0,1,3,3,2)	1.a	-0.01	1.62	2.21	1.09
8.5	1.23	1.41	0.78	35.14	0	1	1	0	1	0	-1	ID100003439901063	CG11956-RB	FBgn0040282	(0,1,3,3,2)	1.a	0.7	1.93	2.12	1.48
7.01	1.13	1.82	0.84	15.15	1.00E-005	1	1	0	1	0	-1	ID10000382671269	CG13778-RB	FBgn0031885	(0,1,3,3,2)	1.a	0.12	1.24	1.93	0.96
8.06	1.29	1.83	1	47.48	0	1	1	0	1	1	-1	ID10000374602868	CG10979-RA	FBgn0037379	(0,1,3,3,2)	1.a	0.04	1.33	1.87	1.04
7.51	1.15	1.94	1.01	31.2	0	1	1	0	1	1	-1	ID100003871418710	CG5229-RA	FBgn0028387	(0,1,3,3,2)	1.a	0.2	1.35	2.14	1.21
7.38	1.2	1.71	0.84	66.43	0	1	1	0	1	1	-1	ID100004506721139	CG4591-RA	FBgn0037848	(0,1,3,3,2)	1.a	-0.17	1.04	1.54	0.67
8.1	0.78	1.2	0.41	46.52	0	0	1	0	1	1	-1	ID1000045407231716	CG4626-RB	FBgn0027342	(0,1,3,3,2)	1.a	1.03	1.81	2.22	1.44
8.87	1.12	1.38	0.81	17.59	0	1	1	0	1	0	0	ID1000043463231412	CG1828-RA	FBgn0002183	(0,1,3,3,2)	1.a	0.06	1.19	1.44	0.87
11.27	1.06	1.52	0.85	66.76	0	1	1	0	1	1	-1	ID100003672818175	CG5784-RA	FBgn0034282	(0,1,3,3,2)	1.a	0.12	1.17	1.63	0.97
6.04	0.89	1.65	0.96	14.8	2.00E-005	0	1	0	1	1	-1	ID100004078103104	CG13957-RA	FBgn0030739	(0,1,3,3,2)	1.a	0.31	1.2	1.95	1.27
9.26	1.02	1.31	0.61	35.11	0	1	1	0	1	0	-1	ID100003959531148	CG10542-RA	FBgn0086694	(0,1,3,3,2)	1.a	0.56	1.58	1.86	1.16
9.86	2.7	3.41	1.81	85.27	0	1	1	1	1	1	-1	ID1000032735231711	CG8308-RA	FBgn0087040	(0,1,3,3,2)	1.a	1.62	4.32	5.02	3.42
12.91	1.27	1.55	0.93	62.92	0	1	1	0	1	0	-1	ID100004150713619	CG2922-RC	FBgn0250753	(0,1,3,3,2)	1.a	-0.13	1.13	1.42	0.8
7.8	1.09	1.55	0.74	32.77	0	1	1	0	1	1	-1	ID10000336402409	CG18586-RA	FBgn0035642	(0,1,3,3,2)	1.a	0.35	1.44	1.9	1.08
9.1	1.04	1.5	0.87	40.54	0	1	1	0	1	1	-1	ID100003414533210	CG9273-RA	FBgn0032906	(0,1,3,3,2)	1.a	0.53	1.57	2.04	1.41
7.13	1.22	1.93	1.31	41.34	0	1	1	1	1	1	-1	ID10000379001474	CG3945-RA	FBgn0025807	(0,1,3,3,2)	1.a	0.47	1.7	2.4	1.78
7.65	0.94	1.38	0.6	58.94	0	0	1	0	1	1	-1	ID100003853723710	CG6896-RA	FBgn0036801	(0,1,3,3,2)	1.a	0.99	1.92	2.36	1.58
7.92	1.13	1.5	0.96	18.25	0	1	1	0	1	0	0	ID100004502029154	CG4281-RA	FBgn0025626	(0,1,3,3,2)	1.a	1.38	2.51	2.88	2.35
8.13	1.29	1.92	0.83	29.49	0	1	1	0	1	1	-1	ID100003772821149	CG2714-RB	FBgn0000376	(0,1,3,3,2)	1.a	1.36	2.66	3.28	2.19
7.03	0.92	1.4	0.91	9.37	0	0	1	0	1	0	0	ID10000450570739	CG4553-RA	FBgn0039336	(0,1,3,3,2)	1.a	0.67	1.6	2.07	1.58
7.48	1.24	1.65	1.12	24	0	1	1	0	1	0	0	ID100003956835111	CG10495-RA	FBgn0032750	(0,1,3,3,2)	1.a	0.52	1.76	2.17	1.64
7.44	1.79	2.83	1.3	69.41	0	1	1	0	1	1	-1	ID100004033635145	CG9883-RA	FBgn0031435	(0,1,3,3,2)	1.a	0.79	2.58	3.62	2.09
8.02	1.43	1.94	1.33	65.37	0	1	1	1	1	1	-1	ID100004026731050	CG8598-RA	FBgn0035766	(0,1,3,3,2)	1.a	0.24	1.67	2.18	1.57
13.1	1.3	1.36	1.12	26.61	0	1	1	0	1	0	0	ID10000313843414	CG1242-RA	FBgn0001233	(0,1,3,3,2)	1.a	-0.07	1.23	1.29	1.05
7.73	0.84	1.39	0.93	39.43	0	0	1	0	1	1	-1	ID10000341013692	CG10117-RA	FBgn0020245	(0,1,3,3,2)	1.a	0.44	1.27	1.83	1.37
10.64	0.9	1.59	0.62	48.47	0	0	1	0	1	1	-1	ID1000035395211116	CG8465-RB	FBgn0028343	(0,1,3,3,2)	1.a	0.65	1.55	2.24	1.27
8.88	1.38	2.02	0.94	42.37	0	1	1	0	1	1	-1	ID10000418983199	CG3679-RA	FBgn0027521	(0,1,3,3,2)	1.a	0.84	2.22	2.86	1.77
9.17	0.7	1.04	0.58	16.23	1.00E-005	0	1	0	1	0	-1	ID100004304933311	CG17168-RA	FBgn0039943	(0,1,3,3,2)	1.a	0.86	1.56	1.9	1.44
10.12	1	1.27	0.8	27.42	0	0	1	0	1	0	-1	ID1000039990011012	CG3689-RB	FBgn0035987	(0,1,3,3,2)	1.a	0.81	1.8	2.08	1.6
7.46	1.05	1.63	1.04	60.71	0	1	1	1	1	1	-1	ID100004373117719	CG8609-RA	FBgn0035754	(0,1,3,3,2)	1.a	-0.04	1.02	1.59	1.01
7.8	1.33	1.61	0.94	26.28	0	1	1	0	1	0	-1	ID1000040263361816	CG8589-RA	FBgn0033921	(0,1,3,3,2)	1.a	1.62	2.95	3.24	2.56
9.33	1.09	1.43	0.91	14.69	2.00E-005	1	1	0	1	0	0	ID10000388680154	CG2218-RA	FBgn0039767	(0,1,3,3,2)	1.a	-0.11	0.98	1.32	0.8
11.09	0.78	1.09	0.63	27.43	0	0	1	0	1	0	-1	ID10000416970694	CG7619-RA	FBgn0015283	(0,1,3,3,2)	1.a	-0.03	0.75	1.05	0.6
6.73	0.96	1.76	0.99	22.74	0	0	1	0	1	1	-1	ID100003893501041	CG1492-RA	FBgn0030361	(0,1,3,3,2)	1.a	0.78	1.74	2.54	1.77
8.03	1.2	1.68	0.88	66.84	0	1	1	0	1	1	-1	ID100003569019615	CG7326-RA	FBgn0030970	(0,1,3,3,2)	1.a	1.48	2.68	3.16	2.36
9.84	1.77	2.49	1.18	65.01	0	1	1	0	1	1	-1	ID100003949931048	CG10719-RA	FBgn0010300	(0,1,3,3,2)	1.a	1	2.76	3.48	2.18
9.78	0.84	1.19	0.69	16.87	1.00E-005	0	1	0	1	0	-1	ID1000040483210014	CG14764-RA	FBgn0033236	(0,1,3,3,2)	1.a	1.1	1.94	2.29	1.78
9.79	0.98	1.41	0.66	73.13	0	0	1	0	1	1	-1	ID100003620107814	CG7187-RA	FBgn0011481	(0,1,3,3,2)	1.a	0.79	1.77	2.2	1.45
7.31	1.4	1.72	1.3	58.56	0	1	1	1	1	0	-1	ID10000442830783	CG17726-RA	FBgn0037880	(0,1,3,3,2)	1.a	0.23	1.63	1.95	1.53
6.29	1.29	1.77	1.29	14.85	2.00E-005	1	1	0	1	0	0	ID10000454170773	CG4647-RA	FBgn0030433	(0,1,3,3,2)	1.a	0.29	1.58	2.06	1.57
11.32	0.83	1.1	0.69	12.32	6.00E-005	0	1	0	1	0	0	ID1000041783321518	CG5061-RA	FBgn0028388	(0,1,3,3,2)	1.a	0.57	1.4	1.67	1.26
6.9	1.29	2.13	1.12	51.05	0	1	1	0	1	1	-1	ID10000411353334	CG31110-RA	FBgn0259178	(0,1,3,3,2)	1.a	0.12	1.41	2.25	1.24
7.6	1.14	1.66	0.95	50.35	0	1	1	0	1	1	-1	ID100003310703178	CG12864-RA	FBgn0026427	(0,1,3,3,2)	1.a	-0.12	1.02	1.54	0.83
7.78	1.32	2.09	1.02	42.77	0	1	1	0	1	1	-1	ID100003080825141	CG17169-RA	FBgn0040514	(0,1,3,3,2)	1.a	1.39	2.71	3.48	2.41
7.77	0.89	1.31	0.73	45.11	0	0	1	0	1	1	-1	ID1000040748391413	CG12252-RA	FBgn0035026	(0,1,3,3,2)	1.a	0.47	1.36	1.78	1.2
10.5	0.86	1.33	0.8	31.17	0	0	1	0	1	1	-1	ID100003955517111	CG10465-RA	FBgn0033017	(0,1,3,3,2)	1.a	0.02	0.88	1.36	0.82
10.38	5.1	6.34	3.01	77.29	0	1	1	0	1	1	-1	ID100004150015150	CG2879-RA	FBgn0025834	(0,1,3,3,2)	1.a	0.24	5.34	6.59	3.25
6.75	1.31	2.12	1.13	48.77	0	1	1	0	1	1	-1	ID10000350250762	CG8786-RB	FBgn0036897	(0,1,3,3,2)	1.a	0.1	1.41	2.22	1.23
10.19	1.26	1.94	0.97	63.25	0	1	1	0	1	1	-1	ID10000329871321	CG14516-RA	FBgn0039640	(0,1,3,3,2)	1.a	1.21	2.47	3.15	2.17
7.42	1.87	2.99	1.56	90.09	0	1	1	1	1	1	-1	ID100003829732176	CG1389-RA	FBgn0003733	(0,1,3,3,2)	1.a	0.28	2.15	3.28	1.84
8.6	1	1.62	0.75	59.69	0	0	1	0	1	1	-1	ID1000043330141515	CG8961-RA	FBgn0086350	(0,1,3,3,2)	1.a	0.41	1.4	2.03	1.16
8.1	0.64	1.04	0.44	11.51	9.00E-005	0	1	0	1	0	-1	ID10000382661469	CG13778-RA	FBgn0031885	(0,1,3,3,2)	1.a	0.33	0.97	1.37	0.78
7.77	0.89	1.57	0.86	50.01	0	0	1	0	1	1	-1	ID100004236405186	CG1569-RA	FBgn0003268	(0,1,3,3,2)	1.a	0.56	1.45	2.13	1.42
10.43	1.12	1.25	0.81	34.34	0	1	1	0	1	0	-1	ID1000040275171012	CG9742-RA	FBgn0030765	(0,1,3,3,2)	1.a	0.39	1.5	1.63	1.2
10.79	1.6	2.07	1.32	46.39	0	1	1	1	1	0	-1	ID100003634014019	CG12276-RA	FBgn0029512	(0,1,3,3,2)	1.a	0.14	1.74	2.21	1.46
6.58	2.31	3.38	1.96	52.16	0	1	1	1	1	1	-1	ID1000037891310119	CG3929-RA	FBgn0000524	(0,1,3,3,2)	1.a	0.63	2.94	4.01	2.59
9.81	1.51	2.35	1.34	55	0	1	1	1	1	1	-1	ID100003467127218	CG13345-RA	FBgn0086356	(0,1,3,3,2)	1.a	0.28	1.79	2.63	1.62
8.17	1.61	2.28	1.32	73.53	0	1	1	1	1	1	-1	ID1000041361161414	CG12026-RB	FBgn0035289	(0,1,3,3,2)	1.a	0.12	1.73	2.4	1.44
7.32	1.21	1.6	1.08	12.82	4.00E-005	1	1	0	1	0	0	ID100004466609810	CG32536-RA	FBgn0052536	(0,1,3,3,2)	1.a	0.85	2.07	2.45	1.93
8.43	0.8	1.21	0.65	56.35	0	0	1	0	1	1	-1	ID100004278926010	CG13472-RA	FBgn0036450	(0,1,3,3,2)	1.a	0.14	0.94	1.35	0.79
8.86	0.73	1.34	0.59	25.21	0	0	1	0	1	1	-1	ID1000045307311154	CG9636-RB	FBgn0037556	(0,1,3,3,2)	1.a	0.36	1.09	1.69	0.95
9.83	2.05	2.7	1.38	62.14	0	1	1	0	1	1	-1	ID10000378570682	CG11674-RA	FBgn0030551	(0,1,3,3,2)	1.a	2.56	4.61	5.26	3.94
11.1	1	1.51	1.01	26.38	0	1	1	0	1	1	-1	ID1000035775271019	CG4898-RA	FBgn0003721	(0,1,3,3,2)	1.a	0.49	1.49	2	1.5
9.87	1.38	1.29	1.2	27.3	0	1	1	0	1	0	0	ID10000417092694	CG7637-RA	FBgn0033548	(0,1,3,3,2)	1.a	0.72	2.1	2.01	1.92
8.35	0.88	1.33	0.54	49.29	0	0	1	0	1	1	-1	ID10000433203007	CG8944-RA	FBgn0030680	(0,1,3,3,2)	1.a	1.57	2.45	2.9	2.11
9.18	1.03	1.02	0.78	31.87	0	1	1	0	1	0	0	ID100003284400125	CG5706-RA	FBgn0039175	(0,1,3,3,2)	1.a	0.41	1.44	1.42	1.19
10.76	1.48	1.46	1.09	44.31	0	1	1	0	1	0	0	ID1000041311010619	CG5258-RA	FBgn0029148	(0,1,3,3,2)	1.a	0.96	2.44	2.42	2.06
7.46	1.06	1.41	1.06	16.4	1.00E-005	1	1	0	1	0	0	ID10000340621091	CG10050-RA	FBgn0037492	(0,1,3,3,2)	1.a	1.16	2.22	2.57	2.21
9.33	1.43	2.05	1.01	46.94	0	1	1	0	1	1	-1	ID10000360213628	CG32858-RB	FBgn0003447	(0,1,3,3,2)	1.a	0.57	2.01	2.62	1.58
7.57	1.12	1.83	1.12	18.29	0	1	1	0	1	1	-1	ID1000037068001117	CG1792-RA	FBgn0039860	(0,1,3,3,2)	1.a	0.13	1.25	1.96	1.25
9.72	1.22	1.66	1.13	59.06	0	1	1	1	1	1	-1	ID10000377732782	CG2910-RA	FBgn0027548	(0,1,3,3,2)	1.a	0.72	1.94	2.38	1.84
7.8	1.2	1.55	0.95	32.58	0	1	1	0	1	0	-1	ID10000398011657	CG8038-RA	FBgn0035831	(0,1,3,3,2)	1.a	-0.06	1.14	1.49	0.89
10.01	2.56	2.94	1.82	145.75	0	1	1	1	1	0	-1	ID100004247126186	CG3506-RA	FBgn0003970	(0,1,3,3,2)	1.a	1.16	3.73	4.11	2.99
7.81	0.68	1.1	0.69	17.09	1.00E-005	0	1	0	1	1	-1	ID100004153723134	CG12863-RA	FBgn0033948	(0,1,3,3,2)	1.a	0.23	0.91	1.34	0.93
7.04	0.83	1.35	1.06	22.23	0	0	1	1	1	1	0	ID1000034780041415	CG1467-RA	FBgn0031106	(0,1,3,3,2)	1.a	0.54	1.38	1.89	1.6
10.59	1.43	1.81	1.22	75.88	0	1	1	1	1	1	-1	ID10000418533761	CG3249-RA	FBgn0029764	(0,1,3,3,2)	1.a	0.48	1.9	2.29	1.69
8.57	0.69	1.07	0.51	47.56	0	0	1	0	1	1	-1	ID10000312382952	CG1716-RA	FBgn0030486	(0,1,3,3,2)	1.a	0.04	0.73	1.12	0.55
9.64	1.32	1.84	0.63	28.62	0	1	1	0	1	0	-1	ID100003100536414	CG5490-RA	FBgn0003717	(0,1,3,3,2)	1.a	0.57	1.88	2.41	1.19
7.75	1.4	2	1.02	93.61	0	1	1	1	1	1	-1	ID10000394062448	CG14513-RA	FBgn0005596	(0,1,3,3,2)	1.a	0.04	1.44	2.04	1.06
9.15	1.05	1.4	0.85	33.96	0	1	1	0	1	0	-1	ID10000437003889	CG7413-RA	FBgn0015799	(0,1,3,3,2)	1.a	0.58	1.63	1.98	1.44
9.95	1.49	1.59	1.27	83.3	0	1	1	1	1	0	0	ID10000335512324	CG11128-RA	FBgn0037203	(0,1,3,3,2)	1.a	0.64	2.13	2.23	1.91
10.11	1.9	2.68	1.44	105.47	0	1	1	1	1	1	-1	ID1000037127321614	CG8411-RA	FBgn0005695	(0,1,3,3,2)	1.a	0.81	2.71	3.5	2.25
7.23	1.46	2.03	1.08	30.64	0	1	1	0	1	0	-1	ID100003116303101	CG15896-RA	FBgn0029858	(0,1,3,3,2)	1.a	0.9	2.36	2.93	1.98
9.81	0.93	1.05	0.79	22.01	0	0	1	0	1	0	0	ID10000369370111219	CG8235-RA	FBgn0033351	(0,1,3,3,2)	1.a	0.35	1.28	1.4	1.14
8.66	1.08	1.6	1.12	39.34	0	1	1	1	1	1	-1	ID100004033015155	CG9874-RA	FBgn0003687	(0,1,3,3,2)	1.a	0.49	1.57	2.09	1.61
10.31	0.69	1.01	0.64	10.43	0	0	1	0	1	0	0	ID1000034085121312	CG10084-RA	FBgn0002044	(0,1,3,3,2)	1.a	0.51	1.2	1.52	1.15
7.1	1.76	2.42	1.67	22.23	0	1	1	0	1	0	0	ID1000036939071219	CG8239-RA	FBgn0030683	(0,1,3,3,2)	1.a	1.28	3.04	3.7	2.95
6.85	1.06	1.69	1.24	22.01	0	1	1	0	1	1	0	ID1000040155061816	CG3622-RA	FBgn0086408	(0,1,3,3,2)	1.a	0.46	1.52	2.15	1.71
9.71	4.1	5.37	2.63	62.74	0	1	1	0	1	1	-1	ID10000312020998	CG16874-RA	FBgn0014076	(0,1,3,3,2)	1.a	-0.11	3.99	5.26	2.52
7.58	1.19	1.34	0.73	25.25	0	1	1	0	1	0	-1	ID100004274805311	CG31249-RA	FBgn0051249	(0,1,3,3,2)	1.a	-0.06	1.13	1.28	0.67
13.43	0.92	1.21	1.04	10.48	0	0	1	0	1	0	0	ID1000040894241712	CG6457-RA	FBgn0040060	(0,1,3,3,2)	1.a	0.58	1.51	1.8	1.63
9	0.79	1.2	0.56	57.13	0	0	1	0	1	1	-1	ID10000439720475	CG7899-RA	FBgn0000032	(0,1,3,3,2)	1.a	0.05	0.84	1.25	0.61
6.52	1.99	3.11	1.75	56.65	0	1	1	1	1	1	-1	ID10000433011216	CG8902-RA	FBgn0031886	(0,1,3,3,2)	1.a	0.02	2.01	3.13	1.76
9.28	1.36	1.9	1.06	46	0	1	1	0	1	1	-1	ID100003517722121	CG17952-RB	FBgn0034657	(0,1,3,3,2)	1.a	0.33	1.7	2.24	1.4
9.7	0.86	1.02	0.67	48.95	0	0	1	0	1	0	-1	ID100003342337160	CG14222-RA	FBgn0031043	(0,1,3,3,2)	1.a	0.74	1.6	1.76	1.42
8.93	1.1	1.68	0.79	87.46	0	1	1	0	1	1	-1	ID1000043439331515	CG11971-RA	FBgn0022347	(0,1,3,3,2)	1.a	0.43	1.54	2.12	1.22
7.77	0.7	1.02	0.61	9.87	0	0	1	0	1	0	0	ID100004033733145	CG9884-RA	FBgn0011818	(0,1,3,3,2)	1.a	1.24	1.94	2.26	1.85
8.73	1.4	1.93	1.05	24.03	0	1	1	0	1	0	-1	ID100004303133102	CG1622-RA	FBgn0030468	(0,1,3,3,2)	1.a	0.78	2.19	2.72	1.83
7.5	1.11	1.57	1.04	14.31	2.00E-005	1	1	0	1	0	0	ID10000387241059	CG5292-RA	FBgn0038491	(0,1,3,3,2)	1.a	0.86	1.97	2.43	1.9
7.76	0.86	1.22	0.72	34.67	0	0	1	0	1	1	-1	ID10000432212607	CG30426-RA	FBgn0086908	(0,1,3,3,2)	1.a	0.58	1.44	1.8	1.3
8.82	1.04	1.46	0.8	15.26	1.00E-005	1	1	0	1	0	-1	ID100003838517117	CG4063-RA	FBgn0023444	(0,1,3,3,2)	1.a	0.73	1.77	2.19	1.53
10.45	1.17	1.16	1.03	17.61	0	1	1	0	1	0	0	ID100004004303155	CG3800-RA	FBgn0034802	(0,1,3,3,2)	1.a	0.96	2.14	2.12	1.99
9.4	1.39	1.96	1.24	76.33	0	1	1	1	1	1	-1	ID1000040289331012	CG9772-RC	FBgn0037236	(0,1,3,3,2)	1.a	0.41	1.8	2.37	1.65
9.74	0.99	1.42	0.67	57.05	0	0	1	0	1	1	-1	ID100003094200718	CG32350-RA	FBgn0052350	(0,1,3,3,2)	1.a	0.4	1.39	1.82	1.07
9.51	1.69	2.27	1.07	26.85	0	1	1	0	1	0	-1	ID100003789630119	CG3938-RB	FBgn0010382	(0,1,3,3,2)	1.a	1.26	2.94	3.52	2.33
7.54	1.28	1.7	0.96	27.77	0	1	1	0	1	0	-1	ID10000421981195	CG15744-RA	FBgn0030466	(0,1,3,3,2)	1.a	0.8	2.08	2.5	1.76
7.17	1.05	1.6	1.04	13.96	2.00E-005	1	1	0	1	0	0	ID100003333818418	CG5859-RA	FBgn0025830	(0,1,3,3,2)	1.a	0.81	1.86	2.42	1.85
8.26	0.8	1.36	0.83	18.62	0	0	1	0	1	1	-1	ID10000330511781	CG1584-RA	FBgn0023180	(0,1,3,3,2)	1.a	0.94	1.74	2.3	1.76
10.3	1.28	1.79	0.81	46.61	0	1	1	0	1	1	-1	ID1000042271111138	CG1624-RB	FBgn0015930	(0,1,3,3,2)	1.a	0.94	2.22	2.73	1.75
9.71	0.92	1.24	0.63	82.26	0	0	1	0	1	1	-1	ID100003983834131	CG8108-RA	FBgn0027567	(0,1,3,3,2)	1.a	0.66	1.58	1.9	1.29
11.2	1.29	1.48	1.09	37.78	0	1	1	1	1	0	0	ID10000386392259	CG10922-RA	FBgn0011638	(0,1,3,3,2)	1.a	0.83	2.12	2.31	1.92
7.91	0.97	1.6	0.99	30.99	0	0	1	0	1	1	-1	ID1000034459310185	CG30169-RA	FBgn0050169	(0,1,3,3,2)	1.a	0.31	1.28	1.91	1.31
7.12	1.09	1.33	0.94	14.52	2.00E-005	1	1	0	1	0	0	ID100004000321142	CG3712-RA	FBgn0040907	(0,1,3,3,2)	1.a	0.64	1.73	1.97	1.58
8.15	1.82	2.32	1.02	28.98	0	1	1	0	1	0	-1	ID100003937820111	CG14444-RA	FBgn0029879	(0,1,3,3,2)	1.a	2.59	4.41	4.91	3.61
6.93	1.27	1.83	1.09	27.12	0	1	1	0	1	1	-1	ID100004492537716	CG32109-RA	FBgn0052109	(0,1,3,3,2)	1.a	-0.11	1.16	1.71	0.97
10.25	0.82	1.23	0.69	44.67	0	0	1	0	1	1	-1	ID10000431282107	CG9633-RA	FBgn0010173	(0,1,3,3,2)	1.a	0.31	1.13	1.54	1
10.04	0.87	1.2	0.7	26.43	0	0	1	0	1	0	-1	ID1000040276151012	CG9745-RB	FBgn0000412	(0,1,3,3,2)	1.a	0.21	1.08	1.41	0.9
8.27	0.99	1.53	0.79	22.79	0	0	1	0	1	1	-1	ID10000320250604	CG5235-RA	FBgn0036565	(0,1,3,3,2)	1.a	0.29	1.28	1.82	1.08
9.06	0.84	1.32	0.86	17.26	0	0	1	0	1	1	-1	ID10000371541876	CG9088-RA	FBgn0031759	(0,1,3,3,2)	1.a	0.69	1.53	2.01	1.55
7.57	0.9	1.15	0.82	17.4	0	0	1	0	1	0	0	ID10000360203828	CG32856-RA	FBgn0052856	(0,1,3,3,2)	1.a	0.06	0.96	1.2	0.88
8.61	0.7	1.19	0.6	21.28	0	0	1	0	1	1	-1	ID10000343332101319	CG10212-RA	FBgn0027783	(0,1,3,3,2)	1.a	0.36	1.06	1.54	0.96
9.64	7.06	10.38	4.21	139.97	0	1	1	1	1	1	-1	ID100003812727181	CG1478-RA	FBgn0000359	(0,1,3,3,2)	1.a	0.77	7.83	11.15	4.98
7.11	0.81	1.18	0.93	11.17	0	0	1	0	1	0	0	ID1000042054001811	CG1577-RA	FBgn0033208	(0,1,3,3,2)	1.a	0.13	0.94	1.3	1.06
9.46	1.04	1.08	0.83	41.07	0	1	1	0	1	0	0	ID100003709526153	CG1799-RA	FBgn0003204	(0,1,3,3,2)	1.a	0.99	2.04	2.08	1.83
9.94	0.7	1.1	0.39	56.39	0	0	1	0	1	1	-1	ID100003758136112	CG1829-RA	FBgn0031126	(0,1,3,3,2)	1.a	0.58	1.28	1.68	0.96
8.12	1.4	2.04	1.32	69.5	0	1	1	1	1	1	-1	ID100004131926150	CG5553-RA	FBgn0259676	(0,1,3,3,2)	1.a	0.59	1.99	2.63	1.91
9.48	0.8	1.08	0.5	50.09	0	0	1	0	1	1	-1	ID100003182234173	CG5208-RA	FBgn0028470	(0,1,3,3,2)	1.a	0.39	1.2	1.48	0.9
10.03	0.68	1.02	0.55	19.23	0	0	1	0	1	0	-1	ID1000037534341416	CG18177-RA	FBgn0036039	(0,1,3,3,2)	1.a	0.46	1.14	1.48	1.01
10.13	2.27	3.32	1.64	111.13	0	1	1	1	1	1	-1	ID100003987218162	CG8180-RA	FBgn0034021	(0,1,3,3,2)	1.a	0.41	2.68	3.73	2.05
11.94	0.94	1.49	0.7	37.6	0	0	1	0	1	1	-1	ID1000038882091315	CG2257-RA	FBgn0029996	(0,1,3,3,2)	1.a	0.79	1.72	2.28	1.49
9.19	1.18	1.64	1.03	38.9	0	1	1	0	1	1	-1	ID100004287218010	CG4351-RA	FBgn0030448	(0,1,3,3,2)	1.a	0.96	2.14	2.6	1.99
8.08	1.35	1.93	0.93	89.09	0	1	1	0	1	1	-1	ID100004012220146	CG3548-RA	FBgn0035033	(0,1,3,3,2)	1.a	0.15	1.5	2.08	1.08
7.17	1.03	1.55	1.03	31.14	0	1	1	0	1	1	-1	ID100003271605171	CG8270-RA	FBgn0035703	(0,1,3,3,2)	1.a	0.36	1.39	1.9	1.38
8.67	0.82	1.16	0.69	17.01	1.00E-005	0	1	0	1	0	0	ID100003237229911	CG5899-RA	FBgn0032157	(0,1,3,3,2)	1.a	0.33	1.15	1.48	1.02
9.11	1.1	1.48	0.69	81.56	0	1	1	0	1	1	-1	ID1000031961231513	CG3307-RB	FBgn0011474	(0,1,3,3,2)	1.a	0.04	1.14	1.52	0.73
8.05	0.86	1.18	0.69	36.02	0	0	1	0	1	1	-1	ID1000031676281011	CG2899-RA	FBgn0015402	(0,1,3,3,2)	1.a	-0.11	0.75	1.07	0.58
8.9	0.76	1.01	0.79	23.67	0	0	1	0	1	0	0	ID100003233805159	CG5838-RA	FBgn0015664	(0,1,3,3,2)	1.a	0.76	1.51	1.77	1.55
8.64	0.6	1.03	0.45	29.22	0	0	1	0	1	1	-1	ID1000045004051419	CG4166-RA	FBgn0013717	(0,1,3,3,2)	1.a	0.51	1.11	1.54	0.96
9.21	0.81	1.14	0.52	24.74	0	0	1	0	1	0	-1	ID100004175234169	CG4399-RB	FBgn0010110	(0,1,3,3,2)	1.a	0.99	1.8	2.13	1.51
6.82	1.93	2.45	1.66	25.46	0	1	1	0	1	0	0	ID100004373313719	CG8611-RB	FBgn0027602	(0,1,3,3,2)	1.a	1.37	3.3	3.82	3.03
7.07	0.98	1.47	0.97	17.89	0	0	1	0	1	0	0	ID1000036922051614	CG8159-RA	FBgn0037619	(0,1,3,3,2)	1.a	0.64	1.62	2.12	1.61
12.32	0.9	1.05	0.82	24.65	0	0	1	0	1	0	0	ID100003949438214	CG10701-RB	FBgn0011661	(0,1,3,3,2)	1.a	0.55	1.45	1.6	1.37
7.52	0.92	1.3	0.85	26.3	0	0	1	0	1	1	-1	ID100004455011119	CG6840-RA	FBgn0032634	(0,1,3,3,2)	1.a	0.17	1.09	1.47	1.02
10.32	7.24	10.9	4.44	118.91	0	1	1	0	1	1	-1	ID100003778800119	CG11213-RA	FBgn0000360	(0,1,3,3,2)	1.a	0.68	7.92	11.58	5.12
12.48	3.19	4.01	2.14	31.69	0	1	1	0	1	0	-1	ID100004501005154	CG4193-RA	FBgn0011761	(0,1,3,3,2)	1.a	4.12	7.31	8.13	6.26
11.31	2.17	2.76	2	47.24	0	1	1	1	1	0	-1	ID10000390321841	CG9193-RA	FBgn0005655	(0,1,3,3,2)	1.a	0.76	2.93	3.52	2.77
7.92	0.86	1.33	0.79	28.64	0	0	1	0	1	1	-1	ID100004363418719	CG7034-RA	FBgn0038856	(0,1,3,3,2)	1.a	0.54	1.39	1.86	1.32
9.57	1.08	1.54	0.72	13.86	3.00E-005	1	1	0	1	0	-1	ID100003271703171	CG8274-RA	FBgn0013756	(0,1,3,3,2)	1.a	0.4	1.47	1.93	1.11
10.81	0.76	1.03	0.76	36.66	0	0	1	0	1	1	-1	ID10000386481836	CG4665-RA	FBgn0035964	(0,1,3,3,2)	1.a	0.24	0.99	1.26	1
9.61	1.27	1.13	0.81	35.96	0	1	1	0	1	0	0	ID1000040141210145	CG3593-RA	FBgn0003257	(0,1,3,3,2)	1.a	1.19	2.46	2.32	2.01
12.55	2.84	3.65	1.95	84.23	0	1	1	1	1	1	-1	ID1000038019171510	CG4916-RA	FBgn0004419	(0,1,3,3,2)	1.a	0.31	3.14	3.96	2.26
8.04	1.24	1.68	1.04	71.14	0	1	1	1	1	1	-1	ID1000043753111140	CG8648-RA	FBgn0025832	(0,1,3,3,2)	1.a	0.24	1.48	1.92	1.28
7.64	1.8	2.55	1.39	82.53	0	1	1	1	1	1	-1	ID100004140218150	CG12109-RB	FBgn0030054	(0,1,3,3,2)	1.a	2.49	4.29	5.04	3.88
7.3	1.17	2.06	1.39	26.54	0	1	1	0	1	1	-1	ID1000037874181517	CG3886-RA	FBgn0005624	(0,1,3,3,2)	1.a	0.87	2.03	2.93	2.26
8.73	1.31	1.46	0.97	58.29	0	1	1	0	1	0	-1	ID1000044833110167	CG13773-RA	FBgn0042092	(0,1,3,3,2)	1.a	0.58	1.89	2.04	1.55
8.69	1.06	1.78	1.03	39.57	0	1	1	0	1	1	-1	ID1000032399231812	CG5949-RA	FBgn0012066	(0,1,3,3,2)	1.a	0.76	1.82	2.53	1.79
7.37	1.3	2.41	1.26	61.47	0	1	1	1	1	1	-1	ID100003710814118	CG7838-RA	FBgn0025458	(0,1,3,3,2)	1.a	0.33	1.63	2.74	1.6
7.71	1.25	1.86	0.81	33.18	0	1	1	0	1	1	-1	ID100004131828150	CG5460-RB	FBgn0001169	(0,1,3,3,2)	1.a	0.68	1.93	2.54	1.49
9.59	1.18	1.57	1.03	47.76	0	1	1	1	1	1	-1	ID1000038980041315	CG14999-RA	FBgn0015287	(0,1,3,3,2)	1.a	0.66	1.85	2.23	1.69
8.05	0.77	1.22	0.69	30.58	0	0	1	0	1	1	-1	ID100003448331020	CG3025-RA	FBgn0014340	(0,1,3,3,2)	1.a	0.75	1.52	1.97	1.44
9.41	2.38	3.25	1.57	81.38	0	1	1	0	1	1	-1	ID1000041017110168	CR32885-RA	FBgn0016053	(0,1,3,3,2)	1.a	2.02	4.39	5.26	3.58
9.21	0.78	1.12	0.69	16.94	1.00E-005	0	1	0	1	0	0	ID1000043928081417	CG7581-RA	FBgn0025457	(0,1,3,3,2)	1.a	0.42	1.2	1.54	1.11
8.31	0.9	1.67	0.88	52.09	0	0	1	0	1	1	-1	ID100003363721009	CG18582-RA	FBgn0025743	(0,1,3,3,2)	1.a	1.07	1.97	2.74	1.95
9.93	0.68	1.14	0.75	44.46	0	0	1	0	1	1	-1	ID1000035125210915	CG17528-RD	FBgn0032999	(0,1,3,3,2)	1.a	0.16	0.84	1.29	0.9
7.98	0.85	1.26	0.67	37.2	0	0	1	0	1	1	-1	ID100004386229165	CG16969-RA	FBgn0032390	(0,1,3,3,2)	1.a	0.22	1.07	1.48	0.89
11.77	1.18	1.41	0.85	51.19	0	1	1	0	1	0	-1	ID100004286618123	CG4337-RA	FBgn0010438	(0,1,3,3,2)	1.a	0.71	1.89	2.13	1.56
8.36	0.67	1.07	0.5	44.62	0	0	1	0	1	1	-1	ID100003805931182	CG5720-RA	FBgn0028471	(0,1,3,3,2)	1.a	0.12	0.79	1.2	0.63
9.29	0.69	1.02	0.44	40.7	0	0	1	0	1	1	-1	ID100003201701031	CG5216-RA	FBgn0024291	(0,1,3,3,2)	1.a	0.18	0.87	1.21	0.63
10.73	0.79	1.23	0.61	29.4	0	0	1	0	1	1	-1	ID10000335300909	CG11081-RD	FBgn0025741	(0,1,3,3,2)	1.a	0.22	1.02	1.45	0.83
11.17	0.87	1.18	0.68	46.68	0	0	1	0	1	1	-1	ID1000042751011157	CG3125-RA	FBgn0027321	(0,1,3,3,2)	1.a	0.25	1.12	1.43	0.93
8.27	1.01	1.44	0.79	47.04	0	1	1	0	1	1	-1	ID1000042853210311	CG13620-RA	FBgn0083077	(0,1,3,3,2)	1.a	0.51	1.51	1.94	1.3
9.34	0.77	1.26	0.61	19.26	0	0	1	0	1	1	-1	ID1000036662281519	CG6538-RA	FBgn0010421	(0,1,3,3,2)	1.a	0.07	0.84	1.33	0.68
11.01	1.26	1.35	0.92	28.8	0	1	1	0	1	0	0	ID100004397804151	CG7935-RA	FBgn0026252	(0,1,3,3,2)	1.a	0.35	1.6	1.7	1.26
9.89	1	1.51	0.92	64.4	0	1	1	0	1	1	-1	ID100004536405100	CG4548-RB	FBgn0039338	(0,1,3,3,2)	1.a	-0.05	0.95	1.46	0.87
9.66	1.53	2.14	0.97	92.24	0	1	1	0	1	1	-1	ID100003906238514	CG9252-RA	NA	(0,1,3,3,2)	1.a	-0.02	1.51	2.12	0.95
10.92	0.93	1.17	0.7	31.99	0	0	1	0	1	0	-1	ID100003347029715	CG10954-RA	FBgn0032859	(0,1,3,3,2)	1.a	0.69	1.62	1.86	1.39
10.06	0.7	1.1	0.52	17.38	0	0	1	0	1	0	-1	ID1000043580281512	CG2182-RA	FBgn0037360	(0,1,3,3,2)	1.a	0.77	1.47	1.87	1.3
14.43	1.03	0.84	0.65	14.44	2.00E-005	1	0	0	1	0	0	ID10000313573101813	CG12374-RA	FBgn0033774	(0,1,3,3,2)	1.a	-0.05	0.98	0.78	0.6
7.34	1.14	1.46	1.04	35.2	0	1	1	1	1	0	-1	ID100003580723811	CG4947-RA	FBgn0031321	(0,1,3,3,2)	1.a	0.68	1.82	2.14	1.72
7.3	0.83	1.19	0.81	14.7	2.00E-005	0	1	0	1	0	0	ID100003928527139	CG10414-RA	FBgn0032691	(0,1,3,3,2)	1.a	0.31	1.14	1.51	1.12
7.29	1.06	1.46	1	19.99	0	1	1	0	1	0	0	ID100003581009126	CG4951-RA	FBgn0039563	(0,1,3,3,2)	1.a	0.72	1.78	2.18	1.72
9.03	1.14	1.48	0.89	45.5	0	1	1	0	1	1	-1	ID1000039084101710	CG9302-RA	FBgn0032514	(0,1,3,3,2)	1.a	0.9	2.04	2.39	1.8
7.81	0.84	1.31	0.7	41.05	0	0	1	0	1	1	-1	ID100004002229146	CG3753-RA	FBgn0031655	(0,1,3,3,2)	1.a	0.01	0.85	1.32	0.71
7.61	1.85	2.57	1.17	42.23	0	1	1	0	1	1	-1	ID100004351409518	CG18740-RA	FBgn0002783	(0,1,3,3,2)	1.a	1.37	3.21	3.94	2.54
10.05	1	1.33	0.74	49.07	0	0	1	0	1	1	-1	ID1000036199011814	CG7185-RA	FBgn0035872	(0,1,3,3,2)	1.a	0.62	1.62	1.96	1.36
10.64	1	1.43	0.77	55.24	0	0	1	0	1	1	-1	ID100004423025519	CG1759-RA	FBgn0000251	(0,1,3,3,2)	1.a	0.03	1.02	1.46	0.8
7.8	1.49	1.63	0.92	20.54	0	1	1	0	1	0	0	ID1000040358391816	CG9925-RA	FBgn0038191	(0,1,3,3,2)	1.a	1.8	3.3	3.43	2.72
6.57	1.49	2.55	1.36	29.72	0	1	1	0	1	1	-1	ID10000359300851	CG31457-RB	FBgn0051457	(0,1,3,3,2)	1.a	0.29	1.78	2.84	1.65
7.61	1.26	1.69	1.14	38.15	0	1	1	1	1	1	-1	ID1000041365310115	CG12031-RA	FBgn0035145	(0,1,3,3,2)	1.a	0.21	1.47	1.9	1.35
10.54	1.61	2.02	1.11	36.92	0	1	1	0	1	0	-1	ID1000031912351615	CG6146-RA	FBgn0004924	(0,1,3,3,2)	1.a	0.58	2.19	2.59	1.69
7.91	1.03	1.3	0.79	11.13	0	1	1	0	1	0	0	ID10000447552101014	CG7028-RA	FBgn0027587	(0,1,3,3,2)	1.a	0.4	1.43	1.69	1.19
6.39	1.47	2.17	1.35	27.26	0	1	1	0	1	1	-1	ID1000044338041214	CG4205-RA	FBgn0011769	(0,1,3,3,2)	1.a	0.1	1.56	2.27	1.45
9.52	1.26	1.74	0.92	83.69	0	1	1	0	1	1	-1	ID100003507829121	CG9096-RC	FBgn0010315	(0,1,3,3,2)	1.a	1	2.26	2.74	1.92
6.71	1.56	2.39	1.39	24.8	0	1	1	0	1	1	-1	ID10000380613782	CG5742-RA	FBgn0034304	(0,1,3,3,2)	1.a	0.1	1.66	2.48	1.49
7	1.24	2.19	1.26	30.94	0	1	1	0	1	1	-1	ID1000033621261212	CG18528-RA	FBgn0039189	(0,1,3,3,2)	1.a	0.55	1.79	2.74	1.81
7.69	0.95	1.38	0.77	53.98	0	0	1	0	1	1	-1	ID10000420991695	CG11133-RA	FBgn0037205	(0,1,3,3,2)	1.a	0.2	1.16	1.59	0.97
8.64	4.25	6.82	3.99	122.96	0	1	1	1	1	1	-1	ID10000382763869	CG13804-RA	FBgn0035328	(0,1,3,3,2)	1.a	0	4.26	6.82	4
9.35	1.22	1.78	0.94	53.55	0	1	1	0	1	1	-1	ID100004363516719	CG7037-RA	FBgn0020224	(0,1,3,3,2)	1.a	0.88	2.1	2.67	1.82
10.19	1.17	1.19	0.94	32.42	0	1	1	0	1	0	0	ID100003641618174	CG12792-RA	FBgn0022288	(0,1,3,3,2)	1.a	0.36	1.54	1.55	1.31
7.73	0.95	1.89	1.15	37.26	0	0	1	0	1	1	-1	ID1000031655221616	CG1911-RA	FBgn0039680	(0,1,3,3,2)	1.a	0.62	1.57	2.51	1.77
7.2	2.13	3.24	1.59	25.68	0	1	1	0	1	1	-1	ID10000433113616	CG8924-RA	FBgn0030710	(0,1,3,3,2)	1.a	1.94	4.07	5.18	3.53
8.12	4.13	6.94	3.93	82.21	0	1	1	1	1	1	-1	ID10000440823075	CG13114-RA	FBgn0032127	(0,1,3,3,2)	1.a	0.1	4.24	7.04	4.04
7.87	1.05	1.44	1.08	34.87	0	1	1	1	1	1	-1	ID1000040675311014	CG11875-RA	FBgn0039301	(0,1,3,3,2)	1.a	-0.01	1.04	1.44	1.07
8.46	0.55	1.11	0.4	31.04	0	0	1	0	1	1	-1	ID1000044348281214	CG4215-RB	FBgn0015546	(0,4,5,8,4)	1.b	0.51	1.06	1.63	0.91
6.86	0.85	1.43	0.72	11.91	7.00E-005	0	1	0	1	0	-1	ID100003516208121	CG17788-RA	FBgn0259143	(0,4,5,8,4)	1.b	1.5	2.35	2.92	2.22
8.31	0.49	1.08	0.54	26.41	0	0	1	0	1	1	-1	ID100003977302614	CG4832-RB	FBgn0013765	(0,4,5,8,4)	1.b	0.88	1.37	1.96	1.42
7.94	1.3	1.97	0.65	47.88	0	1	1	0	1	1	-1	ID100004203000143	CG15312-RB	FBgn0030174	(0,4,5,8,4)	1.b	2.53	3.83	4.5	3.18
7.71	1.02	1.59	0.62	23.32	0	1	1	0	1	1	-1	ID100004141210619	CG12124-RA	FBgn0030112	(0,4,5,8,4)	1.b	2.04	3.05	3.62	2.66
7.54	0.66	1.24	0.68	15.88	1.00E-005	0	1	0	1	1	-1	ID100003904331041	CG9211-RA	FBgn0031872	(0,4,5,8,4)	1.b	1.17	1.82	2.41	1.85
7.48	0.8	1.48	0.84	25.97	0	0	1	0	1	1	-1	ID1000041461311115	CG2222-RA	FBgn0030196	(0,4,5,8,4)	1.b	1.32	2.11	2.8	2.16
7.87	0.73	1.41	0.74	32.37	0	0	1	0	1	1	-1	ID10000404260523	CG10269-RA	FBgn0022935	(0,4,5,8,4)	1.b	0.66	1.38	2.07	1.4
8.19	0.74	1.12	0.44	15.63	1.00E-005	0	1	0	1	0	-1	ID100004275209157	CG31262-RA	FBgn0051262	(0,4,5,8,4)	1.b	1.92	2.66	3.04	2.36
7.05	0.54	1.11	0.7	13.1	4.00E-005	0	1	0	1	1	0	ID1000038011311149	CG4558-RA	FBgn0029914	(0,4,5,8,4)	1.b	1.06	1.59	2.17	1.76
8.4	0.54	1.06	0.34	21.83	0	0	1	0	1	1	-1	ID10000412420432	CG3836-RA	FBgn0003459	(0,4,5,8,4)	1.b	0.3	0.84	1.36	0.64
7.37	0.62	1.18	0.52	19.17	0	0	1	0	1	1	-1	ID100004423605018	CG17612-RB	FBgn0031597	(0,4,5,8,4)	1.b	0.61	1.23	1.79	1.13
7.87	0.49	1.04	0.4	22.23	0	0	1	0	1	1	-1	ID10000334850344	CG10986-RB	FBgn0001087	(0,4,5,8,4)	1.b	1.03	1.53	2.07	1.43
6.79	0.77	1.55	0.76	19.51	0	0	1	0	1	1	-1	ID1000043559221412	CG18262-RA	FBgn0030012	(0,4,5,8,4)	1.b	1.2	1.97	2.75	1.95
8.04	0.84	1.32	0.61	22.91	0	0	1	0	1	1	-1	ID10000338802591	CG12236-RB	FBgn0029822	(0,4,5,8,4)	1.b	1.65	2.49	2.97	2.26
8.16	0.66	1.17	0.43	25.91	0	0	1	0	1	1	-1	ID100004140512150	CG12112-RA	FBgn0030048	(0,4,5,8,4)	1.b	0.81	1.47	1.98	1.23
6.34	0.51	1.01	0.51	10.65	0	0	1	0	1	1	-1	ID100004251414415	CG12659-RB	FBgn0040929	(0,4,5,8,4)	1.b	0.51	1.02	1.52	1.02
8.96	0.55	1.02	0.5	9.86	0	0	1	0	1	0	-1	ID100004263415916	CG11427-RA	FBgn0003210	(0,4,5,8,4)	1.b	0.75	1.3	1.76	1.25
6.28	1.01	2.24	0.98	20.93	0	0	1	0	1	1	-1	ID100003331516160	CG5701-RA	FBgn0036980	(0,4,5,8,4)	1.b	0.62	1.63	2.86	1.6
9.07	0.58	1.15	0.59	20.49	0	0	1	0	1	1	-1	ID100003540405615	CG8591-RA	FBgn0035769	(0,4,5,8,4)	1.b	0.48	1.06	1.63	1.07
6.31	0.98	1.96	1.01	19.4	0	0	1	0	1	1	-1	ID1000040061031816	CG3842-RA	FBgn0029866	(0,4,5,8,4)	1.b	1.07	2.05	3.02	2.08
7.62	0.77	1.47	0.64	14.44	2.00E-005	0	1	0	1	1	-1	ID100003855101036	CG10741-RA	FBgn0036373	(0,4,5,8,4)	1.b	0.48	1.24	1.95	1.12
9.65	0.51	1.03	0.62	10.06	0	0	1	0	1	1	0	ID100003219610013	CG9520-RB	FBgn0032078	(0,4,5,8,4)	1.b	0.65	1.16	1.67	1.27
7.73	0.65	1.21	0.62	25.05	0	0	1	0	1	1	-1	ID100003770323119	CG2662-RA	FBgn0024993	(0,4,5,8,4)	1.b	0.76	1.4	1.96	1.37
9.45	0.55	1.14	0.67	20.39	0	0	1	0	1	1	-1	ID100003654621910	CG32412-RA	FBgn0052412	(0,4,5,8,4)	1.b	0.9	1.45	2.03	1.56
7.73	0.89	1.38	0.57	32.87	0	0	1	0	1	1	-1	ID100004404610165	CG13005-RA	FBgn0030794	(0,4,5,8,4)	1.b	1.76	2.64	3.13	2.32
9.92	0.46	1.03	0.22	19.26	0	0	1	0	1	1	-1	ID100003711936118	CG8153-RB	FBgn0004698	(0,4,5,8,4)	1.b	0.52	0.99	1.56	0.75
7.37	0.61	1.14	0.61	23.98	0	0	1	0	1	1	-1	ID10000411323934	CG31107-RA	FBgn0259178	(0,4,5,8,4)	1.b	0.76	1.37	1.9	1.37
9.19	0.58	1.05	0.44	22.63	0	0	1	0	1	1	-1	ID100003574811411	CG7437-RA	FBgn0014362	(0,4,5,8,4)	1.b	0.87	1.45	1.92	1.31
7.96	0.81	1.41	0.61	16.17	1.00E-005	0	1	0	1	1	-1	ID100004104611919	CG3075-RA	FBgn0029905	(0,4,5,8,4)	1.b	1.1	1.91	2.52	1.71
8.23	0.7	1.09	0.46	14.3	2.00E-005	0	1	0	1	0	-1	ID100003460035012	CG15793-RA	FBgn0010269	(0,4,5,8,4)	1.b	1.57	2.27	2.66	2.04
7.54	0.6	1.14	0.41	11.28	1.00E-004	0	1	0	1	0	-1	ID100004077425147	CG13933-RA	FBgn0035270	(0,4,5,8,4)	1.b	0.36	0.96	1.5	0.78
7.58	0.69	1.07	0.39	25.58	0	0	1	0	1	1	-1	ID100004253912916	CG12717-RA	FBgn0030420	(0,4,5,8,4)	1.b	1.45	2.14	2.51	1.84
7.87	0.36	1	0.55	15.77	1.00E-005	0	1	0	0	1	-1	ID1000037357211914	CG7771-RA	FBgn0004666	(0,4,5,8,4)	1.b	0.4	0.77	1.41	0.95
7.34	0.66	1.32	0.77	24.97	0	0	1	0	1	1	-1	ID1000044365210119	CG4252-RA	FBgn0004367	(0,4,5,8,4)	1.b	1.56	2.22	2.88	2.32
7.81	0.71	1.32	0.64	16.59	1.00E-005	0	1	0	1	1	-1	ID10000390351241	CG9203-RA	FBgn0030646	(0,4,5,8,4)	1.b	1.17	1.88	2.49	1.81
8.2	0.76	1.41	0.55	24.74	0	0	1	0	1	1	-1	ID100004037903014	CG10188-RA	FBgn0032796	(0,4,5,8,4)	1.b	0.6	1.36	2.01	1.15
7.97	0.51	1	0.51	22.85	0	0	1	0	1	1	-1	ID1000036469311188	CG17361-RA	FBgn0036395	(0,4,5,8,4)	1.b	0.44	0.94	1.44	0.95
6.79	0.81	1.67	0.95	18.6	0	0	1	0	1	1	-1	ID100004292312102	CG4451-RA	FBgn0038755	(0,4,5,8,4)	1.b	0.74	1.55	2.41	1.69
7.8	0.47	1.17	0.46	11.44	9.00E-005	0	1	0	0	1	-1	ID1000034001221312	CG11403-RA	FBgn0026876	(0,4,5,8,4)	1.b	2.53	3	3.7	2.99
7.64	0.44	1.34	0.46	26.17	0	0	1	0	0	1	-1	ID10000423000160	CG15532-RA	FBgn0010113	(0,4,5,8,4)	1.b	0.88	1.32	2.21	1.33
9.28	0.6	1.11	0.46	31.01	0	0	1	0	1	1	-1	ID100004212414143	CG11177-RA	FBgn0030501	(0,4,5,8,4)	1.b	1.87	2.47	2.98	2.34
8.06	0.62	1.15	0.58	15.26	1.00E-005	0	1	0	1	1	-1	ID10000329683481	CG32027-RA	FBgn0052027	(0,4,5,8,4)	1.b	0.72	1.34	1.87	1.3
7.92	0.6	1.32	0.84	12.2	6.00E-005	0	1	0	1	1	0	ID10000342233338	CG9704-RA	FBgn0004108	(0,4,5,8,4)	1.b	1.1	1.7	2.42	1.94
7.94	0.93	1.74	0.88	15.23	1.00E-005	0	1	0	1	1	-1	ID100003996219614	CG15457-RB	FBgn0031111	(0,4,5,8,4)	1.b	1.45	2.38	3.19	2.33
7.94	0.92	1.34	0.75	45.14	0	0	1	0	1	1	-1	ID10000437963989	CG8735-RA	FBgn0033309	(0,-2,0,0,-1)	2.a	-1.32	-0.39	0.02	-0.57
9.61	1.02	1.56	0.9	51.48	0	1	1	0	1	1	-1	ID10000337941990	CG2051-RA	FBgn0037376	(0,-2,0,0,-1)	2.a	-1.35	-0.33	0.21	-0.45
8.27	2.53	3.5	1.62	19.23	0	1	1	0	1	0	-1	ID10000361183528	CG13991-RA	FBgn0031785	(0,-2,0,0,-1)	2.a	-3.39	-0.85	0.11	-1.77
10.22	0.67	1.03	0.58	35.06	0	0	1	0	1	1	-1	ID100004483614167	CG13777-RA	FBgn0022201	(0,-2,0,0,-1)	2.a	-0.75	-0.09	0.27	-0.18
10.14	0.98	1.55	0.91	55.07	0	0	1	0	1	1	-1	ID100003651317174	CG17494-RA	FBgn0040011	(0,-2,0,0,-1)	2.a	-1.5	-0.52	0.05	-0.6
7.76	1.67	2.33	1.19	97.99	0	1	1	1	1	1	-1	ID10000380782978	CG14561-RA	FBgn0037149	(0,-2,0,0,-1)	2.a	-1.48	0.2	0.85	-0.28
11.8	3.07	3.89	2.31	110.99	0	1	1	1	1	1	-1	ID10000417651246	CG4799-RA	FBgn0011823	(0,-2,0,0,-1)	2.a	-4.57	-1.5	-0.68	-2.26
7.77	1.5	2.11	1.2	68.32	0	1	1	1	1	1	-1	ID1000044695010816	CG6923-RA	FBgn0037944	(0,-2,0,0,-1)	2.a	-1.52	-0.02	0.59	-0.33
8.19	2.14	2.48	1.88	19.61	0	1	1	0	1	0	0	ID1000045189361216	CG14189-RA	FBgn0040885	(0,-2,0,0,-1)	2.a	-3.04	-0.9	-0.56	-1.16
10.56	0.68	1.03	0.37	12.29	6.00E-005	0	1	0	1	0	-1	ID1000033253210418	CG3431-RA	FBgn0011327	(0,-2,0,0,-1)	2.a	-1.18	-0.51	-0.15	-0.82
7.65	2.64	3.6	1.99	74.48	0	1	1	1	1	1	-1	ID100004432526519	CG4183-RA	FBgn0001225	(0,-2,0,0,-1)	2.a	-2.35	0.29	1.24	-0.36
7.81	1.15	1.85	0.87	80.18	0	1	1	0	1	1	-1	ID100003949830214	CG10718-RA	FBgn0004374	(0,-2,0,0,-1)	2.a	-1.78	-0.63	0.07	-0.91
8.78	1.3	1.82	1.11	81.89	0	1	1	1	1	1	-1	ID10000436901489	CG7360-RA	FBgn0038722	(0,-2,0,0,-1)	2.a	-1.78	-0.48	0.04	-0.66
10.38	1.16	1.32	0.85	89.89	0	1	1	0	1	0	-1	ID10000362322580	CG7263-RB	FBgn0031392	(0,-2,0,0,-1)	2.a	-1.49	-0.33	-0.17	-0.64
10.16	0.78	1.16	0.44	15.98	1.00E-005	0	1	0	1	0	-1	ID100003625820019	CG32742-RA	FBgn0028360	(0,-2,0,0,-1)	2.a	-1.1	-0.32	0.06	-0.67
9.89	1.29	1.96	1.02	59.83	0	1	1	0	1	1	-1	ID10000409320034	CG6539-RA	FBgn0011802	(0,-2,0,0,-1)	2.a	-1.48	-0.18	0.49	-0.46
8.81	0.91	1.24	0.74	27.76	0	0	1	0	1	0	-1	ID100004277204123	CG13431-RA	FBgn0034521	(0,-2,0,0,-1)	2.a	-1.36	-0.45	-0.13	-0.63
7.76	2.1	2.99	1.67	100.4	0	1	1	1	1	1	-1	ID100003699209105	CG8478-RA	FBgn0037746	(0,-2,0,0,-1)	2.a	-2.79	-0.69	0.2	-1.12
8.06	1.4	1.83	1.25	22.35	0	1	1	0	1	0	0	ID100004145117115	CG2147-RA	FBgn0030025	(0,-2,0,0,-1)	2.a	-1.92	-0.52	-0.1	-0.67
8.8	0.85	1.21	0.65	30.66	0	0	1	0	1	1	-1	ID1000031251061813	CG2919-RA	FBgn0037348	(0,-2,0,0,-1)	2.a	-1.04	-0.2	0.17	-0.4
6.82	0.75	1.07	0.58	10.81	0	0	1	0	1	0	0	ID100003079507141	CG17141-RA	FBgn0039020	(0,-2,0,0,-1)	2.a	-1.07	-0.32	0	-0.49
8.04	1.01	1.42	0.69	26.06	0	1	1	0	1	0	-1	ID1000040264341816	CG8592-RA	FBgn0003527	(0,-2,0,0,-1)	2.a	-1.7	-0.7	-0.28	-1.02
9.43	0.85	1.37	0.46	54.78	0	0	1	0	1	1	-1	ID10000322131331	CG11518-RA	FBgn0043900	(0,-2,0,0,-1)	2.a	-1.38	-0.53	-0.01	-0.92
8.69	1.01	1.35	0.82	38.68	0	1	1	0	1	1	-1	ID100003277005135	CG8378-RA	FBgn0027495	(0,-2,0,0,-1)	2.a	-0.96	0.05	0.39	-0.14
12	0.93	1.39	0.57	21.04	0	0	1	0	1	0	-1	ID10000443732605	CG4265-RA	FBgn0010288	(0,-2,0,0,-1)	2.a	-1.38	-0.45	0.01	-0.8
9.34	1.57	2.04	0.94	58.08	0	1	1	0	1	1	-1	ID10000389370641	CG14931-RA	FBgn0032374	(0,-2,0,0,-1)	2.a	-1.73	-0.16	0.3	-0.8
10.81	0.89	1.31	0.58	39.81	0	0	1	0	1	1	-1	ID10000327742981	CG8390-RA	FBgn0010633	(0,-2,0,0,-1)	2.a	-1.18	-0.29	0.12	-0.6
11.18	3.19	3.98	2.24	162.33	0	1	1	1	1	1	-1	ID10000350592111114	CG8994-RA	FBgn0000615	(0,-2,0,0,-1)	2.a	-3.95	-0.76	0.03	-1.71
9.22	1.06	1.42	0.8	69.64	0	1	1	0	1	1	-1	ID100004327230419	CG8831-RA	FBgn0033737	(0,-2,0,0,-1)	2.a	-1.41	-0.35	0.02	-0.61
8.39	0.79	1.04	0.67	13.44	3.00E-005	0	1	0	1	0	0	ID100004104415919	CG3069-RA	FBgn0026324	(0,-2,0,0,-1)	2.a	-1.08	-0.29	-0.03	-0.4
12.54	0.99	1.27	0.77	16.65	1.00E-005	0	1	0	1	0	0	ID100004095218147	CG9983-RA	FBgn0001215	(0,-2,0,0,-1)	2.a	-1.24	-0.25	0.02	-0.47
9.62	1.11	0.99	0.81	52.75	0	1	0	0	1	0	0	ID100003191737173	CG6155-RA	FBgn0014877	(0,-2,0,0,-1)	2.a	-1.19	-0.08	-0.2	-0.38
7.68	1.34	1.72	0.96	35.38	0	1	1	0	1	0	-1	ID100004395101012	CG7718-RA	FBgn0038649	(0,-2,0,0,-1)	2.a	-1.47	-0.13	0.25	-0.51
7.29	0.89	1.51	0.8	38.33	0	0	1	0	1	1	-1	ID10000406313223	CG30476-RA	FBgn0050476	(0,-2,0,0,-1)	2.a	-1.52	-0.63	0	-0.71
9.68	1.6	2.46	1.14	68.67	0	1	1	0	1	1	-1	ID10000417763446	CG4965-RA	FBgn0002673	(0,-2,0,0,-1)	2.a	-2.15	-0.55	0.31	-1
7.94	1.28	1.95	1.11	40.67	0	1	1	0	1	1	-1	ID100003357020715	CG18361-RA	FBgn0000499	(0,-2,0,0,-1)	2.a	-1.47	-0.18	0.48	-0.35
11.83	0.93	1.36	0.78	41.76	0	0	1	0	1	1	-1	ID100003923727315	CG10149-RB	FBgn0028689	(0,-2,0,0,-1)	2.a	-0.93	0	0.43	-0.15
8.59	0.71	1.02	0.56	36.7	0	0	1	0	1	1	-1	ID1000045388051111	CG4603-RA	FBgn0035593	(0,-2,0,0,-1)	2.a	-1.17	-0.46	-0.16	-0.61
9.97	0.9	1.4	0.77	65.16	0	0	1	0	1	1	-1	ID10000378692682	CG1172-RA	FBgn0037321	(0,-2,0,0,-1)	2.a	-1.34	-0.44	0.06	-0.58
7.45	0.84	1.07	0.68	21.08	0	0	1	0	1	0	0	ID10000428342015	CG1358-RA	FBgn0033196	(0,-2,0,0,-1)	2.a	-1.03	-0.19	0.04	-0.34
8.79	1.06	1.55	0.82	17.86	0	1	1	0	1	0	-1	ID100004298431010	CG14896-RA	FBgn0250754	(0,-2,0,0,-1)	2.a	-1.48	-0.42	0.07	-0.65
9.35	0.94	1.02	0.68	24.2	0	0	1	0	1	0	0	ID100003977804162	CG4845-RA	FBgn0243511	(0,-2,0,0,-1)	2.a	-1.16	-0.22	-0.14	-0.48
11.36	3.03	2.63	1.72	35.91	0	1	1	0	1	0	0	ID100003082103313	CG17192-RA	FBgn0039472	(0,-2,0,0,-1)	2.a	-2.11	0.92	0.52	-0.4
8.64	1.26	1.78	0.9	64.96	0	1	1	0	1	1	-1	ID100003122225213	CG17054-RD	FBgn0259876	(0,-2,0,0,-1)	2.a	-1.28	-0.02	0.5	-0.38
8.66	0.93	1.31	0.65	42.33	0	0	1	0	1	1	-1	ID100004304313157	CG17033-RA	FBgn0036546	(0,-2,0,0,-1)	2.a	-1.14	-0.21	0.17	-0.48
9.41	0.98	1.52	0.71	92.52	0	0	1	0	1	1	-1	ID10000349940967	CG8590-RA	FBgn0011606	(0,-2,0,0,-1)	2.a	-1.72	-0.74	-0.19	-1.01
9.23	1.78	2.58	1.12	99.62	0	1	1	0	1	1	-1	ID100003669424111	CG7208-RA	FBgn0038575	(0,-2,0,0,-1)	2.a	-2.06	-0.27	0.53	-0.94
11.3	1.72	2.52	1.3	25.24	0	1	1	0	1	1	-1	ID1000039481110214	CG10682-RA	FBgn0027936	(0,-2,0,0,-1)	2.a	-2.2	-0.48	0.32	-0.89
9.36	1.19	1.85	0.82	26.16	0	1	1	0	1	1	-1	ID10000351891267	CG1655-RA	FBgn0030242	(0,-2,0,0,-1)	2.a	-1.75	-0.55	0.1	-0.93
11.36	1.22	1.9	1	48.53	0	1	1	0	1	1	-1	ID1000036856351519	CG31363-RE	FBgn0051363	(0,-2,0,0,-1)	2.a	-1.74	-0.52	0.16	-0.74
9.27	1.68	2.45	1.14	55.13	0	1	1	0	1	1	-1	ID1000040881061712	CG6433-RA	FBgn0003187	(0,-2,0,0,-1)	2.a	-2.86	-1.18	-0.41	-1.72
7.88	0.76	1.25	0.68	12.13	6.00E-005	0	1	0	1	0	-1	ID100003719038153	CG9933-RA	FBgn0028965	(0,-2,0,0,-1)	2.a	-1.18	-0.42	0.07	-0.5
7.89	0.96	1.56	0.84	36.17	0	0	1	0	1	1	-1	ID100004206000612	CG1663-RA	FBgn0033449	(0,-2,0,0,-1)	2.a	-1.71	-0.75	-0.15	-0.87
9.67	1.12	1.61	0.79	101.64	0	1	1	0	1	1	-1	ID100003964723131	CG6238-RA	FBgn0029157	(0,-2,0,0,-1)	2.a	-1.41	-0.3	0.2	-0.62
8.42	1.78	2.59	1.41	54.09	0	1	1	0	1	1	-1	ID100004126004115	CG4088-RB	FBgn0005654	(0,-2,0,0,-1)	2.a	-3.2	-1.43	-0.61	-1.8
9.19	1.4	2.19	0.91	86.55	0	1	1	0	1	1	-1	ID10000351220462	CG17462-RA	FBgn0039251	(0,-2,0,0,-1)	2.a	-2.65	-1.25	-0.46	-1.75
8	1.36	1.92	1.08	55.44	0	1	1	0	1	1	-1	ID100004104317919	CG3068-RA	FBgn0000147	(0,-2,0,0,-1)	2.a	-1.56	-0.2	0.36	-0.48
8.24	0.93	1.43	0.8	46.57	0	0	1	0	1	1	-1	ID1000033187210316	CG31687-RA	FBgn0051687	(0,-2,0,0,-1)	2.a	-1.64	-0.71	-0.2	-0.84
7.81	0.87	1.27	0.36	30.4	0	0	1	0	1	0	-1	ID10000317653101015	CG5098-RA	FBgn0034300	(0,-2,0,0,-1)	2.a	-1.08	-0.21	0.19	-0.72
7.11	2.39	2.93	1.63	57.64	0	1	1	0	1	0	-1	ID1000031243211152	CG17202-RA	FBgn0038043	(0,-2,0,0,-1)	2.a	-2.78	-0.4	0.15	-1.16
8.08	0.91	1.36	0.7	36.34	0	0	1	0	1	1	-1	ID100003303513125	CG15387-RA	FBgn0031403	(0,-2,0,0,-1)	2.a	-0.94	-0.04	0.41	-0.24
10.73	1.11	1.62	0.69	61.71	0	1	1	0	1	1	-1	ID100004105733919	CG31000-RE	FBgn0011224	(0,-2,0,0,-1)	2.a	-1.39	-0.28	0.23	-0.7
8.92	2.06	1.81	1.31	25.3	0	1	1	0	1	0	0	ID100003939828214	CG14500-RA	FBgn0034318	(0,-2,0,0,-1)	2.a	-2.13	-0.07	-0.32	-0.83
8.37	0.98	1.36	0.79	41.01	0	0	1	0	1	1	-1	ID1000030959221215	CG3238-RA	FBgn0031540	(0,-2,0,0,-1)	2.a	-1.42	-0.44	-0.06	-0.63
7.55	1.52	1.89	1.18	40.88	0	1	1	0	1	0	-1	ID100003839235176	CG4079-RA	FBgn0011291	(0,-2,2,2,1)	2.b	-0.52	1	1.37	0.66
8.13	1.1	1.72	1.02	79.38	0	1	1	1	1	1	-1	ID100003673634910	CG6098-RA	FBgn0010398	(0,-2,2,2,1)	2.b	-0.45	0.65	1.27	0.57
7.44	1.23	2.05	1.23	21.2	0	1	1	0	1	1	-1	ID1000039339061717	CG14352-RA	FBgn0031351	(0,-2,2,2,1)	2.b	-0.86	0.37	1.2	0.37
8.33	1.13	1.73	1.12	39.29	0	1	1	1	1	1	-1	ID1000037875161517	CG3891-RA	FBgn0035993	(0,-2,2,2,1)	2.b	-0.81	0.32	0.92	0.3
7.55	2.48	3.37	2.07	111.85	0	1	1	1	1	1	-1	ID100004067933014	CG11886-RA	FBgn0041186	(0,-2,2,2,1)	2.b	-1.05	1.42	2.32	1.02
9.55	1.56	2.22	1.13	30.28	0	1	1	0	1	1	-1	ID100003981711087	CG8068-RC	FBgn0003612	(0,-2,2,2,1)	2.b	-0.61	0.95	1.6	0.52
7.56	0.65	1.09	0.65	26.68	0	0	1	0	1	1	-1	ID1000043666141512	CG7238-RA	FBgn0024191	(0,-2,2,2,1)	2.b	-0.4	0.25	0.69	0.25
8.14	0.78	1.14	0.71	29.85	0	0	1	0	1	1	-1	ID10000348413235	CG13484-RA	FBgn0036406	(0,-2,2,2,1)	2.b	-0.3	0.48	0.84	0.4
9.43	0.85	1.33	0.71	23.67	0	0	1	0	1	1	-1	ID100003103230616	CG5546-RA	FBgn0036761	(0,-2,2,2,1)	2.b	-0.32	0.52	1.01	0.39
7.75	0.74	1.01	0.67	23.97	0	0	1	0	1	0	-1	ID100003092824313	CG32315-RA	FBgn0024510	(0,-2,2,2,1)	2.b	-0.66	0.07	0.35	0
8.96	1.08	1.55	0.79	56.62	0	1	1	0	1	1	-1	ID100003129522015	CG3000-RA	FBgn0003200	(0,-2,2,2,1)	2.b	-0.4	0.68	1.15	0.39
10.72	2.9	3.69	1.83	78.26	0	1	1	0	1	1	-1	ID10000386643036	CG4824-RA	FBgn0000182	(0,-2,2,2,1)	2.b	-1.13	1.77	2.56	0.7
7.92	0.94	1.34	0.53	38.18	0	0	1	0	1	1	-1	ID10000434163107	CG11902-RA	FBgn0028647	(0,-2,2,2,1)	2.b	-0.45	0.49	0.9	0.09
9.18	0.88	1.3	0.62	60.41	0	0	1	0	1	1	-1	ID100004033831145	CG9884-RB	FBgn0011818	(0,-2,2,2,1)	2.b	-0.42	0.46	0.88	0.2
8.39	1.13	1.23	0.84	22.91	0	1	1	0	1	0	0	ID1000041413310150	CG12128-RA	FBgn0033473	(0,-2,2,2,1)	2.b	-0.64	0.49	0.59	0.21
9.47	0.96	1.47	0.88	45.67	0	0	1	0	1	1	-1	ID1000031562091015	CG1071-RA	FBgn0024371	(0,-2,2,2,1)	2.b	-0.61	0.35	0.86	0.26
8.12	0.76	1.01	0.71	57.59	0	0	1	0	1	1	-1	ID1000042630111110	CG11419-RA	FBgn0034231	(0,-2,2,2,1)	2.b	-0.52	0.24	0.49	0.19
7.6	1.42	2.08	1.17	38.91	0	1	1	0	1	1	-1	ID10000411450732	CG15104-RA	FBgn0034410	(0,-2,2,2,1)	2.b	-1.32	0.1	0.76	-0.15
11.3	1.2	1.38	0.88	49.41	0	1	1	0	1	0	-1	ID10000375451668	CG18212-RG	FBgn0038535	(0,-2,2,2,1)	2.b	-0.15	1.04	1.23	0.73
7.81	0.81	1.09	0.81	23.63	0	0	1	0	1	0	0	ID100004223137143	CG15863-RA	FBgn0033467	(0,-2,2,2,1)	2.b	-0.26	0.54	0.82	0.55
9.42	1.24	2	1.1	85.07	0	1	1	1	1	1	-1	ID100003641716174	CG12795-RA	FBgn0031535	(0,-2,2,2,1)	2.b	-0.8	0.44	1.2	0.3
9.54	0.84	1.29	0.62	39.97	0	0	1	0	1	1	-1	ID10000431120907	CG9181-RB	FBgn0003138	(0,-2,2,2,1)	2.b	-0.41	0.43	0.88	0.21
8.47	0.85	1.11	0.71	16.07	1.00E-005	0	1	0	1	0	0	ID10000373092111618	CG7671-RA	FBgn0038609	(0,-2,2,2,1)	2.b	-0.47	0.38	0.64	0.24
7.64	1.04	1.63	1.03	37.67	0	1	1	0	1	1	-1	ID10000320792671	CG5359-RA	FBgn0037773	(0,-2,2,2,1)	2.b	-0.5	0.54	1.14	0.53
6.52	1.02	1.68	0.91	29.57	0	1	1	0	1	1	-1	ID100004430706917	CG4140-RA	FBgn0028535	(0,-2,2,2,1)	2.b	-0.54	0.47	1.13	0.37
8.48	1.53	2.23	1.09	104.83	0	1	1	1	1	1	-1	ID10000377182974	CG2684-RA	FBgn0002542	(0,-2,2,2,1)	2.b	-0.53	1	1.7	0.56
10.36	1.08	1.18	0.85	27.91	0	1	1	0	1	0	0	ID1000037504341618	CG18081-RA	FBgn0036537	(0,-2,2,2,1)	2.b	-0.67	0.42	0.51	0.18
9.3	1.61	2.53	1.35	66.35	0	1	1	1	1	1	-1	ID100003742921056	CG10800-RA	FBgn0017551	(0,-2,2,2,1)	2.b	-0.62	0.99	1.92	0.74
7.84	1.17	1.53	0.81	15.46	1.00E-005	1	1	0	1	0	0	ID10000372071111614	CG6015-RA	FBgn0038927	(0,-2,2,2,1)	2.b	-0.44	0.72	1.09	0.37
6.83	2.4	3.8	2.22	63.84	0	1	1	1	1	1	-1	ID100003694605416	CG8262-RA	FBgn0027513	(0,-2,2,2,1)	2.b	-1.41	0.98	2.39	0.8
7.62	1.4	2.05	1.29	67.44	0	1	1	1	1	1	-1	ID1000036337110019	CG12265-RA	FBgn0038489	(0,-2,2,2,1)	2.b	-0.35	1.04	1.69	0.94
9.8	2.53	3.33	1.67	113.83	0	1	1	1	1	1	-1	ID100004082225611	CG14036-RA	FBgn0031677	(0,-2,2,2,1)	2.b	-0.54	1.99	2.79	1.13
10.9	2.09	2.82	1.39	118.37	0	1	1	1	1	1	-1	ID10000339082992	CG12306-RA	FBgn0003124	(0,-2,2,2,1)	2.b	-1.18	0.91	1.64	0.21
7.62	1.18	1.69	0.99	54.09	0	1	1	0	1	1	-1	ID100003452117132	CG15435-RA	FBgn0031608	(0,-2,2,2,1)	2.b	-0.43	0.76	1.26	0.56
10.87	1	1.49	1	55.07	0	0	1	0	1	1	-1	ID100003886005514	CG2201-RB	FBgn0032955	(0,-2,2,2,1)	2.b	-0.18	0.82	1.31	0.82
8.42	1.96	2.95	1.38	133.47	0	1	1	1	1	1	-1	ID1000031739121616	CG5052-RA	FBgn0003087	(0,-2,2,2,1)	2.b	-1.52	0.44	1.44	-0.14
7.58	0.64	1.03	0.69	13	4.00E-005	0	1	0	1	0	0	ID10000385020149	CG6833-RA	FBgn0036405	(0,-2,2,2,1)	2.b	-0.4	0.24	0.63	0.29
10.26	1.31	1.5	1.03	61.98	0	1	1	1	1	0	-1	ID1000035979161115	CG3278-RA	FBgn0032988	(0,-2,2,2,1)	2.b	-0.18	1.13	1.32	0.84
12.84	0.76	1.02	0.72	9.45	0	0	1	0	1	0	0	ID100003975828182	CG4800-RA	FBgn0037874	(0,-2,2,2,1)	2.b	-0.32	0.44	0.7	0.39
9.33	1.07	1.45	0.97	25.53	0	1	1	0	1	0	-1	ID1000045321171118	CG9662-RA	FBgn0031529	(0,-2,2,2,1)	2.b	-0.63	0.44	0.82	0.34
8.62	1.3	1.49	1.19	26.35	0	1	1	0	1	0	0	ID10000445663505	CG7182-RA	FBgn0035878	(0,-2,2,2,1)	2.b	-0.68	0.62	0.82	0.51
7.44	1.28	2.01	1.1	30.79	0	1	1	0	1	1	-1	ID1000037564141017	CG18259-RA	FBgn0030956	(0,-2,2,2,1)	2.b	-0.54	0.74	1.47	0.56
9.17	1.34	1.66	1.03	37.11	0	1	1	0	1	0	-1	ID1000037829021510	CG11523-RA	FBgn0037156	(0,-2,2,2,1)	2.b	-0.5	0.84	1.16	0.54
9.97	0.75	1.13	0.59	13.35	3.00E-005	0	1	0	1	0	-1	ID100003410716133	CG10128-RD	FBgn0003742	(0,-2,2,2,1)	2.b	-0.57	0.18	0.56	0.02
7.65	1.14	1.44	1.07	38	0	1	1	1	1	0	-1	ID10000449061955	CG32075-RA	FBgn0052075	(0,-2,2,2,1)	2.b	-0.14	0.99	1.3	0.92
7.11	1.41	2.08	1.1	34.12	0	1	1	0	1	1	-1	ID100004125906115	CG4065-RA	FBgn0034982	(0,-2,2,2,1)	2.b	-1.25	0.15	0.83	-0.16
12.81	1.53	1.93	1.18	60.36	0	1	1	1	1	1	-1	ID1000037145321219	CG8863-RA	FBgn0038145	(0,-2,2,2,1)	2.b	-0.63	0.9	1.3	0.55
6.19	1.02	1.6	0.98	16.18	1.00E-005	1	1	0	1	1	-1	ID100003811221117	CG14728-RA	FBgn0003312	(0,-2,2,2,1)	2.b	-0.22	0.8	1.38	0.76
6.48	1.46	2.12	1.05	39.4	0	1	1	0	1	1	-1	ID100003423503132	CG7855-RA	FBgn0038118	(0,-2,2,2,1)	2.b	-0.62	0.84	1.5	0.43
9.59	1.37	2.01	1.23	40.07	0	1	1	0	1	1	-1	ID10000447720018	CG7055-RA	FBgn0030093	(0,-2,2,2,1)	2.b	-0.42	0.95	1.59	0.81
9.9	0.86	1.27	0.88	41.97	0	0	1	0	1	1	-1	ID1000043473071512	CG1836-RB	FBgn0026777	(0,-2,2,2,1)	2.b	-0.22	0.64	1.05	0.66
9.85	0.67	1.13	0.55	20.89	0	0	1	0	1	1	-1	ID100003712132118	CG8188-RA	FBgn0030863	(0,-2,2,2,1)	2.b	-0.41	0.26	0.72	0.13
7.65	0.9	1.19	0.84	15.83	1.00E-005	0	1	0	1	0	0	ID100004186931146	CG33154-RA	FBgn0053964	(0,-2,2,2,1)	2.b	-0.12	0.78	1.07	0.71
8.5	0.88	1.37	0.64	51.62	0	0	1	0	1	1	-1	ID1000038461211164	CG6755-RA	FBgn0039066	(0,-2,2,2,1)	2.b	-0.5	0.37	0.86	0.13
7.78	0.93	1.36	0.98	37.53	0	0	1	0	1	1	-1	ID100003541527615	CG8950-RA	FBgn0034186	(0,-2,2,2,1)	2.b	-0.42	0.51	0.94	0.56
9.06	0.85	1.25	0.67	42.88	0	0	1	0	1	1	-1	ID100004415333165	CG9062-RB	FBgn0033607	(0,-2,2,2,1)	2.b	-0.51	0.34	0.74	0.16
5.44	1.35	2.28	1.35	23.41	0	1	1	0	1	1	-1	ID100004255516186	CG12756-RA	FBgn0035624	(0,-2,2,2,1)	2.b	-0.93	0.42	1.35	0.42
7.68	1.54	1.84	1.22	45.94	0	1	1	1	1	0	-1	ID1000037782001517	CG11183-RA	FBgn0034921	(0,-2,2,2,1)	2.b	-0.21	1.33	1.62	1
8.35	0.98	1.37	1	63.41	0	0	1	0	1	1	-1	ID1000031869371011	CG6054-RA	FBgn0005355	(0,-2,2,2,1)	2.b	-0.3	0.67	1.06	0.7
9.45	1.12	1.69	0.93	45.82	0	1	1	0	1	1	-1	ID1000031815361615	CG5194-RA	FBgn0035955	(0,-2,2,2,1)	2.b	-0.85	0.26	0.84	0.08
11.12	1.74	1.98	1.37	102.76	0	1	1	1	1	0	-1	ID1000037731071510	CG2720-RA	FBgn0024352	(0,-2,2,2,1)	2.b	-0.22	1.51	1.76	1.15
8.54	0.67	1.14	0.66	24.97	0	0	1	0	1	1	-1	ID100003618523188	CG7162-RA	FBgn0037109	(0,-2,2,2,1)	2.b	-0.47	0.2	0.67	0.2
10.84	2.6	2.57	1.66	35.43	0	1	1	0	1	0	0	ID100003929401214	CG10475-RA	FBgn0035667	(0,-2,2,2,1)	2.b	-0.41	2.2	2.16	1.25
8	0.75	1.14	0.62	21.12	0	0	1	0	1	1	-1	ID1000040253121816	CG8569-RA	FBgn0033752	(0,-2,2,2,1)	2.b	-0.22	0.52	0.91	0.4
7.27	1.65	2.36	1.25	105.06	0	1	1	1	1	1	-1	ID10000435112389	CG18729-RA	FBgn0061476	(0,-2,2,2,1)	2.b	-0.72	0.93	1.64	0.53
8.66	0.65	1	0.58	18.46	0	0	1	0	1	1	-1	ID10000376693111017	CG3060-RA	FBgn0002791	(0,-2,2,2,1)	2.b	-0.53	0.11	0.47	0.04
7.13	1.6	2.74	1.63	20.4	0	1	1	0	1	1	-1	ID100003570533615	CG7347-RA	FBgn0002901	(0,-2,2,2,1)	2.b	-0.81	0.79	1.93	0.82
11.61	0.93	1.14	0.7	21.01	0	0	1	0	1	0	0	ID100003735101168	CG7762-RA	FBgn0028695	(0,-2,2,2,1)	2.b	-0.17	0.76	0.97	0.53
9.27	4.29	4.61	2.81	76.16	0	1	1	1	1	0	-1	ID100003163800113	CG17820-RA	FBgn0038914	(0,-2,2,2,1)	2.b	-1.26	3.02	3.34	1.55
8.79	1.08	1.66	0.91	50.96	0	1	1	0	1	1	-1	ID100003369532184	CG6754-RB	FBgn0086349	(0,-2,2,2,1)	2.b	-0.57	0.5	1.09	0.34
6.76	1.37	2.12	1.45	55.54	0	1	1	1	1	1	-1	ID1000041684281518	CG7593-RA	FBgn0039687	(0,-2,2,2,1)	2.b	-0.74	0.62	1.38	0.71
8.49	1.43	1.95	1.21	58.19	0	1	1	1	1	1	-1	ID100004047600014	CG14749-RA	FBgn0033316	(0,-2,2,2,1)	2.b	-0.33	1.1	1.62	0.88
11.55	1.07	1.35	0.9	38.55	0	1	1	0	1	0	-1	ID10000453303133	CG9677-RA	FBgn0025582	(0,-2,2,2,1)	2.b	-0.59	0.48	0.76	0.3
12.88	1.03	1.6	1.18	9.74	0	1	1	0	1	0	0	ID10000314823114	CG31618-RA	FBgn0051618	(0,-2,2,2,1)	2.b	-0.46	0.57	1.14	0.72
10.52	1.06	1.26	1.02	31.33	0	1	1	1	1	0	0	ID1000032589361812	CG6719-RA	FBgn0037893	(0,-2,2,2,1)	2.b	-0.13	0.92	1.13	0.88
7.98	1.3	1.67	1.12	9.27	0	1	1	0	1	0	0	ID1000031760181011	CG5087-RA	FBgn0035953	(0,-2,2,2,1)	2.b	-0.44	0.86	1.23	0.68
10.87	2.09	2.99	1.29	69.63	0	1	1	0	1	1	-1	ID10000315023998	CG31641-RB	FBgn0051641	(0,-2,2,2,1)	2.b	-1.02	1.07	1.97	0.27
9.97	2.22	3.12	1.55	98	0	1	1	1	1	1	-1	ID1000032330091718	CG5814-RA	FBgn0015625	(0,-2,2,2,1)	2.b	-0.48	1.74	2.64	1.07
8.09	1.12	1.34	0.8	33.38	0	1	1	0	1	0	-1	ID1000045265111166	CG9548-RA	FBgn0031822	(0,-2,2,2,1)	2.b	-0.33	0.79	1.01	0.46
7.64	1.73	2.25	1.46	75.75	0	1	1	1	1	1	-1	ID100003855926164	CG10753-RA	FBgn0016940	(0,-2,2,2,1)	2.b	-0.43	1.3	1.82	1.03
7.9	1.09	1.37	0.88	17.85	0	1	1	0	1	0	0	ID100004452031519	CG6144-RA	FBgn0032259	(0,-2,2,2,1)	2.b	-0.65	0.44	0.72	0.22
7.88	1.09	1.6	0.91	58.48	0	1	1	0	1	1	-1	ID1000040194301012	CG8445-RA	FBgn0034088	(0,-2,2,2,1)	2.b	-0.46	0.63	1.14	0.45
7.91	1.54	1.95	1.33	50.4	0	1	1	1	1	0	-1	ID1000045292151419	CG9613-RA	FBgn0037574	(0,-2,2,2,1)	2.b	-0.43	1.11	1.52	0.9
9.36	1.95	2.71	1.33	159.76	0	1	1	1	1	1	-1	ID1000033717361212	CG6875-RA	FBgn0000140	(0,-2,2,2,1)	2.b	-0.67	1.28	2.04	0.66
8.28	1.43	1.94	1.18	27.55	0	1	1	0	1	0	-1	ID1000034465110717	CG30176-RA	FBgn0034918	(0,-2,2,2,1)	2.b	-0.19	1.24	1.75	0.99
7.87	1.4	2.03	1.31	35.91	0	1	1	0	1	1	-1	ID100003669020713	CG7128-RA	FBgn0022724	(0,-2,2,2,1)	2.b	-0.66	0.73	1.37	0.64
9.9	0.67	1.15	0.7	12.07	7.00E-005	0	1	0	1	0	0	ID100004191405417	CG31716-RA	FBgn0051716	(0,-2,2,2,1)	2.b	-0.35	0.32	0.8	0.35
6.39	1.29	1.82	1.08	13.99	2.00E-005	1	1	0	1	0	0	ID100004181313134	CG31723-RA	FBgn0051723	(0,-2,2,2,1)	2.b	-0.21	1.08	1.62	0.87
7.76	1.03	1.66	0.87	51.97	0	1	1	0	1	1	-1	ID100003354721124	CG11120-RA	FBgn0039250	(0,-2,2,2,1)	2.b	-0.51	0.52	1.14	0.35
8.78	0.84	1.14	0.61	34.66	0	0	1	0	1	0	-1	ID1000037479261017	CG11115-RA	FBgn0037202	(0,-2,2,2,1)	2.b	-0.15	0.68	0.98	0.45
10.87	1.24	1.36	0.97	58.29	0	1	1	0	1	0	-1	ID100003948610214	CG10691-RB	FBgn0002031	(0,-2,2,2,1)	2.b	-0.26	0.98	1.1	0.71
6.21	1.12	1.72	0.81	21.49	0	1	1	0	1	1	-1	ID100004431306519	CG4157-RA	FBgn0028693	(0,-2,2,2,1)	2.b	-0.42	0.7	1.3	0.39
9.05	1.05	1.29	0.94	28.81	0	1	1	0	1	0	0	ID100004237201413	CG15715-RA	FBgn0036538	(0,-2,2,2,1)	2.b	-0.48	0.57	0.81	0.46
7.56	1.22	1.85	1.17	54.9	0	1	1	1	1	1	-1	ID100003520438613	CG16711-RB	FBgn0036032	(0,-2,2,2,1)	2.b	-1.14	0.08	0.71	0.02
7.54	1.39	1.93	1.43	31.96	0	1	1	1	1	1	-1	ID100003912513412	CG33162-RA	FBgn0011509	(0,-2,2,2,1)	2.b	-0.47	0.92	1.46	0.96
9.3	0.75	1.15	0.58	43.86	0	0	1	0	1	1	-1	ID10000377630382	CG2865-RA	FBgn0023526	(0,-2,2,2,1)	2.b	-0.54	0.21	0.62	0.04
11.07	0.92	1.05	0.8	23.43	0	0	1	0	1	0	0	ID1000037300051618	CG7654-RA	FBgn0036928	(0,-2,2,2,1)	2.b	-0.62	0.3	0.43	0.18
8.61	1.11	1.35	1.01	44.11	0	1	1	1	1	0	0	ID1000040001231012	CG3710-RA	FBgn0010422	(0,-2,2,2,1)	2.b	-0.51	0.6	0.84	0.5
8.15	0.88	1.12	0.67	18.92	0	0	1	0	1	0	0	ID1000040288351012	CG9771-RA	FBgn0040466	(0,-2,2,2,1)	2.b	-0.12	0.76	1.01	0.55
6.67	0.88	1.48	0.88	14.38	2.00E-005	0	1	0	1	1	-1	ID1000038629210710	CG10907-RA	FBgn0036207	(0,-2,2,2,1)	2.b	-0.41	0.47	1.07	0.46
6.54	1.61	2.78	1.65	55.12	0	1	1	1	1	1	-1	ID100004132220150	CG5626-RA	FBgn0036266	(0,-2,2,2,1)	2.b	-0.88	0.73	1.89	0.77
10.82	1.34	1.38	1.04	56.54	0	1	1	1	1	0	0	ID100004002621146	CG3760-RB	FBgn0022343	(0,-2,2,2,1)	2.b	-0.5	0.84	0.88	0.54
6.84	1.62	1.99	1.45	34.41	0	1	1	1	1	0	0	ID1000035605310615	CG18767-RA	FBgn0042112	(0,-2,2,2,1)	2.b	-0.32	1.3	1.67	1.13
7.28	0.68	1.05	0.71	22.23	0	0	1	0	1	1	-1	ID100003783306211	CG11539-RA	FBgn0039859	(0,-2,2,2,1)	2.b	-0.46	0.22	0.59	0.25
8.6	1.06	1.58	0.9	60.26	0	1	1	0	1	1	-1	ID1000037342251416	CG7745-RA	FBgn0033616	(0,-2,2,2,1)	2.b	-0.28	0.78	1.3	0.62
7.65	2.3	3.38	1.84	236.52	0	1	1	1	1	1	-1	ID10000361163928	CG13914-RA	FBgn0035209	(0,-2,2,2,1)	2.b	-0.87	1.43	2.5	0.96
8.52	0.93	1.28	0.77	34.86	0	0	1	0	1	1	-1	ID10000432981816	CG8892-RC	FBgn0031664	(0,-2,2,2,1)	2.b	-0.81	0.12	0.46	-0.05
8.34	0.8	1.22	0.68	22.16	0	0	1	0	1	1	-1	ID100004155001169	CG13142-RA	FBgn0032251	(0,-2,2,2,1)	2.b	-0.71	0.09	0.51	-0.03
7.5	1.14	1.55	0.76	21.83	0	1	1	0	1	0	-1	ID100003968401162	CG6338-RA	FBgn0004510	(0,-2,2,2,1)	2.b	-0.63	0.51	0.92	0.13
12.02	1	1.21	0.69	78.17	0	0	1	0	1	0	-1	ID10000311942114	CG16817-RA	FBgn0037728	(0,-2,2,2,1)	2.b	-0.76	0.24	0.46	-0.07
7.13	1.64	2.34	1.4	63.33	0	1	1	1	1	1	-1	ID10000408172370	CG14030-RA	FBgn0031696	(0,-2,2,2,1)	2.b	-0.23	1.42	2.11	1.17
10.94	1.27	1.39	1.07	40.18	0	1	1	1	1	0	0	ID10000369630776	CG8340-RA	FBgn0010339	(0,-2,2,2,1)	2.b	-0.46	0.81	0.93	0.62
8.27	0.6	1.04	0.62	27.16	0	0	1	0	1	1	-1	ID100004011404818	CG3532-RA	FBgn0037979	(0,-2,2,2,1)	2.b	-0.33	0.28	0.71	0.29
8.4	0.74	1	0.64	21.9	0	0	1	0	1	0	-1	ID10000329933396	CG14670-RA	FBgn0037332	(0,-2,2,2,1)	2.b	-0.43	0.3	0.57	0.2
7.48	1.44	1.86	1.29	44.02	0	1	1	1	1	0	-1	ID1000041353110115	CG12019-RA	FBgn0011573	(0,-2,2,2,1)	2.b	-1.26	0.18	0.6	0.03
10.28	1.44	1.92	1.13	98.58	0	1	1	1	1	1	-1	ID100004303517311	CG16725-RA	FBgn0036641	(0,-2,2,2,1)	2.b	-0.65	0.79	1.26	0.47
8.4	0.77	1.36	0.76	37.5	0	0	1	0	1	1	-1	ID10000411343534	CG31109-RA	FBgn0051109	(0,-2,2,2,1)	2.b	-0.5	0.26	0.86	0.25
7.43	1.35	2.05	1.35	69.12	0	1	1	1	1	1	-1	ID10000423950260	CG3157-RA	FBgn0004176	(0,-2,2,2,1)	2.b	-0.6	0.74	1.45	0.74
10.31	3.25	4.27	1.88	73.93	0	1	1	0	1	1	-1	ID10000429293215	CG4466-RA	FBgn0001226	(0,-2,2,2,1)	2.b	-0.88	2.37	3.39	1
8.39	1.16	1.83	1.06	49.65	0	1	1	1	1	1	-1	ID100003739221112	CG7833-RA	FBgn0015271	(0,-2,2,2,1)	2.b	-0.62	0.54	1.21	0.44
7.49	1.53	2.06	1.28	57.4	0	1	1	1	1	1	-1	ID10000432142816	CG30183-RA	FBgn0050183	(0,-2,2,2,1)	2.b	-1.2	0.32	0.85	0.07
9.28	1.3	1.79	0.88	60.48	0	1	1	0	1	1	-1	ID1000038988001710	CG15010-RC	FBgn0041171	(0,-2,2,2,1)	2.b	-0.23	1.07	1.56	0.65
9.52	1.24	1.68	0.92	80.04	0	1	1	0	1	1	-1	ID100004123702129	CG3744-RA	FBgn0039240	(0,-2,2,2,1)	2.b	-0.34	0.91	1.34	0.58
7.99	1.4	1.92	0.77	51.65	0	1	1	0	1	1	-1	ID1000045390011111	CG4606-RA	FBgn0026616	(0,-2,2,2,1)	2.b	-0.93	0.46	0.99	-0.16
7.88	0.99	1.41	0.87	37.05	0	0	1	0	1	1	-1	ID1000044021121814	CG12883-RA	FBgn0039538	(0,-2,2,2,1)	2.b	-0.15	0.84	1.26	0.72
7.36	1.16	1.47	1.01	15.27	1.00E-005	1	1	0	1	0	0	ID10000393092748	CG10585-RA	FBgn0037044	(0,-2,2,2,1)	2.b	-0.23	0.93	1.24	0.78
8.14	0.81	1.42	0.74	22.58	0	0	1	0	1	1	-1	ID100004266937413	CG11504-RB	FBgn0039733	(0,-2,2,2,1)	2.b	-0.55	0.26	0.87	0.19
11.87	1.46	1.34	1.02	39.43	0	1	1	0	1	0	0	ID100003411010133	CG10130-RA	FBgn0010638	(0,-2,2,2,1)	2.b	-0.18	1.28	1.15	0.84
9.84	1.25	1.26	1.1	13.88	2.00E-005	1	1	0	1	0	0	ID100003210828013	CG5417-RA	FBgn0038808	(0,-2,2,2,1)	2.b	-0.5	0.76	0.76	0.61
9.45	1.2	1.52	0.99	34.51	0	1	1	0	1	0	-1	ID100003330532179	CG5641-RA	FBgn0038046	(0,-2,2,2,1)	2.b	-0.54	0.66	0.98	0.45
10.15	0.92	1.12	0.83	43.01	0	0	1	0	1	0	-1	ID10000319352731	CG33009-RA	FBgn0061360	(0,-2,2,2,1)	2.b	-0.71	0.21	0.42	0.12
9.32	0.71	1.04	0.6	12.79	4.00E-005	0	1	0	1	0	0	ID1000037877121517	CG3897-RB	FBgn0027660	(0,-2,2,2,1)	2.b	-0.34	0.38	0.71	0.26
9.74	0.77	1.21	0.69	18.5	0	0	1	0	1	1	-1	ID10000421433226	CG11242-RA	FBgn0034451	(0,-2,2,2,1)	2.b	-0.47	0.3	0.74	0.22
11.27	1.32	1.33	1	32.66	0	1	1	0	1	0	0	ID100003341815158	CG14214-RA	FBgn0031049	(0,-2,2,2,1)	2.b	-0.59	0.72	0.74	0.41
9.47	1.15	1.7	1.08	50.77	0	1	1	1	1	1	-1	ID100004124726129	CG3998-RA	FBgn0022720	(0,-2,2,2,1)	2.b	-0.2	0.95	1.5	0.88
8.38	1.62	2.35	1.3	109.68	0	1	1	1	1	1	-1	ID10000357670111815	CG4880-RA	FBgn0030803	(0,-2,2,2,1)	2.b	-1.21	0.41	1.14	0.09
9.05	0.86	1.31	0.69	35.38	0	0	1	0	1	1	-1	ID10000320802471	CG5360-RA	FBgn0034873	(0,-2,2,2,1)	2.b	-0.19	0.67	1.12	0.5
7.34	1.85	2.71	1.49	73.15	0	1	1	1	1	1	-1	ID100004085608147	CG6386-RB	FBgn0027889	(0,-2,2,2,1)	2.b	-0.97	0.88	1.74	0.52
7.36	1.01	1.51	0.96	25.45	0	1	1	0	1	1	-1	ID1000041459131414	CG2213-RA	FBgn0035210	(0,-2,2,2,1)	2.b	-0.58	0.43	0.93	0.38
7.66	2.05	2.86	1.8	77.69	0	1	1	1	1	1	-1	ID10000447140855	CG6961-RA	FBgn0030959	(0,-2,2,2,1)	2.b	-1.64	0.42	1.23	0.17
9.47	0.69	1.05	0.53	28.47	0	0	1	0	1	1	-1	ID1000037495110016	CG18042-RA	FBgn0250903	(0,-2,2,2,1)	2.b	-0.55	0.13	0.5	-0.02
12.91	0.99	1.13	0.69	24.75	0	0	1	0	1	0	0	ID10000336771244	CG6647-RB	FBgn0004363	(0,-2,2,2,1)	2.b	-0.26	0.73	0.87	0.42
10.73	1.76	2.22	1.16	68.87	0	1	1	0	1	1	-1	ID100004041809189	CG10254-RA	FBgn0027512	(0,-2,2,2,1)	2.b	-1.12	0.64	1.09	0.04
8.89	0.97	1.55	0.89	61.92	0	0	1	0	1	1	-1	ID100003325526418	CG3508-RB	FBgn0038251	(0,-2,2,2,1)	2.b	-0.77	0.2	0.78	0.12
5.61	1.69	2.72	1.67	21.7	0	1	1	0	1	1	-1	ID10000372653376	CG6358-RA	FBgn0004832	(0,-2,2,2,1)	2.b	-0.49	1.2	2.22	1.17
10.72	1.94	2.41	1.49	125.82	0	1	1	1	1	1	-1	ID100004148313180	CG2637-RA	FBgn0000986	(0,-2,2,2,1)	2.b	-0.34	1.6	2.06	1.15
7.18	1.17	1.59	1.17	26.48	0	1	1	0	1	0	0	ID1000039061310514	CG9250-RA	FBgn0032921	(0,-2,2,2,1)	2.b	-0.94	0.23	0.65	0.23
7.13	1.44	1.92	1.44	28.49	0	1	1	1	1	0	0	ID1000044188151810	CG9131-RA	FBgn0029161	(0,-2,2,2,1)	2.b	-0.22	1.22	1.7	1.22
10.55	0.78	1.18	0.66	22.66	0	0	1	0	1	1	-1	ID100003330238179	CG5604-RA	FBgn0032208	(0,-2,2,2,1)	2.b	-0.15	0.64	1.04	0.52
8.18	0.71	1.12	0.71	26.4	0	0	1	0	1	1	-1	ID1000031055321215	CG5591-RA	FBgn0034926	(0,-2,2,2,1)	2.b	-0.29	0.42	0.83	0.42
9.94	1.02	0.94	0.74	32.51	0	1	0	0	1	0	0	ID10000336452624	CG18600-RA	FBgn0038601	(0,-2,2,2,1)	2.b	-0.18	0.85	0.76	0.56
9.5	0.69	1.11	0.49	50.55	0	0	1	0	1	1	-1	ID100003282620171	CG5671-RA	FBgn0026379	(0,-2,2,2,1)	2.b	-0.44	0.26	0.67	0.05
6.98	0.77	1.18	0.84	11.52	9.00E-005	0	1	0	1	0	0	ID10000343162963	CG8004-RA	FBgn0036920	(0,-2,2,2,1)	2.b	-0.28	0.49	0.89	0.56
9.66	0.88	1.36	0.73	35.54	0	0	1	0	1	1	-1	ID1000031673221015	CG2682-RA	FBgn0033015	(0,-2,2,2,1)	2.b	-0.55	0.34	0.81	0.18
8.12	1.8	2.55	1.4	56.46	0	1	1	0	1	1	-1	ID100003951513315	CG10364-RA	FBgn0027949	(0,-2,2,2,1)	2.b	-1.55	0.24	1	-0.16
8.12	0.72	1.11	0.67	20.2	0	0	1	0	1	1	-1	ID10000344293101319	CG30105-RA	FBgn0050105	(0,-2,2,2,1)	2.b	-0.38	0.34	0.73	0.29
7.73	1.5	2.04	1.42	13.36	3.00E-005	1	1	0	1	0	0	ID100003119923015	CG16865-RA	FBgn0028919	(0,-2,2,2,1)	2.b	-0.37	1.12	1.67	1.05
10.12	1.37	1.66	0.88	74.93	0	1	1	0	1	0	-1	ID1000042422281318	CG3226-RA	FBgn0029882	(0,-2,2,2,1)	2.b	-0.34	1.03	1.32	0.54
12.38	0.96	1.28	0.83	51.84	0	0	1	0	1	1	-1	ID1000035153221410	CG17737-RA	FBgn0035423	(0,-2,2,2,1)	2.b	-0.61	0.35	0.67	0.21
11.06	1.04	1.2	0.77	31.1	0	1	1	0	1	0	-1	ID100003279101021	CG5605-RA	FBgn0036974	(0,-2,2,2,1)	2.b	-0.73	0.3	0.47	0.04
9.9	1.82	2.5	1.35	44.51	0	1	1	0	1	1	-1	ID1000032734251711	CG8303-RA	FBgn0034143	(0,-2,2,2,1)	2.b	-0.63	1.19	1.87	0.72
7.79	0.75	1.28	0.82	19.54	0	0	1	0	1	1	-1	ID10000368011617	CG7957-RA	FBgn0038578	(0,-2,2,2,1)	2.b	-0.44	0.31	0.84	0.38
7.61	1.65	1.74	1.48	61.1	0	1	1	1	1	0	0	ID100004400106130	CG8025-RA	FBgn0036916	(0,-2,2,2,1)	2.b	-0.65	1	1.09	0.83
7.25	0.96	1.65	0.96	39.99	0	0	1	0	1	1	-1	ID10000388201159	CG3419-RA	FBgn0035002	(0,-2,2,2,1)	2.b	-0.61	0.35	1.04	0.35
5.96	1.22	1.84	1.11	13.29	3.00E-005	1	1	0	1	0	0	ID100003913931141	CG33183-RB	FBgn0000448	(0,-2,2,2,1)	2.b	-0.4	0.82	1.44	0.71
11.01	0.96	1.1	0.63	21.14	0	0	1	0	1	0	0	ID1000037925121510	CG3994-RA	FBgn0028516	(0,-2,2,2,1)	2.b	-0.28	0.68	0.82	0.35
8.52	0.72	1.18	0.62	32.63	0	0	1	0	1	1	-1	ID10000416802446	CG7586-RA	FBgn0020240	(0,-2,2,2,1)	2.b	-0.3	0.42	0.88	0.31
7.61	1.05	1.55	0.99	17.71	0	1	1	0	1	0	0	ID1000034164111317	CG9376-RA	FBgn0036893	(0,-2,2,2,1)	2.b	-0.95	0.1	0.59	0.04
8.93	1.33	1.84	1.11	69.22	0	1	1	1	1	1	-1	ID100003905312514	CG9241-RA	FBgn0032929	(0,-2,2,2,1)	2.b	-0.5	0.82	1.34	0.6
11.41	1.39	1.46	1.02	81.18	0	1	1	1	1	0	-1	ID10000390222497	CG15081-RA	FBgn0010551	(0,-2,2,2,1)	2.b	-0.52	0.87	0.94	0.5
8.33	0.82	1.27	0.79	22.26	0	0	1	0	1	1	-1	ID10000359653101019	CG32756-RA	FBgn0052756	(0,-2,2,2,1)	2.b	-0.58	0.24	0.69	0.21
12.86	2.11	1.91	1.56	22.26	0	1	1	0	1	0	0	ID100003591828126	CG31362-RA	FBgn0003357	(0,-2,2,2,1)	2.b	-1.4	0.71	0.52	0.16
8.4	1.32	1.96	1.09	76.5	0	1	1	1	1	1	-1	ID10000375273656	CG18145-RA	FBgn0032189	(0,-2,2,2,1)	2.b	-0.64	0.68	1.32	0.45
8.21	1.21	1.74	1.1	64.88	0	1	1	1	1	1	-1	ID100003977608162	CG4840-RA	FBgn0086757	(0,-2,2,2,1)	2.b	-0.54	0.68	1.2	0.56
7.16	1.72	2.62	1.31	105.92	0	1	1	1	1	1	-1	ID100004457913117	CG7643-RA	FBgn0000063	(0,-2,2,2,1)	2.b	-0.69	1.04	1.93	0.62
6.65	1.33	1.98	1.27	33.34	0	1	1	0	1	1	-1	ID10000314083498	CG12491-RA	FBgn0034900	(0,-2,2,2,1)	2.b	-0.52	0.81	1.46	0.75
10.16	1.39	1.82	0.99	20.3	0	1	1	0	1	0	-1	ID100003642131080	CG12819-RB	FBgn0037810	(0,-2,2,2,1)	2.b	-1.12	0.26	0.7	-0.13
9.02	0.67	1.06	0.53	32.36	0	0	1	0	1	1	-1	ID100004456035119	CG7115-RA	FBgn0027515	(0,-2,2,2,1)	2.b	-0.26	0.41	0.8	0.27
9.24	1.23	1.81	1.01	82.61	0	1	1	1	1	1	-1	ID1000035961161815	CG3274-RA	FBgn0042085	(0,-2,2,2,1)	2.b	-0.4	0.83	1.41	0.61
10.73	2.35	2.82	1.85	26.91	0	1	1	0	1	0	0	ID1000037781021517	CG11181-RA	FBgn0000392	(0,-2,2,2,1)	2.b	-0.96	1.39	1.86	0.89
9.69	0.98	1.14	0.85	29.01	0	0	1	0	1	0	0	ID10000353243962	CG40263-RA	FBgn0058263	(0,-2,2,2,1)	2.b	-0.31	0.67	0.83	0.54
8.28	1.64	2.21	1.39	54.08	0	1	1	1	1	1	-1	ID100004116503115	CG15141-RA	FBgn0032635	(0,-2,2,2,1)	2.b	-1.02	0.62	1.19	0.37
11.15	1.08	1.22	0.85	25.45	0	1	1	0	1	0	0	ID100003342435160	CG14224-RA	FBgn0031057	(0,-2,2,2,1)	2.b	-0.26	0.82	0.96	0.59
8.59	1.92	2.76	1.23	70.07	0	1	1	0	1	1	-1	ID100003258336115	CG6704-RA	FBgn0033887	(0,-2,2,2,1)	2.b	-1	0.91	1.76	0.23
9.86	1.15	1.15	0.84	36.74	0	1	1	0	1	0	0	ID10000443620405	CG4247-RA	FBgn0038307	(0,-2,2,2,1)	2.b	-0.18	0.98	0.97	0.66
7.72	2.02	2.55	1.54	106.12	0	1	1	1	1	1	-1	ID1000040400091619	CG10225-RA	FBgn0039110	(0,-2,2,2,1)	2.b	-1.49	0.53	1.06	0.05
8.7	0.9	1.26	0.86	33.03	0	0	1	0	1	1	-1	ID1000032198381817	CG9523-RA	FBgn0031812	(0,-2,2,2,1)	2.b	-0.71	0.19	0.55	0.15
10.49	1.35	1.5	1.16	58.29	0	1	1	1	1	0	0	ID10000319230731	CG3297-RA	FBgn0002778	(0,-2,2,2,1)	2.b	-0.2	1.15	1.3	0.96
6.6	1.32	2.16	1.37	48.14	0	1	1	1	1	1	-1	ID10000351430101114	CG17658-RA	FBgn0034924	(0,-2,2,2,1)	2.b	-0.51	0.8	1.65	0.86
6.08	1.32	1.9	1.22	13.06	4.00E-005	1	1	0	1	0	0	ID10000360393651	CG32951-RA	FBgn0031455	(0,-2,2,2,1)	2.b	-0.27	1.05	1.63	0.96
8.82	1.35	1.83	1.13	9.99	0	1	1	0	1	0	0	ID1000031569071011	CG10981-RA	FBgn0037384	(0,-2,2,2,1)	2.b	-0.17	1.18	1.66	0.95
9.65	1.04	1.61	0.83	64.25	0	1	1	0	1	1	-1	ID100003385429210	CG12190-RA	FBgn0034763	(0,-2,2,2,1)	2.b	-0.44	0.6	1.17	0.39
8.33	1.44	2.01	1.1	103.87	0	1	1	1	1	1	-1	ID100004304411157	CG17054-RC	FBgn0259876	(0,-2,2,2,1)	2.b	-1.23	0.21	0.78	-0.12
10.19	1.45	1.94	1.18	72.37	0	1	1	1	1	1	-1	ID10000424901460	CG12592-RA	FBgn0037811	(0,-2,2,2,1)	2.b	-0.91	0.54	1.03	0.27
8.73	0.96	1.42	0.69	28.65	0	0	1	0	1	1	-1	ID10000307700908	CG17078-RA	FBgn0086855	(0,-2,2,2,1)	2.b	-0.19	0.77	1.23	0.5
7.57	1.06	1.56	0.97	22.1	0	1	1	0	1	1	-1	ID100003503127915	CG8833-RA	FBgn0036386	(0,-2,2,2,1)	2.b	-0.49	0.58	1.07	0.48
6.91	1.39	2.13	1.37	44.62	0	1	1	1	1	1	-1	ID100003510828613	CG17343-RA	FBgn0032751	(0,-2,2,2,1)	2.b	-0.52	0.86	1.61	0.85
8.6	1.77	2.64	1.4	95.34	0	1	1	1	1	1	-1	ID1000045017231419	CG4274-RA	FBgn0001086	(0,-2,2,2,1)	2.b	-0.9	0.87	1.74	0.5
10.59	0.96	1.3	0.81	48.14	0	0	1	0	1	1	-1	ID100003965107182	CG6251-RA	FBgn0034118	(0,-2,2,2,1)	2.b	-0.41	0.56	0.9	0.4
11.49	0.95	1.37	0.78	32.75	0	0	1	0	1	1	-1	ID10000434083516	CG11888-RA	FBgn0028692	(0,-2,2,2,1)	2.b	-0.21	0.74	1.16	0.57
11.48	0.74	1.01	0.62	25.04	0	0	1	0	1	0	-1	ID100004134238129	CG12000-RB	FBgn0250746	(0,-2,2,2,1)	2.b	-0.35	0.38	0.66	0.26
8.47	0.87	1.22	0.66	34.95	0	0	1	0	1	1	-1	ID10000433623102	CG11780-RA	FBgn0039258	(0,-2,2,2,1)	2.b	-0.42	0.45	0.8	0.24
9.86	1.58	2.07	1.03	54.12	0	1	1	0	1	1	-1	ID10000386521036	CG4711-RA	FBgn0002652	(0,-2,2,2,1)	2.b	-0.75	0.83	1.32	0.28
7.19	1.59	1.6	1.08	33.01	0	1	1	0	1	0	0	ID10000393960048	CG14499-RA	FBgn0034317	(0,-2,2,2,1)	2.b	-1.01	0.58	0.6	0.07
10.12	1.21	1.91	0.97	20.42	0	1	1	0	1	1	-1	ID100003471306610	CG1453-RC	FBgn0030268	(0,-2,2,2,1)	2.b	-0.79	0.42	1.12	0.19
7.35	1.19	1.75	1.2	11.51	9.00E-005	1	1	0	1	0	0	ID1000044884151211	CG32041-RC	FBgn0001228	(0,-2,2,2,1)	2.b	-0.37	0.83	1.38	0.83
8.08	1.07	1.34	1.05	31.06	0	1	1	1	1	0	0	ID100004105015147	CG3083-RA	FBgn0031479	(0,-2,2,2,1)	2.b	-0.35	0.72	0.99	0.7
12.63	1	1.21	0.86	37.09	0	0	1	0	1	0	0	ID1000037711011149	CG2674-RH	FBgn0005278	(0,-2,2,2,1)	2.b	-0.33	0.67	0.88	0.53
7.4	1.78	2.27	1.71	28.46	0	1	1	0	1	0	0	ID100003472024170	CG14549-RA	FBgn0039403	(0,-2,2,2,1)	2.b	-1.02	0.75	1.25	0.69
7.47	0.78	1.23	0.74	24.72	0	0	1	0	1	1	-1	ID100003573031113	CG7386-RA	FBgn0035691	(0,-2,2,2,1)	2.b	-0.7	0.08	0.53	0.04
9.7	1.43	1.97	1.17	87.27	0	1	1	1	1	1	-1	ID10000381762478	CG3167-RA	FBgn0034962	(0,-2,2,2,1)	2.b	-0.86	0.57	1.11	0.32
8.41	0.71	1.05	0.7	37.36	0	0	1	0	1	1	-1	ID10000419013794	CG3732-RA	FBgn0034750	(0,-2,2,2,1)	2.b	-0.39	0.32	0.66	0.31
8.01	1.4	1.94	0.94	107.54	0	1	1	0	1	1	-1	ID100003490113170	CG13025-RA	FBgn0036660	(0,-2,2,2,1)	2.b	-0.34	1.06	1.59	0.6
6.93	0.97	1.55	1.06	37.91	0	0	1	1	1	1	-1	ID100003584521151	CG5013-RA	FBgn0038396	(0,-2,2,2,1)	2.b	-0.55	0.42	1	0.51
8.44	1.23	1.37	0.83	77.47	0	1	1	0	1	0	-1	ID10000418401961	CG32300-RB	FBgn0015360	(0,-2,2,2,1)	2.b	-0.24	0.99	1.13	0.58
8.11	1.28	1.69	0.89	51.39	0	1	1	0	1	1	-1	ID100004347927140	CG1845-RA	FBgn0033155	(0,-2,2,2,1)	2.b	-0.27	1.01	1.42	0.62
9.83	0.81	1	0.69	11.19	0	0	1	0	1	0	0	ID1000032779211135	CG8402-RA	FBgn0005777	(0,-2,2,2,1)	2.b	-0.39	0.42	0.61	0.29
7.97	1.25	1.48	1.2	18.08	0	1	1	0	1	0	0	ID100004355322719	CG17958-RA	FBgn0003512	(0,-2,2,2,1)	2.b	-0.45	0.8	1.03	0.75
5.7	1.49	2.58	1.5	25.73	0	1	1	0	1	1	-1	ID100003692825118	CG8193-RA	FBgn0033367	(0,-2,2,2,1)	2.b	-1.08	0.42	1.51	0.42
8	0.99	1.37	0.87	73.14	0	0	1	0	1	1	-1	ID100004367332140	CG7261-RA	FBgn0027509	(0,-2,2,2,1)	2.b	-0.66	0.33	0.71	0.2
10.52	1.71	1.98	1.43	119.25	0	1	1	1	1	0	-1	ID10000339352338	CG12352-RA	FBgn0024188	(0,-2,2,2,1)	2.b	-0.28	1.43	1.69	1.15
6.48	1.86	2.88	1.72	38.09	0	1	1	0	1	1	-1	ID1000038897231315	CG2321-RA	FBgn0039663	(0,-2,2,2,1)	2.b	-0.89	0.97	1.99	0.83
7.88	0.76	1.15	0.64	37.02	0	0	1	0	1	1	-1	ID10000312040598	CG16896-RA	FBgn0035073	(0,-2,2,2,1)	2.b	-0.11	0.65	1.04	0.54
8.18	0.76	1.06	0.66	28.11	0	0	1	0	1	1	-1	ID100003676438136	CG6819-RA	FBgn0026207	(0,-2,2,2,1)	2.b	-0.1	0.66	0.96	0.56
11.15	1.08	1.15	0.87	76.95	0	1	1	0	1	0	-1	ID1000042641331110	CG11444-RA	FBgn0029715	(0,-2,2,2,1)	2.b	-0.3	0.78	0.86	0.58
8.95	0.85	1.16	0.6	13.78	3.00E-005	0	1	0	1	0	0	ID100003721733118	CG6070-RA	FBgn0039487	(0,-2,2,2,1)	2.b	-0.19	0.66	0.97	0.41
9.72	2.79	3.64	1.71	54.46	0	1	1	0	1	1	-1	ID100004247224186	CG3509-RA	FBgn0038252	(0,-2,2,2,1)	2.b	-0.42	2.38	3.22	1.3
12.14	1.15	1.46	1.09	38.28	0	1	1	1	1	0	0	ID100003793112211	CG40042-RA	FBgn0058042	(0,-2,2,2,1)	2.b	-0.54	0.61	0.92	0.56
8.53	1.51	2.17	1.39	75.65	0	1	1	1	1	1	-1	ID10000434001907	CG11874-RA	FBgn0039634	(0,-2,2,2,1)	2.b	-0.38	1.12	1.79	1
7.59	1.01	1.09	0.87	11.55	9.00E-005	1	1	0	1	0	0	ID10000430610302	CG7809-RA	FBgn0036919	(0,-2,2,2,1)	2.b	-0.79	0.22	0.3	0.08
11.06	1.35	1.23	0.92	20.95	0	1	1	0	1	0	0	ID100003099414414	CG5474-RA	FBgn0011016	(0,-2,2,2,1)	2.b	-0.23	1.12	0.99	0.69
8.41	1.06	1.59	0.87	34.96	0	1	1	0	1	1	-1	ID10000328983096	CG31875-RA	FBgn0051875	(0,-2,2,2,1)	2.b	-0.65	0.41	0.94	0.22
7.57	0.79	1.02	0.91	21.65	0	0	1	0	1	0	0	ID1000037780041517	CG11173-RA	FBgn0034913	(0,-2,2,2,1)	2.b	-0.45	0.34	0.58	0.46
7.85	0.89	1.31	0.8	37.5	0	0	1	0	1	1	-1	ID10000375461468	CG18213-RA	FBgn0038470	(0,-2,2,2,1)	2.b	-0.34	0.55	0.97	0.46
8.26	0.81	1.25	0.8	20.83	0	0	1	0	1	1	-1	ID1000039989031012	CG3688-RA	FBgn0001974	(0,-2,2,2,1)	2.b	-0.22	0.59	1.03	0.58
8.16	1.16	1.74	1.02	37.82	0	1	1	0	1	1	-1	ID1000031545071616	CG10318-RA	FBgn0034650	(0,-2,2,2,1)	2.b	-0.86	0.31	0.88	0.17
12.58	0.76	1.06	0.7	24.63	0	0	1	0	1	0	-1	ID1000038599010918	CG10837-RA	NA	(0,-2,2,2,1)	2.b	-0.38	0.38	0.67	0.32
6.27	1.08	1.67	0.92	15.5	1.00E-005	1	1	0	1	0	-1	ID100003142931052	CG12537-RA	FBgn0086364	(0,-2,2,2,1)	2.b	-0.5	0.58	1.17	0.42
8.81	0.85	1.06	0.62	25.83	0	0	1	0	1	0	-1	ID100004013400145	CG3582-RA	FBgn0017457	(0,-2,2,2,1)	2.b	-0.17	0.68	0.88	0.45
8.94	1.05	0.9	0.87	45.68	0	1	0	0	1	0	0	ID100003471600610	CG14543-RA	FBgn0039404	(0,-2,2,2,1)	2.b	-0.34	0.71	0.56	0.54
7.66	1.09	1.5	0.95	11.92	7.00E-005	1	1	0	1	0	0	ID10000358312328	CG4989-RA	FBgn0034268	(0,-2,2,2,1)	2.b	-0.35	0.74	1.15	0.6
9.75	0.91	1.06	0.79	19.64	0	0	1	0	1	0	0	ID100003740106016	CG10635-RA	FBgn0035603	(0,-2,2,2,1)	2.b	-0.24	0.66	0.82	0.54
7.61	1.06	1.25	0.99	12.59	5.00E-005	1	1	0	1	0	0	ID100003350323184	CG11027-RA	FBgn0013749	(0,-2,2,2,1)	2.b	-0.17	0.89	1.08	0.83
6.44	2.36	3.62	2.38	40.01	0	1	1	1	1	1	-1	ID1000045053031013	CG4497-RA	FBgn0031895	(0,-2,2,2,1)	2.b	-1.41	0.95	2.21	0.97
8.64	1.24	1.51	1.06	41.77	0	1	1	1	1	0	-1	ID1000037826081510	CG11508-RA	FBgn0033267	(0,-2,2,2,1)	2.b	-0.37	0.87	1.14	0.69
8.71	1.05	1.66	1	37.45	0	1	1	0	1	1	-1	ID100003669326111	CG7156-RA	FBgn0038588	(0,-2,2,2,1)	2.b	-0.48	0.57	1.18	0.52
7.69	1.65	2.2	1.47	49.98	0	1	1	1	1	1	-1	ID10000329943196	CG14672-RA	FBgn0044823	(0,-2,2,2,1)	2.b	-0.33	1.32	1.87	1.14
9.54	1.13	1.4	0.95	54.1	0	1	1	0	1	0	-1	ID1000035244101114	CG16788-RA	FBgn0037707	(0,-2,2,2,1)	2.b	-0.2	0.93	1.19	0.75
9.43	0.67	1.11	0.48	36.24	0	0	1	0	1	1	-1	ID10000319710771	CG33096-RB	FBgn0053096	(0,-2,2,2,1)	2.b	-0.44	0.23	0.67	0.04
8.63	0.93	1.26	0.8	25.92	0	0	1	0	1	0	-1	ID10000334952744	CG11007-RA	FBgn0034455	(0,-2,2,2,1)	2.b	-0.83	0.1	0.43	-0.03
6.98	0.94	1.48	0.98	12.63	5.00E-005	0	1	0	1	0	0	ID1000037591111016	CG30046-RB	FBgn0050046	(0,-2,2,2,1)	2.b	-0.55	0.4	0.93	0.43
9.02	1.25	1.88	0.99	102.32	0	1	1	0	1	1	-1	ID10000421321026	CG1119-RA	FBgn0004913	(0,-2,2,2,1)	2.b	-0.39	0.86	1.49	0.6
12.41	1.44	1.69	1.11	55.65	0	1	1	1	1	0	-1	ID1000045052051013	CG4494-RA	FBgn0026170	(0,-2,2,2,1)	2.b	-0.37	1.07	1.31	0.74
11.37	1.32	1.72	1.09	37.86	0	1	1	0	1	0	-1	ID1000035168081112	CG1782-RA	FBgn0023143	(0,-2,2,2,1)	2.b	-0.4	0.92	1.31	0.69
7.15	1.39	1.66	1.39	15.18	1.00E-005	1	1	0	1	0	0	ID1000045046251118	CG4457-RA	FBgn0015298	(0,-2,2,2,1)	2.b	-0.48	0.91	1.17	0.91
6.97	0.93	1.6	0.91	59.65	0	0	1	0	1	1	-1	ID100004128502617	CG4616-RB	FBgn0033806	(0,-2,2,2,1)	2.b	-0.54	0.39	1.06	0.38
8.65	1.89	2.82	1.55	64.61	0	1	1	1	1	1	-1	ID100003651415174	CG17498-RA	FBgn0035640	(0,-2,2,2,1)	2.b	-0.94	0.95	1.89	0.61
8.54	1.23	1.78	0.89	77.86	0	1	1	0	1	1	-1	ID1000031654241616	CG18870-RA	FBgn0042180	(0,-2,2,2,1)	2.b	-0.26	0.96	1.52	0.62
11.46	1.02	1.45	0.83	61.1	0	1	1	0	1	1	-1	ID100003530137613	CG40191-RC	FBgn0058191	(0,-2,2,2,1)	2.b	-0.23	0.79	1.21	0.59
8.63	1.37	1.97	0.92	93.07	0	1	1	0	1	1	-1	ID100004001401146	CG3738-RA	FBgn0010314	(0,-2,2,2,1)	2.b	-0.63	0.74	1.34	0.29
8.02	1.42	1.96	1.18	53.15	0	1	1	1	1	1	-1	ID1000036950291219	CG8273-RA	FBgn0037716	(0,-2,2,2,1)	2.b	-0.77	0.64	1.18	0.41
6.71	1.39	1.9	1.05	65.62	0	1	1	1	1	1	-1	ID1000037396041618	CG10594-RA	FBgn0003486	(0,-2,2,2,1)	2.b	-0.3	1.08	1.6	0.74
7.14	1.47	2.05	1.37	31.3	0	1	1	0	1	1	-1	ID10000368961917	CG31450-RA	FBgn0051450	(0,-2,2,2,1)	2.b	-0.3	1.17	1.74	1.07
7.26	1.44	1.5	1.24	60.19	0	1	1	1	1	0	0	ID10000416990294	CG7622-RA	FBgn0002579	(0,-2,2,2,1)	2.b	-0.34	1.09	1.16	0.9
6.99	0.63	1.06	0.63	9.56	3.00E-004	0	1	0	1	0	0	ID10000421423426	CG11241-RA	FBgn0037186	(0,-2,2,2,1)	2.b	-0.29	0.34	0.77	0.34
7.64	1.94	2.8	1.42	140.75	0	1	1	1	1	1	-1	ID1000044094101810	CG13162-RA	FBgn0033718	(0,-2,2,2,1)	2.b	-1.04	0.91	1.77	0.38
10.91	1.9	2.68	1.61	70.9	0	1	1	1	1	1	-1	ID1000040896201712	CG6461-RA	FBgn0030932	(0,-2,2,2,1)	2.b	-0.77	1.13	1.91	0.84
10.82	1.27	1.34	1.03	58.63	0	1	1	1	1	0	0	ID10000407291111010	CG12157-RB	FBgn0016041	(0,-2,2,2,1)	2.b	-0.23	1.03	1.11	0.8
7.32	1.84	2.72	1.46	73.67	0	1	1	1	1	1	-1	ID1000039751010103	CG4788-RA	FBgn0032354	(0,-2,2,2,1)	2.b	-0.84	1	1.88	0.62
10.56	0.78	1.12	0.85	24.54	0	0	1	0	1	1	0	ID10000417881499	CG5112-RA	FBgn0039341	(0,-2,2,2,1)	2.b	-0.48	0.29	0.64	0.37
11.94	0.73	1.02	0.71	19.22	0	0	1	0	1	0	0	ID1000041731310312	CG4008-RA	FBgn0025117	(0,-1,0,0,0)	2.c	-0.78	-0.05	0.24	-0.07
7.95	0.78	1.25	0.91	13.84	3.00E-005	0	1	0	1	0	0	ID100003613331151	CG14232-RA	FBgn0031061	(0,-1,0,0,0)	2.c	-1.18	-0.4	0.07	-0.28
12.8	1.1	1.2	1.09	31.98	0	1	1	1	1	0	0	ID100003565014411	CG1913-RA	FBgn0003884	(0,-1,0,0,0)	2.c	-0.88	0.22	0.32	0.21
7.85	1.37	2.16	1.32	92.67	0	1	1	1	1	1	-1	ID1000032006291817	CG3313-RA	FBgn0037980	(0,-1,0,0,0)	2.c	-1.58	-0.21	0.58	-0.26
10.66	0.96	1.46	0.95	13.13	4.00E-005	0	1	0	1	0	0	ID100004092020611	CG6513-RA	FBgn0061515	(0,-1,0,0,0)	2.c	-1.3	-0.34	0.17	-0.35
13.81	0.9	1.15	0.76	23.54	0	0	1	0	1	0	0	ID10000427142103	CG31196-RA	FBgn0020238	(0,-1,0,0,0)	2.c	-0.91	-0.01	0.24	-0.15
7.99	1.2	1.3	0.93	29.75	0	1	1	0	1	0	0	ID10000421853285	CG1131-RA	FBgn0015569	(0,-1,0,0,0)	2.c	-0.98	0.21	0.31	-0.05
7.96	0.72	1.13	0.78	14.82	2.00E-005	0	1	0	1	0	0	ID100003846425164	CG6758-RA	FBgn0034704	(0,-1,0,0,0)	2.c	-0.83	-0.11	0.3	-0.06
10.87	0.94	1.2	0.89	20.37	0	0	1	0	1	0	0	ID100004086522919	CG6404-RA	FBgn0027615	(0,-1,0,0,0)	2.c	-1.28	-0.34	-0.08	-0.4
5.92	1.15	1.91	1.17	20.21	0	1	1	0	1	1	-1	ID100003636030017	CG1245-RA	FBgn0037359	(0,-1,0,0,0)	2.c	-1.48	-0.33	0.43	-0.31
8.71	1.09	1.56	1.02	40.54	0	1	1	1	1	1	-1	ID1000040903010611	CG6479-RA	FBgn0036710	(0,-1,0,0,0)	2.c	-1.38	-0.29	0.18	-0.36
9.89	0.98	1.01	0.79	24.74	0	0	1	0	1	0	0	ID100004027911142	CG9750-RA	FBgn0040075	(0,-1,0,0,0)	2.c	-0.96	0.02	0.05	-0.17
7.22	1.08	1.83	1.22	41.19	0	1	1	1	1	1	-1	ID100004483516167	CG13776-RA	FBgn0031880	(0,-1,0,0,0)	2.c	-1.62	-0.54	0.21	-0.4
7.7	0.94	1.23	0.94	24.35	0	0	1	0	1	0	0	ID100003678630713	CG7562-RA	FBgn0010287	(0,-1,0,0,0)	2.c	-0.88	0.05	0.35	0.06
7.4	1.47	1.81	1.4	28.08	0	1	1	0	1	0	0	ID1000040481221511	CG14762-RA	FBgn0033250	(0,-1,0,0,0)	2.c	-1.26	0.21	0.56	0.14
7.47	1.36	1.76	1.2	30.56	0	1	1	0	1	0	-1	ID10000337833744	CG2034-RA	FBgn0015359	(0,-1,0,0,0)	2.c	-1.42	-0.06	0.34	-0.22
7.84	0.87	1.27	0.87	18.2	0	0	1	0	1	0	0	ID100004398926151	CG7974-RA	FBgn0035254	(0,-1,0,0,0)	2.c	-1.18	-0.32	0.08	-0.32
8.7	0.97	1.07	1.02	52.8	0	0	1	1	1	0	0	ID1000044033321814	CG12935-RA	FBgn0033547	(0,-1,0,0,0)	2.c	-0.74	0.23	0.33	0.29
10.67	3.34	2.99	2.55	62.36	0	1	1	1	1	0	0	ID1000035858081019	CG31039-RA	FBgn0003358	(0,-1,0,0,0)	2.c	-2.64	0.69	0.34	-0.1
11.71	1.12	1.04	0.82	12.93	4.00E-005	1	0	0	1	0	0	ID100004165526169	CG7542-RA	FBgn0036738	(0,-1,0,0,0)	2.c	-0.85	0.27	0.19	-0.02
7.26	1.13	1.76	1.25	35.7	0	1	1	1	1	1	-1	ID1000040647361010	CG30496-RA	FBgn0050496	(0,-1,0,0,0)	2.c	-1.46	-0.33	0.29	-0.21
7.38	0.95	1.77	0.87	43.15	0	0	1	0	1	1	-1	ID100003087600107	CG3221-RA	FBgn0034569	(0,0,1,4,1)	3.a	-0.41	0.54	1.35	0.46
7.49	1	1.67	0.64	15.01	1.00E-005	1	1	0	1	0	-1	ID100003093228616	CG3231-RA	FBgn0086129	(0,0,1,4,1)	3.a	0.08	1.08	1.74	0.71
9.23	0.57	1.05	0.46	22.56	0	0	1	0	1	1	-1	ID100003618229188	CG7154-RA	FBgn0031947	(0,0,1,4,1)	3.a	0.1	0.66	1.15	0.56
5.59	1.07	2.18	1.2	23.69	0	1	1	0	1	1	-1	ID10000372623976	CG6340-RB	FBgn0030648	(0,0,1,4,1)	3.a	-0.12	0.95	2.06	1.08
6.48	1.09	1.83	0.97	12.95	4.00E-005	1	1	0	1	0	-1	ID100004001303146	CG3736-RA	FBgn0002989	(0,0,1,4,1)	3.a	-0.44	0.64	1.39	0.53
6.93	0.67	1.21	0.67	20.24	0	0	1	0	1	1	-1	ID1000031093311141	CG3995-RA	FBgn0038472	(0,0,1,4,1)	3.a	-0.06	0.61	1.15	0.61
8.99	0.65	1.13	0.59	16.92	1.00E-005	0	1	0	1	1	-1	ID1000031250081813	CG2917-RA	FBgn0023181	(0,0,1,4,1)	3.a	-0.38	0.26	0.75	0.21
7.95	0.74	1.2	0.64	10.06	0	0	1	0	1	0	0	ID100003469201513	CG13398-RA	FBgn0032042	(0,0,1,4,1)	3.a	-0.05	0.69	1.15	0.59
6.77	1.85	3.07	1.77	46.89	0	1	1	0	1	1	-1	ID10000315141952	CG31658-RA	FBgn0051658	(0,0,1,4,1)	3.a	-0.56	1.29	2.52	1.22
8.98	0.66	1.23	0.58	18.27	0	0	1	0	1	1	-1	ID100003739025112	CG7831-RA	FBgn0002924	(0,0,1,4,1)	3.a	0.16	0.82	1.39	0.74
8.42	0.99	1.64	0.79	45.76	0	0	1	0	1	1	-1	ID10000377192774	CG2694-RB	FBgn0024991	(0,0,1,4,1)	3.a	-0.29	0.7	1.36	0.5
6.19	0.92	1.72	0.81	14.34	2.00E-005	0	1	0	1	1	-1	ID10000454032111716	CG4621-RA	FBgn0032321	(0,0,1,4,1)	3.a	-0.24	0.68	1.47	0.57
7.4	0.86	1.39	0.77	22.48	0	0	1	0	1	1	-1	ID100004388401151	CG17002-RB	FBgn0033122	(0,0,1,4,1)	3.a	-0.25	0.6	1.14	0.51
5.97	0.93	2.01	0.95	25.13	0	0	1	0	1	1	-1	ID1000045399271111	CG4617-RA	FBgn0029936	(0,0,1,4,1)	3.a	0.12	1.05	2.12	1.07
6.33	0.81	1.46	0.7	12.37	6.00E-005	0	1	0	1	1	-1	ID100004122829619	CG15267-RA	FBgn0028862	(0,0,1,4,1)	3.a	-0.34	0.46	1.12	0.36
7.56	0.83	1.55	0.89	12.04	7.00E-005	0	1	0	1	1	-1	ID1000043063011419	CG7861-RA	FBgn0033055	(0,0,1,4,1)	3.a	-0.27	0.56	1.28	0.62
8.86	1	1.56	0.7	47.39	0	1	1	0	1	1	-1	ID100003276809135	CG8374-RA	FBgn0016792	(0,0,1,4,1)	3.a	-0.26	0.75	1.3	0.45
8.32	0.82	1.42	0.67	27.83	0	0	1	0	1	1	-1	ID100003159101143	CG11329-RA	FBgn0031848	(0,0,1,4,1)	3.a	-0.28	0.53	1.14	0.38
8.82	0.77	1.16	0.53	37.36	0	0	1	0	1	1	-1	ID100003885121141	CG2183-RA	FBgn0033273	(0,0,1,4,1)	3.a	-0.13	0.64	1.04	0.41
9.35	1.15	1.83	0.76	62.27	0	1	1	0	1	1	-1	ID1000038032351510	CG5148-RA	FBgn0038478	(0,0,1,4,1)	3.a	-0.32	0.83	1.51	0.45
7.6	0.76	1.35	0.77	29.6	0	0	1	0	1	1	-1	ID10000449631318	CG3217-RA	FBgn0025676	(0,0,1,4,1)	3.a	-0.37	0.39	0.99	0.4
9.91	0.5	1.07	0.16	41.37	0	0	1	0	1	1	-1	ID100003867512510	CG4911-RA	FBgn0035959	(0,0,1,4,1)	3.a	-0.12	0.38	0.95	0.04
8.2	0.67	1.12	0.58	12.38	6.00E-005	0	1	0	1	0	-1	ID100003283604319	CG5688-RA	FBgn0026432	(0,0,1,4,1)	3.a	-0.1	0.56	1.02	0.48
8.1	0.65	1.51	0.79	20.54	0	0	1	0	1	1	-1	ID10000320302831	CG5247-RA	FBgn0011774	(0,0,1,4,1)	3.a	-0.05	0.6	1.46	0.74
7.44	0.42	1.02	0.51	11.47	9.00E-005	0	1	0	0	1	-1	ID100003293618125	CG31953-RA	FBgn0051953	(0,0,1,4,1)	3.a	-0.2	0.22	0.82	0.31
7.76	0.8	1.6	0.81	45.36	0	0	1	0	1	1	-1	ID100004156123169	CG13400-RA	FBgn0027490	(0,0,1,4,1)	3.a	0.28	1.08	1.88	1.09
10.48	0.51	1.06	0.41	24.22	0	0	1	0	1	1	-1	ID1000043546041412	CG17746-RA	FBgn0035425	(0,0,1,4,1)	3.a	-0.01	0.5	1.05	0.4
5.98	0.89	1.57	0.88	18.74	0	0	1	0	1	1	-1	ID100003848303510	CG6796-RA	FBgn0034177	(0,0,1,4,1)	3.a	-0.18	0.71	1.39	0.7
7.54	0.55	1.17	0.43	29.72	0	0	1	0	1	1	-1	ID100003895901054	CG14965-RA	FBgn0035414	(0,0,1,4,1)	3.a	0	0.55	1.16	0.43
9.69	1.09	1.66	0.85	69.76	0	1	1	0	1	1	-1	ID100004266337186	CG11494-RA	FBgn0012049	(0,0,1,4,1)	3.a	-0.19	0.9	1.47	0.66
8.23	0.72	1.4	0.64	19.23	0	0	1	0	1	1	-1	ID1000031709021615	CG31258-RA	FBgn0086697	(0,0,1,4,1)	3.a	0.23	0.95	1.64	0.87
7.53	1.22	2.09	1.11	30.33	0	1	1	0	1	1	-1	ID100003253112159	CG6620-RA	FBgn0024227	(0,0,1,4,1)	3.a	-0.4	0.82	1.69	0.72
7.19	1.02	2.02	0.91	23.85	0	1	1	0	1	1	-1	ID100003255838913	CG6667-RA	FBgn0000462	(0,0,1,4,1)	3.a	0.04	1.06	2.06	0.96
6.99	0.95	1.82	0.96	9.81	0	0	1	0	1	0	-1	ID100003192031173	CG6163-RA	FBgn0036155	(0,0,1,4,1)	3.a	-0.04	0.92	1.78	0.92
9.67	0.61	1.02	0.51	27.53	0	0	1	0	1	1	-1	ID100003627926188	CG3287-RB	FBgn0028954	(0,0,1,4,1)	3.a	-0.03	0.58	0.99	0.48
8.5	0.77	1.23	0.64	23.41	0	0	1	0	1	1	-1	ID100003502301162	CG8783-RA	FBgn0036397	(0,0,1,4,1)	3.a	-0.11	0.66	1.12	0.54
7.74	0.62	1.04	0.57	12.13	6.00E-005	0	1	0	1	0	-1	ID100004265411186	CG11482-RA	FBgn0011659	(0,0,1,4,1)	3.a	-0.01	0.6	1.02	0.56
8.46	1.55	2.45	1.13	38.27	0	1	1	0	1	1	-1	ID100003091506313	CG3227-RA	FBgn0031434	(0,0,1,4,1)	3.a	-0.42	1.13	2.03	0.72
7.02	1.12	1.95	1	66.52	0	1	1	1	1	1	-1	ID10000397122410	CG4730-RA	FBgn0039355	(0,0,1,4,1)	3.a	-0.67	0.45	1.28	0.33
8.33	3.56	6.61	3.64	85.2	0	1	1	1	1	1	-1	ID100003493015317	CG13084-RA	FBgn0032788	(0,0,1,4,1)	3.a	0.11	3.67	6.72	3.75
5.86	0.72	1.28	0.62	16.79	1.00E-005	0	1	0	1	1	-1	ID100003976526103	CG4813-RA	FBgn0039013	(0,0,1,4,1)	3.a	-0.14	0.58	1.15	0.48
8.65	0.74	1.26	0.6	55.16	0	0	1	0	1	1	-1	ID10000436891689	CG7357-RA	FBgn0038551	(0,0,1,4,1)	3.a	-0.16	0.57	1.09	0.44
8.53	0.56	1.1	0.54	28.05	0	0	1	0	1	1	-1	ID100003723611416	CG6193-RA	FBgn0026598	(0,0,1,4,1)	3.a	-0.24	0.32	0.86	0.3
8.63	0.48	1.06	0.49	10.75	0	0	1	0	0	1	-1	ID10000373270111416	CG7713-RA	FBgn0038545	(0,0,1,4,1)	3.a	-0.04	0.44	1.02	0.44
6.56	0.58	1.29	0.73	13.04	4.00E-005	0	1	0	1	1	-1	ID100004108133104	CG31032-RA	FBgn0051032	(0,0,1,4,1)	3.a	-0.28	0.29	1.01	0.44
7.53	0.93	1.66	0.6	22.84	0	0	1	0	1	1	-1	ID1000031558251616	CG10583-RA	FBgn0035627	(0,0,1,4,1)	3.a	0.23	1.16	1.89	0.83
6.67	1.9	3.3	1.79	76.48	0	1	1	1	1	1	-1	ID100003230903127	CG5785-RA	FBgn0003701	(0,0,1,4,1)	3.a	-0.92	0.97	2.37	0.86
6.94	1.28	2.28	1.25	40.84	0	1	1	0	1	1	-1	ID1000031627211173	CG12253-RA	FBgn0026148	(0,0,1,4,1)	3.a	-0.23	1.05	2.05	1.02
11.14	0.78	1.41	0.74	26	0	0	1	0	1	1	-1	ID1000035635310110	CG1890-RA	FBgn0039869	(0,0,1,4,1)	3.a	-0.16	0.62	1.25	0.58
7.92	0.7	1.15	0.66	14.16	2.00E-005	0	1	0	1	0	-1	ID10000433353601	CG8971-RA	FBgn0030092	(0,0,1,4,1)	3.a	-0.04	0.66	1.11	0.62
8.17	0.74	1.41	0.73	25.82	0	0	1	0	1	1	-1	ID100003207600120	CG5354-RA	FBgn0005683	(0,0,1,4,1)	3.a	-0.35	0.39	1.06	0.38
8.78	0.52	1.05	0.53	21.6	0	0	1	0	1	1	-1	ID100004359926215	CG30020-RA	FBgn0050020	(0,0,1,4,1)	3.a	-0.03	0.48	1.02	0.5
9.16	0.61	1.02	0.35	20.43	0	0	1	0	1	1	-1	ID10000408030770	CG14005-RA	FBgn0031739	(0,0,1,4,1)	3.a	0.09	0.7	1.11	0.44
5.53	1.27	2.36	1.25	20.16	0	1	1	0	1	1	-1	ID100003744208914	CG10889-RA	FBgn0038769	(0,0,1,4,1)	3.a	-0.13	1.14	2.23	1.12
9.29	0.69	1.06	0.59	12.52	5.00E-005	0	1	0	1	0	0	ID1000037242311219	CG6210-RA	FBgn0036141	(0,0,1,4,1)	3.a	-0.12	0.57	0.94	0.48
8.02	0.62	1.55	0.73	16.46	1.00E-005	0	1	0	1	1	-1	ID100003729337105	CG6477-RA	FBgn0034249	(0,0,1,4,1)	3.a	0.36	0.97	1.91	1.09
6.1	1.33	2.41	1.36	24.03	0	1	1	0	1	1	-1	ID1000038821311710	CG3419-RB	FBgn0035002	(0,0,1,4,1)	3.a	-0.76	0.57	1.66	0.6
6.58	0.54	1.22	0.55	11.85	7.00E-005	0	1	0	0	1	-1	ID100003100634414	CG5491-RA	FBgn0039459	(0,0,1,4,1)	3.a	-0.02	0.51	1.2	0.53
6.71	0.65	1.22	0.45	17.96	0	0	1	0	1	1	-1	ID100003969327162	CG6355-RA	FBgn0028741	(0,0,1,4,1)	3.a	-0.29	0.36	0.93	0.16
6.77	1.25	2.34	1.23	27.54	0	1	1	0	1	1	-1	ID100004108911170	CG31048-RA	FBgn0051048	(0,0,1,4,1)	3.a	-0.33	0.92	2.01	0.9
7.55	1.48	2.42	1.21	62.26	0	1	1	0	1	1	-1	ID1000045285371216	CG9594-RA	FBgn0023395	(0,0,1,4,1)	3.a	0.02	1.5	2.44	1.23
9.04	0.68	1.06	0.53	26.95	0	0	1	0	1	1	-1	ID100003296018135	CG32016-RC	FBgn0052016	(0,0,1,4,1)	3.a	-0.04	0.64	1.02	0.5
7.42	1.16	2.12	0.96	62.29	0	1	1	0	1	1	-1	ID100004264439916	CG11451-RA	FBgn0037025	(0,0,1,4,1)	3.a	-0.33	0.83	1.78	0.63
6.31	0.96	1.73	0.82	16.03	1.00E-005	0	1	0	1	1	-1	ID100003081907313	CG17187-RA	FBgn0037882	(0,0,1,4,1)	3.a	-0.62	0.33	1.11	0.2
7.66	0.88	1.43	0.68	22.56	0	0	1	0	1	1	-1	ID1000039232251116	CG10105-RA	FBgn0033935	(0,0,1,4,1)	3.a	-0.18	0.69	1.25	0.5
6.31	0.35	1.03	0.44	13.66	3.00E-005	0	1	0	0	1	-1	ID10000358282928	CG4982-RA	FBgn0036598	(0,0,1,4,1)	3.a	-0.24	0.11	0.79	0.2
7.43	0.83	1.55	0.42	35.82	0	0	1	0	1	1	-1	ID100003469103513	CG13397-RA	FBgn0014417	(0,0,1,4,1)	3.a	0.2	1.03	1.74	0.62
6.3	0.51	1.06	0.43	10.85	0	0	1	0	0	1	-1	ID10000312260952	CG17085-RA	FBgn0032309	(0,0,1,4,1)	3.a	-0.18	0.32	0.88	0.25
7.97	1.05	1.74	1.03	34.75	0	1	1	0	1	1	-1	ID100003903111041	CG9191-RA	FBgn0004378	(0,0,1,4,1)	3.a	-0.24	0.81	1.5	0.79
8.33	2.96	5.15	2.81	82.76	0	1	1	1	1	1	-1	ID100003795010516	CG4009-RA	FBgn0038469	(0,0,1,4,1)	3.a	0.03	2.98	5.18	2.83
7.68	0.97	1.63	0.75	17.87	0	0	1	0	1	1	-1	ID100004282702102	CG13570-RA	FBgn0015544	(0,0,1,4,1)	3.a	-0.52	0.46	1.11	0.23
8.37	0.71	1.25	0.6	27.32	0	0	1	0	1	1	-1	ID100004462921155	CG32365-RA	FBgn0052365	(0,0,1,4,1)	3.a	0.01	0.73	1.27	0.61
7.88	0.68	1.18	0.46	19.41	0	0	1	0	1	1	-1	ID100004351901130	CG18802-RA	FBgn0011740	(0,0,1,4,1)	3.a	0.1	0.78	1.28	0.56
7.66	0.66	1.19	0.55	13.41	3.00E-005	0	1	0	1	1	-1	ID10000434041107	CG11882-RA	FBgn0039642	(0,0,1,4,1)	3.a	-0.08	0.58	1.11	0.47
9.08	0.76	1.18	0.5	58.8	0	0	1	0	1	1	-1	ID100003182136173	CG5206-RA	FBgn0023097	(0,0,1,4,1)	3.a	-0.25	0.51	0.93	0.26
9.1	0.59	1.05	0.53	15.21	1.00E-005	0	1	0	1	1	-1	ID1000036062391019	CG12399-RA	FBgn0011648	(0,0,1,4,1)	3.a	-0.04	0.54	1	0.48
9.54	1.21	1.9	1.03	98.81	0	1	1	1	1	1	-1	ID10000393940448	CG14489-RA	FBgn0015522	(0,0,1,4,1)	3.a	-0.12	1.09	1.79	0.91
6.35	0.89	1.68	0.95	13.94	2.00E-005	0	1	0	1	1	-1	ID100003704008416	CG17853-RA	FBgn0026393	(0,0,1,4,1)	3.a	-0.13	0.76	1.55	0.82
8.42	0.74	1.34	0.58	14.1	2.00E-005	0	1	0	1	1	-1	ID1000033139211158	CG12942-RA	FBgn0033569	(0,0,1,4,1)	3.a	-0.36	0.38	0.98	0.22
7.99	0.8	1.36	0.66	49.28	0	0	1	0	1	1	-1	ID100004269021123	CG31152-RA	FBgn0086253	(0,0,1,4,1)	3.a	-0.15	0.65	1.2	0.51
6.23	1.54	2.84	1.68	29.86	0	1	1	0	1	1	-1	ID100003479628513	CG14711-RA	FBgn0037922	(0,0,1,4,3)	3.b	-0.14	1.39	2.7	1.54
7.51	0.81	1.37	0.81	27.03	0	0	1	0	1	1	-1	ID100003518511067	CG1647-RA	FBgn0039602	(0,0,1,4,3)	3.b	-0.06	0.75	1.3	0.75
7.25	0.78	1.43	0.93	16.22	1.00E-005	0	1	0	1	1	-1	ID10000381812669	CG3169-RA	FBgn0037981	(0,0,1,4,3)	3.b	0.07	0.85	1.49	1
6.34	0.79	1.9	1.32	16.84	1.00E-005	0	1	0	1	1	0	ID1000042256351811	CG15924-RA	FBgn0085428	(0,0,1,4,3)	3.b	0.32	1.1	2.21	1.63
6.52	0.59	1.15	0.7	13.76	3.00E-005	0	1	0	1	1	-1	ID10000320670671	CG5334-RA	FBgn0030577	(0,0,1,4,3)	3.b	-0.25	0.33	0.9	0.44
6.79	0.77	1.52	0.87	24.22	0	0	1	0	1	1	-1	ID1000036787310111	CG7609-RA	FBgn0027518	(0,0,1,4,3)	3.b	0.05	0.82	1.57	0.92
7.38	0.83	1.2	1.07	12.27	6.00E-005	0	1	0	1	0	0	ID100004058332014	CG30373-RA	FBgn0050373	(0,0,1,4,3)	3.b	0	0.83	1.21	1.08
7.44	0.99	1.58	1.15	17.21	1.00E-005	0	1	0	1	1	0	ID100003778702119	CG1120-RA	FBgn0035462	(0,0,1,4,3)	3.b	-0.27	0.72	1.31	0.88
6.42	0.9	1.69	1.15	16.16	1.00E-005	0	1	0	1	1	0	ID1000045400251111	CG4618-RA	FBgn0035589	(0,0,1,4,3)	3.b	-0.24	0.66	1.45	0.9
8.24	1.85	4.51	3.1	84.32	0	1	1	1	1	1	-1	ID1000032928301711	CG31928-RA	FBgn0051928	(0,0,1,4,3)	3.b	-0.15	1.7	4.36	2.95
5.39	2.78	4.54	2.83	18.86	0	1	1	0	1	1	0	ID10000315950343	CG11381-RA	FBgn0029568	(0,0,1,4,3)	3.b	-0.09	2.69	4.45	2.74
6.15	1.11	1.87	1.33	14.99	1.00E-005	1	1	0	1	1	0	ID100003634614017	CG12324-RA	FBgn0033555	(0,0,1,4,3)	3.b	-0.15	0.96	1.72	1.18
6.8	0.67	1.05	0.75	15.02	1.00E-005	0	1	0	1	0	0	ID100004483418167	CG13775-RA	FBgn0031874	(0,0,1,4,3)	3.b	-0.22	0.45	0.84	0.53
5.91	0.64	1.25	0.72	11.49	9.00E-005	0	1	0	1	1	0	ID10000395391311	CG10419-RA	FBgn0036850	(0,0,1,4,3)	3.b	-0.01	0.62	1.24	0.7
8.56	0.91	1.42	0.9	19.42	0	0	1	0	1	1	-1	ID100003574015177	CG7405-RA	FBgn0022936	(0,0,1,4,3)	3.b	-0.03	0.88	1.39	0.87
7.87	0.85	2.52	2.1	16.49	1.00E-005	0	1	0	0	1	0	ID100003817321078	CG31661-RA	FBgn0051661	(0,0,1,4,3)	3.b	0.08	0.93	2.61	2.18
4.17	0.81	1.7	1.36	10.42	0	0	1	0	1	1	0	ID100003916331154	CG33213-RA	FBgn0053213	(0,0,1,4,3)	3.b	-0.52	0.28	1.17	0.84
7.52	1.09	1.7	1.05	34.58	0	1	1	0	1	1	-1	ID100003561630114	CG18801-RA	FBgn0041627	(0,0,1,4,3)	3.b	-0.13	0.96	1.57	0.92
7.54	1.92	4.22	2.88	88.36	0	1	1	1	1	1	-1	ID100004182239134	CG31926-RA	FBgn0051926	(0,0,1,4,3)	3.b	0.27	2.19	4.49	3.15
6.71	0.72	1.61	1.49	14.96	1.00E-005	0	1	0	1	1	0	ID100003495513217	CG13138-RB	FBgn0032211	(0,0,1,4,3)	3.b	0.06	0.79	1.67	1.56
7.35	1.58	2.31	1.75	17.3	0	1	1	0	1	0	0	ID1000036844151519	CG31344-RA	FBgn0051344	(0,0,1,4,3)	3.b	-0.24	1.34	2.07	1.51
6.04	1.28	2.42	1.52	20.34	0	1	1	0	1	1	-1	ID100004527839166	CG9586-RB	FBgn0032101	(0,0,1,4,3)	3.b	0.01	1.29	2.43	1.53
6.73	1.06	1.97	1.29	64.43	0	1	1	1	1	1	-1	ID100003367311044	CG6632-RA	FBgn0030945	(0,0,1,4,3)	3.b	-0.31	0.75	1.65	0.98
6.02	0.94	1.86	1.13	19.41	0	0	1	0	1	1	-1	ID10000372551111117	CG6318-RA	FBgn0030931	(0,0,1,4,3)	3.b	0.51	1.45	2.37	1.64
6.56	0.86	1.42	0.94	17.68	0	0	1	0	1	1	-1	ID100003448230717	CG3022-RA	FBgn0031275	(0,0,1,4,3)	3.b	-0.09	0.77	1.33	0.85
5.96	1.26	2.88	2.21	17.86	0	1	1	0	1	1	0	ID100003637438188	CG12517-RA	FBgn0032311	(0,0,1,4,3)	3.b	0.16	1.42	3.04	2.37
8.42	0.72	1.16	0.7	34.95	0	0	1	0	1	1	-1	ID100004369830215	CG7407-RA	FBgn0037134	(0,0,1,4,3)	3.b	-0.13	0.59	1.03	0.57
6.51	1.7	3.8	2.58	37.25	0	1	1	1	1	1	-1	ID100003640536814	CG12716-RA	FBgn0030439	(0,0,1,4,3)	3.b	1.39	3.09	5.19	3.97
6.09	0.54	1.03	0.66	10.44	0	0	1	0	1	1	0	ID100004447311083	CG32696-RB	FBgn0259147	(0,0,1,4,3)	3.b	0.24	0.78	1.27	0.89
6.84	0.94	1.8	1.13	24.5	0	0	1	0	1	1	-1	ID100003290814171	CG31898-RA	FBgn0051898	(0,0,1,4,3)	3.b	0.38	1.31	2.17	1.51
5.86	1.22	2.25	1.36	24.48	0	1	1	0	1	1	-1	ID100003659225713	CG32491-RJ	FBgn0002781	(0,0,1,4,3)	3.b	-0.37	0.85	1.88	1
8.83	1	1.63	1.02	21.94	0	1	1	0	1	1	-1	ID1000044693021211	CG6920-RA	FBgn0002906	(0,0,1,4,3)	3.b	0.02	1.02	1.65	1.04
7.18	1.29	2.33	1.42	64.73	0	1	1	1	1	1	-1	ID100004253716916	CG12702-RA	FBgn0031070	(0,0,1,4,3)	3.b	0.1	1.4	2.43	1.52
9.41	6.16	11.66	7.11	143.59	0	1	1	1	1	1	-1	ID100003366336715	CG6533-RA	FBgn0000356	(0,0,1,4,3)	3.b	0.11	6.27	11.77	7.22
6.7	0.79	1.63	1.16	21.45	0	0	1	0	1	1	0	ID1000034915311610	CG13053-RA	FBgn0040801	(0,0,1,4,3)	3.b	-0.17	0.62	1.46	0.99
7.38	0.87	2.52	1.56	17.06	1.00E-005	0	1	0	0	1	-1	ID10000404280123	CG10274-RA	FBgn0035690	(0,0,1,4,3)	3.b	1.24	2.11	3.76	2.8
10.09	7.22	14.64	8.47	253.68	0	1	1	1	1	1	-1	ID100003366010122	CG6519-RA	FBgn0000355	(0,0,1,4,3)	3.b	0.25	7.47	14.88	8.71
6.61	0.82	1.39	0.89	24.53	0	0	1	0	1	1	-1	ID100003634516017	CG12320-RA	FBgn0038590	(0,0,1,4,3)	3.b	-0.08	0.74	1.31	0.8
7.09	1.65	2.53	1.65	41.57	0	1	1	1	1	1	-1	ID1000044610211211	CG32226-RA	FBgn0052226	(0,0,1,4,3)	3.b	-0.06	1.59	2.47	1.59
7.47	1.12	1.77	1.17	33.97	0	1	1	0	1	1	-1	ID1000031644001616	CG18112-RA	FBgn0039702	(0,0,1,4,3)	3.b	-0.04	1.09	1.74	1.13
7.05	0.72	1.26	0.78	21.47	0	0	1	0	1	1	-1	ID100003495839218	CG13151-RA	FBgn0033750	(0,0,1,4,3)	3.b	0.12	0.84	1.38	0.9
6.1	1.55	2.86	1.6	51.56	0	1	1	1	1	1	-1	ID1000040489010410	CG14791-RC	FBgn0025382	(0,0,1,4,3)	3.b	0.17	1.72	3.03	1.77
6.36	1.04	1.82	1.4	17.81	0	1	1	0	1	1	0	ID100004454717119	CG6736-RA	FBgn0044049	(0,0,1,4,3)	3.b	-0.17	0.87	1.65	1.23
7.15	0.79	1.53	1.04	13.68	3.00E-005	0	1	0	1	1	0	ID1000044800341211	CG13689-RA	FBgn0031270	(0,0,1,4,3)	3.b	0.41	1.2	1.94	1.45
6.5	0.5	1.02	0.58	9.73	0	0	1	0	1	1	0	ID100003734609914	CG7753-RA	FBgn0002716	(0,0,1,4,3)	3.b	-0.09	0.4	0.92	0.49
6.87	1.16	2.03	1.4	41.41	0	1	1	1	1	1	-1	ID100003634712017	CG12333-RA	FBgn0038617	(0,0,1,4,3)	3.b	-0.3	0.86	1.72	1.09
9.05	0.57	1.2	0.67	18.16	0	0	1	0	1	1	-1	ID1000032241171218	CG11593-RA	FBgn0035488	(0,0,1,4,3)	3.b	0.19	0.76	1.38	0.86
6.62	0.86	1.59	0.94	20.86	0	0	1	0	1	1	-1	ID100003246424913	CR32162-RA	FBgn0041721	(0,0,1,4,3)	3.b	-0.21	0.64	1.37	0.72
7.23	2.39	5.22	3.93	134.88	0	1	1	1	1	1	-1	ID100004237625186	CG15721-RA	FBgn0030438	(0,0,1,4,3)	3.b	1.66	4.05	6.88	5.6
8.47	0.95	1.84	1.12	21.47	0	0	1	0	1	1	-1	ID1000040884001712	CG6445-RB	FBgn0036715	(0,0,1,4,3)	3.b	-0.17	0.78	1.67	0.95
7.22	0.83	1.63	1.33	25.67	0	0	1	1	1	1	0	ID1000032576181812	CG6694-RA	FBgn0035900	(0,0,1,4,3)	3.b	0.14	0.98	1.78	1.48
7.55	0.99	1.44	1.1	21.33	0	0	1	0	1	0	0	ID100004139038617	CG12077-RA	FBgn0035435	(0,0,1,4,3)	3.b	-0.1	0.89	1.34	1
7.55	1.24	2.02	1.34	31.93	0	1	1	0	1	1	-1	ID100004183231312	CG32095-RA	FBgn0052095	(0,0,1,4,3)	3.b	-0.14	1.1	1.88	1.19
8.16	1.44	2.23	1.55	23.64	0	1	1	0	1	1	-1	ID10000406993111619	CG12018-RA	FBgn0027903	(0,0,1,4,3)	3.b	0.01	1.45	2.24	1.56
7.83	0.72	1.19	0.86	20.7	0	0	1	0	1	1	0	ID10000331832684	CG31495-RA	FBgn0051495	(0,0,1,4,3)	3.b	-0.32	0.4	0.87	0.54
8.96	0.86	1.76	0.96	36.7	0	0	1	0	1	1	-1	ID100004130608150	CG5199-RA	FBgn0036994	(0,0,1,4,3)	3.b	0.26	1.12	2.03	1.23
7.43	0.85	1.44	0.85	26.31	0	0	1	0	1	1	-1	ID1000031708041615	CG31251-RA	FBgn0051251	(0,0,1,4,3)	3.b	-0.21	0.64	1.22	0.64
7.27	1.12	1.91	1.19	21.67	0	1	1	0	1	1	-1	ID100004127322115	CG4291-RA	FBgn0031287	(0,0,1,4,3)	3.b	-0.45	0.67	1.46	0.74
7.59	0.48	1.67	1.22	32.65	0	0	1	1	1	1	-1	ID1000037876141517	CG3896-RA	FBgn0085428	(0,0,1,4,3)	3.b	0.69	1.17	2.36	1.91
9.2	3.08	5.99	3.88	44.92	0	1	1	1	1	1	-1	ID1000042316051318	CG15570-RA	FBgn0029697	(0,0,1,4,3)	3.b	0.42	3.5	6.41	4.3
6.39	0.92	2.1	1.76	29.1	0	0	1	1	1	1	0	ID100003280321021	CG5627-RA	FBgn0030613	(0,0,1,4,3)	3.b	0.16	1.09	2.27	1.92
6.25	0.94	1.96	1.23	21.34	0	0	1	0	1	1	-1	ID10000407141523	CG12102-RA	NA	(0,0,1,4,3)	3.b	0.47	1.41	2.44	1.7
4.67	0.72	1.76	1.16	22.18	0	0	1	0	1	1	-1	ID10000440481812	CG13014-RA	FBgn0030759	(0,0,1,4,3)	3.b	-0.19	0.53	1.58	0.97
5.91	1.21	2.37	1.47	20.14	0	1	1	0	1	1	-1	ID1000037888341517	CG3924-RA	FBgn0013764	(0,0,1,4,3)	3.b	-0.3	0.92	2.07	1.17
6.82	0.62	1.22	0.9	10.54	0	0	1	0	1	1	0	ID10000358360551	CG4998-RA	FBgn0036612	(0,0,1,4,3)	3.b	-0.05	0.57	1.17	0.85
9.06	6.16	12.68	7.45	296.67	0	1	1	1	1	1	-1	ID100003365912122	CG6517-RA	FBgn0000357	(0,0,1,4,3)	3.b	0.62	6.78	13.3	8.07
11.88	1.23	2.22	1.5	86.65	0	1	1	1	1	1	-1	ID10000349813111415	CG13200-RA	FBgn0033631	(0,0,1,4,3)	3.b	-0.23	1	1.99	1.27
7.37	0.53	1.25	0.66	28.08	0	0	1	0	1	1	-1	ID1000032106201817	CG5408-RA	FBgn0028978	(0,0,1,4,3)	3.b	0.18	0.71	1.43	0.84
6.41	0.88	1.53	1.18	9.53	3.00E-004	0	1	0	1	0	0	ID1000040557261413	CG14911-RA	FBgn0035701	(0,0,1,4,3)	3.b	0.03	0.92	1.56	1.21
7.86	0.68	1.13	0.74	18.14	0	0	1	0	1	1	-1	ID1000037428001416	CG10795-RA	FBgn0034626	(0,0,1,4,3)	3.b	0.12	0.79	1.24	0.85
7.22	1.16	2.74	1.83	29.17	0	1	1	0	1	1	-1	ID100003838713117	CG4066-RA	FBgn0038011	(0,0,1,4,3)	3.b	0.2	1.37	2.95	2.03
6.62	0.71	1.42	0.99	24.03	0	0	1	0	1	1	-1	ID100003268133115	CG15376-RA	FBgn0029692	(0,0,1,4,3)	3.b	0.42	1.13	1.84	1.41
5.78	1.07	1.82	1.15	26.03	0	1	1	0	1	1	-1	ID100004373019719	CG8607-RA	FBgn0035760	(0,0,1,4,3)	3.b	-0.36	0.7	1.46	0.79
8.97	3.49	6.21	3.48	68.36	0	1	1	1	1	1	-1	ID100004407512151	CG13083-RB	FBgn0032789	(0,0,1,4,3)	3.b	0.14	3.63	6.34	3.62
7.62	0.57	1.09	0.67	15.67	1.00E-005	0	1	0	1	1	-1	ID1000044341210018	CG4208-RA	FBgn0026751	(0,0,1,4,3)	3.b	0.23	0.8	1.32	0.89
7.81	0.74	1.21	0.88	21.68	0	0	1	0	1	1	0	ID10000401893101012	CG8435-RA	FBgn0034084	(0,0,1,4,3)	3.b	0.19	0.94	1.4	1.07
6.71	1.03	1.9	1.23	18.54	0	1	1	0	1	1	-1	ID1000043544081412	CG17559-RA	FBgn0024245	(0,0,1,4,3)	3.b	-0.18	0.85	1.72	1.05
7.07	0.96	2.56	2.15	22.17	0	0	1	1	1	1	0	ID100003365618122	CG6508-RA	FBgn0032303	(0,0,1,4,3)	3.b	0.08	1.05	2.65	2.24
7.79	0.71	1.91	1.15	13.96	2.00E-005	0	1	0	0	1	0	ID100004385401165	CG16956-RA	FBgn0032523	(0,0,1,4,3)	3.b	-0.04	0.67	1.88	1.11
6.07	1.04	1.84	1.18	22.05	0	1	1	0	1	1	-1	ID10000405552101413	CG14906-RA	FBgn0015351	(0,0,1,4,3)	3.b	-0.18	0.86	1.66	1
7.27	0.84	1.52	0.96	40.56	0	0	1	0	1	1	-1	ID1000039184351315	CG3325-RA	FBgn0003480	(0,0,1,4,3)	3.b	0.18	1.02	1.7	1.14
8.23	1.55	3.46	2.34	42.97	0	1	1	1	1	1	-1	ID100003494431317	CG13113-RA	FBgn0032126	(0,0,1,4,3)	3.b	0.18	1.73	3.64	2.52
7.98	0.95	1.45	0.94	62.15	0	0	1	0	1	1	-1	ID100003679132111	CG7729-RA	FBgn0036688	(0,0,1,4,3)	3.b	-0.1	0.84	1.34	0.84
7.02	0.78	1.36	0.95	23.43	0	0	1	0	1	1	-1	ID1000040737171413	CG12182-RA	FBgn0028504	(0,0,1,4,3)	3.b	0.25	1.02	1.6	1.2
9.23	0.56	1.05	0.59	20.38	0	0	1	0	1	1	-1	ID10000388283959	CG3437-RA	FBgn0035998	(0,0,1,4,3)	3.b	-0.01	0.54	1.04	0.58
6.69	0.75	1.36	0.93	12.65	5.00E-005	0	1	0	1	1	0	ID100003429021717	CG7948-RB	FBgn0003479	(0,0,1,4,3)	3.b	-0.09	0.66	1.27	0.84
7.13	0.94	1.53	1.07	12.93	4.00E-005	0	1	0	1	0	0	ID100003541103114	CG8866-RB	FBgn0037679	(0,0,1,4,3)	3.b	0.16	1.1	1.7	1.24
5.55	0.76	1.92	1.09	15.18	1.00E-005	0	1	0	1	1	-1	ID100004326838419	CG8825-RA	FBgn0031506	(0,0,1,4,3)	3.b	-0.42	0.33	1.5	0.67
7	1.2	1.9	1.45	12.39	6.00E-005	1	1	0	1	0	0	ID100003574211177	CG7420-RA	FBgn0031344	(0,0,1,4,3)	3.b	0.04	1.24	1.94	1.49
7.56	1.05	1.67	1.07	34.16	0	1	1	0	1	1	-1	ID100003938028139	CG14450-RA	FBgn0037184	(0,0,1,4,3)	3.b	-0.01	1.04	1.66	1.06
7.24	2.51	5.03	3.47	30.25	0	1	1	1	1	1	-1	ID1000042317031318	CG15571-RA	FBgn0029696	(0,0,1,4,3)	3.b	0.87	3.37	5.9	4.33
7.09	1.37	2.26	1.34	37.1	0	1	1	0	1	1	-1	ID1000040738151413	CG12189-RA	FBgn0035150	(0,0,1,4,3)	3.b	-0.06	1.31	2.2	1.28
8.1	1.66	3.71	2.63	40.16	0	1	1	1	1	1	-1	ID1000038569010711	CG1077-RA	FBgn0037405	(0,0,1,4,3)	3.b	-0.92	0.75	2.79	1.71
7.39	1.59	2.82	1.99	37.06	0	1	1	1	1	1	-1	ID100004107011104	CG31015-RA	FBgn0051015	(0,0,1,4,3)	3.b	-0.12	1.47	2.7	1.87
6.59	0.96	1.78	1.03	19.92	0	0	1	0	1	1	-1	ID1000045044291118	CG4444-RA	FBgn0003175	(0,0,1,4,3)	3.b	0.14	1.1	1.92	1.18
7.24	0.94	1.7	1.09	66.08	0	0	1	1	1	1	-1	ID1000031171211101	CG1605-RA	FBgn0025185	(0,0,1,4,3)	3.b	-0.06	0.87	1.64	1.03
7.65	1.03	1.62	1.12	40.66	0	1	1	1	1	1	-1	ID1000039565311111	CG10489-RA	FBgn0035644	(0,0,1,4,3)	3.b	-0.23	0.8	1.38	0.89
6.5	0.65	1.31	0.79	11.95	8.00E-005	0	1	0	1	1	0	ID10000397352687	CG4764-RA	FBgn0031310	(0,0,1,4,3)	3.b	0.08	0.72	1.39	0.86
7.03	0.5	1.11	0.86	11.34	1.00E-004	0	1	0	1	1	0	ID100003129620015	CG30010-RA	FBgn0050010	(0,0,1,4,3)	3.b	0.22	0.72	1.33	1.08
8.62	1.92	4.02	2.82	33.68	0	1	1	1	1	1	-1	ID1000035973361815	CG32774-RA	FBgn0052774	(0,0,1,4,3)	3.b	-0.26	1.66	3.75	2.56
6.47	1.95	3.32	2.02	45.46	0	1	1	1	1	1	-1	ID100003780020119	CG11295-RA	FBgn0013548	(0,0,1,4,3)	3.b	0.09	2.04	3.41	2.11
8.03	3.17	6.53	3.83	129.97	0	1	1	1	1	1	-1	ID1000042318011318	CG15573-RB	FBgn0041252	(0,0,1,4,3)	3.b	1.38	4.54	7.91	5.21
6.98	1.1	2.07	1.38	18.95	0	1	1	0	1	1	-1	ID100003150011213	CG3163-RA	FBgn0034961	(0,0,1,4,3)	3.b	-0.24	0.86	1.84	1.14
6.7	1.05	1.97	1.45	18.38	0	1	1	0	1	1	0	ID1000044446341214	CG32645-RB	FBgn0052645	(0,0,1,4,3)	3.b	0.43	1.48	2.4	1.88
6.93	1.02	1.95	1.17	32.07	0	1	1	0	1	1	-1	ID100004364932719	CG7099-RA	FBgn0032517	(0,0,1,4,3)	3.b	0.07	1.09	2.01	1.24
7.93	3.11	6.83	4.58	202.19	0	1	1	1	1	1	-1	ID10000444433101214	CG32642-RC	FBgn0052642	(0,0,1,4,3)	3.b	1.29	4.41	8.13	5.88
6.63	1.3	2	1.34	26.74	0	1	1	0	1	1	-1	ID100003319220316	CG31842-RA	FBgn0051842	(0,0,1,4,3)	3.b	-0.04	1.26	1.96	1.3
7.05	0.49	1.19	0.83	16.23	1.00E-005	0	1	0	1	1	0	ID100003560312114	CG18764-RA	FBgn0042205	(0,0,1,4,3)	3.b	0.32	0.81	1.51	1.15
7.38	1.37	2.2	1.51	39.12	0	1	1	1	1	1	-1	ID100004398000151	CG7938-RA	FBgn0003511	(0,0,1,4,3)	3.b	0	1.37	2.2	1.51
8.09	2.75	6.03	4.35	160.28	0	1	1	1	1	1	-1	ID100004442716018	CG32602-RA	FBgn0052602	(0,0,1,4,3)	3.b	1.48	4.23	7.51	5.83
6.18	1.74	3.01	2.91	13.59	3.00E-005	1	1	1	1	1	0	ID100003483218317	CG13427-RA	FBgn0034514	(0,0,1,4,3)	3.b	-0.88	0.86	2.12	2.02
6.89	1.32	2.18	1.3	34.57	0	1	1	0	1	1	-1	ID1000040963310147	CG9996-RA	FBgn0039273	(0,0,1,4,3)	3.b	-0.13	1.19	2.05	1.17
6.9	1.19	1.99	1.16	40.33	0	1	1	0	1	1	-1	ID100004020512146	CG8474-RA	FBgn0025874	(0,0,1,4,3)	3.b	-0.02	1.16	1.96	1.13
8.2	0.81	1.52	0.99	37.47	0	0	1	0	1	1	-1	ID100003710716118	CG7837-RA	FBgn0039696	(0,0,1,4,3)	3.b	-0.16	0.66	1.36	0.83
7.04	1.11	1.96	1.12	25.37	0	1	1	0	1	1	-1	ID1000032941310319	CG31961-RA	FBgn0051961	(0,0,1,4,3)	3.b	-0.04	1.06	1.92	1.07
6.53	1.33	3.01	2.35	100.02	0	1	1	1	1	1	-1	ID100003368312184	CG6696-RA	FBgn0030947	(0,0,1,4,3)	3.b	0.98	2.31	3.99	3.32
7.18	0.97	1.6	1.03	20.81	0	0	1	0	1	1	-1	ID10000422960960	CG15523-RB	FBgn0039727	(0,-4,-3,-3,-3)	4.a	-3.08	-2.11	-1.48	-2.05
6.68	0.6	1.02	0.71	15.91	1.00E-005	0	1	0	1	1	0	ID100003956117139	CG10478-RA	FBgn0035657	(0,-4,-3,-3,-3)	4.a	-3.05	-2.45	-2.03	-2.33
7.73	0.95	1.7	0.96	28.06	0	0	1	0	1	1	-1	ID1000044115171814	CG8994-RC	FBgn0000615	(0,-4,-3,-3,-3)	4.a	-8.18	-7.23	-6.48	-7.22
8.56	0.65	1.29	0.4	30.32	0	0	1	0	1	1	-1	ID100003366936122	CG6586-RA	FBgn0028980	(0,-4,-3,-3,-3)	4.a	-3.19	-2.54	-1.9	-2.79
9.64	0.73	1.07	0.54	31.87	0	0	1	0	1	1	-1	ID1000034065161317	CG10055-RA	FBgn0037482	(0,-4,-3,-3,-3)	4.a	-1.69	-0.96	-0.62	-1.15
7.59	1.13	1.37	1.09	19.57	0	1	1	0	1	0	0	ID10000322611371	CG1163-RA	FBgn0003275	(0,-4,-3,-3,-3)	4.a	-3.38	-2.26	-2.01	-2.3
6.75	0.69	1	0.64	15.79	1.00E-005	0	1	0	1	0	0	ID1000037598391618	CG30093-RA	FBgn0050093	(0,-4,-3,-3,-3)	4.a	-5.23	-4.54	-4.23	-4.59
8.17	1.05	1.49	0.77	37.65	0	1	1	0	1	1	-1	ID100004207024612	CG16972-RA	FBgn0032481	(0,-4,-3,-3,-3)	4.a	-4.44	-3.38	-2.95	-3.67
7.81	0.75	1.28	0.81	13.91	2.00E-005	0	1	0	1	1	0	ID1000031955031218	CG33067-RA	FBgn0028581	(0,-4,-3,-3,-3)	4.a	-2.89	-2.14	-1.62	-2.08
6.48	1.03	1.65	0.88	25.49	0	1	1	0	1	1	-1	ID1000041383110180	CG12066-RB	FBgn0000274	(0,-4,-3,-3,-3)	4.a	-3.46	-2.43	-1.81	-2.58
7.73	0.49	1.68	0.86	16.12	1.00E-005	0	1	0	0	1	-1	ID100004194621143	CG31762-RB	FBgn0000114	(0,-4,-3,-3,-3)	4.a	-6.57	-6.08	-4.89	-5.71
8.89	0.74	1.03	0.56	21.77	0	0	1	0	1	0	-1	ID10000450300133	CG4336-RA	FBgn0003302	(0,-4,-3,-3,-3)	4.a	-2.18	-1.44	-1.15	-1.62
8.04	0.86	1.47	0.7	16.19	1.00E-005	0	1	0	1	1	-1	ID100004410010130	CG13176-RA	FBgn0033692	(0,-4,-3,-3,-3)	4.a	-2.92	-2.06	-1.46	-2.22
5.64	0.43	1.18	0.65	10.72	0	0	1	0	0	1	0	ID10000325751101812	CG6693-RA	FBgn0037878	(0,-4,-3,-3,-3)	4.a	-2.27	-1.84	-1.09	-1.62
7.98	1.07	1.61	1.01	10.53	0	1	1	0	1	0	0	ID1000040181121012	CG8420-RA	FBgn0037664	(0,-4,-3,-3,-3)	4.a	-3.06	-1.98	-1.44	-2.05
7.81	0.84	1.11	0.75	18.87	0	0	1	0	1	0	0	ID100003437008717	CG11110-RA	FBgn0034535	(0,-4,-3,-3,-3)	4.a	-2.14	-1.3	-1.03	-1.39
7.43	0.54	1.1	0.85	12.85	4.00E-005	0	1	0	1	1	0	ID100004432122917	CG4174-RA	FBgn0036793	(0,-4,-3,-3,-3)	4.a	-3.06	-2.52	-1.96	-2.21
8.65	0.89	1.16	0.85	33.2	0	0	1	0	1	0	0	ID100004400400130	CG8043-RA	FBgn0037610	(0,-4,-3,-3,-3)	4.a	-4.12	-3.24	-2.96	-3.27
8.66	0.44	1.01	0.31	21.34	0	0	1	0	1	1	-1	ID10000324192101719	CG9828-RA	FBgn0032474	(0,-4,-3,-3,-3)	4.a	-2.38	-1.95	-1.37	-2.08
7.93	0.61	1.01	0.53	18.43	0	0	1	0	1	1	-1	ID100004020218146	CG8464-RA	FBgn0038233	(0,-4,-3,-3,-3)	4.a	-2.51	-1.9	-1.51	-1.99
7.62	1.1	1.7	0.91	14.06	2.00E-005	1	1	0	1	0	-1	ID10000400660550	CG3849-RA	FBgn0063485	(0,-4,-3,-3,-3)	4.a	-2.9	-1.8	-1.21	-1.99
8.6	0.65	1.1	0.65	18.99	0	0	1	0	1	1	-1	ID100003791834149	CG3980-RB	FBgn0031575	(0,-4,-3,-3,-3)	4.a	-1.87	-1.22	-0.77	-1.22
9.68	0.83	1.4	0.78	31.98	0	0	1	0	1	1	-1	ID100003903010412	CG9188-RB	FBgn0031878	(0,-4,-3,-3,-3)	4.a	-3.23	-2.4	-1.83	-2.45
9.56	0.78	1.21	0.71	10.04	0	0	1	0	1	0	0	ID1000036631010175	CG5886-RA	FBgn0039379	(0,-4,-3,-3,-3)	4.a	-2.09	-1.31	-0.88	-1.38
7.7	1.03	1.97	1.24	48.79	0	1	1	1	1	1	-1	ID100004305031311	CG17230-RA	FBgn0046225	(0,-4,-3,-3,-3)	4.a	-5.42	-4.39	-3.45	-4.18
6.8	1.17	2.12	1.25	41.12	0	1	1	0	1	1	-1	ID10000448233655	CG13742-RA	FBgn0033372	(0,-4,-3,-3,-3)	4.a	-4.02	-2.85	-1.9	-2.78
10.19	1.01	1.12	0.92	68.58	0	1	1	0	1	0	0	ID100003846229164	CG6756-RB	FBgn0032397	(0,-4,-3,-3,-3)	4.a	-2.82	-1.81	-1.7	-1.9
7.96	0.97	1.89	0.98	38.37	0	0	1	0	1	1	-1	ID10000384600136	CG6752-RA	FBgn0038296	(0,-4,-3,-3,-3)	4.a	-4.27	-3.3	-2.38	-3.29
7.27	0.53	1.16	0.82	12.5	5.00E-005	0	1	0	1	1	0	ID1000040732151010	CG12169-RA	FBgn0035143	(0,-4,-3,-3,-3)	4.a	-5.76	-5.23	-4.6	-4.94
8.3	1.05	1.77	1.01	54.63	0	1	1	1	1	1	-1	ID1000031964291218	CG33088-RA	FBgn0028377	(0,-4,-3,-3,-3)	4.a	-4.61	-3.56	-2.84	-3.6
7.57	0.94	1.53	0.99	36.67	0	0	1	0	1	1	-1	ID10000414321932	CG1971-RA	FBgn0039881	(0,-4,-3,-3,-3)	4.a	-5.34	-4.41	-3.82	-4.36
7.52	1.05	1.74	0.94	36	0	1	1	0	1	1	-1	ID1000045034051118	CG4375-RA	FBgn0031295	(0,-4,-3,-3,-3)	4.a	-7.45	-6.4	-5.71	-6.51
8.5	0.78	1.01	0.69	19.74	0	0	1	0	1	0	0	ID1000031768341015	CG5106-RA	FBgn0037879	(0,-4,-3,-3,-3)	4.a	-7.2	-6.41	-6.18	-6.51
8.27	0.59	1.04	0.59	28.28	0	0	1	0	1	1	-1	ID100003475024317	CG14617-RA	FBgn0031191	(0,-4,-3,-3,-3)	4.a	-1.95	-1.36	-0.91	-1.37
8.78	1.3	1.51	0.93	12.48	5.00E-005	1	1	0	1	0	0	ID10000317050101615	CG31226-RA	FBgn0051226	(0,-4,-3,-3,-3)	4.a	-8.3	-7.01	-6.8	-7.37
7.95	0.83	1.14	0.86	12.93	4.00E-005	0	1	0	1	0	0	ID1000036128191715	CG14174-RA	FBgn0036036	(0,-4,-3,-3,-3)	4.a	-2.35	-1.52	-1.21	-1.49
8.73	0.74	1.21	0.43	24.41	0	0	1	0	1	1	-1	ID1000042679011010	CG31137-RD	FBgn0011725	(0,-4,-3,-3,-3)	4.a	-2.59	-1.86	-1.38	-2.17
8.08	0.73	1.34	0.71	35.01	0	0	1	0	1	1	-1	ID100003861424918	CG10855-RA	FBgn0035461	(0,-4,-3,-3,-3)	4.a	-4.47	-3.74	-3.13	-3.76
6.73	0.77	1.31	0.76	17.16	1.00E-005	0	1	0	1	1	-1	ID100004062731023	CG30466-RA	FBgn0050466	(0,-4,-3,-3,-3)	4.a	-2.48	-1.71	-1.17	-1.72
7.33	0.97	1.44	0.94	27.98	0	0	1	0	1	1	-1	ID10000451230633	CG3552-RA	FBgn0035999	(0,-4,-3,-3,-3)	4.a	-3.59	-2.62	-2.15	-2.66
7.49	1.12	1.83	1.2	33.77	0	1	1	0	1	1	-1	ID100004380415518	CG8746-RA	FBgn0033330	(0,-4,-3,-3,-3)	4.a	-5.24	-4.12	-3.41	-4.04
7.95	0.92	1.44	0.95	40.7	0	0	1	0	1	1	-1	ID100004407731075	CG13088-RA	FBgn0032047	(0,-4,-3,-3,-3)	4.a	-4.73	-3.81	-3.29	-3.78
7.87	0.64	1.27	0.73	38.94	0	0	1	0	1	1	-1	ID100003854608164	CG10732-RA	FBgn0036365	(0,-4,-3,-3,-3)	4.a	-2.29	-1.66	-1.03	-1.57
6.88	0.79	1.31	0.76	10.47	0	0	1	0	1	0	0	ID100003427605717	CG7929-RA	FBgn0041102	(0,-4,-3,-3,-3)	4.a	-7.99	-7.2	-6.68	-7.23
7.58	0.68	1.15	0.69	14.49	2.00E-005	0	1	0	1	1	-1	ID100003350225184	CG11025-RA	FBgn0028372	(0,-4,-3,-3,-3)	4.a	-4.17	-3.49	-3.02	-3.47
8.16	0.67	1.06	0.51	26.3	0	0	1	0	1	1	-1	ID100004105113147	CG3085-RA	FBgn0034816	(0,-4,-3,-3,-3)	4.a	-6.26	-5.58	-5.2	-5.75
8.89	0.73	1.02	0.68	13.96	2.00E-005	0	1	0	1	0	0	ID1000031252041813	CG2921-RA	FBgn0034689	(0,-4,-3,-3,-3)	4.a	-3.29	-2.56	-2.27	-2.61
7.72	0.77	1.44	1.05	13.66	3.00E-005	0	1	0	1	1	0	ID10000425923566	CG1134-RA	FBgn0035483	(0,-4,-3,-3,-3)	4.a	-2.92	-2.15	-1.48	-1.87
7.65	1.08	1.65	1.05	73.07	0	1	1	1	1	1	-1	ID1000039186311315	CG33261-RB	FBgn0013263	(0,-3,-2,-1,-1)	4.b	-1.95	-0.87	-0.31	-0.9
7.87	0.86	1.43	0.88	27.48	0	0	1	0	1	1	-1	ID100003236205911	CG5877-RA	FBgn0030625	(0,-3,-2,-1,-1)	4.b	-1.97	-1.11	-0.54	-1.09
7.69	1.06	1.47	0.97	27.08	0	1	1	0	1	0	-1	ID1000037017061614	CG17785-RA	FBgn0039188	(0,-3,-2,-1,-1)	4.b	-2.34	-1.28	-0.87	-1.37
8.15	1.29	2.12	1.29	36.18	0	1	1	0	1	1	-1	ID1000038041111516	CG5303-RA	FBgn0002715	(0,-3,-2,-1,-1)	4.b	-3.12	-1.82	-0.99	-1.83
7.63	1.02	1.58	1.04	24.6	0	1	1	0	1	1	-1	ID100004089020104	CG6451-RA	FBgn0041161	(0,-3,-2,-1,-1)	4.b	-2.19	-1.17	-0.62	-1.15
8.67	0.65	1.17	0.67	13.16	4.00E-005	0	1	0	1	1	-1	ID100003675316136	CG6568-RA	FBgn0034210	(0,-3,-2,-1,-1)	4.b	-1.36	-0.72	-0.2	-0.69
7.36	1.25	1.97	1.3	24.81	0	1	1	0	1	1	-1	ID100003759219016	CG30051-RB	FBgn0050051	(0,-3,-2,-1,-1)	4.b	-2.34	-1.09	-0.37	-1.04
7.8	1.55	3	1.96	49.2	0	1	1	1	1	1	-1	ID10000381512747	CG14891-RA	FBgn0038445	(0,-3,-2,-1,-1)	4.b	-4.48	-2.93	-1.48	-2.53
11.28	0.77	1.24	0.71	20.36	0	0	1	0	1	1	-1	ID10000447150655	CG6963-RB	FBgn0250823	(0,-3,-2,-1,-1)	4.b	-1.78	-1.01	-0.54	-1.07
8.05	0.68	1.05	0.82	14.9	2.00E-005	0	1	0	1	0	0	ID100004082609168	CG14040-RA	FBgn0031676	(0,-3,-2,-1,-1)	4.b	-1.34	-0.66	-0.29	-0.52
8.97	0.63	1.04	0.51	49.93	0	0	1	0	1	1	-1	ID100004294210311	CG4488-RA	FBgn0011737	(0,-3,-2,-1,-1)	4.b	-1.48	-0.85	-0.44	-0.98
6.76	0.95	1.88	1.03	17.88	0	0	1	0	1	1	-1	ID1000036972011117	CG8388-RA	FBgn0034062	(0,-3,-2,-1,-1)	4.b	-1.94	-0.99	-0.06	-0.91
7.48	1.69	3.69	2.38	40.85	0	1	1	1	1	1	-1	ID100003781200149	CG11401-RA	FBgn0037170	(0,-3,-2,-1,-1)	4.b	-3.82	-2.13	-0.13	-1.44
9.43	1.31	1.92	1.24	45.83	0	1	1	1	1	1	-1	ID100003479726513	CG14712-RA	FBgn0037924	(0,-3,-2,-1,-1)	4.b	-2.34	-1.03	-0.41	-1.1
7.58	0.89	1.53	0.82	58.35	0	0	1	0	1	1	-1	ID100004304835311	CG17129-RA	FBgn0035151	(0,-3,-2,-1,-1)	4.b	-2.18	-1.29	-0.65	-1.36
7.26	1.29	2.17	1.37	17.67	0	1	1	0	1	1	-1	ID10000430702902	CG8001-RA	FBgn0035268	(0,-3,-2,-1,-1)	4.b	-3.05	-1.76	-0.88	-1.68
8.08	0.76	1.26	0.79	27.02	0	0	1	0	1	1	-1	ID100004078005104	CG13951-RA	FBgn0016970	(0,-3,-2,-1,-1)	4.b	-1.26	-0.5	0	-0.47
9.43	0.77	1.02	0.82	35.43	0	0	1	0	1	0	0	ID1000037601331618	CG30109-RA	FBgn0050109	(0,-3,-2,-1,-1)	4.b	-1.23	-0.46	-0.21	-0.41
7.75	1.87	2.74	1.48	61.15	0	1	1	0	1	1	-1	ID1000040278111012	CG9747-RA	FBgn0039754	(0,-3,-2,-1,-1)	4.b	-4.03	-2.16	-1.29	-2.55
7.44	2.07	2.89	1.66	49.35	0	1	1	0	1	1	-1	ID1000039242091717	CG10158-RA	FBgn0031871	(0,-3,-2,-1,-1)	4.b	-3.85	-1.78	-0.96	-2.19
10.09	0.71	1.02	0.67	15.33	1.00E-005	0	1	0	1	0	0	ID100003296531081	CG32022-RA	FBgn0052022	(0,-3,-2,-1,-1)	4.b	-1.33	-0.61	-0.31	-0.65
8.32	0.96	1.62	0.83	28.33	0	0	1	0	1	1	-1	ID10000425993360	CG11367-RA	FBgn0037185	(0,-3,-2,-1,-1)	4.b	-1.85	-0.89	-0.24	-1.02
7.24	1.99	2.94	1.92	40.08	0	1	1	1	1	1	-1	ID100003992313131	CG15362-RA	FBgn0031378	(0,-3,-2,-1,-1)	4.b	-3.88	-1.9	-0.94	-1.96
8.41	0.74	1.07	0.7	20.86	0	0	1	0	1	0	-1	ID1000032152341513	CG9437-RA	FBgn0034599	(0,-3,-2,-1,-1)	4.b	-1.61	-0.86	-0.54	-0.91
7.89	1.5	2.47	1.57	72.57	0	1	1	1	1	1	-1	ID100003433004132	CG10191-RA	FBgn0036354	(0,-3,-2,-1,-1)	4.b	-3	-1.51	-0.53	-1.44
9.75	1.09	1.59	1.04	62.95	0	1	1	1	1	1	-1	ID10000411333734	CG31108-RA	FBgn0051108	(0,-3,-2,-1,-1)	4.b	-1.78	-0.7	-0.19	-0.74
8.2	1.04	1.8	0.85	60.12	0	1	1	0	1	1	-1	ID1000033849071611	CG12179-RA	FBgn0025388	(0,-3,-2,-1,-1)	4.b	-2.64	-1.6	-0.84	-1.79
8.76	0.82	1.13	0.77	39.98	0	0	1	0	1	1	-1	ID100003081621414	CG17183-RA	FBgn0035149	(0,-3,-2,-1,-1)	4.b	-1.7	-0.88	-0.57	-0.93
7.25	0.96	1.62	1.05	35.81	0	0	1	1	1	1	-1	ID1000034420141319	CG30094-RA	FBgn0050094	(0,-3,-2,-1,-1)	4.b	-2.55	-1.59	-0.93	-1.5
8.58	0.7	1.23	0.74	28.14	0	0	1	0	1	1	-1	ID100003329018179	CG5524-RA	FBgn0039164	(0,-3,-2,-1,-1)	4.b	-1.82	-1.11	-0.58	-1.07
7.54	1.43	2.6	1.51	53.22	0	1	1	1	1	1	-1	ID10000430870111316	CG8362-RA	FBgn0028997	(0,-3,-2,-1,-1)	4.b	-4.34	-2.91	-1.74	-2.83
7.73	0.73	1.26	0.69	31.68	0	0	1	0	1	1	-1	ID10000318433111616	CG6005-RA	FBgn0038672	(0,-3,-2,-1,-1)	4.b	-1.33	-0.61	-0.08	-0.65
6.7	0.82	1.41	0.88	9.82	0	0	1	0	1	0	0	ID10000445701983	CG7352-RA	FBgn0037581	(0,-3,-2,-1,-1)	4.b	-2	-1.18	-0.59	-1.12
6.26	0.81	1.58	1.02	18.1	0	0	1	0	1	1	-1	ID10000438250111814	CG16888-RA	FBgn0032533	(0,-3,-2,-1,-1)	4.b	-2.26	-1.44	-0.68	-1.24
7.77	0.94	1.32	0.88	39.7	0	0	1	0	1	1	-1	ID1000040462251413	CG10344-RB	FBgn0034729	(0,-3,-2,-1,-1)	4.b	-1.66	-0.72	-0.35	-0.79
8.36	0.34	1.07	0.53	22.08	0	0	1	0	0	1	-1	ID1000032539310159	CG6631-RA	FBgn0039206	(0,-3,-2,-1,-1)	4.b	-1.6	-1.26	-0.53	-1.07
6.85	1.46	2.51	1.41	44.75	0	1	1	0	1	1	-1	ID1000041737110169	CG40441-RB	FBgn0058441	(0,-3,-2,-1,-1)	4.b	-3.16	-1.7	-0.64	-1.75
8.23	0.54	1.01	0.52	11.33	1.00E-004	0	1	0	1	1	-1	ID10000375293256	CG18156-RA	FBgn0035725	(0,-3,-2,-1,-1)	4.b	-1.29	-0.75	-0.28	-0.77
8.57	0.94	1.35	0.87	17.81	0	0	1	0	1	0	0	ID1000037130181219	CG8494-RA	FBgn0033916	(0,-3,-2,-1,-1)	4.b	-1.67	-0.73	-0.32	-0.8
7.92	0.78	1.26	0.65	9.8	0	0	1	0	1	0	0	ID10000396990610	CG4707-RA	FBgn0035036	(0,-3,-2,-1,-1)	4.b	-1.72	-0.94	-0.46	-1.06
6.07	0.62	1.21	0.75	17.49	0	0	1	0	1	1	-1	ID100003447010717	CG30184-RA	FBgn0050184	(0,-3,-2,-1,-1)	4.b	-1.61	-0.99	-0.4	-0.86
8.17	1.14	1.74	0.78	32.36	0	1	1	0	1	1	-1	ID100003589004811	CG31224-RA	FBgn0051224	(0,-3,-1,2,2)	5.a	-0.99	0.15	0.75	-0.21
7.45	1.28	2.06	0.96	73.62	0	1	1	0	1	1	-1	ID100003618425188	CG7161-RA	FBgn0035891	(0,-3,-1,2,2)	5.a	-1.22	0.06	0.84	-0.27
8.57	0.5	1.01	0.41	15.84	1.00E-005	0	1	0	1	1	-1	ID100003963503131	CG6219-RA	FBgn0026257	(0,-3,-1,2,2)	5.a	-1	-0.5	0.01	-0.59
8.71	0.98	1.7	0.89	42.76	0	0	1	0	1	1	-1	ID10000420770285	CG17054-RB	FBgn0259876	(0,-3,-1,2,2)	5.a	-1.19	-0.21	0.5	-0.3
6.98	1.74	2.94	1.71	63.02	0	1	1	1	1	1	-1	ID10000437351111412	CG8617-RA	FBgn0033925	(0,-3,-1,2,2)	5.a	-2.4	-0.66	0.54	-0.69
8.08	0.99	1.82	0.93	43.02	0	0	1	0	1	1	-1	ID100004085902147	CG6392-RA	FBgn0040232	(0,-3,-1,2,2)	5.a	-1.69	-0.7	0.13	-0.75
10.12	0.75	1.2	0.52	54.81	0	0	1	0	1	1	-1	ID100003196901171	CG33095-RA	FBgn0053095	(0,-3,-1,2,2)	5.a	-0.58	0.16	0.62	-0.07
6.91	0.66	1.25	0.65	13.73	3.00E-005	0	1	0	1	1	-1	ID100003172624173	CG31672-RA	FBgn0028952	(0,-3,-1,2,2)	5.a	-1.09	-0.44	0.16	-0.44
8.57	0.66	1.07	0.51	12.31	6.00E-005	0	1	0	1	0	-1	ID1000043761171512	CG8666-RA	FBgn0032943	(0,-3,-1,2,2)	5.a	-0.71	-0.05	0.36	-0.2
7.57	0.9	1.44	0.62	30.19	0	0	1	0	1	1	-1	ID100003294936125	CG31990-RA	FBgn0067622	(0,-3,-1,2,2)	5.a	-1.03	-0.14	0.4	-0.41
8.84	0.69	1.02	0.47	52.89	0	0	1	0	1	1	-1	ID1000031833171616	CG5977-RA	FBgn0039141	(0,-3,-1,2,2)	5.a	-0.61	0.08	0.4	-0.15
8.59	0.65	1.11	0.62	35.39	0	0	1	0	1	1	-1	ID100003988830162	CG8208-RA	FBgn0027950	(0,-3,-1,2,2)	5.a	-0.77	-0.12	0.35	-0.15
8.01	0.96	1.5	0.77	32.36	0	0	1	0	1	1	-1	ID100004283922102	CG13599-RA	FBgn0039128	(0,-3,-1,2,2)	5.a	-1.05	-0.08	0.46	-0.28
9.1	1.2	1.98	1.07	50.12	0	1	1	0	1	1	-1	ID10000339742891	CG10923-RA	FBgn0004379	(0,-3,-1,2,2)	5.a	-1.16	0.04	0.82	-0.09
8.85	0.99	1.63	0.87	32.96	0	0	1	0	1	1	-1	ID1000036343110017	CG12298-RA	FBgn0003545	(0,-3,-1,2,2)	5.a	-1.38	-0.39	0.25	-0.51
10.06	0.5	1.1	0.43	27.52	0	0	1	0	1	1	-1	ID1000031052381215	CG5588-RA	FBgn0039532	(0,-3,-1,2,2)	5.a	-1.06	-0.56	0.04	-0.62
7.17	1.03	1.78	0.88	21.98	0	1	1	0	1	1	-1	ID100003507927121	CG9100-RA	FBgn0031882	(0,-3,-1,2,2)	5.a	-1.69	-0.66	0.09	-0.81
8.21	0.65	1.16	0.68	31.7	0	0	1	0	1	1	-1	ID100003254716913	CG6650-RA	FBgn0036402	(0,-3,-1,2,2)	5.a	-0.86	-0.21	0.3	-0.18
7.94	1.04	1.98	1.05	38.82	0	1	1	0	1	1	-1	ID100004087604104	CG6425-RA	FBgn0039449	(0,-3,-1,2,2)	5.a	-1.89	-0.85	0.09	-0.84
8.78	0.92	1.49	0.56	26.77	0	0	1	0	1	1	-1	ID100004531035154	CG9641-RA	FBgn0031483	(0,-3,-1,2,2)	5.a	-1.39	-0.47	0.1	-0.83
10.04	0.88	1.25	0.52	30.3	0	0	1	0	1	0	-1	ID100004222211143	CG15835-RA	FBgn0033233	(0,-3,-1,2,2)	5.a	-0.74	0.13	0.5	-0.22
8.11	0.79	1.23	0.57	32.4	0	0	1	0	1	1	-1	ID1000032296351817	CG11727-RB	FBgn0030299	(0,-3,-1,2,2)	5.a	-0.62	0.17	0.61	-0.05
10.1	0.93	1.44	0.69	73.09	0	0	1	0	1	1	-1	ID100003926805111	CG10326-RA	FBgn0038453	(0,-3,-1,2,2)	5.a	-0.93	0	0.5	-0.25
9.19	0.57	1.07	0.55	26.01	0	0	1	0	1	1	-1	ID100003284628319	CG5708-RA	FBgn0032196	(0,-3,-1,2,2)	5.a	-0.62	-0.05	0.45	-0.07
6.36	0.53	1.02	0.5	12.63	5.00E-005	0	1	0	1	1	-1	ID10000396242157	CG6203-RB	FBgn0028734	(0,-3,-1,2,2)	5.a	-0.47	0.05	0.54	0.02
8.16	1.04	2.01	1.03	31.47	0	1	1	0	1	1	-1	ID100003853821710	CG6897-RA	FBgn0036800	(0,-3,-1,2,2)	5.a	-1.71	-0.68	0.3	-0.69
8.2	0.8	1.16	0.57	17.27	0	0	1	0	1	0	-1	ID1000035413211615	CG8878-RB	FBgn0027504	(0,-3,-1,2,2)	5.a	-0.72	0.08	0.44	-0.15
8.77	0.67	1.27	0.57	23.1	0	0	1	0	1	1	-1	ID100004292214102	CG4449-RA	FBgn0039065	(0,-3,-1,2,2)	5.a	-1.04	-0.38	0.23	-0.47
8.51	0.95	1.67	0.75	35.01	0	0	1	0	1	1	-1	ID1000036557031519	CG32438-RA	FBgn0052438	(0,-3,-1,2,2)	5.a	-1.01	-0.06	0.66	-0.26
8.82	0.7	1.13	0.38	27.27	0	0	1	0	1	1	-1	ID10000350402162	CG8887-RA	FBgn0005386	(0,-3,-1,2,2)	5.a	-0.72	-0.02	0.4	-0.34
7.36	1.31	2.49	1.43	26.15	0	1	1	0	1	1	-1	ID100003958311148	CG10528-RA	FBgn0004811	(0,-3,-1,2,2)	5.a	-1.7	-0.39	0.8	-0.27
5.55	0.77	1.32	0.65	16.6	1.00E-005	0	1	0	1	1	-1	ID10000315063198	CG31646-RA	FBgn0051646	(0,-3,-1,2,2)	5.a	-0.63	0.14	0.69	0.02
8.15	0.97	1.49	0.7	78.4	0	0	1	0	1	1	-1	ID10000374210256	CG10739-RA	FBgn0010309	(0,-3,-1,2,2)	5.a	-0.82	0.15	0.66	-0.12
8.59	0.91	1.69	0.84	20.49	0	0	1	0	1	1	-1	ID10000373352756	CG7730-RC	FBgn0036689	(0,-3,-1,2,2)	5.a	-1.44	-0.53	0.24	-0.6
8.31	1.12	1.91	0.82	62.13	0	1	1	0	1	1	-1	ID100004391727130	CG17064-RA	FBgn0033845	(0,-3,-1,2,2)	5.a	-1.4	-0.28	0.51	-0.58
8.2	0.94	1.58	0.87	44.03	0	0	1	0	1	1	-1	ID100003174238113	CG5056-RA	FBgn0032231	(0,-3,-1,2,2)	5.a	-1.26	-0.32	0.32	-0.4
8.59	0.58	1.08	0.51	9.73	0	0	1	0	1	0	-1	ID100004041907189	CG10255-RA	FBgn0033984	(0,-3,-1,2,2)	5.a	-0.7	-0.12	0.38	-0.19
8.28	0.95	1.55	0.91	12.83	4.00E-005	0	1	0	1	0	0	ID100004042301123	CG10265-RA	FBgn0033990	(0,-3,-1,2,2)	5.a	-1.07	-0.11	0.49	-0.16
8.01	0.91	1.67	0.94	33.05	0	0	1	0	1	1	-1	ID1000034543111185	CG15524-RA	FBgn0039731	(0,-3,-1,2,2)	5.a	-1.4	-0.5	0.27	-0.47
9.4	0.86	1.06	0.78	11.58	9.00E-005	0	1	0	1	0	0	ID100004320101016	CG2875-RA	FBgn0029672	(0,4,6,5,6)	1.c	1.79	2.64	2.85	2.56
7.48	0.93	1.24	0.92	16.63	1.00E-005	0	1	0	1	0	0	ID1000043827071814	CG16892-RA	FBgn0030122	(0,4,6,5,6)	1.c	1.92	2.85	3.16	2.84
9.77	1.07	0.96	0.74	15.11	1.00E-005	1	0	0	1	0	0	ID100004085204919	CG6375-RB	FBgn0025140	(0,4,6,5,6)	1.c	1.25	2.32	2.21	1.99
10.09	0.75	1	0.49	13.35	3.00E-005	0	1	0	1	0	0	ID10000372251111219	CG6122-RA	FBgn0004872	(0,4,6,5,6)	1.c	2.53	3.28	3.53	3.02
11.78	1.33	1.56	0.78	36.05	0	1	1	0	1	0	-1	ID1000044747021014	CG7014-RA	FBgn0038277	(0,4,6,5,6)	1.c	2.79	4.12	4.35	3.57
10.21	0.91	1.21	1.03	11.22	0	0	1	0	1	0	0	ID100003479922513	CG14715-RA	FBgn0037930	(0,4,6,5,6)	1.c	1.07	1.98	2.28	2.1
9.74	0.7	1.1	0.6	39.47	0	0	1	0	1	1	-1	ID100003789434119	CG3936-RA	FBgn0004647	(0,4,6,5,6)	1.c	1.73	2.43	2.83	2.33
8.64	0.91	1.1	0.79	11.43	9.00E-005	0	1	0	1	0	0	ID1000045199110154	CG14230-RA	FBgn0031062	(0,4,6,5,6)	1.c	1.43	2.34	2.53	2.22
7.59	0.63	1.08	0.82	12.37	6.00E-005	0	1	0	1	0	0	ID100003747600112	CG11103-RA	FBgn0030522	(0,4,6,5,6)	1.c	1.07	1.7	2.15	1.89
7.91	1.09	1.04	0.65	10.7	0	1	0	0	1	0	0	ID10000343210101319	CG10034-RA	FBgn0000964	(0,4,6,5,6)	1.c	1.68	2.78	2.73	2.33
7.38	1.12	1.34	0.76	11.2	0	1	1	0	1	0	0	ID100004367038140	CG7246-RA	FBgn0030081	(0,4,6,5,6)	1.c	2.06	3.18	3.4	2.82
13.8	2.62	2.72	2.4	11	0	1	1	0	1	0	0	ID1000031279010015	CG2985-RA	FBgn0004045	(0,4,6,5,6)	1.c	6.35	8.97	9.07	8.76
8.05	0.97	1.14	0.99	9.43	0	0	1	0	1	0	0	ID1000038884051315	CG2260-RA	FBgn0030000	(0,4,6,5,6)	1.c	1.62	2.58	2.76	2.6
7.81	0.56	1.06	0.63	21.95	0	0	1	0	1	1	-1	ID100004287316010	CG4353-RA	FBgn0010303	(0,4,6,5,6)	1.c	1.65	2.21	2.72	2.28
8.68	1.02	1.08	0.99	16.55	1.00E-005	1	1	0	1	0	0	ID1000045288311216	CG9606-RA	FBgn0030789	(0,4,6,5,6)	1.c	1.05	2.07	2.13	2.04
7.69	1.03	1.13	0.79	21.16	0	1	1	0	1	0	0	ID100003232025127	CG5800-RA	FBgn0030855	(0,4,6,5,6)	1.c	1.66	2.68	2.78	2.45
7.53	0.98	1.59	0.99	48.55	0	0	1	0	1	1	-1	ID100003615405017	CG7098-RA	FBgn0030891	(0,4,6,5,6)	1.c	1.95	2.93	3.54	2.94
7.01	1.41	2.11	1.48	25.04	0	1	1	0	1	1	-1	ID1000044432181214	CG32625-RA	FBgn0052625	(0,4,6,5,6)	1.c	2.4	3.8	4.51	3.87
11.71	1.53	1.76	0.79	19.93	0	1	1	0	1	0	-1	ID10000386260459	CG10901-RA	FBgn0003015	(0,4,6,5,6)	1.c	3.62	5.15	5.38	4.41
9.92	0.78	1.02	0.7	26.68	0	0	1	0	1	0	0	ID1000042553110186	CG12752-RA	FBgn0028411	(0,4,6,5,6)	1.c	1.25	2.02	2.27	1.95
9.72	1.26	1.5	0.69	48.51	0	1	1	0	1	0	-1	ID100003861808710	CG10868-RA	FBgn0004882	(0,4,6,5,6)	1.c	2.54	3.8	4.04	3.23
13.76	2.96	3.09	2.72	15.18	1.00E-005	1	1	0	1	0	0	ID10000316810101311	CG2979-RA	FBgn0005391	(0,4,6,5,6)	1.c	6.14	9.1	9.24	8.86
8.38	1.01	0.99	0.72	26.94	0	1	0	0	1	0	0	ID10000358482551	CG5018-RA	FBgn0036578	(0,4,6,5,6)	1.c	1.28	2.29	2.27	2
12.22	1.57	1.59	0.75	29.3	0	1	1	0	1	0	-1	ID10000386270259	CG10901-RB	FBgn0003015	(0,4,6,5,6)	1.c	4.4	5.97	5.99	5.14
12.65	2.53	2.77	2.15	26.67	0	1	1	0	1	0	0	ID100004209711095	CG11129-RA	FBgn0004047	(0,4,6,5,6)	1.c	5.32	7.85	8.08	7.46
