# Supplementary material for: Gene expression during Drosophila melanogaster egg development before and after reproductive diapause
Source: BMC Genomics. 2009 May 24;10:242. doi: 10.1186/1471-2164-10-242 (PMC2700134; doi:10.1186/1471-2164-10-242)
Supplement: Additional file 22 — Maternal transcripts GO annotation enrichment. The output of over-represented GO annotation for Maternal transcripts. [file 1471-2164-10-242-S22.txt]

GO	Annotation	Term	adj.pval
GO:0007049	BP	cell cycle	3.45E-041	FBgn0000140 FBgn0000147 FBgn0000158 FBgn0000392 FBgn0000404 FBgn0000405 FBgn0000426 FBgn0000826 FBgn0000927 FBgn0000996 FBgn0001086 FBgn0001233 FBgn0002638 FBgn0002673 FBgn0002715 FBgn0002781 FBgn0002906 FBgn0002924 FBgn0002989 FBgn0003114 FBgn0003124 FBgn0003346 FBgn0003480 FBgn0003525 FBgn0003701 FBgn0003732 FBgn0003884 FBgn0004106 FBgn0004107 FBgn0004176 FBgn0004374 FBgn0004378 FBgn0004379 FBg…
GO:0022402	BP	cell cycle process	2.57E-039	FBgn0000140 FBgn0000147 FBgn0000158 FBgn0000392 FBgn0000404 FBgn0000405 FBgn0000426 FBgn0000927 FBgn0001086 FBgn0001233 FBgn0002638 FBgn0002673 FBgn0002715 FBgn0002781 FBgn0002906 FBgn0002924 FBgn0002989 FBgn0003124 FBgn0003346 FBgn0003480 FBgn0003525 FBgn0003701 FBgn0003732 FBgn0003884 FBgn0004106 FBgn0004107 FBgn0004176 FBgn0004374 FBgn0004378 FBgn0004379 FBgn0004873 FBgn0004889 FBgn0005655 FBg…
GO:0022403	BP	cell cycle phase	1.02E-037	FBgn0000140 FBgn0000158 FBgn0000392 FBgn0000404 FBgn0000405 FBgn0000426 FBgn0000927 FBgn0001086 FBgn0001233 FBgn0002638 FBgn0002673 FBgn0002715 FBgn0002781 FBgn0002906 FBgn0002924 FBgn0002989 FBgn0003124 FBgn0003346 FBgn0003480 FBgn0003525 FBgn0003701 FBgn0003732 FBgn0003884 FBgn0004106 FBgn0004107 FBgn0004176 FBgn0004374 FBgn0004378 FBgn0004379 FBgn0004873 FBgn0004889 FBgn0005655 FBgn0010083 FBg…
GO:0000279	BP	M phase	7.25E-036	FBgn0000140 FBgn0000158 FBgn0000392 FBgn0000404 FBgn0000405 FBgn0000426 FBgn0000927 FBgn0001086 FBgn0001233 FBgn0002638 FBgn0002673 FBgn0002715 FBgn0002781 FBgn0002906 FBgn0002924 FBgn0002989 FBgn0003124 FBgn0003346 FBgn0003480 FBgn0003525 FBgn0003701 FBgn0003732 FBgn0003884 FBgn0004106 FBgn0004176 FBgn0004374 FBgn0004378 FBgn0004379 FBgn0004873 FBgn0004889 FBgn0005655 FBgn0010083 FBgn0010110 FBg…
GO:0000278	BP	mitotic cell cycle	1.61E-030	FBgn0000140 FBgn0000404 FBgn0000405 FBgn0000426 FBgn0000826 FBgn0000927 FBgn0001086 FBgn0001233 FBgn0002638 FBgn0002673 FBgn0002924 FBgn0003114 FBgn0003124 FBgn0003525 FBgn0003701 FBgn0003732 FBgn0003884 FBgn0004106 FBgn0004107 FBgn0004176 FBgn0004374 FBgn0004378 FBgn0004379 FBgn0004889 FBgn0005655 FBgn0010083 FBgn0010110 FBgn0010173 FBgn0010314 FBgn0010317 FBgn0010382 FBgn0011598 FBgn0011606 FBg…
GO:0006996	BP	organelle organization	2.49E-030	FBgn0000140 FBgn0000147 FBgn0000158 FBgn0000283 FBgn0000352 FBgn0000392 FBgn0000404 FBgn0000405 FBgn0000426 FBgn0000499 FBgn0000588 FBgn0000927 FBgn0001197 FBgn0001233 FBgn0002638 FBgn0002673 FBgn0002715 FBgn0002736 FBgn0002781 FBgn0002783 FBgn0002924 FBgn0002989 FBgn0003015 FBgn0003022 FBgn0003023 FBgn0003124 FBgn0003210 FBgn0003447 FBgn0003459 FBgn0003480 FBgn0003483 FBgn0003501 FBgn0003525 FBg…
GO:0016043	BP	cellular component organization	1.22E-025	FBgn0000140 FBgn0000147 FBgn0000158 FBgn0000250 FBgn0000283 FBgn0000352 FBgn0000392 FBgn0000404 FBgn0000405 FBgn0000426 FBgn0000499 FBgn0000588 FBgn0000615 FBgn0000927 FBgn0001086 FBgn0001197 FBgn0001233 FBgn0002638 FBgn0002673 FBgn0002715 FBgn0002736 FBgn0002781 FBgn0002783 FBgn0002924 FBgn0002989 FBgn0003015 FBgn0003022 FBgn0003023 FBgn0003028 FBgn0003124 FBgn0003138 FBgn0003210 FBgn0003334 FBg…
GO:0006259	BP	DNA metabolic process	1.43E-023	FBgn0000307 FBgn0000927 FBgn0000996 FBgn0002906 FBgn0002989 FBgn0003114 FBgn0003480 FBgn0003600 FBgn0003732 FBgn0004698 FBgn0004872 FBgn0004924 FBgn0005655 FBgn0010173 FBgn0010382 FBgn0011606 FBgn0011704 FBgn0011762 FBgn0011766 FBgn0012066 FBgn0014861 FBgn0015271 FBgn0015546 FBgn0015610 FBgn0015664 FBgn0015799 FBgn0015929 FBgn0017577 FBgn0020633 FBgn0024332 FBgn0024732 FBgn0025815 FBgn0026431 FBg…
GO:0000226	BP	microtubule cytoskeleton organization and biogenesis	8.87E-023	FBgn0000140 FBgn0000147 FBgn0000405 FBgn0000426 FBgn0001233 FBgn0002673 FBgn0002736 FBgn0002924 FBgn0003124 FBgn0003525 FBgn0003701 FBgn0003732 FBgn0003884 FBgn0004176 FBgn0004378 FBgn0004379 FBgn0004873 FBgn0005655 FBgn0010083 FBgn0010173 FBgn0010314 FBgn0011598 FBgn0011606 FBgn0011692 FBgn0013756 FBgn0013765 FBgn0014189 FBgn0015271 FBgn0015391 FBgn0015664 FBgn0015929 FBgn0016034 FBgn0017457 FBg…
GO:0007051	BP	spindle organization and biogenesis	7.26E-022	FBgn0000140 FBgn0000426 FBgn0001233 FBgn0002673 FBgn0002924 FBgn0003124 FBgn0003701 FBgn0003732 FBgn0003884 FBgn0004176 FBgn0004378 FBgn0004379 FBgn0004873 FBgn0005655 FBgn0010083 FBgn0010173 FBgn0010314 FBgn0011598 FBgn0011606 FBgn0011692 FBgn0013756 FBgn0013765 FBgn0014189 FBgn0015271 FBgn0015391 FBgn0015664 FBgn0015929 FBgn0017457 FBgn0022069 FBgn0024227 FBgn0025457 FBgn0025458 FBgn0026431 FBg…
GO:0007017	BP	microtubule-based process	4.95E-021	FBgn0000140 FBgn0000147 FBgn0000158 FBgn0000283 FBgn0000352 FBgn0000405 FBgn0000426 FBgn0001233 FBgn0002673 FBgn0002736 FBgn0002924 FBgn0003124 FBgn0003525 FBgn0003701 FBgn0003732 FBgn0003884 FBgn0003887 FBgn0004176 FBgn0004374 FBgn0004378 FBgn0004379 FBgn0004873 FBgn0005655 FBgn0010083 FBgn0010097 FBgn0010173 FBgn0010314 FBgn0010342 FBgn0011598 FBgn0011606 FBgn0011692 FBgn0013726 FBgn0013756 FBg…
GO:0000087	BP	M phase of mitotic cell cycle	8.67E-021	FBgn0000404 FBgn0000405 FBgn0000927 FBgn0001086 FBgn0002638 FBgn0002673 FBgn0003124 FBgn0003525 FBgn0003701 FBgn0003732 FBgn0004374 FBgn0004379 FBgn0004889 FBgn0010110 FBgn0010314 FBgn0010317 FBgn0010382 FBgn0011606 FBgn0015271 FBgn0015391 FBgn0015617 FBgn0020238 FBgn0024227 FBgn0025458 FBgn0025781 FBgn0026431 FBgn0027783 FBgn0029879 FBgn0029970 FBgn0030268 FBgn0031886 FBgn0032105 FBgn0032705 FBg…
GO:0051726	BP	regulation of cell cycle	3.46E-020	FBgn0000404 FBgn0000826 FBgn0000996 FBgn0001086 FBgn0002673 FBgn0003114 FBgn0003525 FBgn0003884 FBgn0004106 FBgn0004107 FBgn0004176 FBgn0004374 FBgn0004889 FBgn0010314 FBgn0010382 FBgn0011598 FBgn0011606 FBgn0011766 FBgn0015617 FBgn0015664 FBgn0015799 FBgn0019686 FBgn0020238 FBgn0023444 FBgn0025457 FBgn0025458 FBgn0025781 FBgn0029094 FBgn0029970 FBgn0032705 FBgn0032929 FBgn0033081 FBgn0033740 FBg…
GO:0006139	BP	nucleobase nucleoside nucleotide and nucleic acid metabolic process	4.87E-020	FBgn0000307 FBgn0000352 FBgn0000412 FBgn0000426 FBgn0000588 FBgn0000617 FBgn0000927 FBgn0000996 FBgn0001180 FBgn0001974 FBgn0001990 FBgn0002542 FBgn0002783 FBgn0002906 FBgn0002989 FBgn0003015 FBgn0003028 FBgn0003114 FBgn0003334 FBgn0003459 FBgn0003480 FBgn0003483 FBgn0003600 FBgn0003607 FBgn0003687 FBgn0003732 FBgn0003970 FBgn0004106 FBgn0004362 FBgn0004399 FBgn0004698 FBgn0004838 FBgn0004855 FBg…
GO:0007052	BP	mitotic spindle organization and biogenesis	9.45E-020	FBgn0000140 FBgn0000426 FBgn0001233 FBgn0002924 FBgn0003124 FBgn0003701 FBgn0003732 FBgn0003884 FBgn0004176 FBgn0004378 FBgn0004379 FBgn0005655 FBgn0010083 FBgn0010173 FBgn0011606 FBgn0011692 FBgn0013765 FBgn0014189 FBgn0015271 FBgn0015391 FBgn0015664 FBgn0015929 FBgn0017457 FBgn0022069 FBgn0024227 FBgn0025457 FBgn0025458 FBgn0026431 FBgn0026871 FBgn0027500 FBgn0027783 FBgn0028693 FBgn0030086 FBg…
GO:0007067	BP	mitosis	1.96E-019	FBgn0000404 FBgn0000405 FBgn0000927 FBgn0001086 FBgn0002638 FBgn0003124 FBgn0003525 FBgn0003701 FBgn0003732 FBgn0004374 FBgn0004379 FBgn0004889 FBgn0010110 FBgn0010314 FBgn0010317 FBgn0010382 FBgn0011606 FBgn0015271 FBgn0015391 FBgn0015617 FBgn0020238 FBgn0024227 FBgn0025458 FBgn0025781 FBgn0026431 FBgn0027783 FBgn0029879 FBgn0029970 FBgn0030268 FBgn0031886 FBgn0032105 FBgn0032705 FBgn0033740 FBg…
GO:0051276	BP	chromosome organization and biogenesis	9.33E-019	FBgn0000140 FBgn0000392 FBgn0000404 FBgn0000405 FBgn0000588 FBgn0000927 FBgn0001197 FBgn0002638 FBgn0002715 FBgn0002781 FBgn0002783 FBgn0002989 FBgn0003023 FBgn0003459 FBgn0003480 FBgn0003483 FBgn0003501 FBgn0003600 FBgn0003607 FBgn0003701 FBgn0003732 FBgn0003970 FBgn0004362 FBgn0004374 FBgn0004379 FBgn0004872 FBgn0004924 FBgn0011715 FBgn0013263 FBgn0013717 FBgn0014340 FBgn0014861 FBgn0014879 FBg…
GO:0006323	BP	DNA packaging	9.38E-019	FBgn0000588 FBgn0000927 FBgn0001197 FBgn0002638 FBgn0002989 FBgn0003480 FBgn0003483 FBgn0003600 FBgn0003607 FBgn0003732 FBgn0004374 FBgn0004872 FBgn0004924 FBgn0014861 FBgn0014879 FBgn0015271 FBgn0015391 FBgn0015610 FBgn0016685 FBgn0017577 FBgn0024227 FBgn0027378 FBgn0027620 FBgn0027783 FBgn0029094 FBgn0030054 FBgn0032475 FBgn0032929 FBgn0033526 FBgn0038252 FBgn0039680 FBgn0040075
GO:0006260	BP	DNA replication	2.56E-018	FBgn0000307 FBgn0000927 FBgn0000996 FBgn0002906 FBgn0003114 FBgn0004924 FBgn0005655 FBgn0010173 FBgn0010382 FBgn0011704 FBgn0011762 FBgn0011766 FBgn0012066 FBgn0014861 FBgn0015271 FBgn0015546 FBgn0015610 FBgn0015664 FBgn0015799 FBgn0015929 FBgn0017577 FBgn0020633 FBgn0024332 FBgn0025815 FBgn0032244 FBgn0032906 FBgn0032929 FBgn0033081 FBgn0033273 FBgn0033846 FBgn0035918 FBgn0036486
GO:0051321	BP	meiotic cell cycle	9.12E-018	FBgn0000140 FBgn0000158 FBgn0000392 FBgn0001086 FBgn0002673 FBgn0002715 FBgn0002781 FBgn0002906 FBgn0002924 FBgn0002989 FBgn0003124 FBgn0003346 FBgn0003480 FBgn0003732 FBgn0004106 FBgn0004374 FBgn0004379 FBgn0004873 FBgn0010110 FBgn0010314 FBgn0011598 FBgn0011606 FBgn0011692 FBgn0011761 FBgn0013765 FBgn0014133 FBgn0026431 FBgn0027889 FBgn0028434 FBgn0032929 FBgn0035627 FBgn0036486 FBgn0040298 FBg…
GO:0007010	BP	cytoskeleton organization and biogenesis	1.98E-017	FBgn0000140 FBgn0000147 FBgn0000158 FBgn0000283 FBgn0000352 FBgn0000405 FBgn0000426 FBgn0000499 FBgn0001233 FBgn0002673 FBgn0002736 FBgn0002924 FBgn0003124 FBgn0003447 FBgn0003501 FBgn0003525 FBgn0003701 FBgn0003732 FBgn0003884 FBgn0003887 FBgn0004176 FBgn0004243 FBgn0004374 FBgn0004378 FBgn0004379 FBgn0004873 FBgn0005655 FBgn0010083 FBgn0010097 FBgn0010173 FBgn0010314 FBgn0010342 FBgn0011598 FBg…
GO:0043283	BP	biopolymer metabolic process	2.36E-017	FBgn0000147 FBgn0000182 FBgn0000307 FBgn0000352 FBgn0000392 FBgn0000412 FBgn0000426 FBgn0000588 FBgn0000617 FBgn0000826 FBgn0000927 FBgn0000996 FBgn0001086 FBgn0001180 FBgn0001974 FBgn0001990 FBgn0002542 FBgn0002673 FBgn0002783 FBgn0002906 FBgn0002989 FBgn0003015 FBgn0003028 FBgn0003114 FBgn0003124 FBgn0003138 FBgn0003210 FBgn0003334 FBgn0003459 FBgn0003480 FBgn0003483 FBgn0003501 FBgn0003525 FBg…
GO:0007059	BP	chromosome segregation	4.42E-017	FBgn0000392 FBgn0000404 FBgn0000405 FBgn0002638 FBgn0002715 FBgn0002781 FBgn0002924 FBgn0003124 FBgn0003346 FBgn0003701 FBgn0003732 FBgn0004374 FBgn0004379 FBgn0004924 FBgn0010110 FBgn0011598 FBgn0011606 FBgn0011692 FBgn0013765 FBgn0014133 FBgn0015271 FBgn0015391 FBgn0024227 FBgn0027783 FBgn0030268 FBgn0031886 FBgn0032929 FBgn0033156 FBgn0035627 FBgn0039251 FBgn0039680 FBgn0040232
GO:0034621	BP	cellular macromolecular complex subunit organization	4.75E-017	FBgn0000617 FBgn0001197 FBgn0002542 FBgn0003483 FBgn0003501 FBgn0003600 FBgn0003607 FBgn0003687 FBgn0003884 FBgn0003887 FBgn0004106 FBgn0004176 FBgn0004379 FBgn0010097 FBgn0010287 FBgn0010421 FBgn0010660 FBgn0011291 FBgn0011823 FBgn0014861 FBgn0014879 FBgn0015610 FBgn0015617 FBgn0017577 FBgn0020443 FBgn0020633 FBgn0022724 FBgn0024332 FBgn0024921 FBgn0025582 FBgn0025815 FBgn0026252 FBgn0027620 FBg…
GO:0007126	BP	meiosis	1.38E-016	FBgn0000158 FBgn0000392 FBgn0001086 FBgn0002673 FBgn0002715 FBgn0002781 FBgn0002906 FBgn0002924 FBgn0002989 FBgn0003124 FBgn0003346 FBgn0003480 FBgn0003732 FBgn0004106 FBgn0004374 FBgn0004379 FBgn0010110 FBgn0010314 FBgn0011598 FBgn0011606 FBgn0011692 FBgn0011761 FBgn0013765 FBgn0014133 FBgn0026431 FBgn0027889 FBgn0028434 FBgn0032929 FBgn0035627 FBgn0036486 FBgn0040298 FBgn0040347
GO:0051327	BP	M phase of meiotic cell cycle	2.03E-016	FBgn0000158 FBgn0000392 FBgn0001086 FBgn0002673 FBgn0002715 FBgn0002781 FBgn0002906 FBgn0002924 FBgn0002989 FBgn0003124 FBgn0003346 FBgn0003480 FBgn0003732 FBgn0004106 FBgn0004374 FBgn0004379 FBgn0010110 FBgn0010314 FBgn0011598 FBgn0011606 FBgn0011692 FBgn0011761 FBgn0013765 FBgn0014133 FBgn0026431 FBgn0027889 FBgn0028434 FBgn0032929 FBgn0035627 FBgn0036486 FBgn0040298 FBgn0040347
GO:0034622	BP	cellular macromolecular complex assembly	7.27E-016	FBgn0000617 FBgn0001197 FBgn0003483 FBgn0003600 FBgn0003607 FBgn0003687 FBgn0003884 FBgn0003887 FBgn0004106 FBgn0004176 FBgn0004379 FBgn0010097 FBgn0010287 FBgn0010421 FBgn0010660 FBgn0011291 FBgn0011823 FBgn0014861 FBgn0014879 FBgn0015610 FBgn0015617 FBgn0017577 FBgn0020633 FBgn0022724 FBgn0024332 FBgn0024921 FBgn0025582 FBgn0025815 FBgn0026252 FBgn0027620 FBgn0028554 FBgn0029094 FBgn0030054 FBg…
GO:0065004	BP	protein-DNA complex assembly	1.47E-015	FBgn0000617 FBgn0001197 FBgn0003600 FBgn0003607 FBgn0003687 FBgn0004106 FBgn0010287 FBgn0010421 FBgn0011291 FBgn0014861 FBgn0014879 FBgn0015610 FBgn0015617 FBgn0017577 FBgn0020633 FBgn0022724 FBgn0024332 FBgn0025815 FBgn0027620 FBgn0029094 FBgn0030054 FBgn0032929 FBgn0033267 FBgn0033526 FBgn0035754 FBgn0035918 FBgn0037109 FBgn0037202 FBgn0037359 FBgn0037981 FBgn0038252 FBgn0039923
GO:0043933	BP	macromolecular complex subunit organization	4.08E-015	FBgn0000617 FBgn0001197 FBgn0002542 FBgn0003483 FBgn0003501 FBgn0003600 FBgn0003607 FBgn0003687 FBgn0003884 FBgn0003887 FBgn0004106 FBgn0004176 FBgn0004378 FBgn0004379 FBgn0010097 FBgn0010287 FBgn0010421 FBgn0010660 FBgn0011291 FBgn0011823 FBgn0014861 FBgn0014879 FBgn0015610 FBgn0015617 FBgn0017577 FBgn0020443 FBgn0020633 FBgn0022724 FBgn0024332 FBgn0024921 FBgn0025582 FBgn0025815 FBgn0026252 FBg…
GO:0048477	BP	oogenesis	9.63E-015	FBgn0000140 FBgn0000158 FBgn0000182 FBgn0000250 FBgn0000307 FBgn0000352 FBgn0000392 FBgn0000499 FBgn0000615 FBgn0000996 FBgn0001990 FBgn0002736 FBgn0002781 FBgn0002783 FBgn0002989 FBgn0003015 FBgn0003023 FBgn0003028 FBgn0003138 FBgn0003334 FBgn0003447 FBgn0003459 FBgn0003480 FBgn0003483 FBgn0003495 FBgn0003501 FBgn0003527 FBgn0003600 FBgn0003655 FBgn0003970 FBgn0004106 FBgn0004374 FBgn0004399 FBg…
GO:0006261	BP	DNA-dependent DNA replication	1.53E-014	FBgn0000996 FBgn0004924 FBgn0005655 FBgn0010173 FBgn0011762 FBgn0011766 FBgn0012066 FBgn0014861 FBgn0015271 FBgn0015546 FBgn0015664 FBgn0015799 FBgn0015929 FBgn0017577 FBgn0020633 FBgn0024332 FBgn0025815 FBgn0032906 FBgn0032929 FBgn0033273 FBgn0035918 FBgn0036486
GO:0065003	BP	macromolecular complex assembly	1.85E-014	FBgn0000617 FBgn0001197 FBgn0003483 FBgn0003600 FBgn0003607 FBgn0003687 FBgn0003884 FBgn0003887 FBgn0004106 FBgn0004176 FBgn0004378 FBgn0004379 FBgn0010097 FBgn0010287 FBgn0010421 FBgn0010660 FBgn0011291 FBgn0011823 FBgn0014861 FBgn0014879 FBgn0015610 FBgn0015617 FBgn0017577 FBgn0020633 FBgn0022724 FBgn0024332 FBgn0024921 FBgn0025582 FBgn0025815 FBgn0026252 FBgn0027620 FBgn0028554 FBgn0029094 FBg…
GO:0007292	BP	female gamete generation	3.81E-014	FBgn0000140 FBgn0000158 FBgn0000182 FBgn0000250 FBgn0000307 FBgn0000352 FBgn0000392 FBgn0000499 FBgn0000615 FBgn0000996 FBgn0001990 FBgn0002736 FBgn0002781 FBgn0002783 FBgn0002989 FBgn0003015 FBgn0003023 FBgn0003028 FBgn0003138 FBgn0003334 FBgn0003447 FBgn0003459 FBgn0003480 FBgn0003483 FBgn0003495 FBgn0003501 FBgn0003527 FBgn0003600 FBgn0003655 FBgn0003970 FBgn0004106 FBgn0004374 FBgn0004399 FBg…
GO:0022607	BP	cellular component assembly	1.07E-013	FBgn0000392 FBgn0000588 FBgn0000615 FBgn0001197 FBgn0002673 FBgn0002736 FBgn0002924 FBgn0003015 FBgn0003124 FBgn0003483 FBgn0003501 FBgn0003600 FBgn0003607 FBgn0003655 FBgn0003732 FBgn0003970 FBgn0004379 FBgn0004399 FBgn0004838 FBgn0004872 FBgn0004873 FBgn0010314 FBgn0011598 FBgn0013756 FBgn0014879 FBgn0015271 FBgn0015610 FBgn0016034 FBgn0016685 FBgn0026431 FBgn0027378 FBgn0027620 FBgn0029094 FBg…
GO:0009987	BP	cellular process	2.02E-013	FBgn0000140 FBgn0000147 FBgn0000158 FBgn0000182 FBgn0000250 FBgn0000283 FBgn0000307 FBgn0000352 FBgn0000392 FBgn0000404 FBgn0000405 FBgn0000412 FBgn0000426 FBgn0000499 FBgn0000524 FBgn0000588 FBgn0000615 FBgn0000617 FBgn0000826 FBgn0000927 FBgn0000996 FBgn0001086 FBgn0001180 FBgn0001197 FBgn0001226 FBgn0001233 FBgn0001974 FBgn0001990 FBgn0002542 FBgn0002638 FBgn0002673 FBgn0002715 FBgn0002736 FBg…
GO:0019953	BP	sexual reproduction	5.04E-013	FBgn0000140 FBgn0000158 FBgn0000182 FBgn0000250 FBgn0000307 FBgn0000352 FBgn0000392 FBgn0000499 FBgn0000615 FBgn0000826 FBgn0000927 FBgn0000996 FBgn0001233 FBgn0001990 FBgn0002673 FBgn0002736 FBgn0002780 FBgn0002781 FBgn0002783 FBgn0002989 FBgn0003015 FBgn0003023 FBgn0003028 FBgn0003114 FBgn0003124 FBgn0003138 FBgn0003334 FBgn0003447 FBgn0003459 FBgn0003480 FBgn0003483 FBgn0003495 FBgn0003501 FBg…
GO:0034960	BP	cellular biopolymer metabolic process	3.03E-012	FBgn0000182 FBgn0000307 FBgn0000352 FBgn0000392 FBgn0000412 FBgn0000426 FBgn0000588 FBgn0000617 FBgn0000927 FBgn0000996 FBgn0001180 FBgn0001974 FBgn0001990 FBgn0002542 FBgn0002783 FBgn0002906 FBgn0002989 FBgn0003015 FBgn0003028 FBgn0003114 FBgn0003334 FBgn0003459 FBgn0003480 FBgn0003483 FBgn0003600 FBgn0003607 FBgn0003687 FBgn0003732 FBgn0003970 FBgn0004106 FBgn0004362 FBgn0004399 FBgn0004649 FBg…
GO:0050789	BP	regulation of biological process	5.46E-012	FBgn0000147 FBgn0000182 FBgn0000250 FBgn0000307 FBgn0000352 FBgn0000392 FBgn0000404 FBgn0000412 FBgn0000499 FBgn0000524 FBgn0000588 FBgn0000615 FBgn0000617 FBgn0000826 FBgn0000996 FBgn0001086 FBgn0001180 FBgn0001233 FBgn0001990 FBgn0002638 FBgn0002673 FBgn0002736 FBgn0002781 FBgn0002783 FBgn0002989 FBgn0003015 FBgn0003028 FBgn0003114 FBgn0003124 FBgn0003138 FBgn0003210 FBgn0003334 FBgn0003459 FBg…
GO:0019222	BP	regulation of metabolic process	8.06E-012	FBgn0000182 FBgn0000250 FBgn0000307 FBgn0000352 FBgn0000392 FBgn0000412 FBgn0000588 FBgn0000617 FBgn0000996 FBgn0001086 FBgn0001180 FBgn0001990 FBgn0002783 FBgn0002989 FBgn0003015 FBgn0003028 FBgn0003114 FBgn0003138 FBgn0003210 FBgn0003334 FBgn0003459 FBgn0003480 FBgn0003483 FBgn0003495 FBgn0003501 FBgn0003600 FBgn0003607 FBgn0003687 FBgn0003732 FBgn0003970 FBgn0004106 FBgn0004362 FBgn0004399 FBg…
GO:0016568	BP	chromatin modification	1.66E-011	FBgn0000588 FBgn0002783 FBgn0003483 FBgn0003600 FBgn0003607 FBgn0003732 FBgn0004872 FBgn0011715 FBgn0013717 FBgn0014340 FBgn0015271 FBgn0015610 FBgn0024227 FBgn0027378 FBgn0027620 FBgn0027889 FBgn0030486 FBgn0032105 FBgn0032321 FBgn0032475 FBgn0033156 FBgn0033233 FBgn0037834 FBgn0040075 FBgn0040372
GO:0051169	BP	nuclear transport	2.14E-011	FBgn0000250 FBgn0000352 FBgn0002638 FBgn0002736 FBgn0003346 FBgn0003701 FBgn0004243 FBgn0005355 FBgn0010660 FBgn0011692 FBgn0011823 FBgn0013756 FBgn0014189 FBgn0020255 FBgn0021761 FBgn0024921 FBgn0026170 FBgn0026207 FBgn0026252 FBgn0028411 FBgn0030241 FBgn0033316 FBgn0033737 FBgn0034282
GO:0007276	BP	gamete generation	4.03E-011	FBgn0000140 FBgn0000158 FBgn0000182 FBgn0000250 FBgn0000307 FBgn0000352 FBgn0000392 FBgn0000499 FBgn0000615 FBgn0000996 FBgn0001233 FBgn0001990 FBgn0002673 FBgn0002736 FBgn0002780 FBgn0002781 FBgn0002783 FBgn0002989 FBgn0003015 FBgn0003023 FBgn0003028 FBgn0003138 FBgn0003334 FBgn0003447 FBgn0003459 FBgn0003480 FBgn0003483 FBgn0003495 FBgn0003501 FBgn0003527 FBgn0003600 FBgn0003655 FBgn0003970 FBg…
GO:0031323	BP	regulation of cellular metabolic process	4.50E-011	FBgn0000182 FBgn0000250 FBgn0000307 FBgn0000352 FBgn0000392 FBgn0000412 FBgn0000588 FBgn0000617 FBgn0000996 FBgn0001086 FBgn0001180 FBgn0001990 FBgn0002783 FBgn0002989 FBgn0003015 FBgn0003028 FBgn0003114 FBgn0003138 FBgn0003210 FBgn0003334 FBgn0003459 FBgn0003480 FBgn0003483 FBgn0003495 FBgn0003501 FBgn0003600 FBgn0003607 FBgn0003687 FBgn0003732 FBgn0003970 FBgn0004106 FBgn0004362 FBgn0004399 FBg…
GO:0007346	BP	regulation of mitotic cell cycle	6.14E-011	FBgn0000404 FBgn0000826 FBgn0001086 FBgn0002673 FBgn0003114 FBgn0003525 FBgn0003884 FBgn0004889 FBgn0010314 FBgn0010382 FBgn0011598 FBgn0011606 FBgn0020238 FBgn0025457 FBgn0025458 FBgn0025781 FBgn0029970 FBgn0033740 FBgn0034569 FBgn0035640 FBgn0039403 FBgn0039638 FBgn0040298
GO:0006913	BP	nucleocytoplasmic transport	7.10E-011	FBgn0000250 FBgn0000352 FBgn0002638 FBgn0002736 FBgn0003346 FBgn0003701 FBgn0004243 FBgn0005355 FBgn0010660 FBgn0011692 FBgn0011823 FBgn0013756 FBgn0014189 FBgn0020255 FBgn0021761 FBgn0024921 FBgn0026170 FBgn0026207 FBgn0026252 FBgn0028411 FBgn0030241 FBgn0033316 FBgn0033737 FBgn0034282
GO:0030261	BP	chromosome condensation	7.55E-011	FBgn0000927 FBgn0002638 FBgn0002989 FBgn0003480 FBgn0003732 FBgn0004374 FBgn0004924 FBgn0014861 FBgn0015271 FBgn0015391 FBgn0017577 FBgn0024227 FBgn0027783 FBgn0032929 FBgn0039680
GO:0007143	BP	female meiosis	1.47E-010	FBgn0000392 FBgn0001086 FBgn0002673 FBgn0002715 FBgn0002924 FBgn0003124 FBgn0010110 FBgn0010314 FBgn0011598 FBgn0011606 FBgn0011692 FBgn0011761 FBgn0013765 FBgn0014133 FBgn0026431 FBgn0027889 FBgn0032929 FBgn0040298
GO:0034984	BP	cellular response to DNA damage stimulus	2.35E-010	FBgn0002906 FBgn0002989 FBgn0003480 FBgn0004698 FBgn0005655 FBgn0011598 FBgn0015546 FBgn0015610 FBgn0019686 FBgn0020238 FBgn0026431 FBgn0026751 FBgn0026777 FBgn0026778 FBgn0027049 FBgn0028434 FBgn0031885 FBgn0033273 FBgn0035150 FBgn0036486 FBgn0037141 FBgn0037202 FBgn0037338
GO:0065007	BP	biological regulation	2.81E-010	FBgn0000147 FBgn0000182 FBgn0000250 FBgn0000307 FBgn0000352 FBgn0000392 FBgn0000404 FBgn0000405 FBgn0000412 FBgn0000499 FBgn0000524 FBgn0000588 FBgn0000615 FBgn0000617 FBgn0000826 FBgn0000996 FBgn0001086 FBgn0001180 FBgn0001233 FBgn0001990 FBgn0002638 FBgn0002673 FBgn0002736 FBgn0002781 FBgn0002783 FBgn0002989 FBgn0003015 FBgn0003028 FBgn0003114 FBgn0003124 FBgn0003138 FBgn0003210 FBgn0003334 FBg…
GO:0000070	BP	mitotic sister chromatid segregation	3.27E-010	FBgn0000404 FBgn0000405 FBgn0002638 FBgn0003701 FBgn0003732 FBgn0004374 FBgn0004379 FBgn0015271 FBgn0015391 FBgn0024227 FBgn0027783 FBgn0030268 FBgn0031886 FBgn0035627 FBgn0039680 FBgn0040232
GO:0000819	BP	sister chromatid segregation	4.95E-010	FBgn0000404 FBgn0000405 FBgn0002638 FBgn0003701 FBgn0003732 FBgn0004374 FBgn0004379 FBgn0015271 FBgn0015391 FBgn0024227 FBgn0027783 FBgn0030268 FBgn0031886 FBgn0035627 FBgn0039680 FBgn0040232
GO:0050794	BP	regulation of cellular process	5.13E-010	FBgn0000147 FBgn0000182 FBgn0000250 FBgn0000307 FBgn0000352 FBgn0000392 FBgn0000404 FBgn0000412 FBgn0000499 FBgn0000524 FBgn0000588 FBgn0000617 FBgn0000826 FBgn0000996 FBgn0001086 FBgn0001180 FBgn0001233 FBgn0001990 FBgn0002638 FBgn0002673 FBgn0002781 FBgn0002783 FBgn0002989 FBgn0003015 FBgn0003028 FBgn0003114 FBgn0003124 FBgn0003138 FBgn0003210 FBgn0003334 FBgn0003459 FBgn0003480 FBgn0003483 FBg…
GO:0031497	BP	chromatin assembly	5.23E-010	FBgn0000588 FBgn0001197 FBgn0003483 FBgn0003600 FBgn0003607 FBgn0003732 FBgn0004872 FBgn0014879 FBgn0015271 FBgn0015610 FBgn0016685 FBgn0027378 FBgn0027620 FBgn0029094 FBgn0030054 FBgn0032475 FBgn0033526 FBgn0038252 FBgn0040075
GO:0051716	BP	cellular response to stimulus	5.82E-010	FBgn0002906 FBgn0002989 FBgn0003480 FBgn0004698 FBgn0005655 FBgn0011598 FBgn0015546 FBgn0015610 FBgn0019686 FBgn0020238 FBgn0026431 FBgn0026751 FBgn0026777 FBgn0026778 FBgn0027049 FBgn0028434 FBgn0031885 FBgn0033273 FBgn0035150 FBgn0036486 FBgn0037141 FBgn0037202 FBgn0037327 FBgn0037338
GO:0000003	BP	reproduction	6.29E-010	FBgn0000140 FBgn0000158 FBgn0000182 FBgn0000250 FBgn0000307 FBgn0000352 FBgn0000392 FBgn0000499 FBgn0000615 FBgn0000826 FBgn0000927 FBgn0000996 FBgn0001233 FBgn0001990 FBgn0002673 FBgn0002736 FBgn0002780 FBgn0002781 FBgn0002783 FBgn0002989 FBgn0003015 FBgn0003023 FBgn0003028 FBgn0003114 FBgn0003124 FBgn0003138 FBgn0003334 FBgn0003447 FBgn0003459 FBgn0003480 FBgn0003483 FBgn0003495 FBgn0003501 FBg…
GO:0044260	BP	cellular macromolecule metabolic process	6.31E-010	FBgn0000147 FBgn0000182 FBgn0000307 FBgn0000352 FBgn0000392 FBgn0000412 FBgn0000426 FBgn0000588 FBgn0000617 FBgn0000826 FBgn0000927 FBgn0000996 FBgn0001086 FBgn0001180 FBgn0001226 FBgn0001233 FBgn0001974 FBgn0001990 FBgn0002542 FBgn0002673 FBgn0002783 FBgn0002906 FBgn0002989 FBgn0003015 FBgn0003028 FBgn0003114 FBgn0003124 FBgn0003138 FBgn0003210 FBgn0003334 FBgn0003459 FBgn0003480 FBgn0003483 FBg…
GO:0006267	BP	pre-replicative complex assembly	1.22E-009	FBgn0014861 FBgn0017577 FBgn0020633 FBgn0024332 FBgn0025815 FBgn0032929 FBgn0035918
GO:0006974	BP	response to DNA damage stimulus	1.81E-009	FBgn0002906 FBgn0002989 FBgn0003480 FBgn0004698 FBgn0005655 FBgn0011598 FBgn0015546 FBgn0015610 FBgn0019686 FBgn0020238 FBgn0026431 FBgn0026751 FBgn0026777 FBgn0026778 FBgn0027049 FBgn0028434 FBgn0031885 FBgn0033273 FBgn0035150 FBgn0036486 FBgn0037141 FBgn0037202 FBgn0037338
GO:0033554	BP	cellular response to stress	1.88E-009	FBgn0002906 FBgn0002989 FBgn0003480 FBgn0004698 FBgn0005655 FBgn0011598 FBgn0015546 FBgn0015610 FBgn0019686 FBgn0020238 FBgn0026431 FBgn0026751 FBgn0026777 FBgn0026778 FBgn0027049 FBgn0028434 FBgn0031885 FBgn0033273 FBgn0035150 FBgn0036486 FBgn0037141 FBgn0037202 FBgn0037327 FBgn0037338
GO:0006277	BP	DNA amplification	2.17E-009	FBgn0000307 FBgn0000996 FBgn0005655 FBgn0010382 FBgn0011766 FBgn0015610 FBgn0015799 FBgn0025815 FBgn0033081 FBgn0033846
GO:0007307	BP	eggshell chorion gene amplification	2.35E-009	FBgn0000307 FBgn0000996 FBgn0005655 FBgn0010382 FBgn0011766 FBgn0015610 FBgn0015799 FBgn0025815 FBgn0033081 FBgn0033846
GO:0043170	BP	macromolecule metabolic process	3.03E-009	FBgn0000147 FBgn0000182 FBgn0000307 FBgn0000352 FBgn0000392 FBgn0000412 FBgn0000426 FBgn0000588 FBgn0000617 FBgn0000826 FBgn0000927 FBgn0000996 FBgn0001086 FBgn0001180 FBgn0001226 FBgn0001233 FBgn0001974 FBgn0001990 FBgn0002542 FBgn0002673 FBgn0002783 FBgn0002906 FBgn0002989 FBgn0003015 FBgn0003028 FBgn0003114 FBgn0003124 FBgn0003138 FBgn0003210 FBgn0003334 FBgn0003459 FBgn0003480 FBgn0003483 FBg…
GO:0007088	BP	regulation of mitosis	5.32E-009	FBgn0000404 FBgn0001086 FBgn0003525 FBgn0004889 FBgn0010314 FBgn0010382 FBgn0011606 FBgn0020238 FBgn0025458 FBgn0025781 FBgn0029970 FBgn0033740 FBgn0034569 FBgn0039638
GO:0060255	BP	regulation of macromolecule metabolic process	6.32E-009	FBgn0000182 FBgn0000352 FBgn0000392 FBgn0000412 FBgn0000588 FBgn0000617 FBgn0001086 FBgn0001180 FBgn0001990 FBgn0002783 FBgn0002989 FBgn0003015 FBgn0003028 FBgn0003138 FBgn0003210 FBgn0003334 FBgn0003459 FBgn0003480 FBgn0003483 FBgn0003501 FBgn0003600 FBgn0003607 FBgn0003687 FBgn0003732 FBgn0003970 FBgn0004106 FBgn0004362 FBgn0004399 FBgn0004838 FBgn0004855 FBgn0004872 FBgn0005630 FBgn0005642 FBg…
GO:0006281	BP	DNA repair	7.24E-009	FBgn0002906 FBgn0002989 FBgn0003480 FBgn0004698 FBgn0005655 FBgn0015546 FBgn0015610 FBgn0026431 FBgn0026751 FBgn0026777 FBgn0026778 FBgn0027049 FBgn0028434 FBgn0031885 FBgn0033273 FBgn0035150 FBgn0036486 FBgn0037141 FBgn0037202 FBgn0037338
GO:0006325	BP	establishment or maintenance of chromatin architecture	8.96E-009	FBgn0000588 FBgn0000927 FBgn0001197 FBgn0002781 FBgn0002783 FBgn0003459 FBgn0003483 FBgn0003600 FBgn0003607 FBgn0003732 FBgn0004362 FBgn0004872 FBgn0011715 FBgn0013263 FBgn0013717 FBgn0014340 FBgn0014879 FBgn0015271 FBgn0015602 FBgn0015610 FBgn0016685 FBgn0024227 FBgn0027378 FBgn0027620 FBgn0027889 FBgn0029094 FBgn0030054 FBgn0030486 FBgn0032105 FBgn0032321 FBgn0032475 FBgn0033156 FBgn0033233 FBg…
GO:0033036	BP	macromolecule localization	1.57E-008	FBgn0000147 FBgn0000250 FBgn0000352 FBgn0000392 FBgn0000405 FBgn0000499 FBgn0000615 FBgn0002736 FBgn0002989 FBgn0003015 FBgn0003124 FBgn0003138 FBgn0003210 FBgn0003459 FBgn0003480 FBgn0003483 FBgn0003655 FBgn0003701 FBgn0003970 FBgn0004243 FBgn0004838 FBgn0005355 FBgn0010660 FBgn0011692 FBgn0011823 FBgn0013749 FBgn0013756 FBgn0014189 FBgn0015567 FBgn0016034 FBgn0016041 FBgn0016070 FBgn0020255 FBg…
GO:0016070	BP	RNA metabolic process	2.11E-008	FBgn0000412 FBgn0000426 FBgn0000588 FBgn0000617 FBgn0001974 FBgn0002542 FBgn0002783 FBgn0003015 FBgn0003483 FBgn0003600 FBgn0003607 FBgn0003687 FBgn0003732 FBgn0003970 FBgn0004106 FBgn0004362 FBgn0004399 FBgn0004838 FBgn0004855 FBgn0004872 FBgn0005630 FBgn0005642 FBgn0005649 FBgn0005694 FBgn0010083 FBgn0010287 FBgn0010421 FBgn0010422 FBgn0011291 FBgn0011586 FBgn0011715 FBgn0011762 FBgn0011766 FBg…
GO:0048468	BP	cell development	2.32E-008	FBgn0000140 FBgn0000147 FBgn0000158 FBgn0000182 FBgn0000250 FBgn0000307 FBgn0000352 FBgn0000392 FBgn0000404 FBgn0000499 FBgn0000588 FBgn0000615 FBgn0000996 FBgn0001180 FBgn0001990 FBgn0002638 FBgn0002673 FBgn0002736 FBgn0002780 FBgn0002989 FBgn0003015 FBgn0003023 FBgn0003124 FBgn0003138 FBgn0003334 FBgn0003459 FBgn0003483 FBgn0003495 FBgn0003501 FBgn0003655 FBgn0003970 FBgn0004106 FBgn0004362 FBg…
GO:0016570	BP	histone modification	2.33E-008	FBgn0000588 FBgn0003600 FBgn0003607 FBgn0013717 FBgn0014340 FBgn0015610 FBgn0024227 FBgn0027889 FBgn0030486 FBgn0032105 FBgn0032321 FBgn0033156 FBgn0033233 FBgn0037834
GO:0016569	BP	covalent chromatin modification	2.39E-008	FBgn0000588 FBgn0003600 FBgn0003607 FBgn0013717 FBgn0014340 FBgn0015610 FBgn0024227 FBgn0027889 FBgn0030486 FBgn0032105 FBgn0032321 FBgn0033156 FBgn0033233 FBgn0037834
GO:0045132	BP	meiotic chromosome segregation	3.18E-008	FBgn0000392 FBgn0002715 FBgn0002781 FBgn0002924 FBgn0003124 FBgn0003346 FBgn0004379 FBgn0010110 FBgn0011598 FBgn0011606 FBgn0011692 FBgn0013765 FBgn0014133 FBgn0032929
GO:0048869	BP	cellular developmental process	3.40E-008	FBgn0000140 FBgn0000147 FBgn0000158 FBgn0000182 FBgn0000250 FBgn0000307 FBgn0000352 FBgn0000392 FBgn0000404 FBgn0000499 FBgn0000588 FBgn0000615 FBgn0000996 FBgn0001180 FBgn0001233 FBgn0001990 FBgn0002638 FBgn0002673 FBgn0002736 FBgn0002780 FBgn0002989 FBgn0003015 FBgn0003023 FBgn0003028 FBgn0003124 FBgn0003138 FBgn0003334 FBgn0003447 FBgn0003459 FBgn0003480 FBgn0003483 FBgn0003495 FBgn0003501 FBg…
GO:0051301	BP	cell division	7.52E-008	FBgn0000140 FBgn0000158 FBgn0000404 FBgn0000405 FBgn0003124 FBgn0004106 FBgn0004243 FBgn0004379 FBgn0004872 FBgn0004873 FBgn0010382 FBgn0011606 FBgn0011692 FBgn0011710 FBgn0013726 FBgn0015567 FBgn0015610 FBgn0015926 FBgn0024227 FBgn0026431 FBgn0026598 FBgn0030241 FBgn0032105 FBgn0040080 FBgn0040298
GO:0010564	BP	regulation of cell cycle process	7.54E-008	FBgn0000404 FBgn0001086 FBgn0003525 FBgn0004889 FBgn0010314 FBgn0010382 FBgn0011606 FBgn0020238 FBgn0025458 FBgn0025781 FBgn0029970 FBgn0033740 FBgn0034569 FBgn0039403 FBgn0039638
GO:0006270	BP	DNA replication initiation	1.37E-007	FBgn0000996 FBgn0014861 FBgn0015271 FBgn0015929 FBgn0017577 FBgn0020633 FBgn0024332 FBgn0025815
GO:0032502	BP	developmental process	1.38E-007	FBgn0000140 FBgn0000147 FBgn0000158 FBgn0000182 FBgn0000250 FBgn0000283 FBgn0000289 FBgn0000307 FBgn0000352 FBgn0000392 FBgn0000404 FBgn0000405 FBgn0000499 FBgn0000588 FBgn0000615 FBgn0000996 FBgn0001180 FBgn0001225 FBgn0001226 FBgn0001233 FBgn0001990 FBgn0002638 FBgn0002673 FBgn0002736 FBgn0002780 FBgn0002781 FBgn0002989 FBgn0003015 FBgn0003023 FBgn0003028 FBgn0003124 FBgn0003138 FBgn0003210 FBg…
GO:0030154	BP	cell differentiation	1.56E-007	FBgn0000140 FBgn0000147 FBgn0000158 FBgn0000182 FBgn0000250 FBgn0000307 FBgn0000352 FBgn0000392 FBgn0000404 FBgn0000499 FBgn0000588 FBgn0000615 FBgn0000996 FBgn0001180 FBgn0001233 FBgn0001990 FBgn0002638 FBgn0002673 FBgn0002736 FBgn0002780 FBgn0002989 FBgn0003015 FBgn0003023 FBgn0003028 FBgn0003124 FBgn0003138 FBgn0003334 FBgn0003447 FBgn0003459 FBgn0003480 FBgn0003483 FBgn0003495 FBgn0003501 FBg…
GO:0016071	BP	mRNA metabolic process	2.81E-007	FBgn0000426 FBgn0001974 FBgn0003015 FBgn0003970 FBgn0004838 FBgn0005649 FBgn0010083 FBgn0014189 FBgn0014362 FBgn0016070 FBgn0016940 FBgn0017457 FBgn0024698 FBgn0027841 FBgn0027873 FBgn0028554 FBgn0029094 FBgn0030765 FBgn0031229 FBgn0033688 FBgn0034187 FBgn0035831 FBgn0035872 FBgn0036641 FBgn0037344 FBgn0037372 FBgn0037707 FBgn0040284 FBgn0041186
GO:0019219	BP	regulation of nucleobase nucleoside nucleotide and nucleic acid metabolic process	2.87E-007	FBgn0000307 FBgn0000352 FBgn0000412 FBgn0000588 FBgn0000617 FBgn0000996 FBgn0001180 FBgn0001990 FBgn0002783 FBgn0003015 FBgn0003028 FBgn0003114 FBgn0003334 FBgn0003459 FBgn0003483 FBgn0003600 FBgn0003607 FBgn0003687 FBgn0003732 FBgn0004106 FBgn0004362 FBgn0004399 FBgn0004838 FBgn0004855 FBgn0004872 FBgn0005630 FBgn0005642 FBgn0005649 FBgn0005655 FBgn0005694 FBgn0010287 FBgn0010422 FBgn0011291 FBg…
GO:0043687	BP	post-translational protein modification	3.53E-007	FBgn0000147 FBgn0000588 FBgn0000826 FBgn0002673 FBgn0003124 FBgn0003138 FBgn0003501 FBgn0003525 FBgn0003600 FBgn0003607 FBgn0004106 FBgn0004107 FBgn0004889 FBgn0005777 FBgn0010288 FBgn0010314 FBgn0010382 FBgn0011327 FBgn0011598 FBgn0013717 FBgn0013749 FBgn0014340 FBgn0015321 FBgn0015610 FBgn0015617 FBgn0019686 FBgn0023528 FBgn0024227 FBgn0024245 FBgn0025458 FBgn0027512 FBgn0027515 FBgn0027889 FBg…
GO:0032879	BP	regulation of localization	3.65E-007	FBgn0000250 FBgn0000352 FBgn0000392 FBgn0000615 FBgn0002638 FBgn0002736 FBgn0003138 FBgn0003483 FBgn0003655 FBgn0003701 FBgn0004243 FBgn0004838 FBgn0005355 FBgn0011692 FBgn0016034 FBgn0026207 FBgn0030241
GO:0031023	BP	microtubule organizing center organization and biogenesis	4.84E-007	FBgn0000147 FBgn0001233 FBgn0002924 FBgn0003525 FBgn0004176 FBgn0004378 FBgn0004379 FBgn0004873 FBgn0011598 FBgn0011606 FBgn0013765 FBgn0039206
GO:0007127	BP	meiosis I	5.95E-007	FBgn0002673 FBgn0002715 FBgn0002906 FBgn0002989 FBgn0003480 FBgn0004106 FBgn0010110 FBgn0011606 FBgn0028434 FBgn0035627 FBgn0036486 FBgn0040347
GO:0006366	BP	transcription from RNA polymerase II promoter	7.92E-007	FBgn0000617 FBgn0002542 FBgn0003687 FBgn0004106 FBgn0004855 FBgn0005630 FBgn0005694 FBgn0010287 FBgn0010421 FBgn0010422 FBgn0011291 FBgn0011586 FBgn0011766 FBgn0013263 FBgn0015602 FBgn0015610 FBgn0015617 FBgn0015664 FBgn0015799 FBgn0022724 FBgn0032634 FBgn0033267 FBgn0033846 FBgn0035754 FBgn0037109 FBgn0037202 FBgn0037359 FBgn0037981 FBgn0038390 FBgn0039066 FBgn0039923
GO:0034961	BP	cellular biopolymer biosynthetic process	8.66E-007	FBgn0000182 FBgn0000307 FBgn0000352 FBgn0000392 FBgn0000412 FBgn0000588 FBgn0000617 FBgn0000927 FBgn0000996 FBgn0001180 FBgn0001990 FBgn0002542 FBgn0002783 FBgn0002906 FBgn0002989 FBgn0003015 FBgn0003028 FBgn0003114 FBgn0003334 FBgn0003459 FBgn0003480 FBgn0003483 FBgn0003600 FBgn0003607 FBgn0003687 FBgn0003732 FBgn0003970 FBgn0004106 FBgn0004362 FBgn0004399 FBgn0004649 FBgn0004838 FBgn0004855 FBg…
GO:0006606	BP	protein import into nucleus	8.76E-007	FBgn0000250 FBgn0000352 FBgn0003701 FBgn0004243 FBgn0005355 FBgn0010660 FBgn0011692 FBgn0011823 FBgn0013756 FBgn0024921 FBgn0026170 FBgn0026207 FBgn0026252 FBgn0030241
GO:0051297	BP	centrosome organization and biogenesis	9.15E-007	FBgn0000147 FBgn0001233 FBgn0002924 FBgn0003525 FBgn0004176 FBgn0004378 FBgn0004379 FBgn0004873 FBgn0011598 FBgn0013765 FBgn0039206
GO:0006338	BP	chromatin remodeling	1.02E-006	FBgn0000588 FBgn0002783 FBgn0003483 FBgn0003600 FBgn0003607 FBgn0003732 FBgn0004872 FBgn0011715 FBgn0015271 FBgn0015610 FBgn0027378 FBgn0027620 FBgn0032321 FBgn0032475 FBgn0040075
GO:0031324	BP	negative regulation of cellular metabolic process	1.05E-006	FBgn0000182 FBgn0000392 FBgn0000588 FBgn0000996 FBgn0003114 FBgn0003138 FBgn0003483 FBgn0003600 FBgn0003607 FBgn0003732 FBgn0004838 FBgn0004872 FBgn0005694 FBgn0015271 FBgn0015610 FBgn0015799 FBgn0016070 FBgn0026598 FBgn0027378 FBgn0027950 FBgn0030241 FBgn0032475 FBgn0033081 FBgn0033846 FBgn0034098 FBgn0037327 FBgn0038390 FBgn0040075
GO:0051329	BP	interphase of mitotic cell cycle	1.30E-006	FBgn0000404 FBgn0000405 FBgn0003525 FBgn0004106 FBgn0004107 FBgn0010382 FBgn0011766 FBgn0015799 FBgn0039403 FBgn0040298
GO:0009889	BP	regulation of biosynthetic process	1.31E-006	FBgn0000182 FBgn0000250 FBgn0000352 FBgn0000392 FBgn0000412 FBgn0000588 FBgn0000617 FBgn0001180 FBgn0001990 FBgn0002783 FBgn0002989 FBgn0003015 FBgn0003028 FBgn0003334 FBgn0003459 FBgn0003480 FBgn0003483 FBgn0003495 FBgn0003600 FBgn0003607 FBgn0003687 FBgn0003732 FBgn0003970 FBgn0004106 FBgn0004362 FBgn0004399 FBgn0004838 FBgn0004855 FBgn0004872 FBgn0005630 FBgn0005642 FBgn0005694 FBgn0010287 FBg…
GO:0051325	BP	interphase	1.31E-006	FBgn0000404 FBgn0000405 FBgn0003525 FBgn0004106 FBgn0004107 FBgn0010382 FBgn0011766 FBgn0015799 FBgn0039403 FBgn0040298
GO:0051246	BP	regulation of protein metabolic process	1.39E-006	FBgn0000182 FBgn0000352 FBgn0000392 FBgn0001086 FBgn0002989 FBgn0003015 FBgn0003138 FBgn0003210 FBgn0003480 FBgn0003501 FBgn0003607 FBgn0003970 FBgn0004838 FBgn0010382 FBgn0011598 FBgn0015321 FBgn0016070 FBgn0023444 FBgn0023528 FBgn0026598 FBgn0027512 FBgn0028692 FBgn0029157 FBgn0029996 FBgn0030208 FBgn0030241 FBgn0032859 FBgn0034098 FBgn0037327
GO:0051052	BP	regulation of DNA metabolic process	1.44E-006	FBgn0000307 FBgn0000996 FBgn0003114 FBgn0004872 FBgn0005655 FBgn0015799 FBgn0033081
GO:0043284	BP	biopolymer biosynthetic process	1.46E-006	FBgn0000182 FBgn0000307 FBgn0000352 FBgn0000392 FBgn0000412 FBgn0000588 FBgn0000617 FBgn0000927 FBgn0000996 FBgn0001180 FBgn0001990 FBgn0002542 FBgn0002783 FBgn0002906 FBgn0002989 FBgn0003015 FBgn0003028 FBgn0003114 FBgn0003334 FBgn0003459 FBgn0003480 FBgn0003483 FBgn0003600 FBgn0003607 FBgn0003687 FBgn0003732 FBgn0003970 FBgn0004106 FBgn0004362 FBgn0004399 FBgn0004649 FBgn0004838 FBgn0004855 FBg…
GO:0051649	BP	establishment of localization in cell	1.56E-006	FBgn0000140 FBgn0000147 FBgn0000158 FBgn0000250 FBgn0000283 FBgn0000352 FBgn0000405 FBgn0002638 FBgn0002736 FBgn0002924 FBgn0003124 FBgn0003210 FBgn0003346 FBgn0003701 FBgn0003884 FBgn0003887 FBgn0004243 FBgn0004374 FBgn0004378 FBgn0004379 FBgn0005355 FBgn0010660 FBgn0011606 FBgn0011692 FBgn0011823 FBgn0013726 FBgn0013749 FBgn0013756 FBgn0014189 FBgn0015567 FBgn0016034 FBgn0016041 FBgn0020255 FBg…
GO:0007076	BP	mitotic chromosome condensation	1.63E-006	FBgn0002638 FBgn0003732 FBgn0004374 FBgn0015271 FBgn0015391 FBgn0024227 FBgn0027783 FBgn0039680
GO:0007293	BP	germarium-derived egg chamber formation	1.87E-006	FBgn0000140 FBgn0000158 FBgn0003334 FBgn0003459 FBgn0003480 FBgn0003483 FBgn0003501 FBgn0003970 FBgn0004106 FBgn0004873 FBgn0011823 FBgn0020238 FBgn0026598 FBgn0040298
GO:0006342	BP	chromatin silencing	1.88E-006	FBgn0000588 FBgn0003483 FBgn0003600 FBgn0003607 FBgn0003732 FBgn0004872 FBgn0015271 FBgn0015610 FBgn0027378 FBgn0032475 FBgn0040075
GO:0010468	BP	regulation of gene expression	1.92E-006	FBgn0000182 FBgn0000352 FBgn0000392 FBgn0000412 FBgn0000588 FBgn0000617 FBgn0001180 FBgn0001990 FBgn0002783 FBgn0002989 FBgn0003015 FBgn0003028 FBgn0003138 FBgn0003334 FBgn0003459 FBgn0003480 FBgn0003483 FBgn0003600 FBgn0003607 FBgn0003687 FBgn0003732 FBgn0003970 FBgn0004106 FBgn0004362 FBgn0004399 FBgn0004838 FBgn0004855 FBgn0004872 FBgn0005630 FBgn0005642 FBgn0005694 FBgn0010287 FBgn0010422 FBg…
GO:0051170	BP	nuclear import	2.09E-006	FBgn0000250 FBgn0000352 FBgn0003701 FBgn0004243 FBgn0005355 FBgn0010660 FBgn0011692 FBgn0011823 FBgn0013756 FBgn0024921 FBgn0026170 FBgn0026207 FBgn0026252 FBgn0030241
GO:0045814	BP	negative regulation of gene expression epigenetic	2.41E-006	FBgn0000588 FBgn0003483 FBgn0003600 FBgn0003607 FBgn0003732 FBgn0004872 FBgn0015271 FBgn0015610 FBgn0027378 FBgn0032475 FBgn0040075
GO:0006464	BP	protein modification process	2.46E-006	FBgn0000147 FBgn0000588 FBgn0000826 FBgn0002673 FBgn0003124 FBgn0003138 FBgn0003210 FBgn0003501 FBgn0003525 FBgn0003600 FBgn0003607 FBgn0004106 FBgn0004107 FBgn0004889 FBgn0005777 FBgn0010288 FBgn0010314 FBgn0010382 FBgn0011327 FBgn0011598 FBgn0013717 FBgn0013749 FBgn0013969 FBgn0014340 FBgn0015321 FBgn0015610 FBgn0015617 FBgn0019686 FBgn0020392 FBgn0023528 FBgn0024227 FBgn0024245 FBgn0024558 FBg…
GO:0051641	BP	cellular localization	2.59E-006	FBgn0000140 FBgn0000147 FBgn0000158 FBgn0000250 FBgn0000283 FBgn0000352 FBgn0000405 FBgn0002638 FBgn0002736 FBgn0002924 FBgn0003124 FBgn0003210 FBgn0003346 FBgn0003701 FBgn0003884 FBgn0003887 FBgn0004243 FBgn0004374 FBgn0004378 FBgn0004379 FBgn0005355 FBgn0010660 FBgn0011606 FBgn0011692 FBgn0011823 FBgn0013726 FBgn0013749 FBgn0013756 FBgn0014189 FBgn0015567 FBgn0016034 FBgn0016041 FBgn0020255 FBg…
GO:0046907	BP	intracellular transport	2.89E-006	FBgn0000250 FBgn0000352 FBgn0002638 FBgn0002736 FBgn0002924 FBgn0003210 FBgn0003346 FBgn0003701 FBgn0003884 FBgn0003887 FBgn0004243 FBgn0004374 FBgn0004378 FBgn0004379 FBgn0005355 FBgn0010660 FBgn0011606 FBgn0011692 FBgn0011823 FBgn0013749 FBgn0013756 FBgn0014189 FBgn0015567 FBgn0016041 FBgn0020255 FBgn0021761 FBgn0024921 FBgn0026170 FBgn0026207 FBgn0026252 FBgn0028411 FBgn0030241 FBgn0030268 FBg…
GO:0007306	BP	eggshell chorion formation	3.01E-006	FBgn0000250 FBgn0000307 FBgn0000996 FBgn0002989 FBgn0003483 FBgn0003970 FBgn0005655 FBgn0010382 FBgn0011766 FBgn0015610 FBgn0015799 FBgn0025815 FBgn0033081 FBgn0033846
GO:0032268	BP	regulation of cellular protein metabolic process	3.11E-006	FBgn0000182 FBgn0000352 FBgn0000392 FBgn0001086 FBgn0002989 FBgn0003015 FBgn0003138 FBgn0003210 FBgn0003480 FBgn0003501 FBgn0003607 FBgn0003970 FBgn0004838 FBgn0010382 FBgn0011598 FBgn0016070 FBgn0023444 FBgn0026598 FBgn0029157 FBgn0030208 FBgn0030241 FBgn0032859 FBgn0034098 FBgn0037327
GO:0007281	BP	germ cell development	3.76E-006	FBgn0000140 FBgn0000158 FBgn0000392 FBgn0000615 FBgn0001990 FBgn0002736 FBgn0003015 FBgn0003023 FBgn0003483 FBgn0003495 FBgn0003655 FBgn0003970 FBgn0004106 FBgn0004399 FBgn0004838 FBgn0004872 FBgn0004873 FBgn0016034 FBgn0019686 FBgn0020238 FBgn0034098 FBgn0040298
GO:0000086	BP	G2/M transition of mitotic cell cycle	3.79E-006	FBgn0000404 FBgn0000405 FBgn0003525 FBgn0004106 FBgn0004107 FBgn0040298
GO:0030703	BP	eggshell formation	4.63E-006	FBgn0000250 FBgn0000307 FBgn0000996 FBgn0002989 FBgn0003483 FBgn0003970 FBgn0004811 FBgn0005655 FBgn0010382 FBgn0011766 FBgn0015610 FBgn0015799 FBgn0025815 FBgn0033081 FBgn0033846
GO:0045448	BP	mitotic cell cycle embryonic	5.14E-006	FBgn0000404 FBgn0002673 FBgn0004374 FBgn0010314 FBgn0010317 FBgn0011598 FBgn0013263 FBgn0025458 FBgn0032105
GO:0034645	BP	cellular macromolecule biosynthetic process	5.31E-006	FBgn0000182 FBgn0000307 FBgn0000352 FBgn0000392 FBgn0000412 FBgn0000588 FBgn0000617 FBgn0000927 FBgn0000996 FBgn0001180 FBgn0001990 FBgn0002542 FBgn0002783 FBgn0002906 FBgn0002989 FBgn0003015 FBgn0003028 FBgn0003114 FBgn0003334 FBgn0003459 FBgn0003480 FBgn0003483 FBgn0003600 FBgn0003607 FBgn0003687 FBgn0003732 FBgn0003970 FBgn0004106 FBgn0004362 FBgn0004399 FBgn0004649 FBgn0004838 FBgn0004855 FBg…
GO:0034728	BP	nucleosome organization	5.34E-006	FBgn0001197 FBgn0014879 FBgn0015610 FBgn0016685 FBgn0027620 FBgn0029094 FBgn0030054 FBgn0032321 FBgn0033526 FBgn0038252
GO:0009892	BP	negative regulation of metabolic process	6.02E-006	FBgn0000182 FBgn0000392 FBgn0000588 FBgn0000996 FBgn0003114 FBgn0003138 FBgn0003483 FBgn0003600 FBgn0003607 FBgn0003732 FBgn0004838 FBgn0004872 FBgn0005694 FBgn0015271 FBgn0015610 FBgn0015799 FBgn0016070 FBgn0026598 FBgn0027378 FBgn0027950 FBgn0030241 FBgn0032475 FBgn0033081 FBgn0033846 FBgn0034098 FBgn0037327 FBgn0038390 FBgn0040075
GO:0009059	BP	macromolecule biosynthetic process	6.04E-006	FBgn0000182 FBgn0000307 FBgn0000352 FBgn0000392 FBgn0000412 FBgn0000588 FBgn0000617 FBgn0000927 FBgn0000996 FBgn0001180 FBgn0001990 FBgn0002542 FBgn0002783 FBgn0002906 FBgn0002989 FBgn0003015 FBgn0003028 FBgn0003114 FBgn0003334 FBgn0003459 FBgn0003480 FBgn0003483 FBgn0003600 FBgn0003607 FBgn0003687 FBgn0003732 FBgn0003970 FBgn0004106 FBgn0004362 FBgn0004399 FBgn0004649 FBgn0004838 FBgn0004855 FBg…
GO:0007098	BP	centrosome cycle	7.95E-006	FBgn0000147 FBgn0001233 FBgn0002924 FBgn0003525 FBgn0004378 FBgn0004379 FBgn0011598 FBgn0013765 FBgn0039206
GO:0048519	BP	negative regulation of biological process	8.14E-006	FBgn0000182 FBgn0000250 FBgn0000352 FBgn0000392 FBgn0000404 FBgn0000524 FBgn0000588 FBgn0000996 FBgn0003114 FBgn0003124 FBgn0003138 FBgn0003459 FBgn0003483 FBgn0003600 FBgn0003607 FBgn0003732 FBgn0004838 FBgn0004872 FBgn0005355 FBgn0005694 FBgn0014133 FBgn0015271 FBgn0015610 FBgn0015799 FBgn0016070 FBgn0024732 FBgn0026207 FBgn0026252 FBgn0026597 FBgn0026598 FBgn0027378 FBgn0027950 FBgn0030241 FBg…
GO:0006403	BP	RNA localization	8.27E-006	FBgn0000392 FBgn0000615 FBgn0002736 FBgn0002989 FBgn0003015 FBgn0003480 FBgn0003483 FBgn0003655 FBgn0003970 FBgn0004838 FBgn0014189 FBgn0016034 FBgn0016070 FBgn0028411 FBgn0033316
GO:0000075	BP	cell cycle checkpoint	8.35E-006	FBgn0000996 FBgn0003884 FBgn0011598 FBgn0019686 FBgn0020238 FBgn0025457 FBgn0025458 FBgn0035640
GO:0006350	BP	transcription	8.54E-006	FBgn0000352 FBgn0000412 FBgn0000588 FBgn0000617 FBgn0001180 FBgn0001990 FBgn0002542 FBgn0002783 FBgn0003028 FBgn0003334 FBgn0003459 FBgn0003483 FBgn0003600 FBgn0003607 FBgn0003687 FBgn0003732 FBgn0004106 FBgn0004362 FBgn0004399 FBgn0004855 FBgn0004872 FBgn0005630 FBgn0005642 FBgn0005694 FBgn0010287 FBgn0010421 FBgn0010422 FBgn0011291 FBgn0011586 FBgn0011715 FBgn0011766 FBgn0013263 FBgn0013717 FBg…
GO:0000910	BP	cytokinesis	9.04E-006	FBgn0000405 FBgn0003124 FBgn0004243 FBgn0004379 FBgn0011606 FBgn0011692 FBgn0011710 FBgn0013726 FBgn0015610 FBgn0015926 FBgn0024227 FBgn0026431 FBgn0026598 FBgn0030241 FBgn0032105
GO:0006367	BP	transcription initiation from RNA polymerase II promoter	9.63E-006	FBgn0000617 FBgn0003687 FBgn0004106 FBgn0010287 FBgn0010421 FBgn0011291 FBgn0015617 FBgn0022724 FBgn0035754 FBgn0037109 FBgn0037202 FBgn0037359 FBgn0037981 FBgn0039923
GO:0017038	BP	protein import	9.97E-006	FBgn0000250 FBgn0000352 FBgn0003701 FBgn0004243 FBgn0005355 FBgn0010660 FBgn0011692 FBgn0011823 FBgn0013756 FBgn0024921 FBgn0026170 FBgn0026207 FBgn0026252 FBgn0030241
GO:0030707	BP	ovarian follicle cell development	1.03E-005	FBgn0000182 FBgn0000250 FBgn0000307 FBgn0000352 FBgn0000392 FBgn0000499 FBgn0000996 FBgn0002989 FBgn0003334 FBgn0003483 FBgn0003501 FBgn0003970 FBgn0004374 FBgn0004811 FBgn0004838 FBgn0005655 FBgn0010382 FBgn0011766 FBgn0015610 FBgn0015799 FBgn0025815 FBgn0033081 FBgn0033846
GO:0048523	BP	negative regulation of cellular process	1.13E-005	FBgn0000182 FBgn0000352 FBgn0000392 FBgn0000404 FBgn0000524 FBgn0000588 FBgn0000996 FBgn0003114 FBgn0003124 FBgn0003138 FBgn0003459 FBgn0003483 FBgn0003600 FBgn0003607 FBgn0003732 FBgn0004838 FBgn0004872 FBgn0005355 FBgn0005694 FBgn0014133 FBgn0015271 FBgn0015610 FBgn0015799 FBgn0016070 FBgn0024732 FBgn0026252 FBgn0026597 FBgn0026598 FBgn0027378 FBgn0027950 FBgn0030241 FBgn0031885 FBgn0032475 FBg…
GO:0007275	BP	multicellular organismal development	1.14E-005	FBgn0000147 FBgn0000250 FBgn0000283 FBgn0000289 FBgn0000352 FBgn0000392 FBgn0000404 FBgn0000405 FBgn0000499 FBgn0000588 FBgn0000615 FBgn0001180 FBgn0001225 FBgn0001226 FBgn0001233 FBgn0001990 FBgn0002638 FBgn0002673 FBgn0002736 FBgn0003015 FBgn0003023 FBgn0003028 FBgn0003124 FBgn0003138 FBgn0003210 FBgn0003334 FBgn0003447 FBgn0003480 FBgn0003483 FBgn0003495 FBgn0003501 FBgn0003525 FBgn0003527 FBg…
GO:0048646	BP	anatomical structure formation	1.29E-005	FBgn0000140 FBgn0000158 FBgn0000250 FBgn0000307 FBgn0000996 FBgn0002989 FBgn0003334 FBgn0003459 FBgn0003480 FBgn0003483 FBgn0003501 FBgn0003970 FBgn0004106 FBgn0004811 FBgn0004873 FBgn0005655 FBgn0010382 FBgn0011766 FBgn0011823 FBgn0015610 FBgn0015799 FBgn0020238 FBgn0025815 FBgn0026598 FBgn0033081 FBgn0033846 FBgn0040298
GO:0006397	BP	mRNA processing	1.52E-005	FBgn0000426 FBgn0001974 FBgn0003970 FBgn0004838 FBgn0005649 FBgn0010083 FBgn0014189 FBgn0014362 FBgn0016940 FBgn0017457 FBgn0024698 FBgn0027841 FBgn0027873 FBgn0028554 FBgn0029094 FBgn0030765 FBgn0031229 FBgn0033688 FBgn0035831 FBgn0035872 FBgn0036641 FBgn0037344 FBgn0040284 FBgn0041186
GO:0043412	BP	biopolymer modification	1.59E-005	FBgn0000147 FBgn0000588 FBgn0000826 FBgn0002673 FBgn0003124 FBgn0003138 FBgn0003210 FBgn0003501 FBgn0003525 FBgn0003600 FBgn0003607 FBgn0004106 FBgn0004107 FBgn0004889 FBgn0005777 FBgn0010288 FBgn0010314 FBgn0010382 FBgn0011327 FBgn0011598 FBgn0013717 FBgn0013749 FBgn0013969 FBgn0014340 FBgn0015321 FBgn0015610 FBgn0015617 FBgn0019686 FBgn0020392 FBgn0023528 FBgn0024227 FBgn0024245 FBgn0024558 FBg…
GO:0007140	BP	male meiosis	1.63E-005	FBgn0000158 FBgn0002673 FBgn0002715 FBgn0002781 FBgn0003124 FBgn0004106 FBgn0004379 FBgn0011606 FBgn0040298
GO:0006275	BP	regulation of DNA replication	1.65E-005	FBgn0000307 FBgn0000996 FBgn0003114 FBgn0005655 FBgn0015799 FBgn0033081
GO:0010605	BP	negative regulation of macromolecule metabolic process	1.65E-005	FBgn0000182 FBgn0000392 FBgn0000588 FBgn0003138 FBgn0003483 FBgn0003600 FBgn0003607 FBgn0003732 FBgn0004838 FBgn0004872 FBgn0005694 FBgn0015271 FBgn0015610 FBgn0015799 FBgn0016070 FBgn0026598 FBgn0027378 FBgn0027950 FBgn0030241 FBgn0032475 FBgn0033846 FBgn0034098 FBgn0037327 FBgn0038390 FBgn0040075
GO:0006352	BP	transcription initiation	1.79E-005	FBgn0000617 FBgn0003687 FBgn0004106 FBgn0010287 FBgn0010421 FBgn0011291 FBgn0015617 FBgn0022724 FBgn0035754 FBgn0037109 FBgn0037202 FBgn0037359 FBgn0037981 FBgn0039923
GO:0046011	BP	regulation of oskar mRNA translation	1.93E-005	FBgn0000182 FBgn0000392 FBgn0003015 FBgn0003970 FBgn0004838 FBgn0034098
GO:0046822	BP	regulation of nucleocytoplasmic transport	2.43E-005	FBgn0000250 FBgn0000352 FBgn0002638 FBgn0003701 FBgn0004243 FBgn0005355 FBgn0011692 FBgn0026207 FBgn0030241
GO:0009994	BP	oocyte differentiation	2.72E-005	FBgn0000140 FBgn0000392 FBgn0000615 FBgn0001990 FBgn0002736 FBgn0003015 FBgn0003459 FBgn0003480 FBgn0003483 FBgn0003495 FBgn0003655 FBgn0003970 FBgn0004399 FBgn0004838 FBgn0004873 FBgn0016034 FBgn0020238 FBgn0034098
GO:0009890	BP	negative regulation of biosynthetic process	2.77E-005	FBgn0000182 FBgn0000392 FBgn0000588 FBgn0003483 FBgn0003600 FBgn0003607 FBgn0003732 FBgn0004838 FBgn0004872 FBgn0005694 FBgn0015271 FBgn0015610 FBgn0015799 FBgn0016070 FBgn0026598 FBgn0027378 FBgn0027950 FBgn0032475 FBgn0033846 FBgn0034098 FBgn0037327 FBgn0038390 FBgn0040075
GO:0006605	BP	protein targeting	3.16E-005	FBgn0000250 FBgn0000352 FBgn0003701 FBgn0004243 FBgn0005355 FBgn0010660 FBgn0011692 FBgn0011823 FBgn0013756 FBgn0016041 FBgn0024921 FBgn0026170 FBgn0026207 FBgn0026252 FBgn0028411 FBgn0030241 FBgn0032397 FBgn0033737 FBgn0034535
GO:0032386	BP	regulation of intracellular transport	3.28E-005	FBgn0000250 FBgn0000352 FBgn0002638 FBgn0003701 FBgn0004243 FBgn0005355 FBgn0011692 FBgn0026207 FBgn0030241
GO:0006334	BP	nucleosome assembly	3.39E-005	FBgn0001197 FBgn0014879 FBgn0015610 FBgn0027620 FBgn0029094 FBgn0030054 FBgn0033526 FBgn0038252
GO:0006289	BP	nucleotide-excision repair	3.41E-005	FBgn0004698 FBgn0005655 FBgn0026751 FBgn0026777 FBgn0027049 FBgn0028434 FBgn0031885
GO:0010556	BP	regulation of macromolecule biosynthetic process	3.89E-005	FBgn0000182 FBgn0000352 FBgn0000392 FBgn0000412 FBgn0000588 FBgn0000617 FBgn0001180 FBgn0001990 FBgn0002783 FBgn0002989 FBgn0003015 FBgn0003028 FBgn0003334 FBgn0003459 FBgn0003480 FBgn0003483 FBgn0003600 FBgn0003607 FBgn0003687 FBgn0003732 FBgn0003970 FBgn0004106 FBgn0004362 FBgn0004399 FBgn0004838 FBgn0004855 FBgn0004872 FBgn0005630 FBgn0005642 FBgn0005694 FBgn0010287 FBgn0010422 FBgn0011291 FBg…
GO:0016458	BP	gene silencing	4.55E-005	FBgn0000588 FBgn0003334 FBgn0003483 FBgn0003600 FBgn0003607 FBgn0003732 FBgn0004399 FBgn0004872 FBgn0015271 FBgn0015610 FBgn0027378 FBgn0032475 FBgn0034921 FBgn0035121 FBgn0040075
GO:0006997	BP	nuclear organization and biogenesis	4.68E-005	FBgn0000927 FBgn0002781 FBgn0003022 FBgn0003124 FBgn0011606 FBgn0024732 FBgn0037137 FBgn0037810 FBgn0038476
GO:0051656	BP	establishment of organelle localization	5.23E-005	FBgn0000140 FBgn0000147 FBgn0000158 FBgn0000283 FBgn0000405 FBgn0003124 FBgn0004379 FBgn0013726 FBgn0016034 FBgn0026598 FBgn0031886 FBgn0033156 FBgn0038856 FBgn0040080 FBgn0040232
GO:0006310	BP	DNA recombination	6.02E-005	FBgn0002906 FBgn0002989 FBgn0003480 FBgn0004872 FBgn0011606 FBgn0028434 FBgn0036486 FBgn0037844 FBgn0040347
GO:0008104	BP	protein localization	6.17E-005	FBgn0000147 FBgn0000250 FBgn0000352 FBgn0000405 FBgn0000499 FBgn0002736 FBgn0003015 FBgn0003124 FBgn0003138 FBgn0003210 FBgn0003459 FBgn0003701 FBgn0004243 FBgn0005355 FBgn0010660 FBgn0011692 FBgn0011823 FBgn0013749 FBgn0013756 FBgn0015567 FBgn0016034 FBgn0016041 FBgn0020255 FBgn0024227 FBgn0024921 FBgn0026170 FBgn0026207 FBgn0026252 FBgn0028411 FBgn0030241 FBgn0031882 FBgn0032105 FBgn0032397 FBg…
GO:0010608	BP	posttranscriptional regulation of gene expression	6.38E-005	FBgn0000182 FBgn0000392 FBgn0002989 FBgn0003015 FBgn0003138 FBgn0003480 FBgn0003483 FBgn0003970 FBgn0004838 FBgn0004872 FBgn0016070 FBgn0034098 FBgn0034921 FBgn0035121 FBgn0037327
GO:0051053	BP	negative regulation of DNA metabolic process	8.61E-005	FBgn0000996 FBgn0003114 FBgn0004872 FBgn0015799 FBgn0033081
GO:0040029	BP	regulation of gene expression epigenetic	8.85E-005	FBgn0000588 FBgn0003483 FBgn0003600 FBgn0003607 FBgn0003732 FBgn0004872 FBgn0013263 FBgn0014340 FBgn0015271 FBgn0015610 FBgn0027378 FBgn0032475 FBgn0034921 FBgn0035121 FBgn0040075
GO:0045892	BP	negative regulation of transcription DNA-dependent	8.91E-005	FBgn0000588 FBgn0003483 FBgn0003600 FBgn0003607 FBgn0003732 FBgn0004872 FBgn0005694 FBgn0015271 FBgn0015610 FBgn0015799 FBgn0026598 FBgn0027378 FBgn0027950 FBgn0032475 FBgn0033846 FBgn0038390 FBgn0040075
GO:0008283	BP	cell proliferation	9.56E-005	FBgn0000158 FBgn0000404 FBgn0002780 FBgn0003023 FBgn0003124 FBgn0003970 FBgn0004106 FBgn0004873 FBgn0004924 FBgn0010382 FBgn0011766 FBgn0011823 FBgn0014861 FBgn0015799 FBgn0020615 FBgn0026252 FBgn0026598 FBgn0028693 FBgn0040080 FBgn0040298
GO:0010558	BP	negative regulation of macromolecule biosynthetic process	9.64E-005	FBgn0000182 FBgn0000392 FBgn0000588 FBgn0003483 FBgn0003600 FBgn0003607 FBgn0003732 FBgn0004838 FBgn0004872 FBgn0005694 FBgn0015271 FBgn0015610 FBgn0015799 FBgn0016070 FBgn0026598 FBgn0027378 FBgn0027950 FBgn0032475 FBgn0033846 FBgn0034098 FBgn0037327 FBgn0038390 FBgn0040075
GO:0031507	BP	heterochromatin formation	9.81E-005	FBgn0000588 FBgn0003483 FBgn0003600 FBgn0003607 FBgn0003732 FBgn0004872 FBgn0015271 FBgn0015610 FBgn0027378 FBgn0032475 FBgn0040075
GO:0007131	BP	meiotic recombination	9.92E-005	FBgn0002906 FBgn0002989 FBgn0003480 FBgn0011606 FBgn0028434 FBgn0036486 FBgn0040347
GO:0010629	BP	negative regulation of gene expression	9.99E-005	FBgn0000588 FBgn0003334 FBgn0003483 FBgn0003600 FBgn0003607 FBgn0003732 FBgn0004399 FBgn0004872 FBgn0005694 FBgn0015271 FBgn0015610 FBgn0015799 FBgn0026598 FBgn0027378 FBgn0027950 FBgn0032475 FBgn0033846 FBgn0034921 FBgn0035121 FBgn0038390 FBgn0040075
GO:0048134	BP	germ-line cyst formation	1.43E-004	FBgn0000158 FBgn0003023 FBgn0003970 FBgn0004106 FBgn0004873 FBgn0040298
GO:0016572	BP	histone phosphorylation	1.46E-004	FBgn0024227 FBgn0027889 FBgn0032105 FBgn0033156
GO:0051225	BP	spindle assembly	1.46E-004	FBgn0002673 FBgn0002924 FBgn0003124 FBgn0004379 FBgn0010314 FBgn0011598 FBgn0013756 FBgn0026431
GO:0048518	BP	positive regulation of biological process	1.58E-004	FBgn0000250 FBgn0000352 FBgn0000524 FBgn0001180 FBgn0002781 FBgn0002783 FBgn0003015 FBgn0003495 FBgn0003607 FBgn0003701 FBgn0003970 FBgn0004243 FBgn0004838 FBgn0005630 FBgn0010287 FBgn0010314 FBgn0010382 FBgn0011692 FBgn0011715 FBgn0011766 FBgn0013263 FBgn0019686 FBgn0025463 FBgn0026598 FBgn0030241 FBgn0031872 FBgn0031885 FBgn0037874 FBgn0039403
GO:0010467	BP	gene expression	1.63E-004	FBgn0000182 FBgn0000352 FBgn0000392 FBgn0000412 FBgn0000426 FBgn0000588 FBgn0000617 FBgn0001180 FBgn0001974 FBgn0001990 FBgn0002542 FBgn0002783 FBgn0002989 FBgn0003015 FBgn0003028 FBgn0003138 FBgn0003334 FBgn0003459 FBgn0003480 FBgn0003483 FBgn0003600 FBgn0003607 FBgn0003687 FBgn0003732 FBgn0003970 FBgn0004106 FBgn0004362 FBgn0004399 FBgn0004649 FBgn0004838 FBgn0004855 FBgn0004872 FBgn0005630 FBg…
GO:0008298	BP	intracellular mRNA localization	1.95E-004	FBgn0000392 FBgn0000615 FBgn0002736 FBgn0002989 FBgn0003015 FBgn0003480 FBgn0003483 FBgn0003655 FBgn0003970 FBgn0004838 FBgn0016034
GO:0016571	BP	histone methylation	2.10E-004	FBgn0000588 FBgn0003600 FBgn0003607 FBgn0015610 FBgn0030486 FBgn0037834
GO:0048856	BP	anatomical structure development	2.31E-004	FBgn0000140 FBgn0000147 FBgn0000158 FBgn0000250 FBgn0000289 FBgn0000307 FBgn0000352 FBgn0000404 FBgn0000499 FBgn0000588 FBgn0000996 FBgn0001180 FBgn0001233 FBgn0002638 FBgn0002989 FBgn0003028 FBgn0003124 FBgn0003138 FBgn0003334 FBgn0003447 FBgn0003459 FBgn0003480 FBgn0003483 FBgn0003501 FBgn0003525 FBgn0003701 FBgn0003887 FBgn0003970 FBgn0004106 FBgn0004362 FBgn0004399 FBgn0004811 FBgn0004856 FBg…
GO:0051299	BP	centrosome separation	2.33E-004	FBgn0000147 FBgn0002924 FBgn0004378 FBgn0004379 FBgn0011598
GO:0006351	BP	transcription DNA-dependent	2.42E-004	FBgn0000412 FBgn0000588 FBgn0000617 FBgn0002542 FBgn0002783 FBgn0003483 FBgn0003600 FBgn0003607 FBgn0003687 FBgn0003732 FBgn0004106 FBgn0004362 FBgn0004399 FBgn0004855 FBgn0004872 FBgn0005630 FBgn0005642 FBgn0005694 FBgn0010287 FBgn0010421 FBgn0010422 FBgn0011291 FBgn0011586 FBgn0011715 FBgn0011766 FBgn0013263 FBgn0015271 FBgn0015602 FBgn0015610 FBgn0015617 FBgn0015664 FBgn0015799 FBgn0022724 FBg…
GO:0051051	BP	negative regulation of transport	2.55E-004	FBgn0000250 FBgn0000352 FBgn0005355 FBgn0026207
GO:0051049	BP	regulation of transport	2.72E-004	FBgn0000250 FBgn0000352 FBgn0002638 FBgn0003701 FBgn0004243 FBgn0005355 FBgn0011692 FBgn0026207 FBgn0030241
GO:0007282	BP	cystoblast division	2.77E-004	FBgn0000140 FBgn0000158 FBgn0004106 FBgn0004873 FBgn0040298
GO:0046823	BP	negative regulation of nucleocytoplasmic transport	2.99E-004	FBgn0000250 FBgn0000352 FBgn0005355 FBgn0026207
GO:0032774	BP	RNA biosynthetic process	3.00E-004	FBgn0000412 FBgn0000588 FBgn0000617 FBgn0002542 FBgn0002783 FBgn0003483 FBgn0003600 FBgn0003607 FBgn0003687 FBgn0003732 FBgn0004106 FBgn0004362 FBgn0004399 FBgn0004855 FBgn0004872 FBgn0005630 FBgn0005642 FBgn0005694 FBgn0010287 FBgn0010421 FBgn0010422 FBgn0011291 FBgn0011586 FBgn0011715 FBgn0011762 FBgn0011766 FBgn0013263 FBgn0015271 FBgn0015602 FBgn0015610 FBgn0015617 FBgn0015664 FBgn0015799 FBg…
GO:0044238	BP	primary metabolic process	3.10E-004	FBgn0000147 FBgn0000182 FBgn0000307 FBgn0000352 FBgn0000392 FBgn0000412 FBgn0000426 FBgn0000588 FBgn0000617 FBgn0000826 FBgn0000927 FBgn0000996 FBgn0001086 FBgn0001180 FBgn0001226 FBgn0001233 FBgn0001974 FBgn0001990 FBgn0002542 FBgn0002673 FBgn0002783 FBgn0002906 FBgn0002989 FBgn0003015 FBgn0003028 FBgn0003114 FBgn0003124 FBgn0003138 FBgn0003210 FBgn0003334 FBgn0003459 FBgn0003480 FBgn0003483 FBg…
GO:0007028	BP	cytoplasm organization	3.11E-004	FBgn0000392 FBgn0000615 FBgn0002736 FBgn0003015 FBgn0003483 FBgn0003655 FBgn0003970 FBgn0004399 FBgn0004649 FBgn0004838 FBgn0016034
GO:0051640	BP	organelle localization	3.18E-004	FBgn0000140 FBgn0000147 FBgn0000158 FBgn0000283 FBgn0000405 FBgn0003124 FBgn0004379 FBgn0013726 FBgn0016034 FBgn0026598 FBgn0031886 FBgn0033156 FBgn0038856 FBgn0040080 FBgn0040232
GO:0045449	BP	regulation of transcription	3.20E-004	FBgn0000352 FBgn0000412 FBgn0000588 FBgn0000617 FBgn0001180 FBgn0001990 FBgn0002783 FBgn0003028 FBgn0003334 FBgn0003459 FBgn0003483 FBgn0003600 FBgn0003607 FBgn0003687 FBgn0003732 FBgn0004106 FBgn0004362 FBgn0004399 FBgn0004855 FBgn0004872 FBgn0005630 FBgn0005642 FBgn0005694 FBgn0010287 FBgn0010422 FBgn0011291 FBgn0011586 FBgn0011715 FBgn0011766 FBgn0013263 FBgn0013717 FBgn0015271 FBgn0015602 FBg…
GO:0030706	BP	germarium-derived oocyte differentiation	3.39E-004	FBgn0000140 FBgn0003459 FBgn0003480 FBgn0003483 FBgn0003970 FBgn0004873 FBgn0020238
GO:0033157	BP	regulation of intracellular protein transport	3.55E-004	FBgn0000250 FBgn0000352 FBgn0003701 FBgn0004243 FBgn0005355 FBgn0011692 FBgn0026207 FBgn0030241
GO:0032387	BP	negative regulation of intracellular transport	4.04E-004	FBgn0000250 FBgn0000352 FBgn0005355 FBgn0026207
GO:0006396	BP	RNA processing	4.21E-004	FBgn0000426 FBgn0001974 FBgn0003970 FBgn0004838 FBgn0005649 FBgn0010083 FBgn0014189 FBgn0014362 FBgn0016940 FBgn0017457 FBgn0022069 FBgn0024698 FBgn0027841 FBgn0027873 FBgn0028554 FBgn0029094 FBgn0030765 FBgn0031229 FBgn0033688 FBgn0033741 FBgn0035831 FBgn0035872 FBgn0036266 FBgn0036641 FBgn0037344 FBgn0037737 FBgn0040284 FBgn0041186
GO:0048135	BP	female germ-line cyst formation	4.28E-004	FBgn0000158 FBgn0004106 FBgn0004873 FBgn0040298
GO:0006886	BP	intracellular protein transport	4.31E-004	FBgn0000250 FBgn0000352 FBgn0003210 FBgn0003701 FBgn0004243 FBgn0005355 FBgn0010660 FBgn0011692 FBgn0011823 FBgn0013756 FBgn0015567 FBgn0016041 FBgn0020255 FBgn0024921 FBgn0026170 FBgn0026207 FBgn0026252 FBgn0028411 FBgn0030241 FBgn0032397 FBgn0033737 FBgn0034535
GO:0007093	BP	mitotic cell cycle checkpoint	4.61E-004	FBgn0003884 FBgn0011598 FBgn0020238 FBgn0025457 FBgn0025458 FBgn0035640
GO:0006298	BP	mismatch repair	5.07E-004	FBgn0005655 FBgn0015546 FBgn0033273 FBgn0036486
GO:0045934	BP	negative regulation of nucleobase nucleoside nucleotide and nucleic acid metabolic process	5.81E-004	FBgn0000588 FBgn0000996 FBgn0003114 FBgn0003483 FBgn0003600 FBgn0003607 FBgn0003732 FBgn0004872 FBgn0005694 FBgn0015271 FBgn0015610 FBgn0015799 FBgn0026598 FBgn0027378 FBgn0027950 FBgn0032475 FBgn0033081 FBgn0033846 FBgn0038390 FBgn0040075
GO:0006333	BP	chromatin assembly or disassembly	5.94E-004	FBgn0000588 FBgn0000927 FBgn0001197 FBgn0002781 FBgn0003483 FBgn0003600 FBgn0003607 FBgn0003732 FBgn0004872 FBgn0014340 FBgn0014879 FBgn0015271 FBgn0015610 FBgn0016685 FBgn0027378 FBgn0027620 FBgn0029094 FBgn0030054 FBgn0032475 FBgn0033526 FBgn0038252 FBgn0040075
GO:0006417	BP	regulation of translation	6.53E-004	FBgn0000182 FBgn0000392 FBgn0002989 FBgn0003015 FBgn0003480 FBgn0003970 FBgn0004838 FBgn0016070 FBgn0034098 FBgn0037327
GO:0042306	BP	regulation of protein import into nucleus	6.73E-004	FBgn0000250 FBgn0000352 FBgn0003701 FBgn0004243 FBgn0005355 FBgn0011692 FBgn0030241
GO:0042990	BP	regulation of transcription factor import into nucleus	6.75E-004	FBgn0000250 FBgn0000352 FBgn0003701 FBgn0004243 FBgn0011692 FBgn0030241
GO:0042991	BP	transcription factor import into nucleus	6.75E-004	FBgn0000250 FBgn0000352 FBgn0003701 FBgn0004243 FBgn0011692 FBgn0030241
GO:0035186	BP	syncytial blastoderm mitotic cell cycle	6.93E-004	FBgn0002673 FBgn0010314 FBgn0011598 FBgn0013263 FBgn0025458
GO:0030717	BP	karyosome formation	7.47E-004	FBgn0003480 FBgn0003483 FBgn0003501 FBgn0003970 FBgn0027889 FBgn0034098
GO:0007304	BP	chorion-containing eggshell formation	7.61E-004	FBgn0000250 FBgn0000307 FBgn0000996 FBgn0002989 FBgn0003483 FBgn0003970 FBgn0004811 FBgn0005655 FBgn0010382 FBgn0011766 FBgn0015610 FBgn0015799 FBgn0025815 FBgn0033081 FBgn0033846
GO:0033205	BP	cytokinesis during cell cycle	7.72E-004	FBgn0000405 FBgn0011692 FBgn0013726 FBgn0015926 FBgn0026431 FBgn0030241
GO:0051303	BP	establishment of chromosome localization	7.89E-004	FBgn0000405 FBgn0004379 FBgn0031886 FBgn0033156 FBgn0040232
GO:0031570	BP	DNA integrity checkpoint	7.99E-004	FBgn0000996 FBgn0011598 FBgn0019686 FBgn0020238
GO:0007056	BP	spindle assembly involved in female meiosis	8.35E-004	FBgn0002673 FBgn0002924 FBgn0003124 FBgn0026431
GO:0009798	BP	axis specification	8.44E-004	FBgn0000250 FBgn0000392 FBgn0000615 FBgn0001180 FBgn0001233 FBgn0001990 FBgn0002736 FBgn0003015 FBgn0003480 FBgn0003483 FBgn0003495 FBgn0003655 FBgn0003970 FBgn0004399 FBgn0004838 FBgn0016034 FBgn0020238 FBgn0021818 FBgn0034098
GO:0000377	BP	RNA splicing via transesterification reactions with bulged adenosine as nucleophile	8.68E-004	FBgn0000426 FBgn0004838 FBgn0005649 FBgn0010083 FBgn0014189 FBgn0014362 FBgn0016940 FBgn0017457 FBgn0028554 FBgn0029094 FBgn0030765 FBgn0031229 FBgn0033688 FBgn0035872 FBgn0036641 FBgn0037344 FBgn0040284
GO:0031325	BP	positive regulation of cellular metabolic process	9.61E-004	FBgn0000250 FBgn0001180 FBgn0002783 FBgn0003015 FBgn0003495 FBgn0003607 FBgn0003970 FBgn0004838 FBgn0005630 FBgn0010287 FBgn0011715 FBgn0011766 FBgn0013263 FBgn0025463 FBgn0026598
GO:0051253	BP	negative regulation of RNA metabolic process	9.74E-004	FBgn0000588 FBgn0003483 FBgn0003600 FBgn0003607 FBgn0003732 FBgn0004872 FBgn0005694 FBgn0015271 FBgn0015610 FBgn0015799 FBgn0026598 FBgn0027378 FBgn0027950 FBgn0032475 FBgn0033846 FBgn0038390 FBgn0040075
GO:0000375	BP	RNA splicing via transesterification reactions	0	FBgn0000426 FBgn0004838 FBgn0005649 FBgn0010083 FBgn0014189 FBgn0014362 FBgn0016940 FBgn0017457 FBgn0028554 FBgn0029094 FBgn0030765 FBgn0031229 FBgn0033688 FBgn0035872 FBgn0036641 FBgn0037344 FBgn0040284
GO:0000398	BP	nuclear mRNA splicing via spliceosome	0	FBgn0000426 FBgn0004838 FBgn0005649 FBgn0010083 FBgn0014189 FBgn0014362 FBgn0016940 FBgn0017457 FBgn0028554 FBgn0029094 FBgn0030765 FBgn0031229 FBgn0033688 FBgn0035872 FBgn0036641 FBgn0037344 FBgn0040284
GO:0016584	BP	nucleosome positioning	0	FBgn0015610 FBgn0016685 FBgn0027620
GO:0006379	BP	mRNA cleavage	0	FBgn0024698 FBgn0027841 FBgn0027873 FBgn0035831 FBgn0035872
GO:0007284	BP	spermatogonial cell division	0	FBgn0000158 FBgn0004106 FBgn0040298
GO:0016321	BP	female meiosis chromosome segregation	0	FBgn0010110 FBgn0011598 FBgn0011606 FBgn0011692 FBgn0013765 FBgn0014133 FBgn0032929
GO:0007315	BP	pole plasm assembly	0	FBgn0000392 FBgn0000615 FBgn0002736 FBgn0003015 FBgn0003483 FBgn0003655 FBgn0003970 FBgn0004399 FBgn0004838 FBgn0016034
GO:0031577	BP	spindle checkpoint	0	FBgn0003884 FBgn0025457 FBgn0025458 FBgn0035640
GO:0006479	BP	protein amino acid methylation	0	FBgn0000588 FBgn0003600 FBgn0003607 FBgn0015610 FBgn0030486 FBgn0037834
GO:0050000	BP	chromosome localization	0	FBgn0000405 FBgn0004379 FBgn0031886 FBgn0033156 FBgn0040232
GO:0031326	BP	regulation of cellular biosynthetic process	0	FBgn0000182 FBgn0000250 FBgn0000392 FBgn0002989 FBgn0003015 FBgn0003480 FBgn0003495 FBgn0003970 FBgn0004838 FBgn0016070 FBgn0034098 FBgn0037327
GO:0044249	BP	cellular biosynthetic process	0	FBgn0000182 FBgn0000250 FBgn0000307 FBgn0000352 FBgn0000392 FBgn0000412 FBgn0000588 FBgn0000617 FBgn0000927 FBgn0000996 FBgn0001180 FBgn0001990 FBgn0002542 FBgn0002783 FBgn0002906 FBgn0002989 FBgn0003015 FBgn0003028 FBgn0003114 FBgn0003210 FBgn0003334 FBgn0003459 FBgn0003480 FBgn0003483 FBgn0003495 FBgn0003600 FBgn0003607 FBgn0003687 FBgn0003732 FBgn0003970 FBgn0004106 FBgn0004362 FBgn0004399 FBg…
GO:0019094	BP	pole plasm mRNA localization	0	FBgn0000392 FBgn0000615 FBgn0002736 FBgn0003015 FBgn0003483 FBgn0003655 FBgn0004838 FBgn0016034
GO:0051223	BP	regulation of protein transport	0	FBgn0000250 FBgn0000352 FBgn0003701 FBgn0004243 FBgn0005355 FBgn0011692 FBgn0026207 FBgn0030241
GO:0009058	BP	biosynthetic process	0	FBgn0000182 FBgn0000250 FBgn0000307 FBgn0000352 FBgn0000392 FBgn0000412 FBgn0000588 FBgn0000617 FBgn0000927 FBgn0000996 FBgn0001180 FBgn0001990 FBgn0002542 FBgn0002783 FBgn0002906 FBgn0002989 FBgn0003015 FBgn0003028 FBgn0003114 FBgn0003210 FBgn0003334 FBgn0003459 FBgn0003480 FBgn0003483 FBgn0003495 FBgn0003600 FBgn0003607 FBgn0003687 FBgn0003732 FBgn0003970 FBgn0004106 FBgn0004362 FBgn0004399 FBg…
GO:0008213	BP	protein amino acid alkylation	0	FBgn0000588 FBgn0003600 FBgn0003607 FBgn0015610 FBgn0030486 FBgn0037834
GO:0000741	BP	karyogamy	0	FBgn0000927 FBgn0003124 FBgn0011606
GO:0033301	BP	cell cycle comprising mitosis without cytokinesis	0	FBgn0002673 FBgn0010314 FBgn0011598 FBgn0013263 FBgn0025458
GO:0048522	BP	positive regulation of cellular process	0	FBgn0000250 FBgn0000352 FBgn0000524 FBgn0001180 FBgn0002781 FBgn0002783 FBgn0003015 FBgn0003495 FBgn0003607 FBgn0003970 FBgn0004838 FBgn0005630 FBgn0010287 FBgn0010314 FBgn0010382 FBgn0011715 FBgn0011766 FBgn0013263 FBgn0019686 FBgn0025463 FBgn0026598 FBgn0031872 FBgn0031885 FBgn0039403
GO:0007349	BP	cellularization	0	FBgn0002673 FBgn0003015 FBgn0003501 FBgn0004243 FBgn0004872 FBgn0011598 FBgn0011710 FBgn0011823 FBgn0013726 FBgn0015926 FBgn0033348 FBgn0038476
GO:0007317	BP	regulation of pole plasm oskar mRNA localization	0	FBgn0000392 FBgn0000615 FBgn0002736 FBgn0003483 FBgn0003655 FBgn0004838 FBgn0016034
GO:0007309	BP	oocyte axis determination	0	FBgn0000392 FBgn0000615 FBgn0001990 FBgn0002736 FBgn0003015 FBgn0003483 FBgn0003495 FBgn0003655 FBgn0003970 FBgn0004399 FBgn0004838 FBgn0016034 FBgn0020238 FBgn0034098
GO:0007316	BP	pole plasm RNA localization	0	FBgn0000392 FBgn0000615 FBgn0002736 FBgn0003015 FBgn0003483 FBgn0003655 FBgn0003970 FBgn0004838 FBgn0016034
GO:0048599	BP	oocyte development	0	FBgn0000392 FBgn0000615 FBgn0001990 FBgn0002736 FBgn0003015 FBgn0003483 FBgn0003495 FBgn0003655 FBgn0003970 FBgn0004399 FBgn0004838 FBgn0016034 FBgn0020238 FBgn0034098
GO:0007319	BP	negative regulation of oskar mRNA translation	0	FBgn0000182 FBgn0000392 FBgn0004838 FBgn0034098
GO:0000090	BP	mitotic anaphase	0	FBgn0000405 FBgn0004889 FBgn0025781 FBgn0030268
GO:0007294	BP	germarium-derived oocyte fate determination	0	FBgn0003459 FBgn0003480 FBgn0003483 FBgn0003970 FBgn0004873 FBgn0020238
GO:0010604	BP	positive regulation of macromolecule metabolic process	0	FBgn0001180 FBgn0002783 FBgn0003015 FBgn0003607 FBgn0003970 FBgn0004838 FBgn0005630 FBgn0010287 FBgn0011715 FBgn0011766 FBgn0013263 FBgn0025463 FBgn0026598
GO:0010458	BP	exit from mitosis	0	FBgn0000404 FBgn0001086 FBgn0010382 FBgn0025458
GO:0006357	BP	regulation of transcription from RNA polymerase II promoter	0	FBgn0000617 FBgn0003687 FBgn0004106 FBgn0005630 FBgn0005694 FBgn0010287 FBgn0010422 FBgn0011586 FBgn0011766 FBgn0013263 FBgn0015602 FBgn0015610 FBgn0015664 FBgn0015799 FBgn0033846 FBgn0035754 FBgn0037359 FBgn0038390
GO:0045184	BP	establishment of protein localization	0	FBgn0000250 FBgn0000352 FBgn0003210 FBgn0003701 FBgn0004243 FBgn0005355 FBgn0010660 FBgn0011692 FBgn0011823 FBgn0013749 FBgn0013756 FBgn0015567 FBgn0016041 FBgn0020255 FBgn0024921 FBgn0026170 FBgn0026207 FBgn0026252 FBgn0028411 FBgn0030241 FBgn0031882 FBgn0032397 FBgn0033737 FBgn0034535 FBgn0035589
GO:0048136	BP	male germ-line cyst formation	0	FBgn0000158 FBgn0004106 FBgn0040298
GO:0007094	BP	mitotic cell cycle spindle assembly checkpoint	0	FBgn0003884 FBgn0025457 FBgn0025458 FBgn0035640
GO:0007308	BP	oocyte construction	0	FBgn0000392 FBgn0000615 FBgn0001990 FBgn0002736 FBgn0003015 FBgn0003483 FBgn0003495 FBgn0003655 FBgn0003970 FBgn0004399 FBgn0004838 FBgn0016034 FBgn0020238 FBgn0034098
GO:0007096	BP	regulation of exit from mitosis	0	FBgn0000404 FBgn0001086 FBgn0010382 FBgn0025458
GO:0051224	BP	negative regulation of protein transport	0	FBgn0000250 FBgn0000352 FBgn0005355 FBgn0026207
GO:0048142	BP	germarium-derived cystoblast division	0	FBgn0004106 FBgn0040298
GO:0000082	BP	G1/S transition of mitotic cell cycle	0	FBgn0004106 FBgn0004107 FBgn0010382 FBgn0011766
GO:0043623	BP	cellular protein complex assembly	0	FBgn0003884 FBgn0003887 FBgn0004176 FBgn0004379 FBgn0010097 FBgn0010660 FBgn0011823 FBgn0024921 FBgn0026252 FBgn0032859 FBgn0039869
GO:0007147	BP	female meiosis II	0	FBgn0001086 FBgn0003124 FBgn0026431
GO:0030716	BP	oocyte fate determination	0	FBgn0003459 FBgn0003480 FBgn0003483 FBgn0003970 FBgn0004873 FBgn0020238
GO:0042308	BP	negative regulation of protein import into nucleus	0	FBgn0000250 FBgn0000352 FBgn0005355
GO:0009186	BP	deoxyribonucleoside diphosphate metabolic process	0	FBgn0011704 FBgn0034299
GO:0034508	BP	centromere complex assembly	0	FBgn0003600 FBgn0003607
GO:0009132	BP	nucleoside diphosphate metabolic process	0	FBgn0011704 FBgn0022338 FBgn0034299
GO:0044237	BP	cellular metabolic process	0	FBgn0000147 FBgn0000182 FBgn0000250 FBgn0000307 FBgn0000352 FBgn0000392 FBgn0000412 FBgn0000426 FBgn0000588 FBgn0000617 FBgn0000826 FBgn0000927 FBgn0000996 FBgn0001086 FBgn0001180 FBgn0001226 FBgn0001233 FBgn0001974 FBgn0001990 FBgn0002542 FBgn0002673 FBgn0002783 FBgn0002906 FBgn0002989 FBgn0003015 FBgn0003028 FBgn0003114 FBgn0003124 FBgn0003138 FBgn0003210 FBgn0003334 FBgn0003459 FBgn0003480 FBg…
GO:0006272	BP	leading strand elongation	0	FBgn0005655 FBgn0012066
GO:0008380	BP	RNA splicing	0	FBgn0000426 FBgn0004838 FBgn0005649 FBgn0010083 FBgn0014189 FBgn0014362 FBgn0016940 FBgn0017457 FBgn0028554 FBgn0029094 FBgn0030765 FBgn0031229 FBgn0033688 FBgn0035872 FBgn0036266 FBgn0036641 FBgn0037344 FBgn0040284
GO:0008156	BP	negative regulation of DNA replication	0	FBgn0000996 FBgn0003114 FBgn0015799 FBgn0033081
GO:0016481	BP	negative regulation of transcription	0	FBgn0000588 FBgn0003483 FBgn0003600 FBgn0003607 FBgn0003732 FBgn0004872 FBgn0005694 FBgn0015271 FBgn0015610 FBgn0015799 FBgn0026598 FBgn0027378 FBgn0027950 FBgn0032475 FBgn0033846 FBgn0038390 FBgn0040075
GO:0006301	BP	postreplication repair	0	FBgn0015546 FBgn0036486
GO:0031055	BP	chromatin remodeling at centromere	0	FBgn0003600 FBgn0003607
GO:0009794	BP	regulation of mitotic cell cycle embryonic	0	FBgn0000404 FBgn0002673 FBgn0011598
GO:0051305	BP	chromosome movement towards spindle pole	0	FBgn0000405 FBgn0004379
GO:0006468	BP	protein amino acid phosphorylation	0	FBgn0000147 FBgn0000826 FBgn0003124 FBgn0003138 FBgn0003501 FBgn0004106 FBgn0004107 FBgn0010314 FBgn0010382 FBgn0011598 FBgn0015617 FBgn0019686 FBgn0024227 FBgn0024245 FBgn0025458 FBgn0027889 FBgn0029970 FBgn0030864 FBgn0031030 FBgn0032105 FBgn0033156 FBgn0033773 FBgn0037327 FBgn0038588 FBgn0040298
GO:0009893	BP	positive regulation of metabolic process	0	FBgn0000250 FBgn0001180 FBgn0002783 FBgn0003015 FBgn0003495 FBgn0003607 FBgn0003970 FBgn0004838 FBgn0005630 FBgn0010287 FBgn0011715 FBgn0011766 FBgn0013263 FBgn0025463 FBgn0026598
GO:0051323	BP	metaphase	0	FBgn0002715 FBgn0010110
GO:0051310	BP	metaphase plate congression	0.01	FBgn0004379 FBgn0031886 FBgn0033156 FBgn0040232
GO:0030702	BP	chromatin silencing at centromere	0.01	FBgn0003600 FBgn0003607
GO:0018193	BP	peptidyl-amino acid modification	0.01	FBgn0003138 FBgn0003501 FBgn0014340 FBgn0020392 FBgn0024558 FBgn0027889 FBgn0037834
GO:0045451	BP	pole plasm oskar mRNA localization	0.01	FBgn0000392 FBgn0000615 FBgn0002736 FBgn0003483 FBgn0003655 FBgn0004838 FBgn0016034
GO:0051293	BP	establishment of spindle localization	0.01	FBgn0000140 FBgn0000147 FBgn0026598 FBgn0040080
GO:0000077	BP	DNA damage checkpoint	0.01	FBgn0011598 FBgn0019686 FBgn0020238
GO:0030727	BP	germarium-derived female germ-line cyst formation	0.01	FBgn0000158 FBgn0004106 FBgn0040298
GO:0043285	BP	biopolymer catabolic process	0.01	FBgn0001086 FBgn0010288 FBgn0010314 FBgn0011327 FBgn0013717 FBgn0016070 FBgn0024732 FBgn0026777 FBgn0028434 FBgn0028692 FBgn0029512 FBgn0030969 FBgn0033901 FBgn0034187 FBgn0036332 FBgn0037236 FBgn0037372 FBgn0037707
GO:0006470	BP	protein amino acid dephosphorylation	0.01	FBgn0002673 FBgn0003138 FBgn0003525 FBgn0004889 FBgn0005777 FBgn0027515 FBgn0029157 FBgn0030208 FBgn0033021 FBgn0035143 FBgn0035425
GO:0003002	BP	regionalization	0.01	FBgn0000250 FBgn0000392 FBgn0000499 FBgn0000615 FBgn0001180 FBgn0001233 FBgn0001990 FBgn0002736 FBgn0003015 FBgn0003028 FBgn0003447 FBgn0003480 FBgn0003483 FBgn0003495 FBgn0003655 FBgn0003970 FBgn0004399 FBgn0004838 FBgn0004889 FBgn0011715 FBgn0016034 FBgn0021818 FBgn0026170 FBgn0026252 FBgn0026598 FBgn0031872 FBgn0034098 FBgn0036141
GO:0009566	BP	fertilization	0.01	FBgn0000826 FBgn0000927 FBgn0003114 FBgn0003124 FBgn0011606
GO:0007389	BP	pattern specification process	0.01	FBgn0000250 FBgn0000392 FBgn0000499 FBgn0000615 FBgn0001180 FBgn0001233 FBgn0001990 FBgn0002736 FBgn0003015 FBgn0003028 FBgn0003447 FBgn0003480 FBgn0003483 FBgn0003495 FBgn0003655 FBgn0003970 FBgn0004399 FBgn0004838 FBgn0004889 FBgn0011715 FBgn0016034 FBgn0020238 FBgn0021818 FBgn0026170 FBgn0026252 FBgn0026598 FBgn0031872 FBgn0034098 FBgn0036141
GO:0048132	BP	female germ-line stem cell division	0.01	FBgn0000140 FBgn0004872
GO:0048133	BP	male germ-line stem cell division	0.01	FBgn0004872 FBgn0040298
GO:0051252	BP	regulation of RNA metabolic process	0.01	FBgn0000412 FBgn0000588 FBgn0000617 FBgn0002783 FBgn0003015 FBgn0003483 FBgn0003600 FBgn0003607 FBgn0003687 FBgn0003732 FBgn0004106 FBgn0004362 FBgn0004399 FBgn0004838 FBgn0004872 FBgn0005630 FBgn0005642 FBgn0005649 FBgn0005694 FBgn0010287 FBgn0010422 FBgn0011291 FBgn0011586 FBgn0011715 FBgn0011766 FBgn0013263 FBgn0014189 FBgn0014362 FBgn0015271 FBgn0015602 FBgn0015610 FBgn0015664 FBgn0015799 FBg…
GO:0006950	BP	response to stress	0.01	FBgn0000250 FBgn0001225 FBgn0001226 FBgn0001233 FBgn0002906 FBgn0002989 FBgn0003480 FBgn0003495 FBgn0004698 FBgn0005655 FBgn0011598 FBgn0015546 FBgn0015610 FBgn0019686 FBgn0020238 FBgn0026431 FBgn0026575 FBgn0026751 FBgn0026777 FBgn0026778 FBgn0027049 FBgn0028434 FBgn0030501 FBgn0031885 FBgn0033273 FBgn0035150 FBgn0035878 FBgn0036486 FBgn0037141 FBgn0037151 FBgn0037202 FBgn0037327 FBgn0037338 FBg…
GO:0022008	BP	neurogenesis	0.01	FBgn0000147 FBgn0000404 FBgn0000499 FBgn0000588 FBgn0001180 FBgn0002638 FBgn0003124 FBgn0003138 FBgn0003334 FBgn0004106 FBgn0004362 FBgn0005630 FBgn0010382 FBgn0011715 FBgn0013717 FBgn0014133 FBgn0015610 FBgn0024245 FBgn0025463 FBgn0025741 FBgn0026598 FBgn0027620 FBgn0029094 FBgn0029157 FBgn0033015 FBgn0035754 FBgn0038856 FBgn0039338 FBgn0040080
GO:0009891	BP	positive regulation of biosynthetic process	0.01	FBgn0000250 FBgn0001180 FBgn0002783 FBgn0003015 FBgn0003495 FBgn0003607 FBgn0003970 FBgn0004838 FBgn0005630 FBgn0010287 FBgn0011715 FBgn0011766 FBgn0013263 FBgn0025463
GO:0000956	BP	nuclear-transcribed mRNA catabolic process	0.01	FBgn0016070 FBgn0034187 FBgn0037372 FBgn0037707
GO:0045478	BP	fusome organization and biogenesis	0.01	FBgn0000140 FBgn0000158 FBgn0003501 FBgn0004873
GO:0031327	BP	negative regulation of cellular biosynthetic process	0.01	FBgn0000182 FBgn0000392 FBgn0004838 FBgn0016070 FBgn0034098 FBgn0037327
GO:0051322	BP	anaphase	0.01	FBgn0000405 FBgn0004889 FBgn0025781 FBgn0030268
GO:0009653	BP	anatomical structure morphogenesis	0.01	FBgn0000140 FBgn0000158 FBgn0000250 FBgn0000289 FBgn0000307 FBgn0000352 FBgn0000499 FBgn0000588 FBgn0000996 FBgn0001180 FBgn0001233 FBgn0002989 FBgn0003028 FBgn0003138 FBgn0003334 FBgn0003447 FBgn0003459 FBgn0003480 FBgn0003483 FBgn0003501 FBgn0003525 FBgn0003701 FBgn0003970 FBgn0004106 FBgn0004362 FBgn0004399 FBgn0004811 FBgn0004873 FBgn0005630 FBgn0005655 FBgn0010314 FBgn0010382 FBgn0011715 FBg…
GO:0006402	BP	mRNA catabolic process	0.01	FBgn0016070 FBgn0034187 FBgn0037372 FBgn0037707
GO:0009790	BP	embryonic development	0.01	FBgn0000283 FBgn0000404 FBgn0000405 FBgn0000499 FBgn0000615 FBgn0001180 FBgn0001233 FBgn0002673 FBgn0003015 FBgn0003138 FBgn0003495 FBgn0003501 FBgn0003525 FBgn0003655 FBgn0003701 FBgn0004374 FBgn0004856 FBgn0004889 FBgn0004924 FBgn0010314 FBgn0010317 FBgn0011598 FBgn0011715 FBgn0011761 FBgn0013263 FBgn0020392 FBgn0021818 FBgn0025458 FBgn0026598 FBgn0032105 FBgn0036141 FBgn0038476 FBgn0039532
GO:0008356	BP	asymmetric cell division	0.01	FBgn0000140 FBgn0000158 FBgn0004106 FBgn0004872 FBgn0004873 FBgn0010382 FBgn0015567 FBgn0040080 FBgn0040298
GO:0009948	BP	anterior/posterior axis specification	0.01	FBgn0000392 FBgn0000615 FBgn0001180 FBgn0001233 FBgn0002736 FBgn0003015 FBgn0003480 FBgn0003483 FBgn0003655 FBgn0003970 FBgn0004399 FBgn0004838 FBgn0016034 FBgn0021818
GO:0008302	BP	ring canal formation actin assembly	0.01	FBgn0003501 FBgn0004873
GO:0000059	BP	protein import into nucleus docking	0.01	FBgn0010660 FBgn0011823 FBgn0024921 FBgn0026252
GO:0045727	BP	positive regulation of translation	0.01	FBgn0003015 FBgn0003970 FBgn0004838
GO:0003676	MF	nucleic acid binding	3.07E-013	FBgn0000182 FBgn0000289 FBgn0000307 FBgn0000392 FBgn0000412 FBgn0000588 FBgn0000617 FBgn0000996 FBgn0001180 FBgn0001197 FBgn0001215 FBgn0001974 FBgn0001986 FBgn0001990 FBgn0002542 FBgn0002780 FBgn0002783 FBgn0002906 FBgn0002989 FBgn0003023 FBgn0003028 FBgn0003114 FBgn0003459 FBgn0003480 FBgn0003483 FBgn0003511 FBgn0003598 FBgn0003600 FBgn0003607 FBgn0003655 FBgn0003687 FBgn0003732 FBgn0003970 FBg…
GO:0005488	MF	binding	7.31E-013	FBgn0000140 FBgn0000147 FBgn0000182 FBgn0000250 FBgn0000283 FBgn0000289 FBgn0000307 FBgn0000352 FBgn0000392 FBgn0000412 FBgn0000499 FBgn0000524 FBgn0000588 FBgn0000615 FBgn0000617 FBgn0000826 FBgn0000927 FBgn0000996 FBgn0001180 FBgn0001197 FBgn0001215 FBgn0001225 FBgn0001233 FBgn0001974 FBgn0001986 FBgn0001990 FBgn0002542 FBgn0002638 FBgn0002780 FBgn0002781 FBgn0002783 FBgn0002906 FBgn0002924 FBg…
GO:0005515	MF	protein binding	3.08E-011	FBgn0000140 FBgn0000182 FBgn0000250 FBgn0000283 FBgn0000352 FBgn0000392 FBgn0000499 FBgn0000524 FBgn0000588 FBgn0000927 FBgn0001225 FBgn0001233 FBgn0001990 FBgn0002780 FBgn0002781 FBgn0002783 FBgn0002924 FBgn0003022 FBgn0003124 FBgn0003138 FBgn0003210 FBgn0003346 FBgn0003447 FBgn0003495 FBgn0003501 FBgn0003598 FBgn0003607 FBgn0003655 FBgn0003687 FBgn0003970 FBgn0004106 FBgn0004176 FBgn0004243 FBg…
GO:0003677	MF	DNA binding	4.19E-010	FBgn0000289 FBgn0000412 FBgn0000588 FBgn0000617 FBgn0000996 FBgn0001180 FBgn0001197 FBgn0001990 FBgn0002542 FBgn0002780 FBgn0002783 FBgn0002906 FBgn0002989 FBgn0003028 FBgn0003114 FBgn0003459 FBgn0003480 FBgn0003511 FBgn0003598 FBgn0003607 FBgn0003687 FBgn0003732 FBgn0004362 FBgn0004399 FBgn0004698 FBgn0004838 FBgn0004855 FBgn0004924 FBgn0005655 FBgn0005694 FBgn0010173 FBgn0010287 FBgn0010422 FBg…
GO:0004386	MF	helicase activity	3.02E-009	FBgn0001986 FBgn0002542 FBgn0002906 FBgn0002989 FBgn0003483 FBgn0003970 FBgn0004419 FBgn0010421 FBgn0011802 FBgn0014189 FBgn0014861 FBgn0015929 FBgn0017577 FBgn0020633 FBgn0024332 FBgn0025140 FBgn0025815 FBgn0030086 FBgn0030170 FBgn0030196 FBgn0035842 FBgn0039338 FBgn0039403 FBgn0040075
GO:0000166	MF	nucleotide binding	1.36E-008	FBgn0000147 FBgn0000352 FBgn0000826 FBgn0001215 FBgn0001233 FBgn0001986 FBgn0002542 FBgn0002780 FBgn0002906 FBgn0002924 FBgn0002989 FBgn0003124 FBgn0003480 FBgn0003483 FBgn0003501 FBgn0003600 FBgn0003732 FBgn0003884 FBgn0003887 FBgn0003970 FBgn0004106 FBgn0004107 FBgn0004176 FBgn0004374 FBgn0004378 FBgn0004379 FBgn0004419 FBgn0004838 FBgn0005649 FBgn0010097 FBgn0010421 FBgn0011598 FBgn0011606 FBg…
GO:0003678	MF	DNA helicase activity	7.52E-008	FBgn0002906 FBgn0002989 FBgn0010421 FBgn0014861 FBgn0015929 FBgn0017577 FBgn0020633 FBgn0024332 FBgn0025815 FBgn0030170 FBgn0030196 FBgn0039338 FBgn0039403 FBgn0040075
GO:0032555	MF	purine ribonucleotide binding	1.56E-007	FBgn0000147 FBgn0000352 FBgn0000826 FBgn0001233 FBgn0001986 FBgn0002542 FBgn0002906 FBgn0002924 FBgn0002989 FBgn0003124 FBgn0003480 FBgn0003483 FBgn0003501 FBgn0003600 FBgn0003732 FBgn0003884 FBgn0003887 FBgn0003970 FBgn0004106 FBgn0004107 FBgn0004176 FBgn0004374 FBgn0004378 FBgn0004379 FBgn0004419 FBgn0010097 FBgn0010421 FBgn0011598 FBgn0011606 FBgn0011692 FBgn0011710 FBgn0011802 FBgn0013726 FBg…
GO:0032553	MF	ribonucleotide binding	1.57E-007	FBgn0000147 FBgn0000352 FBgn0000826 FBgn0001233 FBgn0001986 FBgn0002542 FBgn0002906 FBgn0002924 FBgn0002989 FBgn0003124 FBgn0003480 FBgn0003483 FBgn0003501 FBgn0003600 FBgn0003732 FBgn0003884 FBgn0003887 FBgn0003970 FBgn0004106 FBgn0004107 FBgn0004176 FBgn0004374 FBgn0004378 FBgn0004379 FBgn0004419 FBgn0010097 FBgn0010421 FBgn0011598 FBgn0011606 FBgn0011692 FBgn0011710 FBgn0011802 FBgn0013726 FBg…
GO:0015631	MF	tubulin binding	3.16E-007	FBgn0000140 FBgn0000283 FBgn0000352 FBgn0004176 FBgn0004243 FBgn0010342 FBgn0011606 FBgn0013726 FBgn0013765 FBgn0014133 FBgn0026431 FBgn0026598 FBgn0032705 FBgn0033156 FBgn0034282 FBgn0034403
GO:0008270	MF	zinc ion binding	3.59E-007	FBgn0000283 FBgn0000289 FBgn0000307 FBgn0000524 FBgn0000927 FBgn0001180 FBgn0001990 FBgn0003028 FBgn0003334 FBgn0003483 FBgn0003511 FBgn0003598 FBgn0003600 FBgn0004855 FBgn0005630 FBgn0005642 FBgn0005683 FBgn0005694 FBgn0010110 FBgn0010422 FBgn0013263 FBgn0013717 FBgn0015025 FBgn0015926 FBgn0017457 FBgn0026573 FBgn0026575 FBgn0027495 FBgn0027514 FBgn0027567 FBgn0027620 FBgn0028554 FBgn0029873 FBg…
GO:0017076	MF	purine nucleotide binding	4.32E-007	FBgn0000147 FBgn0000352 FBgn0000826 FBgn0001233 FBgn0001986 FBgn0002542 FBgn0002906 FBgn0002924 FBgn0002989 FBgn0003124 FBgn0003480 FBgn0003483 FBgn0003501 FBgn0003600 FBgn0003732 FBgn0003884 FBgn0003887 FBgn0003970 FBgn0004106 FBgn0004107 FBgn0004176 FBgn0004374 FBgn0004378 FBgn0004379 FBgn0004419 FBgn0010097 FBgn0010421 FBgn0011598 FBgn0011606 FBgn0011692 FBgn0011710 FBgn0011802 FBgn0013726 FBg…
GO:0016251	MF	general RNA polymerase II transcription factor activity	1.40E-006	FBgn0000617 FBgn0002783 FBgn0003687 FBgn0010287 FBgn0010421 FBgn0011291 FBgn0011715 FBgn0015617 FBgn0025463 FBgn0026573 FBgn0035754 FBgn0037109 FBgn0037202 FBgn0037359 FBgn0037981 FBgn0039338 FBgn0039923
GO:0008017	MF	microtubule binding	2.26E-006	FBgn0000140 FBgn0000283 FBgn0000352 FBgn0004176 FBgn0004243 FBgn0010342 FBgn0011606 FBgn0013726 FBgn0013765 FBgn0014133 FBgn0026598 FBgn0033156 FBgn0034282 FBgn0034403
GO:0003702	MF	RNA polymerase II transcription factor activity	6.08E-006	FBgn0000617 FBgn0001180 FBgn0002781 FBgn0002783 FBgn0003028 FBgn0003334 FBgn0003459 FBgn0003687 FBgn0005630 FBgn0005642 FBgn0005694 FBgn0010287 FBgn0010421 FBgn0010422 FBgn0011291 FBgn0011715 FBgn0011766 FBgn0013263 FBgn0015617 FBgn0022724 FBgn0025463 FBgn0026573 FBgn0035754 FBgn0037109 FBgn0037202 FBgn0037359 FBgn0037981 FBgn0039338 FBgn0039923 FBgn0040059
GO:0003682	MF	chromatin binding	7.83E-006	FBgn0002638 FBgn0002781 FBgn0003600 FBgn0003607 FBgn0004374 FBgn0014340 FBgn0014861 FBgn0015602 FBgn0015610 FBgn0017577 FBgn0020633 FBgn0024332 FBgn0025815 FBgn0027378 FBgn0032929
GO:0003729	MF	mRNA binding	1.00E-005	FBgn0000182 FBgn0001215 FBgn0002780 FBgn0003607 FBgn0003655 FBgn0003732 FBgn0004838 FBgn0004872 FBgn0005649 FBgn0014340 FBgn0015778 FBgn0016070 FBgn0017457 FBgn0022985 FBgn0024698 FBgn0027548 FBgn0027841 FBgn0027873 FBgn0028554 FBgn0035872 FBgn0037701 FBgn0037707 FBgn0039215 FBgn0040284 FBgn0041186
GO:0032559	MF	adenyl ribonucleotide binding	1.04E-005	FBgn0000147 FBgn0000352 FBgn0000826 FBgn0001233 FBgn0001986 FBgn0002542 FBgn0002906 FBgn0002924 FBgn0002989 FBgn0003124 FBgn0003480 FBgn0003483 FBgn0003501 FBgn0003732 FBgn0003970 FBgn0004106 FBgn0004107 FBgn0004374 FBgn0004378 FBgn0004379 FBgn0004419 FBgn0010421 FBgn0011598 FBgn0011606 FBgn0011692 FBgn0011802 FBgn0014189 FBgn0014861 FBgn0015391 FBgn0015546 FBgn0015617 FBgn0015929 FBgn0017577 FBg…
GO:0043566	MF	structure-specific DNA binding	1.11E-005	FBgn0000412 FBgn0002906 FBgn0003732 FBgn0004838 FBgn0010173 FBgn0015546 FBgn0015602 FBgn0033267 FBgn0036486
GO:0005524	MF	ATP binding	1.31E-005	FBgn0000147 FBgn0000352 FBgn0000826 FBgn0001233 FBgn0001986 FBgn0002542 FBgn0002906 FBgn0002924 FBgn0002989 FBgn0003124 FBgn0003480 FBgn0003483 FBgn0003501 FBgn0003732 FBgn0003970 FBgn0004106 FBgn0004107 FBgn0004374 FBgn0004378 FBgn0004379 FBgn0004419 FBgn0010421 FBgn0011598 FBgn0011606 FBgn0011692 FBgn0011802 FBgn0014189 FBgn0014861 FBgn0015391 FBgn0015546 FBgn0015617 FBgn0015929 FBgn0017577 FBg…
GO:0030554	MF	adenyl nucleotide binding	4.29E-005	FBgn0000147 FBgn0000352 FBgn0000826 FBgn0001233 FBgn0001986 FBgn0002542 FBgn0002906 FBgn0002924 FBgn0002989 FBgn0003124 FBgn0003480 FBgn0003483 FBgn0003501 FBgn0003732 FBgn0003970 FBgn0004106 FBgn0004107 FBgn0004374 FBgn0004378 FBgn0004379 FBgn0004419 FBgn0010421 FBgn0011598 FBgn0011606 FBgn0011692 FBgn0011802 FBgn0014189 FBgn0014861 FBgn0015391 FBgn0015546 FBgn0015617 FBgn0015929 FBgn0017577 FBg…
GO:0008026	MF	ATP-dependent helicase activity	1.15E-004	FBgn0001986 FBgn0002542 FBgn0002906 FBgn0002989 FBgn0003483 FBgn0003970 FBgn0004419 FBgn0010421 FBgn0011802 FBgn0014189 FBgn0025140 FBgn0030086 FBgn0030170 FBgn0035842
GO:0003684	MF	damaged DNA binding	1.15E-004	FBgn0004698 FBgn0026751 FBgn0026777 FBgn0026778 FBgn0027049 FBgn0028434 FBgn0035150
GO:0046914	MF	transition metal ion binding	2.08E-004	FBgn0000283 FBgn0000289 FBgn0000307 FBgn0000524 FBgn0000927 FBgn0001180 FBgn0001990 FBgn0003028 FBgn0003334 FBgn0003483 FBgn0003511 FBgn0003598 FBgn0003600 FBgn0004855 FBgn0005630 FBgn0005642 FBgn0005683 FBgn0005694 FBgn0010110 FBgn0010422 FBgn0011704 FBgn0013263 FBgn0013717 FBgn0015025 FBgn0015926 FBgn0017457 FBgn0026573 FBgn0026575 FBgn0027495 FBgn0027514 FBgn0027567 FBgn0027620 FBgn0028554 FBg…
GO:0008094	MF	DNA-dependent ATPase activity	3.27E-004	FBgn0002542 FBgn0002906 FBgn0002989 FBgn0003480 FBgn0010421 FBgn0030170 FBgn0032244 FBgn0035918
GO:0008574	MF	plus-end-directed microtubule motor activity	6.23E-004	FBgn0004374 FBgn0004378 FBgn0011606 FBgn0040232
GO:0042393	MF	histone binding	8.97E-004	FBgn0003607 FBgn0015610 FBgn0016685 FBgn0032475
GO:0019899	MF	enzyme binding	0	FBgn0000352 FBgn0004374 FBgn0014133 FBgn0015610 FBgn0021818 FBgn0026252 FBgn0027950 FBgn0034410 FBgn0036332 FBgn0039302
GO:0030528	MF	transcription regulator activity	0	FBgn0000289 FBgn0000617 FBgn0001180 FBgn0001990 FBgn0002542 FBgn0002781 FBgn0002783 FBgn0003028 FBgn0003334 FBgn0003459 FBgn0003607 FBgn0003687 FBgn0004399 FBgn0004855 FBgn0005630 FBgn0005642 FBgn0005694 FBgn0010287 FBgn0010421 FBgn0010422 FBgn0011291 FBgn0011586 FBgn0011715 FBgn0011766 FBgn0013263 FBgn0015617 FBgn0015664 FBgn0022724 FBgn0025463 FBgn0026573 FBgn0027950 FBgn0030486 FBgn0030787 FBg…
GO:0042054	MF	histone methyltransferase activity	0	FBgn0000588 FBgn0003600 FBgn0015610 FBgn0030486 FBgn0037834 FBgn0040372
GO:0003690	MF	double-stranded DNA binding	0	FBgn0000412 FBgn0002906 FBgn0015546 FBgn0036486
GO:0008757	MF	S-adenosylmethionine-dependent methyltransferase activity	0	FBgn0000588 FBgn0001974 FBgn0003600 FBgn0015610 FBgn0024558 FBgn0030486 FBgn0032016 FBgn0037834 FBgn0040372
GO:0018024	MF	histone-lysine N-methyltransferase activity	0	FBgn0000588 FBgn0003600 FBgn0015610 FBgn0030486 FBgn0040372
GO:0003777	MF	microtubule motor activity	0	FBgn0000352 FBgn0002924 FBgn0004374 FBgn0004378 FBgn0004379 FBgn0011606 FBgn0011692 FBgn0030268 FBgn0040232
GO:0000182	MF	rDNA binding	0	FBgn0003607 FBgn0003732
GO:0016538	MF	cyclin-dependent protein kinase regulator activity	0	FBgn0000404 FBgn0000405 FBgn0010314 FBgn0010317 FBgn0010382
GO:0003724	MF	RNA helicase activity	0	FBgn0001986 FBgn0003483 FBgn0003970 FBgn0004419 FBgn0011802 FBgn0014189 FBgn0025140 FBgn0035842
GO:0016817	MF	hydrolase activity acting on acid anhydrides	0	FBgn0001233 FBgn0001986 FBgn0002542 FBgn0002906 FBgn0002989 FBgn0003480 FBgn0003483 FBgn0003600 FBgn0003884 FBgn0003887 FBgn0003970 FBgn0004176 FBgn0004419 FBgn0010097 FBgn0010421 FBgn0011710 FBgn0011802 FBgn0013749 FBgn0014189 FBgn0015271 FBgn0015391 FBgn0015929 FBgn0016685 FBgn0017577 FBgn0020255 FBgn0020443 FBgn0020633 FBgn0024332 FBgn0025140 FBgn0027783 FBgn0030086 FBgn0030170 FBgn0031882 FBg…
GO:0016818	MF	hydrolase activity acting on acid anhydrides in phosphorus-containing anhydrides	0	FBgn0001233 FBgn0001986 FBgn0002542 FBgn0002906 FBgn0002989 FBgn0003480 FBgn0003483 FBgn0003600 FBgn0003884 FBgn0003887 FBgn0003970 FBgn0004176 FBgn0004419 FBgn0010097 FBgn0010421 FBgn0011710 FBgn0011802 FBgn0013749 FBgn0014189 FBgn0015271 FBgn0015391 FBgn0015929 FBgn0016685 FBgn0017577 FBgn0020255 FBgn0020443 FBgn0020633 FBgn0024332 FBgn0025140 FBgn0027783 FBgn0030086 FBgn0030170 FBgn0031882 FBg…
GO:0004693	MF	cyclin-dependent protein kinase activity	0.01	FBgn0004106 FBgn0004107 FBgn0010314 FBgn0015617
GO:0008092	MF	cytoskeletal protein binding	0.01	FBgn0000140 FBgn0000283 FBgn0000352 FBgn0003447 FBgn0004176 FBgn0004243 FBgn0004873 FBgn0010342 FBgn0011606 FBgn0013726 FBgn0013765 FBgn0014133 FBgn0026431 FBgn0026598 FBgn0031119 FBgn0032705 FBgn0032859 FBgn0033156 FBgn0034282 FBgn0034403
GO:0019888	MF	protein phosphatase regulator activity	0.01	FBgn0004889 FBgn0030208 FBgn0034282 FBgn0035025 FBgn0036801 FBgn0039943
GO:0004674	MF	protein serine/threonine kinase activity	0.01	FBgn0000147 FBgn0000826 FBgn0003124 FBgn0004106 FBgn0004107 FBgn0010314 FBgn0011598 FBgn0015617 FBgn0019686 FBgn0024227 FBgn0025458 FBgn0027889 FBgn0029970 FBgn0030864 FBgn0031030 FBgn0033773 FBgn0037327 FBgn0040298
GO:0019208	MF	phosphatase regulator activity	0.01	FBgn0004889 FBgn0030208 FBgn0034282 FBgn0035025 FBgn0036801 FBgn0039943
GO:0003696	MF	satellite DNA binding	0.01	FBgn0000412 FBgn0003607 FBgn0003732
GO:0003709	MF	RNA polymerase III transcription factor activity	0.01	FBgn0010287 FBgn0030787
GO:0019001	MF	guanyl nucleotide binding	0.01	FBgn0003600 FBgn0003884 FBgn0003887 FBgn0004176 FBgn0010097 FBgn0011710 FBgn0013726 FBgn0013749 FBgn0013969 FBgn0020255 FBgn0020443 FBgn0023444 FBgn0031782 FBgn0031882 FBgn0035370 FBgn0036980 FBgn0039532
